# Supplementary material for: De novo assembly of the Indian blue peacock (Pavo cristatus) genome using Oxford Nanopore technology and Illumina sequencing
Source: Gigascience. 2019 May 11;8(5):giz038. doi: 10.1093/gigascience/giz038 (PMC6511069; doi:10.1093/gigascience/giz038)
Supplement: Supplemental Files [file giz038_supplemental_files.zip]

Archive with 11 entries (11 files):
- Supplementary_Description of tables and figures.docx
- Table_S10_Bird_Species_with_counts.xlsx
- Table_S11_Peacock_assembly_comparison.xlsx
- Table_S1_ReadStats_Table_S2_TEs.xlsx
- Table_S3_Repeats.xlsx
- Table_S4_Gene_annotations_of_peacock_proteins.xlsx
- Table_S5_KEGG_annotation.xlsx
- Table_S6_KOG_annotation.xlsx
- Table_S7_BlastVsHumanProteins.xlsx
- Table_S8_Orthologous_proteins
- Table_S9_Pfam_Analysis.xlsx
