# Supplementary material for: De novo assembly of the Indian blue peacock (Pavo cristatus) genome using Oxford Nanopore technology and Illumina sequencing
Source: Gigascience. 2019 May 11;8(5):giz038. doi: 10.1093/gigascience/giz038 (PMC6511069; doi:10.1093/gigascience/giz038)
Supplement: Supplemental Files [file giz038_supplemental_files.zip › Table_S10_Bird_Species_with_counts.xlsx]

## Sheet: Table_S8.B_Species with counts
Table S10. List of avian species with N50 values
Species	Common name	Sequencing depth	Assembly (contig)	scaffold (N50)	Assembly (total length)	# genes	Platform	Ref
Acanthisitta chloris	Rifleman	29X	18K	64K	1.05G	14596	Hiseq
Anas platyrhynchos	Peking duck	50X	26K	1.2M	1.1G	16521	Solexa
Antrostomus carolinensis	Chuck-will's-widow	30X	17K	45K	1.15G	14676	Hiseq
Apaloderma vittatum	Bar-tailed trogon	28X	19K	56K	1.08G	13615	Hiseq
Aptenodytes forsteri	Emperor penguin	60X	30K	5.1M	1.26G	16070	Hiseq
Balearica regulorum	Grey-crowned crane	33X	18K	51K	1.14G	14173	Hiseq
Buceros rhinoceros	Rhinoceros hornbill	35X	14K	51K	1.08G	13873	Hiseq
Calypte anna	Anna's hummingbird	110X	23K	4M	1.1G	16000	Hiseq
Cariama cristata	Red-legged seriema	24X	17K	54K	1.15G	14216	Hiseq
Cathartes aura	Turkey vulture	25X	12K	35K	1.17G	13534	Hiseq
Chaetura pelagica	Chimney swift	103X	27K	3.8M	1.1G	15373	Hiseq
Charadrius vociferus	Killdeer	100X	32K	3.6M	1.2G	16856	Hiseq
Chlamydotis macqueenii	Macqueen's bustard	27X	18K	45K	1.09G	13582	Hiseq
Colius striatus	Speckled mousebird	27X	18K	45K	1.08G	13538	Hiseq
Columba livia	Pigeon	63X	22K	3.2M	1.11G	16652	Hiseq
Corvus brachyrhynchos	American crow	80X	24K	6.9M	1.1G	16562	Hiseq
Cuculus canorus	Common cuckoo	100X	31K	3M	1.15G	15889	Hiseq
Egretta garzetta	Little egret	74X	24K	3.1M	1.2G	16585	Hiseq
Eurypyga helias	Sunbittern	33X	16K	46K	1.1G	13974	Hiseq
Falco peregrinus	Peregrine falcon	105X	28K	3.9M	1.18G	16242	Hiseq
Fulmarus glacialis	Northern fulmar	33X	17K	46K	1.14G	14306	Hiseq
Gallus gallus	Chicken	7X	36K	7.07M	1.05G	16516	Sanger; 454
Gavia stellata	Red-throated loon	33X	16K	45K	1.15G	13454	Hiseq 2000
Geospiza fortis	Medium ground finch	115X	30K	5.2M	1.07G	16286	Ilumina Hiseq
Haliaeetus albicilla	White-tailed eagle	26X	20K	56K	1.14G	13831	Ilumina Hiseq
Haliaeetus leucocephalus	Bald eagle	88X	10K	670K	1.26G	16526	Ilumina Hiseq
Leptosomus discolor	Cuckoo-roller	32X	19K	61K	1.15G	14831	Hiseq, pacbio
Manacus vitellinus	Golden-collared manakin	110X	34K	2.5M	1.12G	15285	Ilumina GAII, 454, sanger
Meleagris gallopavo	Turkey	17X	12.6K	1.5M	1.04G	16051	454, illumina
Melopsittacus undulatus	Budgerigar	160X	55K	10.6M	1.1G	15470	Ilumina Hiseq
Merops nubicus	Carmine bee-eater	37X	20K	47K	1.06G	13467	Ilumina Hiseq
Mesitornis unicolor	Brown mesite	29X	18K	46K	1.1G	15371	Ilumina Hiseq
Nestor notabilis	Kea	32X	16K	37K	1.14G	14074	Ilumina Hiseq
Nipponia nippon	Crested ibis	105X	22K	5.4M	1.17G	16756	Ilumina Hiseq
Ophisthocomus hoazin	Hoatzin	100X	24K	2.9M	1.14G	15702	Ilumina Hiseq
Pelecanus crispus	Dalmatian pelican	34X	18K	43K	1.17G	14813	Ilumina Hiseq
Phaethon lepturus	White-tailed tropicbird	39X	18K	47K	1.16G	14970	Ilumina Hiseq
Phalacrocorax carbo	Great cormorant	24X	15K	48K	1.15G	13479	Ilumina Hiseq
Phoenicopterus ruber	American flamingo	33X	16K	37K	1.14G	14024	Ilumina Hiseq
Picoides pubescens	Downy woodpecker	105X	20K	2M	1.17G	15576	Ilumina Hiseq
Podiceps cristatus	Great-crested grebe	30X	13K	30K	1.15G	13913	Ilumina Hiseq
Pterocles gutturalis	Yellow-thoated sandgrouse	25X	17K	49K	1.07G	13867	Ilumina Hiseq
Pygoscelis adeliae	Adelie penguin	60X	19K	5.0M	1.23G	15270	Ilumina Hiseq
Struthio camelus	Common ostrich	85X	29K	3.5M	1.23G	16178	Ilumina Hiseq
Taeniopygia guttata	Zebra finch	6X	39K	10M	1.2G	17471	Sanger
Tauraco erythrolophus	Red-crested turaco	30X	18K	55K	1.17G	15435	Ilumina Hiseq
Tinamus guttatus	White-throated tinamou	100X	24K	242K	1.05G	15773	Ilumina Hiseq
Tyto alba	Barn owl	27X	13K	51K	1.14G	13613	Ilumina Hiseq
Strix occidentalis caurina	northern spotted owl	90x	8,108	3,983,020	1.26G		Ilumina Hiseq	https://academic.oup.com/gbe/article/9/10/2522/4091607
Aquila chrysaetos	Golden Eagle	40x		1,746,960	1.28G		Ilumina Hiseq	https://journals.plos.org/plosone/article?id=10.1371/journal.pone.0095599
Gallus gallus 5.0	Chicken		17,655,422	20,785,086	1.06G			https://www.ebi.ac.uk/ena/data/view/GCA_000002315.5
Lonchura striata domestica	Bengalese finch	151×		3.0 MB	1 058 688 097		Illumina Hiseq	https://academic.oup.com/gigascience/article/7/3/giy008/4860430
Syrmaticus mikado	Mikado pheasant	160x	1,054,607,905	11,461,115	1.04 Gb		Illumina Hiseq	https://academic.oup.com/gigascience/article/7/5/giy044/4990948
Columba livia	Rock Pigeon	390x		14.3 M	1,108,534,737		Illumina Hiseq	http://www.g3journal.org/content/8/5/1391
Pavo cristatus	Peacock	287x		0.23M	0.915 Gb		Illumina Hiseq + Np
Gavia immer	Common loon	11.83x	5,237,924	814 bp	767,326,331		Illumina	https://bmcevolbiol.biomedcentral.com/articles/10.1186/s12862-018-1181-6
Apteryx mantelli	Kiwi	150x		3.95M	1,595,278,775		Illumina Hiseq	https://genomebiology.biomedcentral.com/articles/10.1186/s13059-015-0711-4
Falco cherrug	Saker falcon	113.51x	31.2k	4.15M	1.18G	16,204	Illumina Hiseq	https://www.nature.com/articles/ng.2588#s1
Ficedula albicollis	Collared flycatcher	85X		7.3M	1.13G		Illumina Hiseq + GA IIX	https://www.nature.com/articles/nature11584#s1
