# Supplementary material for: De novo assembly of the Indian blue peacock (Pavo cristatus) genome using Oxford Nanopore technology and Illumina sequencing
Source: Gigascience. 2019 May 11;8(5):giz038. doi: 10.1093/gigascience/giz038 (PMC6511069; doi:10.1093/gigascience/giz038)
Supplement: Supplemental Files [file giz038_supplemental_files.zip › Table_S11_Peacock_assembly_comparison.xlsx]

## Sheet: Table S11
Table S11: Comparison of two peacock genome assemblies
	Initial draft assembly	Hybrid assembly
Description	(1) Illumina assembly	(2) Illumina and ONT assembly	Fold change
Sequencing technology	Illumina NextSeq 500	Illumina HiSeq + ONT	-
Sequencing libraries	SI, LI	SI, LI, MP (3 libraries), long reads	-
Total libraries	2	6	3
Total sequencing depth	136X	287X	2.11029
Total scaffolds	98687	15025	6.56819
N50 sequencing length (bp)	25613	232312	9.07008
Longest scaffold length (bp)	286113	2488982	8.6993
Non-ATGC%	2	0.4	5
(1) Published initial draft assembly, https://doi.org/10.3389/fgene.2018.00392
(2) current hybrid assembly
