# Supplementary material for: De novo assembly of the Indian blue peacock (Pavo cristatus) genome using Oxford Nanopore technology and Illumina sequencing
Source: Gigascience. 2019 May 11;8(5):giz038. doi: 10.1093/gigascience/giz038 (PMC6511069; doi:10.1093/gigascience/giz038)
Supplement: Supplemental Files [file giz038_supplemental_files.zip › Table_S1_ReadStats_Table_S2_TEs.xlsx]

## Sheet: Table S1. Repeats in Peacock
Table S1. Repeat masking statistics in Peacock genome
TE Class	Family	Sub-family	No. Of elements	Length occupied(bp)	% in the genome
Class I	Non-LTR elements	SINEs:	6081	776361	0.08
(Retroelements)		Penelope	111	22275	0
		LINEs:	229508	48355253	4.71
		CRE/SLACS	0	0	0
		L2/CR1/Rex	229332	48317545	4.7
		R1/LOA/Jockey	0	0	0
		R2/R4/NeSL	0	0	0
		RTE/Bov-B	0	0	0
		L1/CIN4	65	15433	0
	LTR elements	BEL/Pao	0	0	0
		Ty1/Copia	0	0	0
		Gypsy/DIRS1	0	0	0
		Retroviral	27325	7352228	0.72
		Total LTR elements:	27490	7380021	0.72
Total Retroelements (a):			263079	56511635	5.5
Class II		hobo-Activator	16511	3437811	0.33
(DNA transposons)		Tc1-IS630-Pogo	5668	1833946	0.18
		En-Spm	0	0	0
		MuDR-IS905	0	0	0
		PiggyBac	0	0	0
		Tourist/Harbinger	4268	407232	0.04
		Other (Mirage, P-element, Transib)	0	0	0
Total DNA transposons (b):			35683	7277390	0.71
Unclassified (c):			2748	467719	0.05
Total interspersed repeats (a+b+c)				64256744	6.25
Small RNA:			2069	263048 bp	0.03
Satellites:			1453	170589 bp	0.02
Simple repeats:			226212	8675251 bp	0.84
Low complexity:			44952	2156329 bp	0.21
Total bases masked:				75315566 bp	7.33

## Sheet: Table S2. TEs in Birds
Table S2. Peacock repeats statistics comparison with other bird species.
Species	LINE	SINE	LTR	DNA	RC	Unknown	Total	Genome assembly (GB)
Acanthisitta chloris	6.38	0.1	1.46	0.21	0.01	0.56	8.72	1.05
Anas platyrhynchos	4.05	0.1	1.1	0.2	0.01	0.39	5.85	1.1
Antrostomus carolinensis	5.4	0.12	1.84	0.33	0.02	0.53	8.24	1.15
Apaloderma vittatum	5.97	0.12	1.31	0.23	0.01	0.82	8.44	1.08
Aptenodytes forsteri	2.41	0.2	1.17	0.26	0	1.46	5.5	1.26
Balearica regulorum	3.35	0.14	1.51	0.24	0.01	0.83	6.08	1.14
Buceros rhinoceros	3.62	0.08	1.05	0.16	0.01	1.09	6	1.08
Calypte anna	5.62	0.07	1.23	0.21	0.01	0.91	8.05	1.1
Cariama cristata	3.51	0.18	0.91	0.2	0	0.69	5.49	1.15
Cathartes aura	2.21	0.17	1.05	0.19	0	0.92	4.54	1.17
Chaetura pelagica	5.28	0.11	0.9	0.19	0	2.57	9.05	1.1
Charadrius vociferus	4.53	0.13	1.12	0.2	0.01	1.05	7.03	1.2
Chlamydotis macqueenii	3.97	0.17	1.4	0.23	0	0.57	6.35	1.09
Colius striatus	6.54	0.1	2.19	0.19	0	0.39	9.42	1.08
Columba livia	4.18	0.09	0.76	0.35	0.01	1.87	7.25	1.11
Corvus brachyrhynchos	3.73	0.07	2.43	0.22	0.02	0.9	7.37	1.1
Cuculus canorus	7.84	0.08	0.67	0.27	0.01	0.58	9.45	1.15
Egretta garzetta	3.92	0.12	1.42	0.24	0.01	1.22	6.93	1.2
Eurypyga helias	4.61	0.1	1.6	0.15	0	0.46	6.92	1.1
Falco peregrinus	3.09	0.15	1.27	0.28	0	0.71	5.5	1.18
Fulmarus glacialis	2.86	0.18	1.19	0.22	0.01	0.87	5.32	1.14
Gallus gallus	6.01	0.08	1.65	1.01	0.01	1.07	9.82	1.05
Gavia stellata	3.17	0.14	0.71	0.22	0.01	0.85	5.09	1.15
Geospiza fortis	3.65	0.06	3.37	0.31	0.04	0.8	8.23	1.07
Haliaeetus albicilla	2.55	0.14	1.71	0.19	0.01	0.77	5.37	1.14
Haliaeetus leucocephalus	2.01	0.17	1.89	0.22	0	2.59	6.89	1.26
Leptosomus discolor	2.93	0.12	1.32	0.19	0.01	1.88	6.45	1.15
Manacus vitellinus	4.43	0.08	1.08	0.25	0.01	0.72	6.58	1.12
Meleagris gallopavo	5.4	0.05	1.11	0.82	0	0.52	7.9	1.038
Melopsittacus undulatus	6.49	0.08	1.97	0.2	0.01	0.45	9.19	1.1
Merops nubicus	5.01	0.07	1.3	0.14	0.01	1.26	7.78	1.06
Mesitornis unicolor	4.62	0.09	1.38	0.38	0.01	1.03	7.51	1.1
Nestor notabilis	4.6	0.1	1.32	0.18	0	0.37	6.57	1.14
Nipponia nippon	3.69	0.13	1.22	0.29	0.01	0.83	6.16	1.17
Opisthocomus hoazin	4.69	0.11	1.3	0.16	0.01	1.63	7.9	1.14
Pavo cristatus	4.7	0.08	0.72	0.71	0	0.05	7.33	1.03
Pelecanus crispus	3.94	0.15	1.87	0.21	0.01	1.27	7.45	1.17
Phaethon lepturus	3.91	0.12	1.71	0.22	0	1.48	7.44	1.16
Phalacrocorax carbo	3.95	0.16	1.29	0.21	0	0.62	6.23	1.15
Phoenicopterus ruber	2.69	0.15	1.04	0.23	0.01	1.49	5.6	1.14
Picoides pubescens	18.2	0.05	0.89	0.17	0	2.84	22.15	1.17
Podiceps cristatus	4.8	0.1	1.6	0.2	0.01	0.6	7.31	1.15
Pterocles gutturalis	3.46	0.09	1.36	0.17	0.01	0.67	5.75	1.07
Pygoscelis adeliae	3.31	0.2	1.32	0.26	0	0.95	6.04	1.23
Struthio camelus	2.88	0.18	0.17	0.36	0.01	0.9	4.49	1.23
Taeniopygia guttata	3.79	0.06	4.11	0.32	0.02	1.39	9.68	1.2
Tauraco erythrolophus	2.76	0.09	1.8	0.16	0.01	3.83	8.64	1.17
Tinamus guttatus	2.73	0.09	0.3	0.33	0.01	0.65	4.11	1.05
Tyto alba	2.64	0.13	1.79	0.19	0.01	0.74	5.49	1.14
*The values were used from -
https://gigascience.biomedcentral.com/track/pdf/10.1186/2047-217X-3-26
http://science.sciencemag.org/content/sci/suppl/2014/12/11/346.6215.1311.DC1/Zhang-SM.pdf
Yellow - generated from this study
Values close to peacock genome
Minimum	2.01	0.05	0.17	0.14	0	0.05	4.11	1.03
Median	3.94	0.11	1.31	0.22	0.01	0.85	6.93	1.14
Maximum	18.2	0.2	4.11	1.01	0.04	3.83	22.15	1.26
Average	4.4098	0.115306	1.40571	0.266735	0.00795918	1.05388	7.27857	1.1322
Standard Deviation	2.38257	0.0400574	0.659403	0.162934	0.00735402	0.706788	2.60524	0.0556825
