# Supplementary material for: De novo assembly of the Indian blue peacock (Pavo cristatus) genome using Oxford Nanopore technology and Illumina sequencing
Source: Gigascience. 2019 May 11;8(5):giz038. doi: 10.1093/gigascience/giz038 (PMC6511069; doi:10.1093/gigascience/giz038)
Supplement: Supplemental Files [file giz038_supplemental_files.zip › Table_S3_Repeats.xlsx]

## Sheet: Table_S3A_SSR_Summary
Table 7. Overview of simple sequence repeats (SSRs)
Cutoffs and Range
SSR Type	Set of Repeating Bases	Repetition number for the set	Example	Total Length
Mono nucleotide Repeats (p1)	1	>= 10 bases	AAAAAAAAAAAA	>=10 t0 Any length
Di nucleotide Repeats (p2)	2	>= 6 Pairs	CACACACACACACA	>=12 to Any length
Tri nucleotide Repeats (p3)	3	>= 5 Sets	ATGATGATGATG	>=15 to Any length
Tetra nucleotide Repeats (p4)	4	>= 3 Sets	TGAGTGAGTGAG	>=20 to Any length
Penta nucleotide Repeats (p5)	5	>= 5 Sets	TGAGTGAGTGAGTGAGTGAG	>=25 to Any length
Hexa nucleotide Repeats (p6)	6	>= 5 Sets	CATATACATATACATATACATATACATATA	>=30 to Any length
Cutoffs and Range
Statistisc	Count (WGS)
Total number of sequences examined	179346
Total size of examined sequences (bp)	1027551907
Total number of identified SSRs	399493
Number of SSR containing sequences	56558
Number of sequences containing more than 1 SSR	23497
Number of compound SSRs(i.e c)	39770
p1	239846
p2	33989
p3	17202
p4	103850
p5	4095
p6	511

## Sheet: Table_S3B_SSR (WGS)
Scaffold ID	Type of SSR	SSR Pattern	SSR Length	Scaffold Start	Scaffold End
scaffold2974_len111512_cov0	p6	(TTTTTG)6	36	25841	25876
scaffold4997_len130762_cov0	p6	(TTTTTG)5	30	59046	59075
scaffold5891_len42148_cov0	p6	(TTTTTG)5	30	47643	47672
scaffold677_len398956_cov0	p6	(TTTTTG)5	30	403069	403098
scaffold3836_len29912_cov0_single	p6	(TTTTTG)5	30	31703	31732
scaffold7085_len14485_cov0_single	p6	(TTTTTG)5	30	16505	16534
scaffold10473_len9533_cov0_single	p6	(TTTTTC)5	30	3641	3670
scaffold1139_len357231_cov0	p6	(TTTTTC)5	30	179963	179992
scaffold1519_len184604_cov0	p6	(TTTTTC)5	30	162106	162135
scaffold1391_len162594_cov0	p6	(TTTTTC)5	30	12840	12869
scaffold2264_len133399_cov0	p6	(TTTTTA)5	30	59542	59571
scaffold5379_len35871_cov0_single	p6	(TTTTTA)5	30	30591	30620
scaffold15127_len2829_cov0_single	p6	(TTTTGT)5	30	906	935
scaffold228_len490240_cov0	p6	(TTTTGT)5	30	148344	148373
scaffold5450_len27168_cov0_single	p6	(TTTTCT)6	36	3411	3446
scaffold3531_len24306_cov0_single	p6	(TTTTCT)6	36	3034	3069
scaffold1480_len168025_cov0	p6	(TTTTCT)6	36	185628	185663
scaffold2143_len173958_cov0	p6	(TTTTCT)6	36	152310	152345
scaffold1122_len268797_cov0	p6	(TTTTCT)5	30	246187	246216
scaffold1182_len245843_cov0	p6	(TTTTCT)5	30	222552	222581
scaffold136618_len383_cov0_single	p6	(TTTTCT)5	30	1	30
scaffold31_len801820_cov0	p6	(TTTTCT)10	60	90811	90870
scaffold11490_len8090_cov0_single	p6	(TTTTCC)7	42	8424	8465
scaffold554_len856404_cov0	p6	(TTTTCC)6	36	952880	952915
scaffold185_len731407_cov0	p6	(TTTTCC)6	36	772801	772836
scaffold14620_len5679_cov0_single	p6	(TTTTCC)6	36	6195	6230
scaffold1288_len172148_cov0	p6	(TTTTCC)5	30	63183	63212
scaffold573_len384477_cov0	p6	(TTTTCC)5	30	422528	422557
scaffold484_len319118_cov0_single	p6	(TTTTCC)5	30	225189	225218
scaffold1352_len119242_cov0	p6	(TTTTCC)5	30	12001	12030
scaffold12872_len7410_cov0_single	p6	(TTTTCC)10	60	6758	6817
scaffold723_len128843_cov0_single	p6	(TTTTCC)10	60	30917	30976
scaffold464_len323521_cov0	p6	(TTTTAT)9	54	69287	69340
scaffold3245_len34538_cov0_single	p6	(TTTTAT)6	36	4005	4040
scaffold12140_len6819_cov0_single	p6	(TTTTAT)5	30	7596	7625
scaffold2461_len113274_cov0	p6	(TTTTAT)5	30	70279	70308
scaffold3113_len54269_cov0_single	p6	(TTTTAT)5	30	19269	19298
scaffold9_len1383211_cov0	p6	(TTTGGG)5	30	1178758	1178787
scaffold7511_len14224_cov0_single	p6	(TTTCTT)6	36	17818	17853
scaffold3995_len30294_cov0_single	p6	(TTTCTT)5	30	8886	8915
scaffold143_len286271_cov0	p6	(TTTCTT)5	30	297763	297792
scaffold801_len872225_cov0	p6	(TTTCTT)14	84	904599	904682
scaffold1542_len176221_cov0	p6	(TTTCTA)6	36	106124	106159
scaffold2461_len113274_cov0	p6	(TTTCCT)9	54	26707	26760
scaffold625_len342787_cov0	p6	(TTTCCT)7	42	234689	234730
scaffold5693_len20444_cov0	p6	(TTTCCT)6	36	20427	20462
scaffold967_len360577_cov0	p6	(TTTCCT)16	96	76571	76666
scaffold1972_len130040_cov0	p6	(TTTCCT)10	60	22399	22458
scaffold3207_len81720_cov0	p6	(TTTCCC)5	30	28202	28231
scaffold401_len331487_cov0	p6	(TTTCCC)5	30	254239	254268
scaffold377_len361042_cov0	p6	(TTTCCA)5	30	78796	78825
scaffold325_len442355_cov0	p6	(TTTATT)5	30	198639	198668
scaffold615_len200556_cov0	p6	(TTTATA)5	30	145219	145248
scaffold2817_len64929_cov0	p6	(TTGTTT)5	30	70848	70877
scaffold2972_len113725_cov0	p6	(TTGTTT)5	30	45833	45862
scaffold2282_len186929_cov0	p6	(TTGTTT)5	30	40776	40805
scaffold2974_len111512_cov0	p6	(TTGTTT)5	30	33523	33552
scaffold5228_len22013_cov0_single	p6	(TTGGGC)5	30	8620	8649
scaffold37772_len921_cov0_single	p6	(TTCTCC)7	42	879	920
scaffold130687_len396_cov0_single	p6	(TTCCTT)5	30	1	30
scaffold179_len233861_cov0_single	p6	(TTCCTT)10	60	89728	89787
scaffold156693_len342_cov0_single	p6	(TTATTT)5	30	1	30
scaffold1379_len228591_cov0	p6	(TTATAT)5	30	80319	80348
scaffold13687_len5984_cov0_single	p6	(TTAGGG)5	30	6377	6406
scaffold4945_len56903_cov0	p6	(TGTTTT)5	30	50270	50299
scaffold3075_len52650_cov0_single	p6	(TGTTTT)5	30	39447	39476
scaffold941_len135551_cov0	p6	(TGTTTT)5	30	34285	34314
scaffold330_len434778_cov0	p6	(TGTGGA)8	48	70761	70808
scaffold148334_len359_cov0_single	p6	(TGTATA)5	30	329	358
scaffold141812_len372_cov0_single	p6	(TGGTGA)5	30	1	30
scaffold220_len456762_cov0	p6	(TGGGGA)6	36	167481	167516
scaffold64743_len629_cov0_single	p6	(TGGGGA)5	30	599	628
scaffold27691_len1318_cov0_single	p6	(TGGGGA)5	30	1	30
scaffold29_len1468438_cov0	p6	(TGGGCA)5	30	973689	973718
scaffold608_len432224_cov0	p6	(TCTTTT)5	30	384842	384871
scaffold6366_len34311_cov0	p6	(TCTTTT)5	30	2813	2842
scaffold1933_len55748_cov0_single	p6	(TCTTTT)5	30	21321	21350
scaffold10762_len14567_cov0_single	p6	(TCTTTT)5	30	14241	14270
scaffold1365_len404928_cov0	p6	(TCTTTT)20	120	276270	276389
scaffold7814_len14302_cov0_single	p6	(TCTTTT)12	72	15446	15517
scaffold6214_len46596_cov0	p6	(TCTTTC)5	30	1378	1407
scaffold1494_len105338_cov0	p6	(TCTCTA)7	42	111316	111357
scaffold34411_len996_cov0_single	p6	(TCTCCC)5	30	967	996
scaffold2963_len126235_cov0	p6	(TCCTTT)7	42	114696	114737
scaffold1251_len156771_cov0	p6	(TCCTTT)7	42	114120	114161
scaffold97_len311397_cov0	p6	(TCCTTA)12	72	3337	3408
scaffold7082_len11778_cov0_single	p6	(TCCCTT)5	30	11227	11256
scaffold25012_len3060_cov0_single	p6	(TCCCCT)6	36	573	608
scaffold307_len766745_cov0	p6	(TATTTT)8	48	225153	225200
scaffold1069_len280431_cov0	p6	(TATTTT)5	30	168218	168247
scaffold513_len453917_cov0	p6	(TATTCC)6	36	330563	330598
scaffold7591_len71169_cov0	p6	(TATTAC)5	30	49560	49589
scaffold7591_len71169_cov0	p6	(TATTAC)5	30	35829	35858
scaffold10629_len9572_cov0_single	p6	(TATATC)5	30	7768	7797
scaffold616_len200073_cov0	p6	(TATATC)5	30	23497	23526
scaffold3800_len99410_cov0	p6	(TAGTAT)5	30	39167	39196
scaffold407_len348215_cov0	p6	(TAGGGT)5	30	112777	112806
scaffold59794_len662_cov0_single	p6	(TAGGGT)25	150	1	150
scaffold965_len523944_cov0	p6	(TAGGGA)5	30	181911	181940
scaffold77207_len564_cov0_single	p6	(TACCCA)5	30	534	563
scaffold448_len527473_cov0	p6	(TAACCC)5	30	98969	98998
scaffold95959_len492_cov0_single	p6	(TAAAAA)5	30	1	30
scaffold2543_len107428_cov0	p6	(TAAAAA)5	30	12550	12579
scaffold1976_len130672_cov0	p6	(GTTTTT)5	30	50078	50107
scaffold1957_len66543_cov0	p6	(GTTAGG)5	30	19604	19633
scaffold17149_len3239_cov0_single	p6	(GTGAGT)6	36	2836	2871
scaffold2967_len184022_cov0	p6	(GTATGT)7	42	78621	78662
scaffold178_len790454_cov0	p6	(GTAGAT)10	60	436282	436341
scaffold167239_len323_cov0_single	p6	(GGTTGG)5	30	1	30
scaffold115920_len433_cov0_single	p6	(GGTTAG)6	36	395	430
scaffold1049_len329547_cov0	p6	(GGTTAG)10	60	331329	331388
scaffold109_len267498_cov0_single	p6	(GGTCCC)5	30	95069	95098
scaffold1076_len151040_cov0_single	p6	(GGGTTG)6	36	9459	9494
scaffold86_len711806_cov0	p6	(GGGTTA)8	48	455764	455811
scaffold98365_len484_cov0_single	p6	(GGGTTA)6	36	1	36
scaffold22_len1268288_cov0	p6	(GGGTTA)5	30	195423	195452
scaffold18696_len4223_cov0_single	p6	(GGGTAT)5	30	3632	3661
scaffold8229_len13430_cov0_single	p6	(GGGTAG)5	30	12750	12779
scaffold34_len1025269_cov0	p6	(GGGGTT)6	36	676859	676894
scaffold10385_len10064_cov0_single	p6	(GGGGCC)5	30	817	846
scaffold1215_len371198_cov0	p6	(GGGGCC)5	30	44553	44582
scaffold31_len801820_cov0	p6	(GGGGAT)6	36	79044	79079
scaffold38677_len905_cov0_single	p6	(GGGCTG)5	30	875	904
scaffold376_len397201_cov0	p6	(GGGATG)7	42	282924	282965
scaffold34_len1025269_cov0	p6	(GGGATG)5	30	685734	685763
scaffold2119_len122495_cov0	p6	(GGGATG)5	30	65984	66013
scaffold4782_len16959_cov0_single	p6	(GGGATG)5	30	598	627
scaffold197_len378648_cov0	p6	(GGGATG)5	30	299422	299451
scaffold8509_len12335_cov0_single	p6	(GGGATG)5	30	11727	11756
scaffold419_len158272_cov0_single	p6	(GGGATA)5	30	21969	21998
scaffold237_len321399_cov0	p6	(GGGAAG)8	48	145181	145228
scaffold40307_len877_cov0_single	p6	(GGGAAG)5	30	847	876
scaffold880_len335377_cov0	p6	(GGGAAG)5	30	179455	179484
scaffold1235_len646873_cov0	p6	(GGCCCC)5	30	623053	623082
scaffold1306_len147520_cov0	p6	(GGATGG)8	48	103469	103516
scaffold48_len1180938_cov0	p6	(GGATAT)7	42	1224563	1224604
scaffold1244_len138249_cov0	p6	(GGAAGG)7	42	14866	14907
scaffold59918_len661_cov0_single	p6	(GGAAGG)5	30	631	660
scaffold81251_len546_cov0_single	p6	(GGAAGG)5	30	1	30
scaffold656_len136551_cov0_single	p6	(GGAAAG)5	30	8403	8432
scaffold6677_len17233_cov0_single	p6	(GGAAAG)5	30	462	491
scaffold656_len136551_cov0_single	p6	(GGAAAG)5	30	3936	3965
scaffold125201_len409_cov0_single	p6	(GGAAAG)5	30	380	409
scaffold394_len538582_cov0	p6	(GGAAAG)5	30	372100	372129
scaffold27870_len1213_cov0_single	p6	(GGAAAG)5	30	1186	1215
scaffold3798_len28475_cov0_single	p6	(GGAAAA)5	30	4875	4904
scaffold2278_len107105_cov0	p6	(GGAAAA)5	30	28177	28206
scaffold436_len899080_cov0	p6	(GGAAAA)16	96	790916	791011
scaffold184_len238318_cov0	p6	(GGAAAA)12	72	233989	234060
scaffold2669_len71725_cov0	p6	(GCTGGT)5	30	71538	71567
scaffold451_len639550_cov0	p6	(GCTCCA)5	30	39082	39111
scaffold10059_len10411_cov0_single	p6	(GCCCCG)5	30	7127	7156
scaffold1495_len339410_cov0	p6	(GCCCCG)5	30	117479	117508
scaffold22459_len2293_cov0_single	p6	(GCCCCA)9	54	1913	1966
scaffold1049_len329547_cov0	p6	(GCAAAA)5	30	312073	312102
scaffold40639_len872_cov0_single	p6	(GAGGAA)5	30	842	871
scaffold51207_len737_cov0_single	p6	(GACCAT)5	30	706	735
scaffold1869_len96566_cov0	p6	(GAATTA)5	30	47490	47519
scaffold590_len297697_cov0	p6	(GAAGGG)5	30	266617	266646
scaffold63_len1580990_cov0	p6	(GAAGGG)5	30	1624057	1624086
scaffold102774_len470_cov0_single	p6	(GAAGGA)5	30	441	470
scaffold19013_len4284_cov0_single	p6	(GAAGGA)5	30	1	30
scaffold591_len171932_cov0_single	p6	(GAAGAG)7	42	21582	21623
scaffold4761_len22686_cov0_single	p6	(GAAGAG)6	36	7048	7083
scaffold801_len872225_cov0	p6	(GAAAGG)5	30	85175	85204
scaffold394_len538582_cov0	p6	(GAAAGG)5	30	388769	388798
scaffold14695_len13132_cov0	p6	(GAAAGA)6	36	10559	10594
scaffold2665_len72601_cov0	p6	(GAAAAG)5	30	24933	24962
scaffold691_len311591_cov0	p6	(GAAAAG)5	30	248790	248819
scaffold18118_len4913_cov0_single	p6	(GAAAAG)5	30	1841	1870
scaffold2577_len45947_cov0_single	p6	(GAAAAG)11	66	44945	45010
scaffold48_len1180938_cov0	p6	(GAAAAA)6	36	152601	152636
scaffold2353_len199616_cov0	p6	(GAAAAA)6	36	133381	133416
scaffold96551_len490_cov0_single	p6	(GAAAAA)5	30	461	490
scaffold153898_len348_cov0_single	p6	(GAAAAA)5	30	1	30
scaffold2154_len158522_cov0	p6	(CTTTTT)7	42	8702	8743
scaffold15530_len2337_cov0_single	p6	(CTTTTT)6	36	1567	1602
scaffold13607_len6928_cov0_single	p6	(CTTTTC)6	36	866	901
scaffold25121_len1533_cov0_single	p6	(CTTTTC)5	30	1	30
scaffold2853_len99006_cov0	p6	(CTTTTC)12	72	97517	97588
scaffold1274_len345703_cov0	p6	(CTTTTC)12	72	163776	163847
scaffold6183_len13024_cov0_single	p6	(CTTTTC)11	66	14782	14847
scaffold997_len808441_cov0	p6	(CTTTTC)11	66	137225	137290
scaffold3007_len204479_cov0	p6	(CTTTCC)8	48	159107	159154
scaffold924_len344863_cov0	p6	(CTTCTC)5	30	70475	70504
scaffold1623_len123348_cov0	p6	(CTTCCT)5	30	80382	80411
scaffold294_len248778_cov0	p6	(CTCTTT)10	60	164006	164065
scaffold924_len344863_cov0	p6	(CTCTCC)6	36	328325	328360
scaffold52277_len727_cov0_single	p6	(CTCTCC)5	30	698	727
scaffold2780_len79656_cov0	p6	(CTCCCG)6	36	26889	26924
scaffold239_len594699_cov0	p6	(CTCCAG)5	30	152356	152385
scaffold3747_len38288_cov0_single	p6	(CTATTG)12	72	23446	23517
scaffold490_len320244_cov0	p6	(CTATCC)7	42	102989	103030
scaffold434_len151537_cov0_single	p6	(CTACCC)5	30	88269	88298
scaffold1072_len92717_cov0_single	p6	(CTAACC)5	30	45994	46023
scaffold633_len295741_cov0	p6	(CGGGGC)5	30	241086	241115
scaffold7_len2390121_cov0	p6	(CGGGAC)6	36	1797793	1797828
scaffold8727_len12365_cov0_single	p6	(CGGGAC)5	30	7826	7855
scaffold1467_len98265_cov0_single	p6	(CGGGAC)5	30	77035	77064
scaffold33_len575486_cov0	p6	(CGGCCC)5	30	252200	252229
scaffold18974_len4328_cov0_single	p6	(CGGAGC)9	54	4240	4293
scaffold2_len1807979_cov0	p6	(CCTTTC)6	36	867005	867040
scaffold1502_len407561_cov0	p6	(CCTTTC)6	36	341859	341894
scaffold1600_len105608_cov0	p6	(CCTTTC)5	30	36880	36909
scaffold3462_len22331_cov0_single	p6	(CCTTTC)5	30	13620	13649
scaffold289_len388180_cov0	p6	(CCTTCC)5	30	388665	388694
scaffold1141_len103261_cov0_single	p6	(CCTCTT)5	30	864	893
scaffold4015_len239270_cov0	p6	(CCTCTT)5	30	115969	115998
scaffold1059_len96375_cov0_single	p6	(CCTAAC)26	156	103280	103435
scaffold2114_len205138_cov0	p6	(CCGTGC)5	30	129473	129502
scaffold45_len731088_cov0	p6	(CCGGAA)5	30	716736	716765
scaffold1842_len330515_cov0	p6	(CCCTTT)6	36	37108	37143
scaffold403_len402949_cov0	p6	(CCCTTT)5	30	179968	179997
scaffold1235_len646873_cov0	p6	(CCCTAA)6	36	51085	51120
scaffold102_len515524_cov0	p6	(CCCTAA)10	60	534146	534205
scaffold116058_len432_cov0_single	p6	(CCCCGG)5	30	401	430
scaffold54_len750510_cov0	p6	(CCCCAT)5	30	736896	736925
scaffold169935_len317_cov0_single	p6	(CCCCAG)5	30	287	316
scaffold87578_len521_cov0_single	p6	(CCCCAG)5	30	1	30
scaffold2780_len79656_cov0	p6	(CCCATC)6	36	73663	73698
scaffold1215_len371198_cov0	p6	(CCCATC)6	36	168031	168066
scaffold26_len1277017_cov0	p6	(CCCATC)5	30	1319570	1319599
scaffold1_len1251104_cov0	p6	(CCCATC)5	30	1258075	1258104
scaffold3165_len61408_cov0	p6	(CCCAAG)5	30	2481	2510
scaffold5094_len22390_cov0_single	p6	(CCCAAG)5	30	10146	10175
scaffold14_len1066241_cov0	p6	(CCATCT)5	30	565001	565030
scaffold128_len704429_cov0	p6	(CCATCC)5	30	684128	684157
scaffold64_len397910_cov0	p6	(CCATCC)5	30	352419	352448
scaffold11769_len3860_cov0_single	p6	(CCATCA)5	30	2323	2352
scaffold54985_len704_cov0_single	p6	(CCATAT)5	30	1	30
scaffold7426_len30638_cov0	p6	(CCAGCA)9	54	20390	20443
scaffold2899_len110316_cov0	p6	(CATCTT)12	72	100835	100906
scaffold253_len213396_cov0	p6	(CATCCT)5	30	72480	72509
scaffold87_len452410_cov0	p6	(CATCCC)5	30	323140	323169
scaffold20753_len3115_cov0_single	p6	(CATCCC)5	30	3087	3116
scaffold1750_len378633_cov0	p6	(CATAAC)5	30	188823	188852
scaffold2635_len44236_cov0_single	p6	(CAGTGC)12	72	44723	44794
scaffold843_len475115_cov0	p6	(CAGTGC)12	72	10434	10505
scaffold856_len519988_cov0	p6	(CAGTCA)5	30	211528	211557
scaffold1012_len377172_cov0	p6	(CAGGCC)5	30	289759	289788
scaffold19148_len4224_cov0_single	p6	(CAGGCC)5	30	2239	2268
scaffold90657_len510_cov0_single	p6	(CAGCCC)5	30	479	508
scaffold1866_len218190_cov0	p6	(CAGCAC)5	30	2065	2094
scaffold17_len889405_cov0	p6	(CAAGTG)5	30	357213	357242
scaffold17_len889405_cov0	p6	(CAAGTC)5	30	164462	164491
scaffold422_len669514_cov0	p6	(CAAACT)6	36	194097	194132
scaffold1326_len196510_cov0	p6	(CAAACA)16	96	148395	148490
scaffold158_len536129_cov0	p6	(CAAAAA)9	54	381712	381765
scaffold1903_len490975_cov0	p6	(ATTTTT)9	54	498906	498959
scaffold1659_len473440_cov0	p6	(ATTTTT)5	30	112997	113026
scaffold80979_len548_cov0_single	p6	(ATTTTC)5	30	357	386
scaffold6560_len11819_cov0_single	p6	(ATTTAT)5	30	8184	8213
scaffold1963_len313497_cov0	p6	(ATTTAT)5	30	135075	135104
scaffold114883_len435_cov0_single	p6	(ATGTTA)5	30	32	61
scaffold112533_len441_cov0_single	p6	(ATGTAG)9	54	375	428
scaffold1381_len132994_cov0_single	p6	(ATGTAG)5	30	122329	122358
scaffold5_len1677134_cov0	p6	(ATGGGT)5	30	1266169	1266198
scaffold20916_len2948_cov0_single	p6	(ATGGGT)5	30	1207	1236
scaffold1500_len316430_cov0	p6	(ATGGGA)5	30	42303	42332
scaffold1989_len192231_cov0	p6	(ATATAG)9	54	195774	195827
scaffold505_len516844_cov0	p6	(ATATAA)6	36	537462	537497
scaffold110952_len446_cov0_single	p6	(ATACAT)6	36	408	443
scaffold1311_len203004_cov0	p6	(ATAAAA)5	30	223469	223498
scaffold663_len464337_cov0	p6	(AGTTGG)5	30	81386	81415
scaffold48_len1180938_cov0	p6	(AGGGTT)6	36	176296	176331
scaffold409_len198262_cov0	p6	(AGGGAG)5	30	83329	83358
scaffold4403_len45612_cov0	p6	(AGGGAA)7	42	34403	34444
scaffold144_len356768_cov0_single	p6	(AGGCAT)5	30	145743	145772
scaffold535_len800552_cov0	p6	(AGGAGA)8	48	70146	70193
scaffold421_len351441_cov0	p6	(AGGAGA)5	30	344287	344316
scaffold490_len320244_cov0	p6	(AGGAGA)5	30	205154	205183
scaffold3176_len42411_cov0_single	p6	(AGGAAA)6	36	41524	41559
scaffold7070_len14623_cov0_single	p6	(AGGAAA)5	30	16595	16624
scaffold3_len708258_cov0	p6	(AGCTGG)5	30	673424	673453
scaffold159423_len337_cov0_single	p6	(AGATAC)5	30	238	267
scaffold2380_len90283_cov0	p6	(AGAGAA)6	36	48586	48621
scaffold176_len429878_cov0	p6	(AGAGAA)5	30	410655	410684
scaffold1747_len52137_cov0_single	p6	(AGAGAA)5	30	15854	15883
scaffold51410_len735_cov0_single	p6	(AGAGAA)5	30	1	30
scaffold1678_len80013_cov0	p6	(AGAGAA)12	72	78506	78577
scaffold2025_len149414_cov0	p6	(AGAATA)5	30	49737	49766
scaffold778_len322671_cov0	p6	(AGAAAA)5	30	45913	45942
scaffold160012_len336_cov0_single	p6	(AGAAAA)5	30	1	30
scaffold26_len1277017_cov0	p6	(ACCCTT)8	48	1153622	1153669
scaffold10871_len4258_cov0_single	p6	(ACCCTA)6	36	1432	1467
scaffold5_len1677134_cov0	p6	(ACCCTA)5	30	897372	897401
scaffold6_len741624_cov0	p6	(ACCCTA)5	30	578119	578148
scaffold119712_len423_cov0_single	p6	(ACCCTA)11	66	1	66
scaffold1319_len438644_cov0	p6	(ACATCC)10	60	404138	404197
scaffold133_len441195_cov0	p6	(ACAGAG)5	30	245507	245536
scaffold7872_len8746_cov0_single	p6	(ACAGAG)5	30	2401	2430
scaffold1348_len571200_cov0	p6	(ACACAT)6	36	85582	85617
scaffold927_len225509_cov0	p6	(ACAAAA)5	30	168482	168511
scaffold209_len637369_cov0	p6	(AATTTT)9	54	19290	19343
scaffold2196_len153280_cov0	p6	(AATTAG)5	30	98140	98169
scaffold22078_len2291_cov0_single	p6	(AATTAG)5	30	1187	1216
scaffold1469_len234111_cov0	p6	(AATCTG)6	36	196833	196868
scaffold82330_len542_cov0_single	p6	(AATCTA)5	30	108	137
scaffold73236_len583_cov0_single	p6	(AATAGA)5	30	552	581
scaffold1564_len256493_cov0	p6	(AATAAG)5	30	8658	8687
scaffold46187_len778_cov0_single	p6	(AATAAA)5	30	1	30
scaffold6792_len36131_cov0	p6	(AAGGGA)9	54	41034	41087
scaffold6792_len36131_cov0	p6	(AAGGGA)10	60	41330	41389
scaffold40471_len875_cov0_single	p6	(AAGGAA)5	30	1	30
scaffold47708_len771_cov0_single	p6	(AAGAGG)7	42	1	42
scaffold5391_len63743_cov0	p6	(AAGAGG)5	30	33747	33776
scaffold4191_len290754_cov0	p6	(AAGAGA)7	42	307899	307940
scaffold1069_len280431_cov0	p6	(AAGAAA)5	30	99871	99900
scaffold2875_len48364_cov0	p6	(AAGAAA)5	30	910	939
scaffold155653_len344_cov0_single	p6	(AAGAAA)5	30	1	30
scaffold21011_len2417_cov0_single	p6	(AACCCT)5	30	1890	1919
scaffold1940_len241302_cov0	p6	(AACCCT)5	30	125651	125680
scaffold119077_len424_cov0_single	p6	(AACCCT)13	78	1	78
scaffold5619_len14504_cov0_single	p6	(AAATAG)5	30	2416	2445
scaffold2522_len56262_cov0_single	p6	(AAATAA)5	30	62432	62461
scaffold3533_len34402_cov0	p6	(AAATAA)5	30	13262	13291
scaffold1484_len371155_cov0	p6	(AAAGGG)6	36	281031	281066
scaffold1235_len646873_cov0	p6	(AAAGGG)13	78	124783	124860
scaffold4907_len71668_cov0	p6	(AAAGGC)8	48	25917	25964
scaffold89366_len515_cov0_single	p6	(AAAGGC)5	30	486	515
scaffold22546_len2251_cov0_single	p6	(AAAGGA)8	48	1059	1106
scaffold48_len1180938_cov0	p6	(AAAGGA)7	42	148376	148417
scaffold590_len297697_cov0	p6	(AAAGAA)7	42	278719	278760
scaffold3444_len113059_cov0	p6	(AAACAA)5	30	79299	79328
scaffold3387_len29062_cov0_single	p6	(AAACAA)5	30	33124	33153
scaffold1146_len323799_cov0	p6	(AAACAA)5	30	183180	183209
scaffold58693_len669_cov0_single	p6	(AAACAA)5	30	1	30
scaffold5029_len21419_cov0_single	p6	(AAAATA)6	36	19708	19743
scaffold11016_len9015_cov0_single	p6	(AAAATA)6	36	1598	1633
scaffold133655_len390_cov0_single	p6	(AAAATA)5	30	360	389
scaffold2969_len178182_cov0	p6	(AAAATA)5	30	137345	137374
scaffold24384_len1743_cov0_single	p6	(AAAATA)5	30	1	30
scaffold132814_len392_cov0_single	p6	(AAAAGG)6	36	1	36
scaffold23290_len1892_cov0_single	p6	(AAAAGG)5	30	423	452
scaffold261_len758389_cov0	p6	(AAAAGG)5	30	20038	20067
scaffold477_len304069_cov0	p6	(AAAAGG)5	30	137218	137247
scaffold1938_len111944_cov0	p6	(AAAAGG)14	84	61182	61265
scaffold1077_len121528_cov0	p6	(AAAAGA)5	30	81239	81268
scaffold228_len490240_cov0	p6	(AAAAGA)5	30	49666	49695
scaffold2533_len167077_cov0	p6	(AAAAGA)5	30	182043	182072
scaffold1854_len101619_cov0	p6	(AAAAGA)5	30	16232	16261
scaffold48677_len761_cov0_single	p6	(AAAAGA)5	30	1	30
scaffold3151_len120743_cov0	p6	(AAAAGA)14	84	123298	123381
scaffold3260_len226892_cov0	p6	(AAAACA)5	30	98472	98501
scaffold11140_len11175_cov0	p6	(AAAACA)5	30	8646	8675
scaffold12919_len12878_cov0	p6	(AAAACA)5	30	3128	3157
scaffold19442_len3990_cov0_single	p6	(AAAACA)5	30	2895	2924
scaffold3004_len135079_cov0	p6	(AAAAAT)8	48	7862	7909
scaffold2032_len144422_cov0	p6	(AAAAAT)7	42	57292	57333
scaffold2611_len77286_cov0	p6	(AAAAAT)6	36	27573	27608
scaffold6816_len20829_cov0	p6	(AAAAAT)6	36	22853	22888
scaffold3201_len186665_cov0	p6	(AAAAAT)6	36	144599	144634
scaffold965_len523944_cov0	p6	(AAAAAT)5	30	84615	84644
scaffold41724_len855_cov0_single	p6	(AAAAAT)5	30	826	855
scaffold2843_len49680_cov0	p6	(AAAAAT)5	30	44185	44214
scaffold374_len607355_cov0	p6	(AAAAAT)5	30	292781	292810
scaffold4362_len27843_cov0_single	p6	(AAAAAT)5	30	28548	28577
scaffold4142_len36487_cov0	p6	(AAAAAT)5	30	15916	15945
scaffold7685_len29348_cov0_single	p6	(AAAAAT)5	30	14611	14640
scaffold641_len436691_cov0	p6	(AAAAAT)10	60	219686	219745
scaffold580_len723096_cov0	p6	(AAAAAG)6	36	86317	86352
scaffold686_len412614_cov0	p6	(AAAAAG)6	36	223158	223193
scaffold24570_len1678_cov0_single	p6	(AAAAAG)5	30	818	847
scaffold1115_len75668_cov0_single	p6	(AAAAAG)5	30	4960	4989
scaffold441_len519460_cov0	p6	(AAAAAG)5	30	413865	413894
scaffold1263_len196191_cov0	p6	(AAAAAG)5	30	172596	172625
scaffold5450_len27168_cov0_single	p6	(AAAAAC)6	36	25029	25064
scaffold10607_len8781_cov0_single	p6	(AAAAAC)5	30	3614	3643
scaffold170716_len316_cov0_single	p6	(AAAAAC)5	30	287	316
scaffold22_len1268288_cov0	p6	(AAAAAC)5	30	1347369	1347398
scaffold858_len515789_cov0	p5	(TTTTG)8	40	71701	71740
scaffold2894_len69634_cov0	p5	(TTTTG)8	40	46330	46369
scaffold852_len176641_cov0	p5	(TTTTG)8	40	32399	32438
scaffold22283_len1863_cov0_single	p5	(TTTTG)7	35	2325	2359
scaffold1842_len330515_cov0	p5	(TTTTG)7	35	212948	212982
scaffold3870_len70847_cov0	p5	(TTTTG)6	30	83088	83117
scaffold134_len630468_cov0	p5	(TTTTG)6	30	679233	679262
scaffold9917_len3754_cov0_single	p5	(TTTTG)6	30	596	625
scaffold233_len593515_cov0	p5	(TTTTG)6	30	524098	524127
scaffold4117_len25375_cov0_single	p5	(TTTTG)6	30	4945	4974
scaffold3038_len66371_cov0	p5	(TTTTG)6	30	45415	45444
scaffold2036_len326746_cov0	p5	(TTTTG)6	30	347420	347449
scaffold2204_len96678_cov0	p5	(TTTTG)6	30	25297	25326
scaffold3916_len40927_cov0	p5	(TTTTG)6	30	23769	23798
scaffold4504_len25511_cov0_single	p5	(TTTTG)6	30	21304	21333
scaffold488_len670120_cov0	p5	(TTTTG)6	30	18965	18994
scaffold119627_len423_cov0_single	p5	(TTTTG)6	30	1	30
scaffold2274_len296748_cov0	p5	(TTTTG)6	30	127199	127228
scaffold2476_len86477_cov0	p5	(TTTTG)5	25	94114	94138
scaffold141_len335441_cov0	p5	(TTTTG)5	25	84546	84570
scaffold4317_len88874_cov0	p5	(TTTTG)5	25	8421	8445
scaffold101610_len473_cov0_single	p5	(TTTTG)5	25	8	32
scaffold8109_len9282_cov0_single	p5	(TTTTG)5	25	8211	8235
scaffold22_len1268288_cov0	p5	(TTTTG)5	25	820346	820370
scaffold3341_len38703_cov0	p5	(TTTTG)5	25	789	813
scaffold653_len787822_cov0	p5	(TTTTG)5	25	784887	784911
scaffold235_len606889_cov0	p5	(TTTTG)5	25	74826	74850
scaffold176703_len305_cov0_single	p5	(TTTTG)5	25	7	31
scaffold85572_len529_cov0_single	p5	(TTTTG)5	25	7	31
scaffold4477_len90133_cov0	p5	(TTTTG)5	25	71326	71350
scaffold2886_len87330_cov0	p5	(TTTTG)5	25	70510	70534
scaffold2192_len95593_cov0	p5	(TTTTG)5	25	66774	66798
scaffold5767_len59300_cov0	p5	(TTTTG)5	25	61212	61236
scaffold3997_len44953_cov0	p5	(TTTTG)5	25	5886	5910
scaffold4295_len69173_cov0	p5	(TTTTG)5	25	58758	58782
scaffold3361_len55144_cov0	p5	(TTTTG)5	25	56847	56871
scaffold17398_len5108_cov0_single	p5	(TTTTG)5	25	5404	5428
scaffold2032_len144422_cov0	p5	(TTTTG)5	25	53513	53537
scaffold103_len1494372_cov0	p5	(TTTTG)5	25	517724	517748
scaffold841_len535559_cov0	p5	(TTTTG)5	25	505864	505888
scaffold1419_len115379_cov0_single	p5	(TTTTG)5	25	48916	48940
scaffold3505_len65838_cov0	p5	(TTTTG)5	25	48867	48891
scaffold4108_len44191_cov0	p5	(TTTTG)5	25	47287	47311
scaffold1655_len448067_cov0	p5	(TTTTG)5	25	467812	467836
scaffold101847_len473_cov0_single	p5	(TTTTG)5	25	448	472
scaffold4476_len60737_cov0	p5	(TTTTG)5	25	44586	44610
scaffold4043_len24853_cov0_single	p5	(TTTTG)5	25	4364	4388
scaffold500_len603297_cov0	p5	(TTTTG)5	25	432466	432490
scaffold44366_len746_cov0_single	p5	(TTTTG)5	25	4	28
scaffold5780_len16649_cov0_single	p5	(TTTTG)5	25	3985	4009
scaffold5729_len39625_cov0	p5	(TTTTG)5	25	39763	39787
scaffold124223_len412_cov0_single	p5	(TTTTG)5	25	387	411
scaffold1023_len532044_cov0	p5	(TTTTG)5	25	382162	382186
scaffold3216_len60408_cov0	p5	(TTTTG)5	25	3796	3820
scaffold4176_len56583_cov0	p5	(TTTTG)5	25	37681	37705
scaffold1203_len348548_cov0	p5	(TTTTG)5	25	374	398
scaffold2141_len77413_cov0	p5	(TTTTG)5	25	35861	35885
scaffold2836_len43519_cov0_single	p5	(TTTTG)5	25	35613	35637
scaffold7731_len14471_cov0_single	p5	(TTTTG)5	25	3539	3563
scaffold634_len253969_cov0	p5	(TTTTG)5	25	34294	34318
scaffold2878_len35959_cov0	p5	(TTTTG)5	25	31813	31837
scaffold1208_len606861_cov0	p5	(TTTTG)5	25	290753	290777
scaffold1128_len360934_cov0	p5	(TTTTG)5	25	28071	28095
scaffold2273_len47335_cov0_single	p5	(TTTTG)5	25	25658	25682
scaffold4255_len25933_cov0_single	p5	(TTTTG)5	25	24461	24485
scaffold7534_len21065_cov0	p5	(TTTTG)5	25	24155	24179
scaffold118089_len427_cov0_single	p5	(TTTTG)5	25	2	26
scaffold4560_len33543_cov0	p5	(TTTTG)5	25	21217	21241
scaffold2398_len71541_cov0_single	p5	(TTTTG)5	25	20875	20899
scaffold1244_len138249_cov0	p5	(TTTTG)5	25	20762	20786
scaffold1991_len178761_cov0	p5	(TTTTG)5	25	194139	194163
scaffold1627_len182916_cov0	p5	(TTTTG)5	25	190209	190233
scaffold4462_len20268_cov0_single	p5	(TTTTG)5	25	18939	18963
scaffold516_len174813_cov0	p5	(TTTTG)5	25	187985	188009
scaffold965_len523944_cov0	p5	(TTTTG)5	25	178000	178024
scaffold377_len361042_cov0	p5	(TTTTG)5	25	177167	177191
scaffold383_len508667_cov0	p5	(TTTTG)5	25	176190	176214
scaffold1682_len204608_cov0	p5	(TTTTG)5	25	166194	166218
scaffold1628_len231154_cov0	p5	(TTTTG)5	25	155803	155827
scaffold1469_len234111_cov0	p5	(TTTTG)5	25	143587	143611
scaffold1426_len134947_cov0	p5	(TTTTG)5	25	142213	142237
scaffold502_len288340_cov0	p5	(TTTTG)5	25	141987	142011
scaffold2184_len148299_cov0	p5	(TTTTG)5	25	138160	138184
scaffold314_len300797_cov0	p5	(TTTTG)5	25	137129	137153
scaffold108196_len454_cov0_single	p5	(TTTTG)5	25	1	25
scaffold16475_len5420_cov0_single	p5	(TTTTG)5	25	1	25
scaffold82801_len540_cov0_single	p5	(TTTTG)5	25	1	25
scaffold93692_len499_cov0_single	p5	(TTTTG)5	25	1	25
scaffold2758_len105035_cov0	p5	(TTTTG)5	25	121668	121692
scaffold2202_len214063_cov0	p5	(TTTTG)5	25	121217	121241
scaffold1101_len131648_cov0	p5	(TTTTG)5	25	119735	119759
scaffold2533_len167077_cov0	p5	(TTTTG)5	25	11718	11742
scaffold30361_len1152_cov0_single	p5	(TTTTG)5	25	1124	1148
scaffold1288_len172148_cov0	p5	(TTTTG)5	25	107143	107167
scaffold2468_len145594_cov0	p5	(TTTTG)5	25	104030	104054
scaffold1955_len98328_cov0	p5	(TTTTG)5	25	100904	100928
scaffold2403_len125674_cov0	p5	(TTTTG)10	50	102716	102765
scaffold1107_len254705_cov0	p5	(TTTTC)9	45	265275	265319
scaffold685_len280236_cov0	p5	(TTTTC)9	45	159953	159997
scaffold3007_len204479_cov0	p5	(TTTTC)8	40	62967	63006
scaffold169033_len319_cov0_single	p5	(TTTTC)7	35	1	35
scaffold1563_len244691_cov0	p5	(TTTTC)7	35	125525	125559
scaffold436_len899080_cov0	p5	(TTTTC)6	30	695538	695567
scaffold1843_len77921_cov0	p5	(TTTTC)6	30	56925	56954
scaffold1903_len490975_cov0	p5	(TTTTC)6	30	464946	464975
scaffold445_len404782_cov0	p5	(TTTTC)6	30	344374	344403
scaffold384_len366339_cov0	p5	(TTTTC)6	30	243236	243265
scaffold3463_len30745_cov0	p5	(TTTTC)6	30	23419	23448
scaffold5178_len29266_cov0	p5	(TTTTC)6	30	23365	23394
scaffold2969_len178182_cov0	p5	(TTTTC)6	30	171780	171809
scaffold113876_len438_cov0_single	p5	(TTTTC)6	30	1	30
scaffold925_len314606_cov0	p5	(TTTTC)5	25	95593	95617
scaffold554_len856404_cov0	p5	(TTTTC)5	25	908568	908592
scaffold2788_len208066_cov0	p5	(TTTTC)5	25	43367	43391
scaffold11671_len7203_cov0_single	p5	(TTTTC)5	25	3709	3733
scaffold2113_len102440_cov0	p5	(TTTTC)5	25	31686	31710
scaffold4375_len22493_cov0_single	p5	(TTTTC)5	25	2387	2411
scaffold350_len430629_cov0	p5	(TTTTC)5	25	186181	186205
scaffold2561_len134241_cov0	p5	(TTTTC)5	25	165487	165511
scaffold1152_len141166_cov0	p5	(TTTTC)5	25	164095	164119
scaffold1250_len312607_cov0	p5	(TTTTC)5	25	155896	155920
scaffold1921_len388982_cov0	p5	(TTTTC)5	25	142587	142611
scaffold6118_len25390_cov0	p5	(TTTTC)5	25	1363	1387
scaffold107309_len456_cov0_single	p5	(TTTTC)5	25	1	25
scaffold169217_len319_cov0_single	p5	(TTTTC)5	25	1	25
scaffold997_len808441_cov0	p5	(TTTTC)46	230	359491	359720
scaffold850_len316143_cov0	p5	(TTTTC)22	110	67890	67999
scaffold346_len587495_cov0	p5	(TTTTC)20	100	157264	157363
scaffold685_len280236_cov0	p5	(TTTTC)13	65	160692	160756
scaffold855_len352994_cov0	p5	(TTTTC)11	55	34448	34502
scaffold327_len347023_cov0	p5	(TTTTC)10	50	50602	50651
scaffold2597_len58958_cov0_single	p5	(TTTTC)10	50	29032	29081
scaffold2675_len88799_cov0	p5	(TTTTA)9	45	65716	65760
scaffold4190_len77070_cov0	p5	(TTTTA)9	45	30605	30649
scaffold242_len340050_cov0	p5	(TTTTA)9	45	298691	298735
scaffold4575_len34781_cov0	p5	(TTTTA)9	45	10495	10539
scaffold2051_len119359_cov0	p5	(TTTTA)8	40	96204	96243
scaffold2647_len99287_cov0	p5	(TTTTA)8	40	93207	93246
scaffold10529_len36001_cov0	p5	(TTTTA)8	40	16161	16200
scaffold10529_len36001_cov0	p5	(TTTTA)8	40	13559	13598
scaffold11569_len8364_cov0_single	p5	(TTTTA)7	35	9180	9214
scaffold1408_len200646_cov0	p5	(TTTTA)7	35	144552	144586
scaffold2467_len91737_cov0	p5	(TTTTA)7	35	14363	14397
scaffold3144_len97099_cov0_single	p5	(TTTTA)6	30	81651	81680
scaffold56_len639044_cov0	p5	(TTTTA)6	30	38761	38790
scaffold5626_len19927_cov0_single	p5	(TTTTA)6	30	26915	26944
scaffold840_len193339_cov0	p5	(TTTTA)6	30	189731	189760
scaffold5626_len19927_cov0_single	p5	(TTTTA)6	30	17940	17969
scaffold13881_len4291_cov0_single	p5	(TTTTA)6	30	1748	1777
scaffold481_len403850_cov0	p5	(TTTTA)6	30	170998	171027
scaffold616_len200073_cov0	p5	(TTTTA)6	30	14900	14929
scaffold106702_len458_cov0_single	p5	(TTTTA)6	30	1	30
scaffold8079_len15487_cov0_single	p5	(TTTTA)6	30	12649	12678
scaffold1462_len96588_cov0	p5	(TTTTA)6	30	10412	10441
scaffold5581_len27199_cov0	p5	(TTTTA)6	30	10160	10189
scaffold430_len261043_cov0	p5	(TTTTA)5	25	99517	99541
scaffold175_len270518_cov0	p5	(TTTTA)5	25	97276	97300
scaffold8659_len34214_cov0	p5	(TTTTA)5	25	9700	9724
scaffold1480_len168025_cov0	p5	(TTTTA)5	25	88544	88568
scaffold10_len1673632_cov0	p5	(TTTTA)5	25	877275	877299
scaffold1817_len156875_cov0	p5	(TTTTA)5	25	87013	87037
scaffold3612_len168707_cov0	p5	(TTTTA)5	25	85838	85862
scaffold2772_len169481_cov0	p5	(TTTTA)5	25	78682	78706
scaffold1073_len172008_cov0	p5	(TTTTA)5	25	74057	74081
scaffold1865_len57738_cov0_single	p5	(TTTTA)5	25	65798	65822
scaffold61228_len651_cov0_single	p5	(TTTTA)5	25	627	651
scaffold77335_len564_cov0_single	p5	(TTTTA)5	25	538	562
scaffold648_len747084_cov0	p5	(TTTTA)5	25	480839	480863
scaffold2552_len88455_cov0	p5	(TTTTA)5	25	43173	43197
scaffold119373_len424_cov0_single	p5	(TTTTA)5	25	398	422
scaffold709_len180640_cov0	p5	(TTTTA)5	25	39483	39507
scaffold638_len368216_cov0	p5	(TTTTA)5	25	384925	384949
scaffold877_len299949_cov0	p5	(TTTTA)5	25	339297	339321
scaffold2615_len77140_cov0	p5	(TTTTA)5	25	33428	33452
scaffold1449_len141186_cov0	p5	(TTTTA)5	25	30993	31017
scaffold4468_len36409_cov0	p5	(TTTTA)5	25	30324	30348
scaffold5190_len47033_cov0	p5	(TTTTA)5	25	2905	2929
scaffold391_len457662_cov0	p5	(TTTTA)5	25	278272	278296
scaffold815_len355285_cov0	p5	(TTTTA)5	25	229689	229713
scaffold834_len330720_cov0	p5	(TTTTA)5	25	17947	17971
scaffold1619_len240511_cov0	p5	(TTTTA)5	25	177407	177431
scaffold969_len398665_cov0	p5	(TTTTA)5	25	170260	170284
scaffold319_len420693_cov0	p5	(TTTTA)5	25	161979	162003
scaffold2_len1807979_cov0	p5	(TTTTA)5	25	1587685	1587709
scaffold3287_len29966_cov0_single	p5	(TTTTA)5	25	13921	13945
scaffold684_len268602_cov0	p5	(TTTTA)5	25	138051	138075
scaffold100021_len478_cov0_single	p5	(TTTTA)5	25	1	25
scaffold176887_len304_cov0_single	p5	(TTTTA)5	25	1	25
scaffold57336_len679_cov0_single	p5	(TTTTA)5	25	1	25
scaffold2073_len74965_cov0	p5	(TTTTA)5	25	11543	11567
scaffold2470_len149142_cov0	p5	(TTTTA)5	25	11013	11037
scaffold24259_len1748_cov0_single	p5	(TTTTA)13	65	810	874
scaffold889_len131941_cov0	p5	(TTTTA)11	55	98488	98542
scaffold3566_len99977_cov0	p5	(TTTTA)11	55	30904	30958
scaffold7256_len35631_cov0	p5	(TTTTA)10	50	35476	35525
scaffold11065_len5246_cov0_single	p5	(TTTTA)10	50	2087	2136
scaffold989_len219816_cov0	p5	(TTTTA)10	50	158578	158627
scaffold6739_len51304_cov0	p5	(TTTTA)10	50	14583	14632
scaffold8372_len19004_cov0_single	p5	(TTTGT)8	40	7121	7160
scaffold8372_len19004_cov0_single	p5	(TTTGT)8	40	17801	17840
scaffold8732_len8971_cov0	p5	(TTTGT)6	30	4526	4555
scaffold1172_len135270_cov0	p5	(TTTGT)6	30	129101	129130
scaffold31_len801820_cov0	p5	(TTTGT)5	25	866958	866982
scaffold2282_len186929_cov0	p5	(TTTGT)5	25	75812	75836
scaffold185_len731407_cov0	p5	(TTTGT)5	25	715270	715294
scaffold3530_len31458_cov0_single	p5	(TTTGT)5	25	7098	7122
scaffold4574_len56107_cov0	p5	(TTTGT)5	25	6804	6828
scaffold6294_len31841_cov0	p5	(TTTGT)5	25	34619	34643
scaffold19356_len3723_cov0_single	p5	(TTTGT)5	25	3325	3349
scaffold5485_len31421_cov0	p5	(TTTGT)5	25	3171	3195
scaffold9169_len26778_cov0	p5	(TTTGT)5	25	25551	25575
scaffold2293_len94560_cov0	p5	(TTTGT)5	25	24288	24312
scaffold1275_len142211_cov0	p5	(TTTGT)5	25	20712	20736
scaffold581_len226328_cov0	p5	(TTTGT)5	25	196379	196403
scaffold1592_len158413_cov0	p5	(TTTGT)5	25	181507	181531
scaffold2561_len134241_cov0	p5	(TTTGT)5	25	15728	15752
scaffold157750_len340_cov0_single	p5	(TTTGT)5	25	133	157
scaffold118783_len425_cov0_single	p5	(TTTGT)5	25	1	25
scaffold133031_len391_cov0_single	p5	(TTTGT)5	25	1	25
scaffold137516_len381_cov0_single	p5	(TTTGT)5	25	1	25
scaffold170593_len316_cov0_single	p5	(TTTGT)5	25	1	25
scaffold173482_len311_cov0_single	p5	(TTTGT)5	25	1	25
scaffold48242_len765_cov0_single	p5	(TTTGT)5	25	1	25
scaffold73422_len582_cov0_single	p5	(TTTGT)5	25	1	25
scaffold4931_len15466_cov0_single	p5	(TTTGT)5	25	10941	10965
scaffold1797_len161972_cov0	p5	(TTTGT)10	50	132367	132416
scaffold1312_len453934_cov0	p5	(TTTGG)7	35	515068	515102
scaffold5043_len23133_cov0_single	p5	(TTTGG)6	30	22409	22438
scaffold293_len468287_cov0	p5	(TTTGG)5	25	95263	95287
scaffold3073_len73021_cov0_single	p5	(TTTGG)5	25	71423	71447
scaffold2853_len99006_cov0	p5	(TTTGG)5	25	52555	52579
scaffold83_len389264_cov0_single	p5	(TTTGG)5	25	308462	308486
scaffold16218_len2313_cov0_single	p5	(TTTGG)5	25	1797	1821
scaffold6782_len12755_cov0_single	p5	(TTTGG)5	25	11100	11124
scaffold700_len193168_cov0	p5	(TTTGC)5	25	49524	49548
scaffold7126_len12908_cov0_single	p5	(TTTCT)9	45	753	797
scaffold5726_len31281_cov0	p5	(TTTCT)8	40	32527	32566
scaffold4016_len40113_cov0	p5	(TTTCT)7	35	6522	6556
scaffold5029_len21419_cov0_single	p5	(TTTCT)6	30	20018	20047
scaffold5088_len21860_cov0_single	p5	(TTTCT)6	30	17105	17134
scaffold117_len990543_cov0	p5	(TTTCT)5	25	870105	870129
scaffold1684_len161015_cov0	p5	(TTTCT)5	25	85700	85724
scaffold1873_len95637_cov0_single	p5	(TTTCT)5	25	73560	73584
scaffold101870_len473_cov0_single	p5	(TTTCT)5	25	445	469
scaffold102096_len472_cov0_single	p5	(TTTCT)5	25	445	469
scaffold2963_len126235_cov0	p5	(TTTCT)5	25	22882	22906
scaffold11777_len6293_cov0_single	p5	(TTTCT)5	25	1454	1478
scaffold2585_len46008_cov0_single	p5	(TTTCT)5	25	13054	13078
scaffold125110_len409_cov0_single	p5	(TTTCT)5	25	1	25
scaffold47954_len768_cov0_single	p5	(TTTCT)5	25	1	25
scaffold7008_len17899_cov0_single	p5	(TTTCT)22	110	13967	14076
scaffold677_len398956_cov0	p5	(TTTCT)18	90	311461	311550
scaffold4693_len106248_cov0	p5	(TTTCT)17	85	71525	71609
scaffold511_len480066_cov0	p5	(TTTCT)16	80	41025	41104
scaffold6070_len39531_cov0	p5	(TTTCT)15	75	46337	46411
scaffold2211_len390516_cov0	p5	(TTTCT)14	70	174177	174246
scaffold1101_len131648_cov0	p5	(TTTCT)12	60	20324	20383
scaffold1120_len302030_cov0	p5	(TTTCT)10	50	328596	328645
scaffold2972_len113725_cov0	p5	(TTTCC)85	425	67365	67789
scaffold3748_len71507_cov0	p5	(TTTCC)8	40	21045	21084
scaffold1435_len82663_cov0	p5	(TTTCC)7	35	65437	65471
scaffold253_len213396_cov0	p5	(TTTCC)7	35	169827	169861
scaffold70_len699318_cov0	p5	(TTTCC)6	30	317337	317366
scaffold70341_len597_cov0_single	p5	(TTTCC)6	30	1	30
scaffold163_len910472_cov0	p5	(TTTCC)5	25	944880	944904
scaffold139580_len377_cov0_single	p5	(TTTCC)5	25	349	373
scaffold4199_len66688_cov0	p5	(TTTCC)10	50	9197	9246
scaffold4199_len66688_cov0	p5	(TTTCC)10	50	5602	5651
scaffold1792_len161543_cov0	p5	(TTTCC)10	50	552	601
scaffold1887_len289488_cov0	p5	(TTTCC)10	50	170098	170147
scaffold1464_len522326_cov0	p5	(TTTCA)9	45	222333	222377
scaffold7316_len12784_cov0_single	p5	(TTTAT)9	45	3039	3083
scaffold7550_len23076_cov0_single	p5	(TTTAT)9	45	26817	26861
scaffold882_len474080_cov0	p5	(TTTAT)9	45	173779	173823
scaffold855_len352994_cov0	p5	(TTTAT)9	45	158327	158371
scaffold2224_len111104_cov0	p5	(TTTAT)9	45	113111	113155
scaffold13714_len6371_cov0_single	p5	(TTTAT)7	35	901	935
scaffold228_len490240_cov0	p5	(TTTAT)7	35	296818	296852
scaffold230_len395851_cov0	p5	(TTTAT)7	35	121279	121313
scaffold1539_len232417_cov0	p5	(TTTAT)6	30	99123	99152
scaffold1577_len70236_cov0_single	p5	(TTTAT)6	30	72531	72560
scaffold1930_len67641_cov0	p5	(TTTAT)6	30	52713	52742
scaffold3345_len67554_cov0	p5	(TTTAT)6	30	51287	51316
scaffold12100_len7824_cov0_single	p5	(TTTAT)6	30	396	425
scaffold5861_len37939_cov0	p5	(TTTAT)6	30	36514	36543
scaffold481_len403850_cov0	p5	(TTTAT)6	30	172097	172126
scaffold519_len159167_cov0	p5	(TTTAT)6	30	161225	161254
scaffold992_len216013_cov0	p5	(TTTAT)6	30	106350	106379
scaffold9432_len7649_cov0_single	p5	(TTTAT)5	25	9153	9177
scaffold14670_len5939_cov0_single	p5	(TTTAT)5	25	6090	6114
scaffold841_len535559_cov0	p5	(TTTAT)5	25	57984	58008
scaffold1274_len345703_cov0	p5	(TTTAT)5	25	47626	47650
scaffold3387_len29062_cov0_single	p5	(TTTAT)5	25	4719	4743
scaffold2283_len203043_cov0	p5	(TTTAT)5	25	43090	43114
scaffold2580_len315586_cov0	p5	(TTTAT)5	25	363743	363767
scaffold10795_len5123_cov0_single	p5	(TTTAT)5	25	3583	3607
scaffold140608_len375_cov0_single	p5	(TTTAT)5	25	347	371
scaffold2304_len45616_cov0_single	p5	(TTTAT)5	25	31097	31121
scaffold11911_len4171_cov0_single	p5	(TTTAT)5	25	2994	3018
scaffold385_len475010_cov0	p5	(TTTAT)5	25	252172	252196
scaffold183_len864092_cov0	p5	(TTTAT)5	25	223041	223065
scaffold730_len304681_cov0	p5	(TTTAT)5	25	192683	192707
scaffold5958_len14549_cov0_single	p5	(TTTAT)5	25	1906	1930
scaffold6967_len15590_cov0_single	p5	(TTTAT)5	25	16830	16854
scaffold4157_len35732_cov0_single	p5	(TTTAT)5	25	16548	16572
scaffold1840_len107061_cov0_single	p5	(TTTAT)5	25	15897	15921
scaffold3578_len77608_cov0	p5	(TTTAT)5	25	13682	13706
scaffold2007_len432895_cov0	p5	(TTTAT)5	25	136532	136556
scaffold6580_len12742_cov0_single	p5	(TTTAT)5	25	13583	13607
scaffold117327_len429_cov0_single	p5	(TTTAT)5	25	1	25
scaffold150749_len354_cov0_single	p5	(TTTAT)5	25	1	25
scaffold165528_len326_cov0_single	p5	(TTTAT)5	25	1	25
scaffold49209_len755_cov0_single	p5	(TTTAT)5	25	1	25
scaffold96410_len490_cov0_single	p5	(TTTAT)5	25	1	25
scaffold2995_len63184_cov0_single	p5	(TTTAT)5	25	11372	11396
scaffold185_len731407_cov0	p5	(TTTAT)20	100	688772	688871
scaffold8337_len11851_cov0_single	p5	(TTTAT)12	60	6959	7018
scaffold1690_len131828_cov0	p5	(TTTAT)12	60	52854	52913
scaffold3897_len43593_cov0	p5	(TTTAT)11	55	27572	27626
scaffold374_len607355_cov0	p5	(TTTAT)10	50	300171	300220
scaffold417_len550155_cov0	p5	(TTTAA)6	30	553568	553597
scaffold3162_len32844_cov0_single	p5	(TTTAA)5	25	40412	40436
scaffold3162_len32844_cov0_single	p5	(TTTAA)5	25	29839	29863
scaffold1023_len532044_cov0	p5	(TTGTT)8	40	332983	333022
scaffold572_len950169_cov0	p5	(TTGTT)7	35	826665	826699
scaffold6583_len24190_cov0_single	p5	(TTGTT)6	30	9687	9716
scaffold554_len856404_cov0	p5	(TTGTT)6	30	9649	9678
scaffold2086_len92084_cov0	p5	(TTGTT)6	30	53284	53313
scaffold2060_len121001_cov0	p5	(TTGTT)6	30	2610	2639
scaffold1797_len161972_cov0	p5	(TTGTT)6	30	168096	168125
scaffold459_len489429_cov0	p5	(TTGTT)5	25	96428	96452
scaffold7812_len8799_cov0_single	p5	(TTGTT)5	25	8757	8781
scaffold4317_len88874_cov0	p5	(TTGTT)5	25	87076	87100
scaffold1721_len107206_cov0	p5	(TTGTT)5	25	65370	65394
scaffold113022_len440_cov0_single	p5	(TTGTT)5	25	6	30
scaffold97052_len488_cov0_single	p5	(TTGTT)5	25	5	29
scaffold1495_len339410_cov0	p5	(TTGTT)5	25	49646	49670
scaffold91250_len508_cov0_single	p5	(TTGTT)5	25	480	504
scaffold179325_len45591_cov0	p5	(TTGTT)5	25	45303	45327
scaffold477_len304069_cov0	p5	(TTGTT)5	25	271949	271973
scaffold177824_len302_cov0_single	p5	(TTGTT)5	25	271	295
scaffold3505_len65838_cov0	p5	(TTGTT)5	25	25468	25492
scaffold1209_len283840_cov0	p5	(TTGTT)5	25	248912	248936
scaffold1539_len232417_cov0	p5	(TTGTT)5	25	226481	226505
scaffold33279_len1032_cov0_single	p5	(TTGTT)5	25	2	26
scaffold16532_len2114_cov0_single	p5	(TTGTT)5	25	2182	2206
scaffold1015_len134075_cov0	p5	(TTGTT)5	25	18390	18414
scaffold948_len263550_cov0	p5	(TTGTT)5	25	16095	16119
scaffold519_len159167_cov0	p5	(TTGTT)5	25	160046	160070
scaffold9226_len17390_cov0_single	p5	(TTGTT)5	25	15705	15729
scaffold922_len174772_cov0	p5	(TTGTT)5	25	149959	149983
scaffold904_len233072_cov0	p5	(TTGTT)5	25	133828	133852
scaffold109313_len450_cov0_single	p5	(TTGTT)5	25	1	25
scaffold115826_len433_cov0_single	p5	(TTGTT)5	25	1	25
scaffold144858_len366_cov0_single	p5	(TTGTT)5	25	1	25
scaffold147626_len360_cov0_single	p5	(TTGTT)5	25	1	25
scaffold152178_len351_cov0_single	p5	(TTGTT)5	25	1	25
scaffold15535_len2199_cov0_single	p5	(TTGTT)5	25	1	25
scaffold159011_len338_cov0_single	p5	(TTGTT)5	25	1	25
scaffold25760_len1509_cov0_single	p5	(TTGTT)5	25	1	25
scaffold2352_len77232_cov0	p5	(TTGTT)5	25	1245	1269
scaffold69195_len603_cov0_single	p5	(TTGTT)5	25	111	135
scaffold459_len489429_cov0	p5	(TTGTT)5	25	101604	101628
scaffold2883_len85245_cov0	p5	(TTGTT)5	25	100655	100679
scaffold14511_len10505_cov0_single	p5	(TTGTT)14	70	6949	7018
scaffold21518_len2712_cov0_single	p5	(TTGGC)5	25	1	25
scaffold5449_len14537_cov0_single	p5	(TTGCT)6	30	3376	3405
scaffold834_len330720_cov0	p5	(TTGCC)5	25	128946	128970
scaffold24989_len1623_cov0_single	p5	(TTGCA)5	25	134	158
scaffold2821_len75943_cov0	p5	(TTGAT)5	25	48654	48678
scaffold812_len223561_cov0	p5	(TTCTT)80	400	138166	138565
scaffold1887_len289488_cov0	p5	(TTCTT)7	35	302044	302078
scaffold691_len311591_cov0	p5	(TTCTT)7	35	145839	145873
scaffold1642_len154666_cov0	p5	(TTCTT)6	30	118748	118777
scaffold41382_len860_cov0_single	p5	(TTCTT)5	25	833	857
scaffold55958_len696_cov0_single	p5	(TTCTT)5	25	671	695
scaffold2916_len81231_cov0	p5	(TTCTT)5	25	64745	64769
scaffold1585_len299260_cov0	p5	(TTCTT)5	25	219670	219694
scaffold107520_len456_cov0_single	p5	(TTCTT)5	25	1	25
scaffold13064_len14181_cov0	p5	(TTCTT)20	100	10124	10223
scaffold3056_len97530_cov0	p5	(TTCTT)17	85	102610	102694
scaffold3986_len50250_cov0	p5	(TTCTT)16	80	3937	4016
scaffold1302_len68409_cov0_single	p5	(TTCTT)16	80	21257	21336
scaffold615_len200556_cov0	p5	(TTCTG)6	30	85243	85272
scaffold1490_len65870_cov0_single	p5	(TTCTC)9	45	82707	82751
scaffold90678_len510_cov0_single	p5	(TTCTC)8	40	470	509
scaffold171018_len315_cov0_single	p5	(TTCTC)8	40	1	40
scaffold386_len460935_cov0	p5	(TTCTC)7	35	48280	48314
scaffold69811_len600_cov0_single	p5	(TTCTC)7	35	1	35
scaffold3491_len92020_cov0	p5	(TTCTC)6	30	17309	17338
scaffold109480_len450_cov0_single	p5	(TTCTC)6	30	1	30
scaffold2124_len101227_cov0	p5	(TTCTC)5	25	70827	70851
scaffold1077_len121528_cov0	p5	(TTCTC)5	25	69900	69924
scaffold782_len271541_cov0	p5	(TTCTC)18	90	127065	127154
scaffold1999_len39486_cov0_single	p5	(TTCTC)18	90	11766	11855
scaffold1277_len243825_cov0	p5	(TTCTC)14	70	175148	175217
scaffold2772_len169481_cov0	p5	(TTCTC)12	60	90952	91011
scaffold2444_len124342_cov0	p5	(TTCTC)12	60	62378	62437
scaffold130151_len397_cov0_single	p5	(TTCTC)11	55	342	396
scaffold2084_len184288_cov0	p5	(TTCTA)8	40	81685	81724
scaffold1324_len167404_cov0	p5	(TTCTA)8	40	22319	22358
scaffold1920_len183228_cov0	p5	(TTCTA)7	35	63538	63572
scaffold21434_len2698_cov0_single	p5	(TTCTA)6	30	3326	3355
scaffold481_len403850_cov0	p5	(TTCTA)6	30	225615	225644
scaffold114377_len437_cov0_single	p5	(TTCTA)6	30	1	30
scaffold1843_len77921_cov0	p5	(TTCTA)13	65	14629	14693
scaffold2732_len107883_cov0	p5	(TTCTA)10	50	105476	105525
scaffold1203_len348548_cov0	p5	(TTCCT)5	25	53951	53975
scaffold3092_len52448_cov0	p5	(TTCCT)15	75	33805	33879
scaffold1326_len196510_cov0	p5	(TTCCC)9	45	9459	9503
scaffold8541_len12134_cov0_single	p5	(TTCCC)9	45	12680	12724
scaffold648_len747084_cov0	p5	(TTCCC)8	40	89908	89947
scaffold2746_len39833_cov0_single	p5	(TTCCC)8	40	7788	7827
scaffold7256_len35631_cov0	p5	(TTCCC)8	40	35273	35312
scaffold14275_len2962_cov0_single	p5	(TTCCC)7	35	710	744
scaffold37_len801012_cov0	p5	(TTCCC)7	35	647942	647976
scaffold15862_len5703_cov0_single	p5	(TTCCC)7	35	2901	2935
scaffold1620_len177676_cov0	p5	(TTCCC)7	35	171842	171876
scaffold4132_len9950_cov0_single	p5	(TTCCC)7	35	1248	1282
scaffold6263_len20528_cov0	p5	(TTCCC)7	35	11713	11747
scaffold8208_len8991_cov0_single	p5	(TTCCC)6	30	9093	9122
scaffold1721_len107206_cov0	p5	(TTCCC)6	30	75529	75558
scaffold105331_len462_cov0_single	p5	(TTCCC)6	30	430	459
scaffold176_len429878_cov0	p5	(TTCCC)6	30	419677	419706
scaffold1235_len646873_cov0	p5	(TTCCC)6	30	167187	167216
scaffold5234_len23656_cov0_single	p5	(TTCCC)5	25	7831	7855
scaffold61560_len649_cov0_single	p5	(TTCCC)5	25	624	648
scaffold1919_len134473_cov0	p5	(TTCCC)5	25	56994	57018
scaffold3208_len74008_cov0	p5	(TTCCC)5	25	53333	53357
scaffold6075_len18126_cov0_single	p5	(TTCCC)5	25	5169	5193
scaffold140930_len374_cov0_single	p5	(TTCCC)5	25	348	372
scaffold2285_len227359_cov0	p5	(TTCCC)5	25	229341	229365
scaffold158_len536129_cov0	p5	(TTCCC)5	25	220946	220970
scaffold5234_len23656_cov0_single	p5	(TTCCC)5	25	1	25
scaffold73078_len584_cov0_single	p5	(TTCCC)5	25	1	25
scaffold1968_len114562_cov0	p5	(TTCCC)26	130	92929	93058
scaffold7862_len17764_cov0	p5	(TTCCC)23	115	17377	17491
scaffold2453_len61935_cov0	p5	(TTCCC)20	100	52662	52761
scaffold1288_len172148_cov0	p5	(TTCCC)15	75	46751	46825
scaffold3043_len52322_cov0_single	p5	(TTCCC)15	75	42523	42597
scaffold2664_len114664_cov0	p5	(TTCCC)12	60	33516	33575
scaffold2616_len145984_cov0	p5	(TTCCC)11	55	158692	158746
scaffold36_len711431_cov0	p5	(TTCCC)10	50	330619	330668
scaffold688_len160133_cov0	p5	(TTCCC)10	50	2444	2493
scaffold16682_len5490_cov0_single	p5	(TTCCA)5	25	6944	6968
scaffold160_len370001_cov0	p5	(TTCCA)5	25	302801	302825
scaffold49847_len750_cov0_single	p5	(TTCCA)5	25	1	25
scaffold773_len443401_cov0	p5	(TTCAT)6	30	113108	113137
scaffold1423_len260292_cov0	p5	(TTCAT)5	25	27062	27086
scaffold2169_len132365_cov0	p5	(TTATT)9	45	85764	85808
scaffold2772_len169481_cov0	p5	(TTATT)9	45	75128	75172
scaffold13006_len1802_cov0_single	p5	(TTATT)9	45	711	755
scaffold965_len523944_cov0	p5	(TTATT)9	45	45511	45555
scaffold2036_len326746_cov0	p5	(TTATT)9	45	316293	316337
scaffold841_len535559_cov0	p5	(TTATT)8	40	66247	66286
scaffold759_len447361_cov0	p5	(TTATT)8	40	288048	288087
scaffold2071_len204099_cov0	p5	(TTATT)8	40	206842	206881
scaffold1919_len134473_cov0	p5	(TTATT)7	35	2702	2736
scaffold731_len164716_cov0	p5	(TTATT)6	30	67977	68006
scaffold79471_len554_cov0_single	p5	(TTATT)6	30	524	553
scaffold2703_len54121_cov0_single	p5	(TTATT)6	30	3171	3200
scaffold2865_len33899_cov0_single	p5	(TTATT)6	30	29371	29400
scaffold2056_len47040_cov0_single	p5	(TTATT)6	30	24223	24252
scaffold316_len450154_cov0	p5	(TTATT)6	30	138243	138272
scaffold212_len368249_cov0	p5	(TTATT)6	30	136298	136327
scaffold212_len368249_cov0	p5	(TTATT)6	30	133634	133663
scaffold47569_len772_cov0_single	p5	(TTATT)6	30	1	30
scaffold508_len209120_cov0	p5	(TTATT)6	30	112877	112906
scaffold1069_len280431_cov0	p5	(TTATT)6	30	109669	109698
scaffold7007_len21618_cov0	p5	(TTATT)5	25	8237	8261
scaffold1260_len107516_cov0	p5	(TTATT)5	25	61383	61407
scaffold7491_len11072_cov0_single	p5	(TTATT)5	25	4649	4673
scaffold2670_len50592_cov0	p5	(TTATT)5	25	4036	4060
scaffold13923_len6287_cov0_single	p5	(TTATT)5	25	3287	3311
scaffold3_len708258_cov0	p5	(TTATT)5	25	2440	2464
scaffold15399_len3188_cov0_single	p5	(TTATT)5	25	2375	2399
scaffold432_len444752_cov0	p5	(TTATT)5	25	231979	232003
scaffold106476_len459_cov0_single	p5	(TTATT)5	25	214	238
scaffold6756_len15363_cov0_single	p5	(TTATT)5	25	15506	15530
scaffold6883_len12787_cov0_single	p5	(TTATT)5	25	14032	14056
scaffold6887_len14828_cov0_single	p5	(TTATT)5	25	12301	12325
scaffold933_len334277_cov0	p5	(TTATT)11	55	332111	332165
scaffold2864_len303772_cov0	p5	(TTATT)11	55	164277	164331
scaffold2135_len147430_cov0	p5	(TTATT)10	50	45006	45055
scaffold570_len206128_cov0	p5	(TTATT)10	50	221279	221328
scaffold4020_len28491_cov0_single	p5	(TTATT)10	50	13465	13514
scaffold2957_len41899_cov0	p5	(TTAAA)7	35	21707	21741
scaffold1586_len186025_cov0	p5	(TTAAA)5	25	166468	166492
scaffold817_len257170_cov0	p5	(TGTTT)8	40	70570	70609
scaffold1324_len167404_cov0	p5	(TGTTT)8	40	133033	133072
scaffold99_len770247_cov0	p5	(TGTTT)6	30	863880	863909
scaffold150652_len354_cov0_single	p5	(TGTTT)6	30	325	354
scaffold14778_len4595_cov0_single	p5	(TGTTT)6	30	1841	1870
scaffold304_len177846_cov0	p5	(TGTTT)6	30	165263	165292
scaffold1737_len192096_cov0	p5	(TGTTT)6	30	162137	162166
scaffold2259_len202008_cov0	p5	(TGTTT)6	30	147815	147844
scaffold1324_len167404_cov0	p5	(TGTTT)6	30	137715	137744
scaffold8372_len19004_cov0_single	p5	(TGTTT)6	30	10707	10736
scaffold2899_len110316_cov0	p5	(TGTTT)6	30	103397	103426
scaffold2537_len85590_cov0	p5	(TGTTT)5	25	99311	99335
scaffold279_len217074_cov0_single	p5	(TGTTT)5	25	8233	8257
scaffold2495_len30577_cov0_single	p5	(TGTTT)5	25	8113	8137
scaffold8901_len7607_cov0_single	p5	(TGTTT)5	25	7584	7608
scaffold1261_len183792_cov0	p5	(TGTTT)5	25	67015	67039
scaffold8088_len12587_cov0_single	p5	(TGTTT)5	25	6288	6312
scaffold4566_len95057_cov0	p5	(TGTTT)5	25	55429	55453
scaffold12927_len5775_cov0_single	p5	(TGTTT)5	25	5212	5236
scaffold198_len554906_cov0	p5	(TGTTT)5	25	511798	511822
scaffold4525_len51458_cov0	p5	(TGTTT)5	25	50754	50778
scaffold3671_len59513_cov0	p5	(TGTTT)5	25	48268	48292
scaffold2326_len46586_cov0	p5	(TGTTT)5	25	43314	43338
scaffold110242_len448_cov0_single	p5	(TGTTT)5	25	420	444
scaffold10977_len12502_cov0	p5	(TGTTT)5	25	3748	3772
scaffold5243_len39582_cov0	p5	(TGTTT)5	25	35623	35647
scaffold1647_len327369_cov0	p5	(TGTTT)5	25	348885	348909
scaffold406_len423129_cov0	p5	(TGTTT)5	25	321665	321689
scaffold1659_len473440_cov0	p5	(TGTTT)5	25	284684	284708
scaffold4945_len56903_cov0	p5	(TGTTT)5	25	27153	27177
scaffold5079_len20290_cov0_single	p5	(TGTTT)5	25	21351	21375
scaffold2776_len42103_cov0_single	p5	(TGTTT)5	25	1929	1953
scaffold5430_len38852_cov0	p5	(TGTTT)5	25	16747	16771
scaffold3260_len226892_cov0	p5	(TGTTT)5	25	151692	151716
scaffold2015_len144386_cov0	p5	(TGTTT)5	25	141589	141613
scaffold9484_len11044_cov0_single	p5	(TGTTT)5	25	13046	13070
scaffold107933_len454_cov0_single	p5	(TGTTT)5	25	1	25
scaffold123147_len414_cov0_single	p5	(TGTTT)5	25	1	25
scaffold132403_len392_cov0_single	p5	(TGTTT)5	25	1	25
scaffold45747_len792_cov0_single	p5	(TGTTT)5	25	1	25
scaffold46650_len782_cov0_single	p5	(TGTTT)5	25	1	25
scaffold2804_len35050_cov0_single	p5	(TGTTT)5	25	11543	11567
scaffold829_len253044_cov0_single	p5	(TGTTT)5	25	107942	107966
scaffold259_len197532_cov0_single	p5	(TGTTG)5	25	15031	15055
scaffold22_len1268288_cov0	p5	(TGTTG)5	25	1346808	1346832
scaffold7749_len19990_cov0	p5	(TGTGT)13	65	14607	14671
scaffold68_len703088_cov0	p5	(TGTGC)7	35	77938	77972
scaffold46_len661438_cov0	p5	(TGTGC)5	25	262724	262748
scaffold8537_len11208_cov0_single	p5	(TGTGA)7	35	9186	9220
scaffold8537_len11208_cov0_single	p5	(TGTGA)7	35	3189	3223
scaffold43604_len818_cov0_single	p5	(TGGTT)5	25	558	582
scaffold1817_len156875_cov0	p5	(TGGTT)5	25	34297	34321
scaffold1154_len320123_cov0	p5	(TGGTT)5	25	235590	235614
scaffold122771_len415_cov0_single	p5	(TGGTG)8	40	375	414
scaffold1404_len132817_cov0	p5	(TGGGT)5	25	98264	98288
scaffold2128_len235240_cov0	p5	(TGGGT)5	25	116055	116079
scaffold7634_len27260_cov0_single	p5	(TGGGT)5	25	11274	11298
scaffold92_len317638_cov0	p5	(TGGGG)5	25	56161	56185
scaffold5_len1677134_cov0	p5	(TGGGA)9	45	1499824	1499868
scaffold11424_len8325_cov0_single	p5	(TGGGA)7	35	8518	8552
scaffold2269_len199993_cov0	p5	(TGGGA)7	35	150268	150302
scaffold648_len747084_cov0	p5	(TGGGA)6	30	124796	124825
scaffold1049_len329547_cov0	p5	(TGGGA)6	30	10832	10861
scaffold39506_len891_cov0_single	p5	(TGGGA)5	25	860	884
scaffold56_len639044_cov0	p5	(TGGGA)5	25	646275	646299
scaffold57_len936015_cov0	p5	(TGGGA)5	25	159462	159486
scaffold1170_len140090_cov0_single	p5	(TGGGA)15	75	76593	76667
scaffold4322_len105082_cov0	p5	(TGGCA)27	135	56939	57073
scaffold2105_len90734_cov0	p5	(TGGAA)8	40	89677	89716
scaffold1500_len316430_cov0	p5	(TGGAA)8	40	105057	105096
scaffold10403_len8315_cov0_single	p5	(TGGAA)7	35	6930	6964
scaffold10655_len8128_cov0_single	p5	(TGGAA)7	35	6162	6196
scaffold3446_len128093_cov0	p5	(TGGAA)7	35	21975	22009
scaffold557_len292287_cov0	p5	(TGGAA)7	35	154310	154344
scaffold107058_len457_cov0_single	p5	(TGGAA)6	30	1	30
scaffold321_len547009_cov0	p5	(TGGAA)11	55	259980	260034
scaffold928_len188578_cov0	p5	(TGCTT)5	25	54242	54266
scaffold394_len538582_cov0	p5	(TGCTG)6	30	396916	396945
scaffold959_len465688_cov0	p5	(TGCTG)6	30	373357	373386
scaffold2322_len52761_cov0_single	p5	(TGCTG)6	30	31673	31702
scaffold173502_len311_cov0_single	p5	(TGCTG)5	25	287	311
scaffold45_len731088_cov0	p5	(TGCTG)5	25	252753	252777
scaffold9349_len9984_cov0_single	p5	(TGCTC)6	30	9583	9612
scaffold153_len430365_cov0_single	p5	(TGCTC)5	25	65062	65086
scaffold70_len699318_cov0	p5	(TGCGG)5	25	188842	188866
scaffold1139_len357231_cov0	p5	(TGCGG)10	50	91474	91523
scaffold419_len158272_cov0_single	p5	(TGCGC)5	25	61356	61380
scaffold1345_len660206_cov0	p5	(TGCCG)6	30	713635	713664
scaffold3335_len49839_cov0	p5	(TGCCG)5	25	21128	21152
scaffold734_len336030_cov0	p5	(TGCCC)5	25	96607	96631
scaffold48_len1180938_cov0	p5	(TGCCC)5	25	431181	431205
scaffold5942_len14679_cov0_single	p5	(TGCCA)7	35	6790	6824
scaffold118688_len425_cov0_single	p5	(TGCCA)7	35	391	425
scaffold3171_len44272_cov0	p5	(TGCCA)7	35	24435	24469
scaffold3051_len40229_cov0_single	p5	(TGCCA)7	35	22939	22973
scaffold133_len441195_cov0	p5	(TGCCA)7	35	131804	131838
scaffold2118_len200566_cov0	p5	(TGATT)6	30	11582	11611
scaffold2094_len199775_cov0	p5	(TGATA)6	30	22807	22836
scaffold165208_len326_cov0_single	p5	(TGAAA)5	25	299	323
scaffold814_len117336_cov0	p5	(TCTTT)9	45	95098	95142
scaffold642_len269725_cov0	p5	(TCTTT)8	40	97020	97059
scaffold1903_len490975_cov0	p5	(TCTTT)8	40	362005	362044
scaffold294_len248778_cov0	p5	(TCTTT)8	40	261054	261093
scaffold863_len82671_cov0	p5	(TCTTT)7	35	83930	83964
scaffold1607_len201792_cov0	p5	(TCTTT)7	35	34151	34185
scaffold2606_len149062_cov0	p5	(TCTTT)6	30	12089	12118
scaffold52995_len721_cov0_single	p5	(TCTTT)5	25	694	718
scaffold63648_len635_cov0_single	p5	(TCTTT)5	25	605	629
scaffold1089_len276336_cov0	p5	(TCTTT)5	25	281772	281796
scaffold43249_len828_cov0_single	p5	(TCTTT)5	25	138	162
scaffold62162_len645_cov0_single	p5	(TCTTT)5	25	1	25
scaffold532_len265462_cov0	p5	(TCTTT)17	85	204709	204793
scaffold1100_len221801_cov0	p5	(TCTTT)16	80	133072	133151
scaffold5887_len42669_cov0	p5	(TCTTT)12	60	28561	28620
scaffold1223_len217073_cov0	p5	(TCTTT)10	50	243815	243864
scaffold2283_len203043_cov0	p5	(TCTTC)7	35	91181	91215
scaffold17_len889405_cov0	p5	(TCTTC)7	35	713477	713511
scaffold17_len889405_cov0	p5	(TCTTC)6	30	468173	468202
scaffold18_len757843_cov0	p5	(TCTTC)6	30	385809	385838
scaffold134250_len388_cov0_single	p5	(TCTTC)6	30	1	30
scaffold63941_len634_cov0_single	p5	(TCTTC)5	25	1	25
scaffold17776_len1790_cov0_single	p5	(TCTTC)14	70	810	879
scaffold1379_len228591_cov0	p5	(TCTTC)14	70	219805	219874
scaffold134_len630468_cov0	p5	(TCTTC)12	60	674961	675020
scaffold4504_len25511_cov0_single	p5	(TCTTC)12	60	17032	17091
scaffold403_len402949_cov0	p5	(TCTTC)11	55	15745	15799
scaffold129051_len400_cov0_single	p5	(TCTCT)8	40	361	400
scaffold21395_len2073_cov0_single	p5	(TCTCT)8	40	312	351
scaffold722_len368894_cov0	p5	(TCTCT)8	40	233490	233529
scaffold2792_len67199_cov0_single	p5	(TCTCT)7	35	52486	52520
scaffold2699_len233874_cov0	p5	(TCTCT)7	35	376	410
scaffold1432_len631468_cov0	p5	(TCTCT)5	25	306301	306325
scaffold7233_len15134_cov0_single	p5	(TCTCT)5	25	13492	13516
scaffold1203_len348548_cov0	p5	(TCTCT)5	25	120870	120894
scaffold1110_len316107_cov0	p5	(TCTCT)16	80	284749	284828
scaffold2970_len32324_cov0_single	p5	(TCTCC)9	45	6668	6712
scaffold179_len233861_cov0_single	p5	(TCTCC)9	45	247081	247125
scaffold17_len889405_cov0	p5	(TCTCC)9	45	146550	146594
scaffold1383_len255825_cov0	p5	(TCTCC)9	45	11955	11999
scaffold4256_len44217_cov0	p5	(TCTCC)8	40	44381	44420
scaffold6219_len18339_cov0_single	p5	(TCTCC)8	40	3658	3697
scaffold573_len384477_cov0	p5	(TCTCC)8	40	270646	270685
scaffold18020_len4118_cov0_single	p5	(TCTCC)8	40	2560	2599
scaffold4477_len90133_cov0	p5	(TCTCC)8	40	10854	10893
scaffold36008_len958_cov0_single	p5	(TCTCC)7	35	923	957
scaffold948_len263550_cov0	p5	(TCTCC)7	35	65264	65298
scaffold9177_len11104_cov0_single	p5	(TCTCC)7	35	577	611
scaffold1941_len106501_cov0	p5	(TCTCC)7	35	56111	56145
scaffold5106_len62262_cov0	p5	(TCTCC)7	35	49745	49779
scaffold1107_len254705_cov0	p5	(TCTCC)7	35	43216	43250
scaffold17714_len4957_cov0_single	p5	(TCTCC)7	35	3209	3243
scaffold1532_len118496_cov0	p5	(TCTCC)7	35	3065	3099
scaffold361_len296201_cov0	p5	(TCTCC)7	35	271116	271150
scaffold896_len183184_cov0	p5	(TCTCC)7	35	25543	25577
scaffold2619_len135080_cov0	p5	(TCTCC)7	35	115916	115950
scaffold8927_len10525_cov0_single	p5	(TCTCC)6	30	9294	9323
scaffold1229_len106672_cov0	p5	(TCTCC)6	30	66630	66659
scaffold2629_len64764_cov0_single	p5	(TCTCC)6	30	60795	60824
scaffold1593_len85588_cov0_single	p5	(TCTCC)6	30	45137	45166
scaffold1502_len407561_cov0	p5	(TCTCC)6	30	347910	347939
scaffold1719_len379742_cov0	p5	(TCTCC)6	30	330862	330891
scaffold1987_len69619_cov0	p5	(TCTCC)6	30	32871	32900
scaffold3270_len34126_cov0_single	p5	(TCTCC)6	30	18687	18716
scaffold692_len224662_cov0	p5	(TCTCC)6	30	157434	157463
scaffold179330_len112957_cov0	p5	(TCTCC)5	25	71065	71089
scaffold21_len556936_cov0	p5	(TCTCC)5	25	341926	341950
scaffold2338_len254481_cov0	p5	(TCTCC)5	25	228162	228186
scaffold125600_len408_cov0_single	p5	(TCTCC)5	25	1	25
scaffold15199_len2575_cov0_single	p5	(TCTCC)5	25	1	25
scaffold87221_len522_cov0_single	p5	(TCTCC)5	25	1	25
scaffold27655_len1158_cov0_single	p5	(TCTCC)5	25	1132	1156
scaffold4536_len36740_cov0	p5	(TCTCC)19	95	30308	30402
scaffold565_len213245_cov0_single	p5	(TCTCC)18	90	100096	100185
scaffold7968_len18510_cov0	p5	(TCTCC)16	80	3568	3647
scaffold4071_len78592_cov0	p5	(TCTCC)15	75	71117	71191
scaffold2845_len96569_cov0	p5	(TCTCC)15	75	38928	39002
scaffold16068_len2359_cov0_single	p5	(TCTCC)15	75	1641	1715
scaffold16760_len1714_cov0_single	p5	(TCTCC)10	50	791	840
scaffold12872_len7410_cov0_single	p5	(TCTCC)10	50	6113	6162
scaffold1464_len522326_cov0	p5	(TCTCC)10	50	284663	284712
scaffold6977_len229164_cov0	p5	(TCTAT)6	30	136286	136315
scaffold986_len194925_cov0	p5	(TCTAT)5	25	112004	112028
scaffold3321_len77413_cov0	p5	(TCTAG)6	30	87902	87931
scaffold20269_len3234_cov0_single	p5	(TCTAG)6	30	1	30
scaffold1154_len320123_cov0	p5	(TCTAC)6	30	70259	70288
scaffold421_len351441_cov0	p5	(TCTAC)6	30	333029	333058
scaffold5799_len12536_cov0_single	p5	(TCCTT)8	40	8043	8082
scaffold1013_len327962_cov0	p5	(TCCTT)6	30	212767	212796
scaffold754_len405122_cov0	p5	(TCCTT)6	30	17164	17193
scaffold1827_len145036_cov0	p5	(TCCTT)6	30	115049	115078
scaffold53435_len717_cov0_single	p5	(TCCTT)5	25	690	714
scaffold4195_len16885_cov0_single	p5	(TCCTT)20	100	7545	7644
scaffold72644_len586_cov0_single	p5	(TCCTT)16	80	1	80
scaffold930_len442396_cov0	p5	(TCCTC)9	45	284483	284527
scaffold4_len999480_cov0	p5	(TCCTC)8	40	566275	566314
scaffold94_len942455_cov0	p5	(TCCTC)8	40	545182	545221
scaffold10491_len9648_cov0_single	p5	(TCCTC)7	35	9412	9446
scaffold4680_len37319_cov0	p5	(TCCTC)7	35	38054	38088
scaffold2336_len43268_cov0_single	p5	(TCCTC)7	35	28890	28924
scaffold367_len156122_cov0_single	p5	(TCCTC)7	35	25955	25989
scaffold6263_len20528_cov0	p5	(TCCTC)7	35	21765	21799
scaffold4480_len38458_cov0_single	p5	(TCCTC)7	35	20958	20992
scaffold12987_len2080_cov0_single	p5	(TCCTC)7	35	2043	2077
scaffold190_len295313_cov0_single	p5	(TCCTC)6	30	48450	48479
scaffold1003_len313631_cov0	p5	(TCCTC)6	30	293904	293933
scaffold5683_len24777_cov0	p5	(TCCTC)6	30	28206	28235
scaffold253_len213396_cov0	p5	(TCCTC)5	25	85540	85564
scaffold3105_len82099_cov0	p5	(TCCTC)5	25	80751	80775
scaffold294_len248778_cov0	p5	(TCCTC)5	25	62420	62444
scaffold370_len221279_cov0	p5	(TCCTC)5	25	51004	51028
scaffold381_len223725_cov0_single	p5	(TCCTC)5	25	45377	45401
scaffold1814_len215495_cov0	p5	(TCCTC)5	25	213068	213092
scaffold26_len1277017_cov0	p5	(TCCTC)5	25	1291330	1291354
scaffold117916_len427_cov0_single	p5	(TCCTC)5	25	1	25
scaffold135357_len386_cov0_single	p5	(TCCTC)5	25	1	25
scaffold132_len1155476_cov0	p5	(TCCTC)5	25	1215049	1215073
scaffold1311_len203004_cov0	p5	(TCCTC)35	175	148695	148869
scaffold533_len199868_cov0	p5	(TCCTC)16	80	209692	209771
scaffold2462_len60716_cov0_single	p5	(TCCTC)14	70	31683	31752
scaffold1450_len194879_cov0	p5	(TCCTC)13	65	120696	120760
scaffold10867_len8798_cov0_single	p5	(TCCTC)13	65	10583	10647
scaffold283_len431907_cov0	p5	(TCCTC)12	60	319824	319883
scaffold32303_len1067_cov0_single	p5	(TCCTC)11	55	1009	1063
scaffold1235_len646873_cov0	p5	(TCCTC)10	50	5721	5770
scaffold759_len447361_cov0	p5	(TCCTC)10	50	455665	455714
scaffold1028_len654413_cov0	p5	(TCCTA)7	35	186225	186259
scaffold4621_len22949_cov0_single	p5	(TCCTA)6	30	3572	3601
scaffold388_len381720_cov0	p5	(TCCTA)13	65	41564	41628
scaffold951_len112409_cov0	p5	(TCCCT)8	40	60841	60880
scaffold158_len536129_cov0	p5	(TCCCT)7	35	245944	245978
scaffold23030_len1965_cov0_single	p5	(TCCCT)6	30	865	894
scaffold2832_len43473_cov0	p5	(TCCCT)6	30	47460	47489
scaffold1041_len179095_cov0	p5	(TCCCT)6	30	4705	4734
scaffold813_len284560_cov0	p5	(TCCCT)6	30	297859	297888
scaffold1192_len410011_cov0	p5	(TCCCT)6	30	274023	274052
scaffold21581_len2650_cov0_single	p5	(TCCCT)6	30	1811	1840
scaffold100_len295892_cov0_single	p5	(TCCCT)6	30	179667	179696
scaffold2453_len61935_cov0	p5	(TCCCT)6	30	13815	13844
scaffold110317_len447_cov0_single	p5	(TCCCT)6	30	1	30
scaffold32264_len1060_cov0_single	p5	(TCCCT)6	30	1	30
scaffold1418_len135211_cov0	p5	(TCCCT)5	25	82080	82104
scaffold86851_len524_cov0_single	p5	(TCCCT)5	25	499	523
scaffold821_len501667_cov0	p5	(TCCCT)5	25	486753	486777
scaffold110107_len448_cov0_single	p5	(TCCCT)5	25	424	448
scaffold4431_len38653_cov0	p5	(TCCCT)5	25	40092	40116
scaffold122655_len415_cov0_single	p5	(TCCCT)5	25	389	413
scaffold310_len423087_cov0	p5	(TCCCT)5	25	348882	348906
scaffold1400_len283605_cov0	p5	(TCCCT)5	25	194482	194506
scaffold577_len357077_cov0	p5	(TCCCT)5	25	137550	137574
scaffold139947_len376_cov0_single	p5	(TCCCT)5	25	1	25
scaffold59401_len664_cov0_single	p5	(TCCCT)5	25	1	25
scaffold98748_len482_cov0_single	p5	(TCCCT)5	25	1	25
scaffold1235_len646873_cov0	p5	(TCCCT)19	95	416080	416174
scaffold2089_len146012_cov0	p5	(TCCCT)19	95	121299	121393
scaffold2898_len156865_cov0	p5	(TCCCT)18	90	20502	20591
scaffold16515_len1883_cov0_single	p5	(TCCCT)17	85	651	735
scaffold989_len219816_cov0	p5	(TCCCT)17	85	155417	155501
scaffold1319_len438644_cov0	p5	(TCCCT)13	65	252061	252125
scaffold12273_len2280_cov0_single	p5	(TCCCT)13	65	1777	1841
scaffold2619_len135080_cov0	p5	(TCCCT)12	60	138525	138584
scaffold2467_len91737_cov0	p5	(TCCCT)11	55	82419	82473
scaffold770_len118190_cov0	p5	(TCCCT)10	50	39708	39757
scaffold488_len670120_cov0	p5	(TCCCG)6	30	422014	422043
scaffold1235_len646873_cov0	p5	(TCCCC)6	30	4589	4618
scaffold6000_len18821_cov0_single	p5	(TCCCA)7	35	5862	5896
scaffold1950_len63729_cov0_single	p5	(TCCCA)7	35	30826	30860
scaffold13619_len7133_cov0_single	p5	(TCCCA)7	35	2956	2990
scaffold392_len340963_cov0_single	p5	(TCCCA)6	30	249217	249246
scaffold463_len272385_cov0	p5	(TCCCA)6	30	182307	182336
scaffold55900_len697_cov0_single	p5	(TCCCA)5	25	673	697
scaffold2867_len77961_cov0	p5	(TCCCA)5	25	62008	62032
scaffold774_len214629_cov0	p5	(TCCCA)5	25	39610	39634
scaffold144649_len366_cov0_single	p5	(TCCCA)5	25	1	25
scaffold127_len915965_cov0	p5	(TCATA)7	35	503907	503941
scaffold288_len643802_cov0	p5	(TCATA)5	25	350403	350427
scaffold426_len284186_cov0_single	p5	(TCATA)10	50	243006	243055
scaffold899_len207406_cov0	p5	(TCACC)6	30	8514	8543
scaffold2663_len196327_cov0	p5	(TCACA)7	35	176757	176791
scaffold167984_len321_cov0_single	p5	(TCACA)6	30	292	321
scaffold4224_len25515_cov0_single	p5	(TATTT)8	40	16835	16874
scaffold1070_len408938_cov0	p5	(TATTT)8	40	146332	146371
scaffold1070_len408938_cov0	p5	(TATTT)8	40	127745	127784
scaffold5144_len62137_cov0	p5	(TATTT)7	35	68079	68113
scaffold9528_len16782_cov0	p5	(TATTT)7	35	5323	5357
scaffold1229_len106672_cov0	p5	(TATTT)7	35	51147	51181
scaffold133_len441195_cov0	p5	(TATTT)7	35	454612	454646
scaffold374_len607355_cov0	p5	(TATTT)7	35	22910	22944
scaffold2240_len106285_cov0	p5	(TATTT)6	30	94822	94851
scaffold103685_len467_cov0_single	p5	(TATTT)6	30	1	30
scaffold113381_len439_cov0_single	p5	(TATTT)6	30	1	30
scaffold738_len90744_cov0_single	p5	(TATTT)5	25	89593	89617
scaffold128_len704429_cov0	p5	(TATTT)5	25	68433	68457
scaffold2178_len163701_cov0	p5	(TATTT)5	25	67342	67366
scaffold198_len554906_cov0	p5	(TATTT)5	25	547025	547049
scaffold79745_len553_cov0_single	p5	(TATTT)5	25	522	546
scaffold2619_len135080_cov0	p5	(TATTT)5	25	48129	48153
scaffold2823_len42432_cov0_single	p5	(TATTT)5	25	39665	39689
scaffold2787_len70950_cov0	p5	(TATTT)5	25	38659	38683
scaffold36394_len923_cov0_single	p5	(TATTT)5	25	364	388
scaffold2554_len66538_cov0	p5	(TATTT)5	25	33806	33830
scaffold773_len443401_cov0	p5	(TATTT)5	25	292772	292796
scaffold9037_len17142_cov0	p5	(TATTT)5	25	2656	2680
scaffold5546_len16901_cov0_single	p5	(TATTT)5	25	17146	17170
scaffold731_len164716_cov0	p5	(TATTT)5	25	157476	157500
scaffold765_len220820_cov0	p5	(TATTT)5	25	130732	130756
scaffold116450_len431_cov0_single	p5	(TATTT)5	25	1	25
scaffold12509_len7809_cov0_single	p5	(TATTT)5	25	1	25
scaffold160584_len335_cov0_single	p5	(TATTT)5	25	1	25
scaffold171894_len314_cov0_single	p5	(TATTT)5	25	1	25
scaffold88853_len517_cov0_single	p5	(TATTT)5	25	1	25
scaffold89961_len513_cov0_single	p5	(TATTT)5	25	1	25
scaffold1667_len192363_cov0	p5	(TATTT)5	25	119314	119338
scaffold6596_len23514_cov0_single	p5	(TATTT)13	65	2328	2392
scaffold973_len92943_cov0_single	p5	(TATTT)11	55	14337	14391
scaffold512_len221240_cov0	p5	(TATTT)10	50	191606	191655
scaffold1135_len224436_cov0	p5	(TATTG)6	30	201401	201430
scaffold1135_len224436_cov0	p5	(TATTG)6	30	197323	197352
scaffold6169_len18942_cov0	p5	(TATTC)5	25	3332	3356
scaffold2328_len82879_cov0_single	p5	(TATTC)5	25	29756	29780
scaffold2899_len110316_cov0	p5	(TATTC)5	25	12764	12788
scaffold2371_len56738_cov0	p5	(TATTA)6	30	37161	37190
scaffold21971_len2373_cov0_single	p5	(TATTA)6	30	3129	3158
scaffold17112_len5137_cov0_single	p5	(TATTA)6	30	2824	2853
scaffold3886_len73236_cov0	p5	(TATTA)25	125	52269	52393
scaffold2669_len71725_cov0	p5	(TATGT)5	25	22288	22312
scaffold489_len262947_cov0	p5	(TATGA)5	25	113433	113457
scaffold679_len135935_cov0	p5	(TATCC)8	40	21134	21173
scaffold986_len194925_cov0	p5	(TATCC)6	30	146733	146762
scaffold2069_len91209_cov0	p5	(TATCC)13	65	50515	50579
scaffold138733_len379_cov0_single	p5	(TATCC)10	50	327	376
scaffold3903_len28338_cov0_single	p5	(TATCA)9	45	18183	18227
scaffold3063_len42265_cov0_single	p5	(TATCA)9	45	16721	16765
scaffold786_len141484_cov0	p5	(TATCA)11	55	90830	90884
scaffold1427_len121677_cov0	p5	(TATAT)8	40	13451	13490
scaffold691_len311591_cov0	p5	(TATAT)7	35	1359	1393
scaffold3156_len114720_cov0	p5	(TATAT)7	35	128077	128111
scaffold27583_len1289_cov0_single	p5	(TATAA)10	50	797	846
scaffold7992_len13348_cov0_single	p5	(TAGGG)7	35	8640	8674
scaffold42180_len847_cov0_single	p5	(TAGGG)5	25	822	846
scaffold112778_len441_cov0_single	p5	(TAGGG)5	25	413	437
scaffold343_len271815_cov0	p5	(TAGGA)9	45	46626	46670
scaffold67995_len610_cov0_single	p5	(TAGGA)8	40	568	607
scaffold343_len271815_cov0	p5	(TAGGA)8	40	49420	49459
scaffold138_len723434_cov0	p5	(TAGGA)8	40	266068	266107
scaffold107468_len456_cov0_single	p5	(TAGGA)7	35	422	456
scaffold3151_len120743_cov0	p5	(TAGGA)5	25	35849	35873
scaffold5870_len18948_cov0_single	p5	(TAGGA)5	25	21077	21101
scaffold156477_len343_cov0_single	p5	(TAGGA)11	55	286	340
scaffold87564_len521_cov0_single	p5	(TAGGA)10	50	469	518
scaffold108714_len452_cov0_single	p5	(TAGGA)10	50	400	449
scaffold89685_len514_cov0_single	p5	(TAGAG)5	25	1	25
scaffold7291_len41297_cov0	p5	(TAGAA)8	40	20789	20828
scaffold15142_len5278_cov0_single	p5	(TAGAA)8	40	1326	1365
scaffold7436_len14487_cov0_single	p5	(TAGAA)6	30	7145	7174
scaffold3395_len63766_cov0	p5	(TAGAA)6	30	6340	6369
scaffold6275_len118199_cov0	p5	(TAGAA)6	30	43618	43647
scaffold66091_len621_cov0_single	p5	(TAGAA)6	30	1	30
scaffold1281_len251254_cov0	p5	(TAGAA)12	60	117714	117773
scaffold497_len140349_cov0_single	p5	(TAATG)5	25	145585	145609
scaffold12_len859573_cov0	p5	(TAATA)6	30	673189	673218
scaffold42367_len844_cov0_single	p5	(TAATA)6	30	1	30
scaffold1070_len408938_cov0	p5	(TAAAT)5	25	114363	114387
scaffold9230_len10869_cov0_single	p5	(TAAAC)6	30	3773	3802
scaffold1615_len231117_cov0	p5	(TAAAC)6	30	267580	267609
scaffold3813_len29169_cov0_single	p5	(TAAAA)7	35	7519	7553
scaffold2949_len61426_cov0	p5	(TAAAA)7	35	70618	70652
scaffold361_len296201_cov0	p5	(TAAAA)7	35	230068	230102
scaffold355_len371328_cov0	p5	(TAAAA)7	35	12052	12086
scaffold37815_len920_cov0_single	p5	(TAAAA)6	30	891	920
scaffold2755_len108122_cov0	p5	(TAAAA)6	30	81299	81328
scaffold6081_len14339_cov0_single	p5	(TAAAA)6	30	4712	4741
scaffold212_len368249_cov0	p5	(TAAAA)6	30	383910	383939
scaffold555_len432054_cov0	p5	(TAAAA)6	30	3082	3111
scaffold44389_len809_cov0_single	p5	(TAAAA)6	30	1	30
scaffold87250_len522_cov0_single	p5	(TAAAA)6	30	1	30
scaffold13211_len8247_cov0_single	p5	(TAAAA)6	30	1093	1122
scaffold23727_len1721_cov0_single	p5	(TAAAA)6	30	1009	1038
scaffold865_len144724_cov0	p5	(TAAAA)5	25	96942	96966
scaffold2755_len108122_cov0	p5	(TAAAA)5	25	89376	89400
scaffold2074_len70596_cov0	p5	(TAAAA)5	25	71461	71485
scaffold5091_len69102_cov0	p5	(TAAAA)5	25	6283	6307
scaffold1244_len138249_cov0	p5	(TAAAA)5	25	30329	30353
scaffold3909_len52247_cov0	p5	(TAAAA)5	25	22269	22293
scaffold2282_len186929_cov0	p5	(TAAAA)5	25	217556	217580
scaffold4450_len18712_cov0_single	p5	(TAAAA)5	25	17985	18009
scaffold176386_len305_cov0_single	p5	(TAAAA)5	25	1	25
scaffold18368_len4647_cov0_single	p5	(TAAAA)5	25	1	25
scaffold54125_len711_cov0_single	p5	(TAAAA)5	25	1	25
scaffold58562_len670_cov0_single	p5	(TAAAA)5	25	1	25
scaffold2108_len79887_cov0_single	p5	(TAAAA)18	90	81763	81852
scaffold2471_len70963_cov0_single	p5	(TAAAA)18	90	583	672
scaffold4831_len69095_cov0	p5	(TAAAA)10	50	27948	27997
scaffold389_len267134_cov0	p5	(GTTTT)8	40	303383	303422
scaffold2120_len93197_cov0_single	p5	(GTTTT)7	35	7876	7910
scaffold14203_len6354_cov0_single	p5	(GTTTT)7	35	3951	3985
scaffold3212_len36009_cov0_single	p5	(GTTTT)7	35	27371	27405
scaffold2435_len83779_cov0	p5	(GTTTT)7	35	17110	17144
scaffold3566_len99977_cov0	p5	(GTTTT)6	30	95439	95468
scaffold2624_len45835_cov0_single	p5	(GTTTT)6	30	54133	54162
scaffold119586_len423_cov0_single	p5	(GTTTT)6	30	392	421
scaffold188_len302087_cov0	p5	(GTTTT)6	30	146153	146182
scaffold9921_len10209_cov0_single	p5	(GTTTT)5	25	8676	8700
scaffold512_len221240_cov0	p5	(GTTTT)5	25	70725	70749
scaffold2281_len72623_cov0	p5	(GTTTT)5	25	61521	61545
scaffold3104_len62939_cov0	p5	(GTTTT)5	25	55067	55091
scaffold3356_len75327_cov0	p5	(GTTTT)5	25	55067	55091
scaffold32_len704852_cov0	p5	(GTTTT)5	25	528919	528943
scaffold472_len222878_cov0	p5	(GTTTT)5	25	51657	51681
scaffold3210_len52520_cov0	p5	(GTTTT)5	25	50	74
scaffold13702_len6274_cov0_single	p5	(GTTTT)5	25	4494	4518
scaffold3210_len52520_cov0	p5	(GTTTT)5	25	43550	43574
scaffold2224_len111104_cov0	p5	(GTTTT)5	25	41457	41481
scaffold83_len389264_cov0_single	p5	(GTTTT)5	25	407416	407440
scaffold83_len389264_cov0_single	p5	(GTTTT)5	25	404466	404490
scaffold2536_len291774_cov0	p5	(GTTTT)5	25	323328	323352
scaffold3226_len31161_cov0_single	p5	(GTTTT)5	25	26113	26137
scaffold2536_len291774_cov0	p5	(GTTTT)5	25	257980	258004
scaffold2887_len83110_cov0_single	p5	(GTTTT)5	25	21029	21053
scaffold7422_len14743_cov0_single	p5	(GTTTT)5	25	19470	19494
scaffold720_len169885_cov0	p5	(GTTTT)5	25	185074	185098
scaffold4001_len30122_cov0_single	p5	(GTTTT)5	25	17157	17181
scaffold1852_len193074_cov0	p5	(GTTTT)5	25	171527	171551
scaffold2202_len214063_cov0	p5	(GTTTT)5	25	17123	17147
scaffold2311_len233521_cov0	p5	(GTTTT)5	25	155756	155780
scaffold7344_len15029_cov0_single	p5	(GTTTT)5	25	15087	15111
scaffold2213_len67136_cov0	p5	(GTTTT)5	25	14033	14057
scaffold7147_len20152_cov0_single	p5	(GTTTT)5	25	13984	14008
scaffold852_len176641_cov0	p5	(GTTTT)5	25	139675	139699
scaffold354_len247660_cov0	p5	(GTTTT)5	25	136968	136992
scaffold5623_len18497_cov0_single	p5	(GTTTT)5	25	13027	13051
scaffold1750_len378633_cov0	p5	(GTTTT)5	25	128077	128101
scaffold17251_len1859_cov0_single	p5	(GTTTT)5	25	1	25
scaffold1097_len272134_cov0	p5	(GTTTT)5	25	119644	119668
scaffold6483_len58532_cov0	p5	(GTTTG)6	30	5405	5434
scaffold262_len505085_cov0	p5	(GTTTG)6	30	475899	475928
scaffold43067_len834_cov0_single	p5	(GTTTG)5	25	6	30
scaffold1908_len353245_cov0	p5	(GTTTG)5	25	330185	330209
scaffold512_len221240_cov0	p5	(GTTTG)5	25	184618	184642
scaffold53921_len713_cov0_single	p5	(GTTTA)5	25	512	536
scaffold2491_len42794_cov0_single	p5	(GTTTA)5	25	45371	45395
scaffold3969_len17838_cov0_single	p5	(GTTCA)5	25	18229	18253
scaffold79912_len552_cov0_single	p5	(GTGTT)6	30	521	550
scaffold7597_len11402_cov0_single	p5	(GTGTC)8	40	7930	7969
scaffold117_len990543_cov0	p5	(GTGTC)8	40	53929	53968
scaffold4081_len48323_cov0	p5	(GTGGT)8	40	34185	34224
scaffold405_len486853_cov0	p5	(GTGGA)5	25	389155	389179
scaffold26_len1277017_cov0	p5	(GTGCT)5	25	958311	958335
scaffold393_len400386_cov0	p5	(GTGCT)5	25	33518	33542
scaffold4368_len59758_cov0	p5	(GTGCG)6	30	25763	25792
scaffold36560_len946_cov0_single	p5	(GTGCG)5	25	701	725
scaffold2278_len107105_cov0	p5	(GTGCC)8	40	37302	37341
scaffold3617_len53596_cov0	p5	(GTGCC)7	35	17277	17311
scaffold9048_len10928_cov0_single	p5	(GTGCC)7	35	10098	10132
scaffold28215_len1277_cov0_single	p5	(GTGCC)6	30	1	30
scaffold103_len1494372_cov0	p5	(GTGCC)5	25	958880	958904
scaffold2433_len76257_cov0_single	p5	(GTGCC)5	25	63762	63786
scaffold1635_len151130_cov0	p5	(GTGCC)5	25	56440	56464
scaffold134_len630468_cov0	p5	(GTGCC)5	25	459146	459170
scaffold126_len295371_cov0	p5	(GTGCC)5	25	148653	148677
scaffold621_len336676_cov0	p5	(GTGCA)7	35	145049	145083
scaffold4931_len15466_cov0_single	p5	(GTCCC)5	25	4998	5022
scaffold106651_len458_cov0_single	p5	(GTCCC)5	25	336	360
scaffold1235_len646873_cov0	p5	(GGTTT)5	25	660676	660700
scaffold145_len827702_cov0	p5	(GGTTT)5	25	5556	5580
scaffold10716_len6449_cov0_single	p5	(GGTTG)5	25	5095	5119
scaffold1327_len112116_cov0	p5	(GGTTA)5	25	108866	108890
scaffold10_len1673632_cov0	p5	(GGTGC)7	35	1737074	1737108
scaffold5_len1677134_cov0	p5	(GGGTT)5	25	1590990	1591014
scaffold1579_len159756_cov0	p5	(GGGTG)5	25	154327	154351
scaffold1487_len1077437_cov0	p5	(GGGGC)5	25	549030	549054
scaffold1219_len416504_cov0	p5	(GGGGC)5	25	245275	245299
scaffold292_len448151_cov0	p5	(GGGGC)5	25	113189	113213
scaffold131_len351200_cov0	p5	(GGGCT)6	30	216509	216538
scaffold239_len594699_cov0	p5	(GGGCT)5	25	597965	597989
scaffold12_len859573_cov0	p5	(GGGCT)5	25	465538	465562
scaffold48_len1180938_cov0	p5	(GGGCT)5	25	444943	444967
scaffold1317_len222030_cov0	p5	(GGGCT)5	25	109665	109689
scaffold1_len1251104_cov0	p5	(GGGCT)5	25	1065866	1065890
scaffold13657_len6619_cov0_single	p5	(GGGCG)6	30	857	886
scaffold22_len1268288_cov0	p5	(GGGCG)5	25	8612	8636
scaffold2446_len44401_cov0_single	p5	(GGGCG)5	25	46488	46512
scaffold42_len423206_cov0_single	p5	(GGGCG)5	25	421569	421593
scaffold1466_len345632_cov0	p5	(GGGCG)5	25	316423	316447
scaffold106029_len460_cov0_single	p5	(GGGCG)5	25	256	280
scaffold83_len389264_cov0_single	p5	(GGGCG)5	25	210598	210622
scaffold34241_len1000_cov0_single	p5	(GGGCC)6	30	971	1000
scaffold159_len270068_cov0	p5	(GGGCC)6	30	204086	204115
scaffold1943_len417649_cov0	p5	(GGGCC)5	25	9063	9087
scaffold1182_len245843_cov0	p5	(GGGCC)5	25	85922	85946
scaffold82891_len539_cov0_single	p5	(GGGCC)5	25	507	531
scaffold140_len514505_cov0	p5	(GGGCC)5	25	487246	487270
scaffold46_len661438_cov0	p5	(GGGCC)5	25	302413	302437
scaffold959_len465688_cov0	p5	(GGGCC)5	25	176943	176967
scaffold1112_len509702_cov0	p5	(GGGCA)8	40	310438	310477
scaffold191_len319608_cov0	p5	(GGGCA)8	40	112993	113032
scaffold11933_len6533_cov0_single	p5	(GGGCA)7	35	6909	6943
scaffold73_len520018_cov0	p5	(GGGCA)6	30	186575	186604
scaffold195_len564691_cov0	p5	(GGGCA)5	25	626584	626608
scaffold833_len219335_cov0	p5	(GGGCA)5	25	5275	5299
scaffold8_len801467_cov0	p5	(GGGCA)5	25	273439	273463
scaffold676_len429382_cov0	p5	(GGGAT)9	45	320524	320568
scaffold31_len801820_cov0	p5	(GGGAT)7	35	786701	786735
scaffold1014_len332534_cov0	p5	(GGGAT)7	35	3763	3797
scaffold923_len310928_cov0	p5	(GGGAT)6	30	83577	83606
scaffold301_len288929_cov0	p5	(GGGAT)6	30	125857	125886
scaffold8844_len11858_cov0_single	p5	(GGGAT)5	25	685	709
scaffold30_len411787_cov0_single	p5	(GGGAT)5	25	5965	5989
scaffold897_len336956_cov0	p5	(GGGAT)5	25	58486	58510
scaffold21_len556936_cov0	p5	(GGGAT)5	25	52631	52655
scaffold3557_len34946_cov0_single	p5	(GGGAT)5	25	37007	37031
scaffold46_len661438_cov0	p5	(GGGAT)5	25	245925	245949
scaffold1943_len417649_cov0	p5	(GGGAT)5	25	209260	209284
scaffold91119_len508_cov0_single	p5	(GGGAT)5	25	1	25
scaffold301_len288929_cov0	p5	(GGGAT)5	25	124016	124040
scaffold57_len936015_cov0	p5	(GGGAG)5	25	451286	451310
scaffold118002_len427_cov0_single	p5	(GGGAG)5	25	403	427
scaffold178529_len301_cov0_single	p5	(GGGAG)5	25	277	301
scaffold5536_len29610_cov0	p5	(GGGAG)5	25	24180	24204
scaffold3601_len46188_cov0	p5	(GGGAG)5	25	20058	20082
scaffold3878_len25455_cov0_single	p5	(GGGAG)5	25	11726	11750
scaffold4782_len16959_cov0_single	p5	(GGGAC)7	35	6969	7003
scaffold9847_len9983_cov0_single	p5	(GGGAC)5	25	6872	6896
scaffold23344_len1330_cov0_single	p5	(GGGAC)5	25	440	464
scaffold79_len1033215_cov0	p5	(GGGAC)11	55	839698	839752
scaffold394_len538582_cov0	p5	(GGGAA)9	45	208263	208307
scaffold88_len755496_cov0	p5	(GGGAA)8	40	729245	729284
scaffold1114_len213908_cov0	p5	(GGGAA)8	40	70314	70353
scaffold1602_len458942_cov0	p5	(GGGAA)7	35	472457	472491
scaffold262_len505085_cov0	p5	(GGGAA)7	35	439997	440031
scaffold112551_len441_cov0_single	p5	(GGGAA)7	35	403	437
scaffold1936_len440236_cov0	p5	(GGGAA)7	35	271316	271350
scaffold760_len317849_cov0	p5	(GGGAA)7	35	251986	252020
scaffold15094_len5848_cov0_single	p5	(GGGAA)6	30	4887	4916
scaffold148104_len359_cov0_single	p5	(GGGAA)6	30	326	355
scaffold160016_len336_cov0_single	p5	(GGGAA)6	30	304	333
scaffold818_len469326_cov0	p5	(GGGAA)6	30	263370	263399
scaffold18740_len4269_cov0_single	p5	(GGGAA)6	30	2175	2204
scaffold110261_len448_cov0_single	p5	(GGGAA)6	30	1	30
scaffold97742_len486_cov0_single	p5	(GGGAA)6	30	1	30
scaffold8053_len13556_cov0_single	p5	(GGGAA)6	30	11738	11767
scaffold568_len415377_cov0	p5	(GGGAA)6	30	109422	109451
scaffold1317_len222030_cov0	p5	(GGGAA)6	30	103758	103787
scaffold8692_len3517_cov0_single	p5	(GGGAA)5	25	898	922
scaffold43820_len816_cov0_single	p5	(GGGAA)5	25	790	814
scaffold62_len677440_cov0	p5	(GGGAA)5	25	689164	689188
scaffold2100_len462530_cov0	p5	(GGGAA)5	25	404524	404548
scaffold128338_len402_cov0_single	p5	(GGGAA)5	25	376	400
scaffold161372_len334_cov0_single	p5	(GGGAA)5	25	308	332
scaffold176381_len305_cov0_single	p5	(GGGAA)5	25	278	302
scaffold2122_len170506_cov0	p5	(GGGAA)5	25	140313	140337
scaffold110026_len448_cov0_single	p5	(GGGAA)5	25	1	25
scaffold121903_len417_cov0_single	p5	(GGGAA)5	25	1	25
scaffold29649_len1188_cov0_single	p5	(GGGAA)5	25	1	25
scaffold41108_len864_cov0_single	p5	(GGGAA)5	25	1	25
scaffold46182_len787_cov0_single	p5	(GGGAA)5	25	1	25
scaffold53259_len719_cov0_single	p5	(GGGAA)5	25	1	25
scaffold59476_len664_cov0_single	p5	(GGGAA)5	25	1	25
scaffold79110_len556_cov0_single	p5	(GGGAA)5	25	1	25
scaffold965_len523944_cov0	p5	(GGGAA)31	155	255987	256141
scaffold3707_len66720_cov0	p5	(GGGAA)19	95	48218	48312
scaffold3446_len128093_cov0	p5	(GGGAA)18	90	96127	96216
scaffold1392_len251148_cov0	p5	(GGGAA)18	90	266936	267025
scaffold932_len188296_cov0	p5	(GGGAA)16	80	13361	13440
scaffold115_len1027950_cov0	p5	(GGGAA)13	65	241016	241080
scaffold1721_len107206_cov0	p5	(GGGAA)12	60	96523	96582
scaffold274_len196808_cov0	p5	(GGGAA)12	60	194597	194656
scaffold898_len290892_cov0	p5	(GGGAA)11	55	65426	65480
scaffold105744_len461_cov0_single	p5	(GGCTG)5	25	236	260
scaffold247_len283714_cov0_single	p5	(GGCTC)8	40	133777	133816
scaffold752_len399991_cov0	p5	(GGCTC)6	30	425581	425610
scaffold144098_len367_cov0_single	p5	(GGCTC)5	25	263	287
scaffold24747_len1659_cov0_single	p5	(GGCGG)6	30	997	1026
scaffold7565_len33027_cov0	p5	(GGCGG)5	25	9504	9528
scaffold41437_len859_cov0_single	p5	(GGCGG)5	25	828	852
scaffold2172_len107776_cov0	p5	(GGCGG)5	25	49775	49799
scaffold234_len641058_cov0	p5	(GGCGG)5	25	476776	476800
scaffold7_len2390121_cov0	p5	(GGCGA)7	35	1161205	1161239
scaffold1665_len261045_cov0	p5	(GGCGA)6	30	246544	246573
scaffold71598_len591_cov0_single	p5	(GGCCG)6	30	1	30
scaffold337_len783545_cov0	p5	(GGCCG)5	25	482710	482734
scaffold14011_len4283_cov0_single	p5	(GGCCG)5	25	3430	3454
scaffold1633_len154296_cov0	p5	(GGCCG)5	25	168752	168776
scaffold503_len229645_cov0	p5	(GGCCG)5	25	116690	116714
scaffold206_len600291_cov0	p5	(GGCCC)6	30	149919	149948
scaffold85582_len529_cov0_single	p5	(GGCCC)5	25	505	529
scaffold4416_len26116_cov0_single	p5	(GGCCC)5	25	24080	24104
scaffold476_len367486_cov0	p5	(GGCCC)5	25	230863	230887
scaffold5521_len49100_cov0	p5	(GGCCC)5	25	13894	13918
scaffold26_len1277017_cov0	p5	(GGCAT)5	25	1083831	1083855
scaffold894_len168143_cov0	p5	(GGCAG)8	40	99206	99245
scaffold368_len484263_cov0	p5	(GGCAG)7	35	196102	196136
scaffold26458_len1419_cov0_single	p5	(GGCAG)7	35	1	35
scaffold38089_len915_cov0_single	p5	(GGCAG)5	25	623	647
scaffold1032_len84590_cov0	p5	(GGCAG)5	25	55384	55408
scaffold2653_len41088_cov0_single	p5	(GGCAG)5	25	40433	40457
scaffold7485_len14046_cov0_single	p5	(GGCAG)5	25	11635	11659
scaffold6_len741624_cov0	p5	(GGCAC)8	40	586423	586462
scaffold4827_len26630_cov0_single	p5	(GGCAC)8	40	5451	5490
scaffold1337_len248443_cov0	p5	(GGCAC)5	25	93003	93027
scaffold57379_len679_cov0_single	p5	(GGCAC)5	25	653	677
scaffold751_len151146_cov0_single	p5	(GGCAC)5	25	3971	3995
scaffold1161_len270107_cov0	p5	(GGCAC)5	25	153333	153357
scaffold54_len750510_cov0	p5	(GGATG)9	45	577218	577262
scaffold552_len267360_cov0	p5	(GGATG)8	40	278515	278554
scaffold64_len397910_cov0	p5	(GGATG)8	40	250842	250881
scaffold673_len125221_cov0_single	p5	(GGATG)7	35	23278	23312
scaffold15_len489558_cov0_single	p5	(GGATG)7	35	152734	152768
scaffold9_len1383211_cov0	p5	(GGATG)6	30	606637	606666
scaffold1306_len147520_cov0	p5	(GGATG)6	30	51745	51774
scaffold14403_len5992_cov0_single	p5	(GGATG)6	30	2670	2699
scaffold2723_len110799_cov0_single	p5	(GGATG)6	30	122259	122288
scaffold927_len225509_cov0	p5	(GGATG)6	30	10377	10406
scaffold35432_len970_cov0_single	p5	(GGATG)5	25	942	966
scaffold42352_len845_cov0_single	p5	(GGATG)5	25	817	841
scaffold10307_len10100_cov0_single	p5	(GGATG)5	25	6	30
scaffold128_len704429_cov0	p5	(GGATG)5	25	579319	579343
scaffold399_len389746_cov0_single	p5	(GGATG)5	25	53313	53337
scaffold88962_len516_cov0_single	p5	(GGATG)5	25	491	515
scaffold437_len512340_cov0	p5	(GGATG)5	25	215750	215774
scaffold148764_len358_cov0_single	p5	(GGATG)5	25	1	25
scaffold986_len194925_cov0	p5	(GGATG)10	50	117547	117596
scaffold52572_len725_cov0_single	p5	(GGATA)9	45	1	45
scaffold127918_len403_cov0_single	p5	(GGATA)6	30	374	403
scaffold164057_len328_cov0_single	p5	(GGATA)5	25	297	321
scaffold26_len1277017_cov0	p5	(GGATA)5	25	1284748	1284772
scaffold129816_len398_cov0_single	p5	(GGAGT)6	30	368	397
scaffold980_len84452_cov0_single	p5	(GGAGG)5	25	62095	62119
scaffold8389_len9103_cov0_single	p5	(GGAGG)5	25	409	433
scaffold842_len398333_cov0	p5	(GGAGA)9	45	437887	437931
scaffold14103_len5919_cov0_single	p5	(GGAGA)9	45	4231	4275
scaffold1023_len532044_cov0	p5	(GGAGA)9	45	245805	245849
scaffold293_len468287_cov0	p5	(GGAGA)8	40	81736	81775
scaffold916_len141983_cov0	p5	(GGAGA)8	40	81470	81509
scaffold4191_len290754_cov0	p5	(GGAGA)8	40	77262	77301
scaffold448_len527473_cov0	p5	(GGAGA)8	40	375354	375393
scaffold1235_len646873_cov0	p5	(GGAGA)8	40	123263	123302
scaffold856_len519988_cov0	p5	(GGAGA)7	35	565072	565106
scaffold985_len135786_cov0	p5	(GGAGA)7	35	29229	29263
scaffold2797_len42936_cov0_single	p5	(GGAGA)7	35	15925	15959
scaffold56457_len692_cov0_single	p5	(GGAGA)6	30	663	692
scaffold230_len395851_cov0	p5	(GGAGA)6	30	62800	62829
scaffold6169_len18942_cov0	p5	(GGAGA)6	30	4344	4373
scaffold120436_len421_cov0_single	p5	(GGAGA)6	30	392	421
scaffold9_len1383211_cov0	p5	(GGAGA)5	25	789003	789027
scaffold52622_len724_cov0_single	p5	(GGAGA)5	25	698	722
scaffold58_len580341_cov0	p5	(GGAGA)5	25	590430	590454
scaffold100355_len477_cov0_single	p5	(GGAGA)5	25	449	473
scaffold476_len367486_cov0	p5	(GGAGA)5	25	400099	400123
scaffold1319_len438644_cov0	p5	(GGAGA)5	25	39706	39730
scaffold4958_len21644_cov0_single	p5	(GGAGA)5	25	3561	3585
scaffold547_len327004_cov0	p5	(GGAGA)5	25	280023	280047
scaffold175102_len308_cov0_single	p5	(GGAGA)5	25	277	301
scaffold46_len661438_cov0	p5	(GGAGA)5	25	162526	162550
scaffold196_len201545_cov0_single	p5	(GGAGA)5	25	15874	15898
scaffold173716_len310_cov0_single	p5	(GGAGA)5	25	1	25
scaffold2353_len199616_cov0	p5	(GGAGA)5	25	122982	123006
scaffold679_len135935_cov0	p5	(GGAGA)5	25	105765	105789
scaffold3856_len98400_cov0	p5	(GGAGA)19	95	72193	72287
scaffold1488_len328389_cov0	p5	(GGAGA)17	85	250795	250879
scaffold517_len183694_cov0	p5	(GGAGA)16	80	32428	32507
scaffold3579_len34010_cov0_single	p5	(GGAGA)15	75	23291	23365
scaffold1735_len144096_cov0	p5	(GGAGA)10	50	22785	22834
scaffold41894_len852_cov0_single	p5	(GGACG)6	30	821	850
scaffold1348_len571200_cov0	p5	(GGACG)6	30	570579	570608
scaffold3238_len36986_cov0_single	p5	(GGACG)6	30	14830	14859
scaffold437_len512340_cov0	p5	(GGACC)6	30	152434	152463
scaffold6011_len19202_cov0_single	p5	(GGAAT)8	40	5510	5549
scaffold325_len442355_cov0	p5	(GGAAT)7	35	12594	12628
scaffold165295_len326_cov0_single	p5	(GGAAT)6	30	1	30
scaffold127537_len403_cov0_single	p5	(GGAAT)5	25	375	399
scaffold177522_len303_cov0_single	p5	(GGAAT)5	25	275	299
scaffold129_len472996_cov0	p5	(GGAAT)14	70	330594	330663
scaffold2602_len97573_cov0_single	p5	(GGAAG)9	45	22856	22900
scaffold1400_len283605_cov0	p5	(GGAAG)8	40	239401	239440
scaffold2242_len223775_cov0	p5	(GGAAG)8	40	107707	107746
scaffold17663_len5207_cov0_single	p5	(GGAAG)7	35	2845	2879
scaffold2455_len43974_cov0_single	p5	(GGAAG)7	35	2241	2275
scaffold3995_len30294_cov0_single	p5	(GGAAG)7	35	18086	18120
scaffold254_len332719_cov0	p5	(GGAAG)7	35	15844	15878
scaffold237_len321399_cov0	p5	(GGAAG)7	35	129855	129889
scaffold394_len538582_cov0	p5	(GGAAG)6	30	517587	517616
scaffold817_len257170_cov0	p5	(GGAAG)6	30	33076	33105
scaffold115818_len433_cov0_single	p5	(GGAAG)5	25	408	432
scaffold1534_len68368_cov0_single	p5	(GGAAG)5	25	40768	40792
scaffold140928_len374_cov0_single	p5	(GGAAG)5	25	347	371
scaffold582_len438973_cov0	p5	(GGAAG)5	25	242075	242099
scaffold1137_len187433_cov0	p5	(GGAAG)5	25	145569	145593
scaffold150613_len354_cov0_single	p5	(GGAAG)5	25	1	25
scaffold37731_len922_cov0_single	p5	(GGAAG)5	25	1	25
scaffold7104_len16086_cov0_single	p5	(GGAAG)5	25	10517	10541
scaffold2736_len37672_cov0_single	p5	(GGAAG)5	25	10435	10459
scaffold313_len650396_cov0	p5	(GGAAG)20	100	288436	288535
scaffold1955_len98328_cov0	p5	(GGAAG)18	90	86715	86804
scaffold2236_len188076_cov0	p5	(GGAAG)18	90	179040	179129
scaffold809_len225645_cov0	p5	(GGAAG)18	90	174437	174526
scaffold1137_len187433_cov0	p5	(GGAAG)14	70	160789	160858
scaffold805_len364277_cov0	p5	(GGAAG)13	65	288115	288179
scaffold2343_len94506_cov0	p5	(GGAAG)11	55	86094	86148
scaffold288_len643802_cov0	p5	(GGAAG)11	55	150660	150714
scaffold5146_len32470_cov0_single	p5	(GGAAA)8	40	6583	6622
scaffold223_len368245_cov0	p5	(GGAAA)6	30	375367	375396
scaffold7101_len13724_cov0_single	p5	(GGAAA)6	30	2490	2519
scaffold115992_len432_cov0_single	p5	(GGAAA)6	30	1	30
scaffold2155_len71593_cov0	p5	(GGAAA)5	25	8867	8891
scaffold1134_len487214_cov0	p5	(GGAAA)5	25	549659	549683
scaffold75701_len571_cov0_single	p5	(GGAAA)5	25	544	568
scaffold2377_len68073_cov0_single	p5	(GGAAA)5	25	45932	45956
scaffold152443_len351_cov0_single	p5	(GGAAA)5	25	323	347
scaffold113004_len440_cov0_single	p5	(GGAAA)5	25	1	25
scaffold44116_len812_cov0_single	p5	(GGAAA)5	25	1	25
scaffold67721_len611_cov0_single	p5	(GGAAA)5	25	1	25
scaffold3389_len174322_cov0	p5	(GGAAA)13	65	76561	76625
scaffold1487_len1077437_cov0	p5	(GCTTG)5	25	168139	168163
scaffold795_len127885_cov0	p5	(GCTGT)6	30	115119	115148
scaffold7563_len12762_cov0_single	p5	(GCTGT)5	25	386	410
scaffold322_len230675_cov0	p5	(GCTGT)5	25	144844	144868
scaffold458_len361178_cov0	p5	(GCTGG)5	25	241002	241026
scaffold95_len563700_cov0	p5	(GCTGG)5	25	209738	209762
scaffold376_len397201_cov0	p5	(GCTCT)7	35	412085	412119
scaffold60883_len654_cov0_single	p5	(GCTCT)5	25	626	650
scaffold20428_len3225_cov0_single	p5	(GCTCG)5	25	88	112
scaffold235_len606889_cov0	p5	(GCTCG)5	25	456891	456915
scaffold157_len226539_cov0_single	p5	(GCGGT)7	35	134650	134684
scaffold19_len587827_cov0	p5	(GCGGT)5	25	514033	514057
scaffold19_len587827_cov0	p5	(GCGGT)5	25	513300	513324
scaffold205_len766822_cov0	p5	(GCGGT)5	25	272820	272844
scaffold1510_len116741_cov0_single	p5	(GCGGG)7	35	67353	67387
scaffold1626_len125525_cov0	p5	(GCGGG)5	25	74066	74090
scaffold1510_len116741_cov0_single	p5	(GCGGG)5	25	64906	64930
scaffold7913_len13765_cov0_single	p5	(GCGGG)5	25	6183	6207
scaffold67_len351975_cov0_single	p5	(GCGGG)5	25	210615	210639
scaffold483_len427066_cov0	p5	(GCGGG)5	25	173805	173829
scaffold8017_len13809_cov0_single	p5	(GCGGC)6	30	13857	13886
scaffold97_len311397_cov0	p5	(GCGGC)5	25	320802	320826
scaffold296_len436958_cov0	p5	(GCGCC)5	25	262650	262674
scaffold491_len302264_cov0	p5	(GCGAT)8	40	234530	234569
scaffold1313_len163459_cov0	p5	(GCGAG)5	25	75096	75120
scaffold85_len585229_cov0	p5	(GCCGT)6	30	419450	419479
scaffold234_len641058_cov0	p5	(GCCGT)6	30	299465	299494
scaffold263_len695766_cov0	p5	(GCCGT)5	25	723388	723412
scaffold74_len878099_cov0	p5	(GCCGT)5	25	148836	148860
scaffold118_len1042286_cov0	p5	(GCCGT)5	25	1100464	1100488
scaffold3335_len49839_cov0	p5	(GCCGT)10	50	19158	19207
scaffold1271_len328919_cov0	p5	(GCCGG)5	25	333822	333846
scaffold879_len349511_cov0	p5	(GCCGG)5	25	315534	315558
scaffold6_len741624_cov0	p5	(GCCGC)5	25	78237	78261
scaffold610_len813749_cov0	p5	(GCCGC)5	25	432257	432281
scaffold23238_len1963_cov0_single	p5	(GCCGA)6	30	1936	1965
scaffold665_len131549_cov0_single	p5	(GCCGA)5	25	24291	24315
scaffold565_len213245_cov0_single	p5	(GCCGA)5	25	169799	169823
scaffold64727_len629_cov0_single	p5	(GCCGA)5	25	1	25
scaffold158_len536129_cov0	p5	(GCCCT)8	40	339572	339611
scaffold1962_len161789_cov0	p5	(GCCCT)8	40	132405	132444
scaffold174305_len309_cov0_single	p5	(GCCCT)6	30	1	30
scaffold1215_len371198_cov0	p5	(GCCCT)6	30	120994	121023
scaffold1047_len160080_cov0	p5	(GCCCT)5	25	85614	85638
scaffold27021_len1282_cov0_single	p5	(GCCCT)5	25	1257	1281
scaffold1637_len183975_cov0	p5	(GCCCG)6	30	79353	79382
scaffold392_len340963_cov0_single	p5	(GCCCG)5	25	72102	72126
scaffold8_len801467_cov0	p5	(GCCCG)5	25	303637	303661
scaffold190_len295313_cov0_single	p5	(GCCCG)5	25	171241	171265
scaffold483_len427066_cov0	p5	(GCCCC)7	35	311348	311382
scaffold18963_len4348_cov0_single	p5	(GCCCA)5	25	3258	3282
scaffold5338_len18440_cov0_single	p5	(GCCCA)5	25	19917	19941
scaffold4305_len16874_cov0_single	p5	(GCCCA)5	25	12050	12074
scaffold19204_len4098_cov0_single	p5	(GCATT)6	30	803	832
scaffold95675_len493_cov0_single	p5	(GCATA)6	30	1	30
scaffold587_len259659_cov0	p5	(GCAGT)5	25	245455	245479
scaffold26_len1277017_cov0	p5	(GCAGT)5	25	1207552	1207576
scaffold5371_len21737_cov0_single	p5	(GCAGG)7	35	7627	7661
scaffold2119_len122495_cov0	p5	(GCAGA)6	30	53162	53191
scaffold1009_len169503_cov0	p5	(GCACT)5	25	21415	21439
scaffold16665_len2669_cov0_single	p5	(GCACG)7	35	167	201
scaffold31_len801820_cov0	p5	(GCACG)5	25	606367	606391
scaffold4320_len22482_cov0_single	p5	(GCACG)5	25	13730	13754
scaffold49478_len753_cov0_single	p5	(GCACC)5	25	727	751
scaffold64935_len628_cov0_single	p5	(GCACA)5	25	1	25
scaffold12_len859573_cov0	p5	(GCACA)5	25	102123	102147
scaffold306_len407664_cov0	p5	(GCAAT)6	30	65730	65759
scaffold24285_len1391_cov0_single	p5	(GCAAT)6	30	292	321
scaffold3178_len221933_cov0	p5	(GCAAT)6	30	188043	188072
scaffold3465_len71998_cov0	p5	(GCAAT)5	25	53731	53755
scaffold58721_len669_cov0_single	p5	(GCAAG)6	30	640	669
scaffold353_len363761_cov0	p5	(GATGG)9	45	249151	249195
scaffold1819_len209761_cov0	p5	(GATGG)7	35	15721	15755
scaffold11821_len7929_cov0_single	p5	(GATGG)5	25	7882	7906
scaffold1004_len214122_cov0	p5	(GATGG)5	25	153191	153215
scaffold898_len290892_cov0	p5	(GATGG)5	25	132623	132647
scaffold104317_len465_cov0_single	p5	(GATGG)5	25	1	25
scaffold141776_len372_cov0_single	p5	(GATGG)5	25	1	25
scaffold7739_len11370_cov0_single	p5	(GATGG)5	25	10374	10398
scaffold4_len999480_cov0	p5	(GATGG)11	55	870855	870909
scaffold1464_len522326_cov0	p5	(GATGA)9	45	297806	297850
scaffold4143_len30541_cov0	p5	(GATCT)6	30	2668	2697
scaffold103_len1494372_cov0	p5	(GATAT)10	50	483955	484004
scaffold7007_len21618_cov0	p5	(GATAG)5	25	13010	13034
scaffold167287_len322_cov0_single	p5	(GATAG)5	25	1	25
scaffold2831_len80732_cov0	p5	(GAGTG)11	55	41307	41361
scaffold1141_len103261_cov0_single	p5	(GAGGG)6	30	36574	36603
scaffold648_len747084_cov0	p5	(GAGGG)6	30	145325	145354
scaffold354_len247660_cov0	p5	(GAGGG)6	30	111701	111730
scaffold37818_len920_cov0_single	p5	(GAGGG)5	25	894	918
scaffold16313_len2076_cov0_single	p5	(GAGGG)5	25	636	660
scaffold17089_len5403_cov0_single	p5	(GAGGC)5	25	6843	6867
scaffold1285_len151044_cov0	p5	(GAGGA)9	45	117264	117308
scaffold139_len624330_cov0	p5	(GAGGA)7	35	91945	91979
scaffold26948_len1297_cov0_single	p5	(GAGGA)7	35	660	694
scaffold69_len510972_cov0	p5	(GAGGA)7	35	522998	523032
scaffold805_len364277_cov0	p5	(GAGGA)7	35	354109	354143
scaffold87_len452410_cov0	p5	(GAGGA)7	35	280375	280409
scaffold383_len508667_cov0	p5	(GAGGA)7	35	255059	255093
scaffold4433_len23223_cov0_single	p5	(GAGGA)7	35	24710	24744
scaffold1141_len103261_cov0_single	p5	(GAGGA)6	30	87500	87529
scaffold1088_len315308_cov0	p5	(GAGGA)6	30	83762	83791
scaffold18520_len5929_cov0_single	p5	(GAGGA)6	30	4574	4603
scaffold158_len536129_cov0	p5	(GAGGA)6	30	210795	210824
scaffold1154_len320123_cov0	p5	(GAGGA)6	30	17885	17914
scaffold571_len264448_cov0	p5	(GAGGA)6	30	161048	161077
scaffold952_len102900_cov0_single	p5	(GAGGA)6	30	115929	115958
scaffold3965_len26874_cov0_single	p5	(GAGGA)5	25	9450	9474
scaffold6570_len49591_cov0	p5	(GAGGA)5	25	7943	7967
scaffold57659_len677_cov0_single	p5	(GAGGA)5	25	650	674
scaffold60255_len658_cov0_single	p5	(GAGGA)5	25	630	654
scaffold3592_len33648_cov0_single	p5	(GAGGA)5	25	4373	4397
scaffold135852_len385_cov0_single	p5	(GAGGA)5	25	358	382
scaffold159891_len336_cov0_single	p5	(GAGGA)5	25	309	333
scaffold722_len368894_cov0	p5	(GAGGA)5	25	293463	293487
scaffold2532_len156725_cov0	p5	(GAGGA)5	25	181873	181897
scaffold784_len285929_cov0	p5	(GAGGA)5	25	164508	164532
scaffold3794_len189125_cov0	p5	(GAGGA)5	25	153799	153823
scaffold1261_len183792_cov0	p5	(GAGGA)5	25	125546	125570
scaffold140973_len374_cov0_single	p5	(GAGGA)5	25	1	25
scaffold155505_len345_cov0_single	p5	(GAGGA)5	25	1	25
scaffold35024_len980_cov0_single	p5	(GAGGA)5	25	1	25
scaffold81008_len548_cov0_single	p5	(GAGGA)5	25	1	25
scaffold505_len516844_cov0	p5	(GAGGA)20	100	162487	162586
scaffold944_len140213_cov0	p5	(GAGGA)19	95	7269	7363
scaffold6570_len49591_cov0	p5	(GAGGA)19	95	41550	41644
scaffold57_len936015_cov0	p5	(GAGGA)19	95	161083	161177
scaffold9663_len12881_cov0_single	p5	(GAGGA)18	90	869	958
scaffold11386_len12847_cov0	p5	(GAGGA)18	90	1659	1748
scaffold1917_len233598_cov0	p5	(GAGGA)16	80	82177	82256
scaffold353_len363761_cov0	p5	(GAGGA)15	75	294978	295052
scaffold674_len160007_cov0_single	p5	(GAGGA)15	75	25428	25502
scaffold535_len800552_cov0	p5	(GAGGA)13	65	267091	267155
scaffold4441_len27493_cov0_single	p5	(GAGGA)12	60	26968	27027
scaffold3098_len80392_cov0	p5	(GAGGA)11	55	84939	84993
scaffold401_len331487_cov0	p5	(GAGGA)11	55	131374	131428
scaffold161_len396548_cov0	p5	(GAGGA)10	50	411493	411542
scaffold840_len193339_cov0	p5	(GAGCT)5	25	44853	44877
scaffold12_len859573_cov0	p5	(GAGCG)6	30	642138	642167
scaffold508_len209120_cov0	p5	(GAGCG)5	25	3501	3525
scaffold214_len208654_cov0_single	p5	(GAGCC)5	25	59144	59168
scaffold2372_len46336_cov0_single	p5	(GAGCC)5	25	57331	57355
scaffold739_len579217_cov0	p5	(GAGCC)5	25	250026	250050
scaffold910_len551152_cov0	p5	(GAGCC)5	25	24600	24624
scaffold118997_len425_cov0_single	p5	(GAGAG)9	45	1	45
scaffold1059_len96375_cov0_single	p5	(GAGAG)8	40	96128	96167
scaffold1799_len119775_cov0_single	p5	(GAGAG)8	40	56002	56041
scaffold788_len634429_cov0	p5	(GAGAG)8	40	335417	335456
scaffold10124_len10131_cov0_single	p5	(GAGAG)8	40	1396	1435
scaffold5240_len44631_cov0	p5	(GAGAG)8	40	10568	10607
scaffold732_len111182_cov0	p5	(GAGAG)7	35	61896	61930
scaffold254_len332719_cov0	p5	(GAGAG)7	35	48789	48823
scaffold35263_len947_cov0_single	p5	(GAGAG)7	35	321	355
scaffold139_len624330_cov0	p5	(GAGAG)7	35	318582	318616
scaffold5_len1677134_cov0	p5	(GAGAG)7	35	306325	306359
scaffold1900_len241433_cov0	p5	(GAGAG)7	35	278943	278977
scaffold926_len286120_cov0	p5	(GAGAG)7	35	138316	138350
scaffold117452_len429_cov0_single	p5	(GAGAG)7	35	1	35
scaffold2379_len48633_cov0_single	p5	(GAGAG)7	35	11437	11471
scaffold948_len263550_cov0	p5	(GAGAG)7	35	103092	103126
scaffold1844_len75279_cov0	p5	(GAGAG)6	30	66781	66810
scaffold1812_len143558_cov0	p5	(GAGAG)6	30	46993	47022
scaffold254_len332719_cov0	p5	(GAGAG)6	30	40717	40746
scaffold105_len358207_cov0	p5	(GAGAG)6	30	199515	199544
scaffold36883_len939_cov0_single	p5	(GAGAG)6	30	1	30
scaffold38418_len909_cov0_single	p5	(GAGAG)6	30	1	30
scaffold49960_len749_cov0_single	p5	(GAGAG)6	30	1	30
scaffold56802_len689_cov0_single	p5	(GAGAG)6	30	1	30
scaffold557_len292287_cov0	p5	(GAGAG)6	30	125151	125180
scaffold39419_len892_cov0_single	p5	(GAGAG)5	25	864	888
scaffold54318_len710_cov0_single	p5	(GAGAG)5	25	682	706
scaffold12780_len7381_cov0_single	p5	(GAGAG)5	25	5403	5427
scaffold14011_len4283_cov0_single	p5	(GAGAG)5	25	481	505
scaffold32334_len1030_cov0_single	p5	(GAGAG)5	25	481	505
scaffold97951_len485_cov0_single	p5	(GAGAG)5	25	461	485
scaffold107330_len456_cov0_single	p5	(GAGAG)5	25	430	454
scaffold108863_len452_cov0_single	p5	(GAGAG)5	25	427	451
scaffold114350_len437_cov0_single	p5	(GAGAG)5	25	410	434
scaffold126599_len406_cov0_single	p5	(GAGAG)5	25	381	405
scaffold132447_len392_cov0_single	p5	(GAGAG)5	25	365	389
scaffold4260_len59060_cov0	p5	(GAGAG)5	25	21010	21034
scaffold2704_len41370_cov0_single	p5	(GAGAG)5	25	1920	1944
scaffold2282_len186929_cov0	p5	(GAGAG)5	25	191411	191435
scaffold1646_len147446_cov0	p5	(GAGAG)5	25	179825	179849
scaffold151867_len352_cov0_single	p5	(GAGAG)5	25	1	25
scaffold28321_len1270_cov0_single	p5	(GAGAG)5	25	1245	1269
scaffold667_len149821_cov0	p5	(GAGAG)5	25	124309	124333
scaffold1427_len121677_cov0	p5	(GAGAG)5	25	117373	117397
scaffold1079_len116017_cov0	p5	(GAGAG)23	115	70202	70316
scaffold403_len402949_cov0	p5	(GAGAG)19	95	366322	366416
scaffold2100_len462530_cov0	p5	(GAGAG)19	95	250926	251020
scaffold154_len208711_cov0	p5	(GAGAG)19	95	228494	228588
scaffold5376_len31347_cov0	p5	(GAGAG)16	80	36203	36282
scaffold1737_len192096_cov0	p5	(GAGAG)14	70	151552	151621
scaffold596_len465071_cov0	p5	(GAGAG)12	60	88887	88946
scaffold178_len790454_cov0	p5	(GAGAG)10	50	780568	780617
scaffold2637_len150738_cov0	p5	(GAGAG)10	50	149784	149833
scaffold319_len420693_cov0	p5	(GAGAA)8	40	16315	16354
scaffold161667_len333_cov0_single	p5	(GAGAA)6	30	304	333
scaffold5512_len21544_cov0_single	p5	(GAGAA)6	30	16503	16532
scaffold176031_len306_cov0_single	p5	(GAGAA)6	30	1	30
scaffold2816_len116348_cov0	p5	(GAGAA)5	25	98371	98395
scaffold9066_len6963_cov0_single	p5	(GAGAA)5	25	3923	3947
scaffold1109_len390896_cov0	p5	(GAGAA)5	25	171110	171134
scaffold907_len157909_cov0	p5	(GAGAA)47	235	122301	122535
scaffold106741_len458_cov0_single	p5	(GAGAA)19	95	362	456
scaffold2077_len67315_cov0	p5	(GAGAA)12	60	74000	74059
scaffold144106_len367_cov0_single	p5	(GAGAA)10	50	316	365
scaffold2501_len72467_cov0	p5	(GACTA)5	25	69403	69427
scaffold599_len226759_cov0	p5	(GACGG)5	25	206580	206604
scaffold942_len179316_cov0	p5	(GACGG)5	25	170241	170265
scaffold1881_len564828_cov0	p5	(GACCT)5	25	410056	410080
scaffold4478_len51469_cov0	p5	(GAATT)6	30	37423	37452
scaffold7162_len12088_cov0_single	p5	(GAATG)8	40	1543	1582
scaffold1439_len485753_cov0	p5	(GAATG)7	35	240093	240127
scaffold1400_len283605_cov0	p5	(GAATG)6	30	46857	46886
scaffold70289_len597_cov0_single	p5	(GAATG)5	25	569	593
scaffold1448_len77808_cov0_single	p5	(GAATG)5	25	28189	28213
scaffold165562_len326_cov0_single	p5	(GAATG)5	25	127	151
scaffold71080_len593_cov0_single	p5	(GAATA)9	45	1	45
scaffold2284_len235983_cov0	p5	(GAATA)8	40	4740	4779
scaffold48_len1180938_cov0	p5	(GAATA)8	40	17144	17183
scaffold68430_len608_cov0_single	p5	(GAATA)8	40	1	40
scaffold4855_len29334_cov0_single	p5	(GAATA)7	35	33269	33303
scaffold159840_len336_cov0_single	p5	(GAATA)7	35	1	35
scaffold1914_len60548_cov0	p5	(GAATA)6	30	9993	10022
scaffold47094_len777_cov0_single	p5	(GAATA)6	30	745	774
scaffold135164_len386_cov0_single	p5	(GAATA)6	30	1	30
scaffold28514_len1255_cov0_single	p5	(GAATA)16	80	1	80
scaffold2060_len121001_cov0	p5	(GAATA)13	65	113935	113999
scaffold2831_len80732_cov0	p5	(GAATA)12	60	42245	42304
scaffold32_len704852_cov0	p5	(GAATA)12	60	282334	282393
scaffold79_len1033215_cov0	p5	(GAATA)12	60	234400	234459
scaffold23398_len1830_cov0_single	p5	(GAATA)11	55	3119	3173
scaffold17590_len5302_cov0_single	p5	(GAAGG)9	45	6399	6443
scaffold2277_len106133_cov0	p5	(GAAGG)9	45	31437	31481
scaffold1820_len121936_cov0	p5	(GAAGG)9	45	100236	100280
scaffold2284_len235983_cov0	p5	(GAAGG)8	40	72813	72852
scaffold43517_len819_cov0_single	p5	(GAAGG)7	35	784	818
scaffold1480_len168025_cov0	p5	(GAAGG)7	35	54283	54317
scaffold7618_len11721_cov0_single	p5	(GAAGG)7	35	5055	5089
scaffold389_len267134_cov0	p5	(GAAGG)7	35	29796	29830
scaffold1805_len191779_cov0	p5	(GAAGG)7	35	204415	204449
scaffold121016_len419_cov0_single	p5	(GAAGG)7	35	1	35
scaffold90531_len510_cov0_single	p5	(GAAGG)7	35	1	35
scaffold6654_len16258_cov0_single	p5	(GAAGG)7	35	12225	12259
scaffold537_len200480_cov0	p5	(GAAGG)6	30	44595	44624
scaffold1378_len160409_cov0	p5	(GAAGG)6	30	34187	34216
scaffold6065_len45372_cov0	p5	(GAAGG)6	30	34159	34188
scaffold1936_len440236_cov0	p5	(GAAGG)6	30	278036	278065
scaffold2556_len31917_cov0_single	p5	(GAAGG)6	30	27558	27587
scaffold2469_len50523_cov0	p5	(GAAGG)6	30	26463	26492
scaffold10094_len5108_cov0_single	p5	(GAAGG)6	30	1	30
scaffold165563_len326_cov0_single	p5	(GAAGG)6	30	1	30
scaffold25563_len1538_cov0_single	p5	(GAAGG)6	30	1	30
scaffold69487_len602_cov0_single	p5	(GAAGG)6	30	1	30
scaffold812_len223561_cov0	p5	(GAAGG)5	25	99731	99755
scaffold2676_len40945_cov0_single	p5	(GAAGG)5	25	9366	9390
scaffold56819_len689_cov0_single	p5	(GAAGG)5	25	661	685
scaffold83482_len537_cov0_single	p5	(GAAGG)5	25	509	533
scaffold2222_len71256_cov0	p5	(GAAGG)5	25	47184	47208
scaffold3828_len64523_cov0	p5	(GAAGG)5	25	4289	4313
scaffold110774_len446_cov0_single	p5	(GAAGG)5	25	420	444
scaffold4361_len30164_cov0	p5	(GAAGG)5	25	32237	32261
scaffold3433_len59399_cov0	p5	(GAAGG)5	25	21019	21043
scaffold614_len442561_cov0	p5	(GAAGG)5	25	19520	19544
scaffold1257_len299567_cov0	p5	(GAAGG)5	25	179135	179159
scaffold4949_len23092_cov0_single	p5	(GAAGG)5	25	14919	14943
scaffold115313_len434_cov0_single	p5	(GAAGG)5	25	1	25
scaffold22893_len2132_cov0_single	p5	(GAAGG)5	25	1	25
scaffold8052_len11626_cov0_single	p5	(GAAGG)5	25	11998	12022
scaffold6757_len16956_cov0_single	p5	(GAAGG)15	75	320	394
scaffold8264_len10143_cov0_single	p5	(GAAGG)14	70	9529	9598
scaffold4808_len50362_cov0	p5	(GAAGG)12	60	42876	42935
scaffold8726_len9694_cov0_single	p5	(GAAGA)9	45	5646	5690
scaffold3856_len98400_cov0	p5	(GAAGA)8	40	73511	73550
scaffold3871_len67969_cov0	p5	(GAAGA)7	35	852	886
scaffold84_len305964_cov0_single	p5	(GAAGA)7	35	259413	259447
scaffold1411_len122489_cov0	p5	(GAAGA)6	30	114607	114636
scaffold139295_len377_cov0_single	p5	(GAAGA)5	25	351	375
scaffold15014_len5833_cov0_single	p5	(GAAGA)5	25	3483	3507
scaffold148030_len360_cov0_single	p5	(GAAGA)5	25	332	356
scaffold16653_len2171_cov0_single	p5	(GAAGA)5	25	1	25
scaffold4371_len14577_cov0_single	p5	(GAAGA)10	50	727	776
scaffold3759_len68991_cov0	p5	(GAACA)5	25	25991	26015
scaffold84218_len534_cov0_single	p5	(GAAAT)6	30	1	30
scaffold1349_len314871_cov0	p5	(GAAAG)9	45	281442	281486
scaffold1763_len209216_cov0	p5	(GAAAG)9	45	111382	111426
scaffold856_len519988_cov0	p5	(GAAAG)6	30	362693	362722
scaffold1110_len316107_cov0	p5	(GAAAG)6	30	307027	307056
scaffold124964_len410_cov0_single	p5	(GAAAG)6	30	1	30
scaffold3005_len52252_cov0	p5	(GAAAG)5	25	45991	46015
scaffold1563_len244691_cov0	p5	(GAAAG)5	25	216726	216750
scaffold1503_len161471_cov0	p5	(GAAAG)5	25	165719	165743
scaffold110970_len446_cov0_single	p5	(GAAAG)5	25	1	25
scaffold97662_len486_cov0_single	p5	(GAAAG)5	25	1	25
scaffold2027_len45063_cov0_single	p5	(GAAAG)16	80	50802	50881
scaffold5243_len39582_cov0	p5	(GAAAG)12	60	3629	3688
scaffold1674_len271935_cov0	p5	(GAAAG)11	55	105446	105500
scaffold17662_len1436_cov0_single	p5	(GAAAG)10	50	487	536
scaffold2935_len74404_cov0	p5	(GAAAA)9	45	47548	47592
scaffold4040_len54865_cov0	p5	(GAAAA)9	45	46075	46119
scaffold2586_len49458_cov0	p5	(GAAAA)9	45	37866	37910
scaffold6570_len49591_cov0	p5	(GAAAA)9	45	28671	28715
scaffold1224_len172276_cov0	p5	(GAAAA)8	40	158007	158046
scaffold123133_len414_cov0_single	p5	(GAAAA)7	35	380	414
scaffold128960_len400_cov0_single	p5	(GAAAA)7	35	366	400
scaffold139462_len377_cov0_single	p5	(GAAAA)7	35	343	377
scaffold6275_len118199_cov0	p5	(GAAAA)7	35	103227	103261
scaffold11497_len5131_cov0_single	p5	(GAAAA)6	30	5883	5912
scaffold989_len219816_cov0	p5	(GAAAA)6	30	221636	221665
scaffold570_len206128_cov0	p5	(GAAAA)6	30	206454	206483
scaffold843_len475115_cov0	p5	(GAAAA)6	30	16855	16884
scaffold75199_len573_cov0_single	p5	(GAAAA)6	30	1	30
scaffold3281_len137472_cov0	p5	(GAAAA)5	25	98317	98341
scaffold7632_len15176_cov0_single	p5	(GAAAA)5	25	590	614
scaffold107512_len456_cov0_single	p5	(GAAAA)5	25	430	454
scaffold127177_len404_cov0_single	p5	(GAAAA)5	25	377	401
scaffold1719_len379742_cov0	p5	(GAAAA)5	25	312730	312754
scaffold12275_len7551_cov0_single	p5	(GAAAA)5	25	289	313
scaffold4400_len18036_cov0_single	p5	(GAAAA)5	25	20074	20098
scaffold179316_len19784_cov0_single	p5	(GAAAA)5	25	13843	13867
scaffold19134_len3559_cov0_single	p5	(GAAAA)5	25	1	25
scaffold26709_len1401_cov0_single	p5	(GAAAA)5	25	1	25
scaffold83961_len535_cov0_single	p5	(GAAAA)5	25	1	25
scaffold98542_len483_cov0_single	p5	(GAAAA)5	25	1	25
scaffold3812_len70145_cov0	p5	(GAAAA)18	90	82852	82941
scaffold15615_len2617_cov0_single	p5	(GAAAA)18	90	1624	1713
scaffold2872_len145443_cov0	p5	(GAAAA)16	80	26970	27049
scaffold1500_len316430_cov0	p5	(GAAAA)11	55	214601	214655
scaffold185_len731407_cov0	p5	(GAAAA)10	50	220104	220153
scaffold1496_len185154_cov0	p5	(CTTTT)9	45	2082	2126
scaffold4742_len48404_cov0	p5	(CTTTT)8	40	27434	27473
scaffold2468_len145594_cov0	p5	(CTTTT)8	40	123012	123051
scaffold4255_len25933_cov0_single	p5	(CTTTT)7	35	27959	27993
scaffold577_len357077_cov0	p5	(CTTTT)7	35	195091	195125
scaffold5587_len6833_cov0_single	p5	(CTTTT)6	30	7518	7547
scaffold1401_len98257_cov0_single	p5	(CTTTT)5	25	75834	75858
scaffold90_len672856_cov0	p5	(CTTTT)5	25	705329	705353
scaffold4221_len31175_cov0	p5	(CTTTT)5	25	29446	29470
scaffold5282_len20497_cov0_single	p5	(CTTTT)5	25	20537	20561
scaffold2605_len100850_cov0	p5	(CTTTT)5	25	11963	11987
scaffold10474_len9765_cov0_single	p5	(CTTTT)5	25	11807	11831
scaffold236_len357682_cov0	p5	(CTTTT)12	60	98593	98652
scaffold1013_len327962_cov0	p5	(CTTTT)12	60	357163	357222
scaffold146002_len364_cov0_single	p5	(CTTTT)11	55	310	364
scaffold436_len899080_cov0	p5	(CTTTG)6	30	380377	380406
scaffold1173_len233818_cov0	p5	(CTTTG)5	25	5573	5597
scaffold850_len316143_cov0	p5	(CTTTC)9	45	68127	68171
scaffold82205_len542_cov0_single	p5	(CTTTC)5	25	514	538
scaffold2718_len69145_cov0	p5	(CTTTC)19	95	56576	56670
scaffold83248_len538_cov0_single	p5	(CTTTC)17	85	450	534
scaffold1277_len243825_cov0	p5	(CTTTC)17	85	122873	122957
scaffold1669_len110773_cov0	p5	(CTTGC)5	25	52628	52652
scaffold5967_len12997_cov0_single	p5	(CTTCT)9	45	13173	13217
scaffold858_len515789_cov0	p5	(CTTCT)8	40	534016	534055
scaffold846_len160718_cov0	p5	(CTTCT)8	40	35757	35796
scaffold189_len334275_cov0	p5	(CTTCT)19	95	241903	241997
scaffold1887_len289488_cov0	p5	(CTTCT)131	655	302424	303078
scaffold216_len742034_cov0	p5	(CTTCC)9	45	756012	756056
scaffold376_len397201_cov0	p5	(CTTCC)9	45	415242	415286
scaffold944_len140213_cov0	p5	(CTTCC)8	40	49099	49138
scaffold1493_len289823_cov0	p5	(CTTCC)8	40	106163	106202
scaffold8115_len11630_cov0_single	p5	(CTTCC)8	40	10613	10652
scaffold1800_len147201_cov0	p5	(CTTCC)7	35	82855	82889
scaffold985_len135786_cov0	p5	(CTTCC)7	35	38744	38778
scaffold6977_len229164_cov0	p5	(CTTCC)7	35	174227	174261
scaffold7704_len14510_cov0_single	p5	(CTTCC)7	35	10181	10215
scaffold4853_len68103_cov0	p5	(CTTCC)6	30	59378	59407
scaffold8442_len8356_cov0_single	p5	(CTTCC)6	30	4849	4878
scaffold13896_len6279_cov0_single	p5	(CTTCC)6	30	3968	3997
scaffold77_len506787_cov0	p5	(CTTCC)6	30	179039	179068
scaffold157634_len340_cov0_single	p5	(CTTCC)5	25	8	32
scaffold53850_len714_cov0_single	p5	(CTTCC)5	25	686	710
scaffold1475_len145814_cov0	p5	(CTTCC)5	25	5347	5371
scaffold96210_len491_cov0_single	p5	(CTTCC)5	25	466	490
scaffold15631_len2280_cov0_single	p5	(CTTCC)5	25	404	428
scaffold339_len615464_cov0	p5	(CTTCC)5	25	395825	395849
scaffold126933_len405_cov0_single	p5	(CTTCC)5	25	377	401
scaffold20330_len3363_cov0_single	p5	(CTTCC)5	25	3434	3458
scaffold2742_len50261_cov0	p5	(CTTCC)5	25	29046	29070
scaffold2868_len37918_cov0_single	p5	(CTTCC)5	25	26633	26657
scaffold10521_len5789_cov0_single	p5	(CTTCC)5	25	1913	1937
scaffold2820_len101928_cov0	p5	(CTTCC)5	25	18040	18064
scaffold156179_len343_cov0_single	p5	(CTTCC)5	25	1	25
scaffold165453_len326_cov0_single	p5	(CTTCC)5	25	1	25
scaffold880_len335377_cov0	p5	(CTTCC)5	25	104860	104884
scaffold1174_len245040_cov0	p5	(CTTCC)35	175	41725	41899
scaffold799_len109414_cov0	p5	(CTTCC)19	95	75068	75162
scaffold535_len800552_cov0	p5	(CTTCC)19	95	540174	540268
scaffold797_len325273_cov0	p5	(CTTCC)19	95	265056	265150
scaffold11520_len9435_cov0_single	p5	(CTTCC)17	85	6085	6169
scaffold1146_len323799_cov0	p5	(CTTCC)13	65	271274	271338
scaffold2065_len298744_cov0	p5	(CTTCC)13	65	214332	214396
scaffold3433_len59399_cov0	p5	(CTTCC)10	50	11809	11858
scaffold81693_len545_cov0_single	p5	(CTGTT)6	30	1	30
scaffold3471_len40387_cov0_single	p5	(CTGTG)7	35	6213	6247
scaffold4132_len9950_cov0_single	p5	(CTGTG)5	25	5263	5287
scaffold748_len101448_cov0_single	p5	(CTGTG)5	25	46610	46634
scaffold153_len430365_cov0_single	p5	(CTGTG)5	25	411683	411707
scaffold955_len154061_cov0_single	p5	(CTGTG)5	25	178664	178688
scaffold394_len538582_cov0	p5	(CTGTG)10	50	396228	396277
scaffold2322_len52761_cov0_single	p5	(CTGTG)10	50	30985	31034
scaffold25759_len1203_cov0_single	p5	(CTGTC)5	25	1191	1215
scaffold8505_len15087_cov0_single	p5	(CTGCT)9	45	9660	9704
scaffold135_len233629_cov0_single	p5	(CTGCT)9	45	206853	206897
scaffold98_len1205353_cov0	p5	(CTGCC)7	35	241357	241391
scaffold9733_len9007_cov0_single	p5	(CTGCC)7	35	1825	1859
scaffold821_len501667_cov0	p5	(CTGCC)6	30	335341	335370
scaffold4943_len72600_cov0	p5	(CTGAG)5	25	76334	76358
scaffold4943_len72600_cov0	p5	(CTGAG)5	25	60322	60346
scaffold1541_len370334_cov0	p5	(CTCTT)76	380	318789	319168
scaffold2151_len45676_cov0_single	p5	(CTCTT)7	35	29893	29927
scaffold2249_len149651_cov0	p5	(CTCTT)6	30	50394	50423
scaffold87406_len522_cov0_single	p5	(CTCTT)5	25	494	518
scaffold2032_len144422_cov0	p5	(CTCTT)5	25	44698	44722
scaffold129432_len399_cov0_single	p5	(CTCTT)5	25	374	398
scaffold10347_len13368_cov0_single	p5	(CTCTT)5	25	1265	1289
scaffold1981_len212802_cov0	p5	(CTCTT)23	115	187568	187682
scaffold2750_len100948_cov0	p5	(CTCTT)13	65	1871	1935
scaffold1852_len193074_cov0	p5	(CTCTT)10	50	59476	59525
scaffold2482_len166173_cov0	p5	(CTCTG)5	25	130056	130080
scaffold142027_len372_cov0_single	p5	(CTCTG)5	25	1	25
scaffold1740_len110530_cov0	p5	(CTCTC)9	45	92270	92314
scaffold163_len910472_cov0	p5	(CTCTC)9	45	880746	880790
scaffold2395_len164889_cov0	p5	(CTCTC)9	45	189949	189993
scaffold2297_len248973_cov0	p5	(CTCTC)8	40	8693	8732
scaffold2053_len53642_cov0	p5	(CTCTC)8	40	4483	4522
scaffold254_len332719_cov0	p5	(CTCTC)8	40	238296	238335
[truncated: 357,724+ more rows]
