# Supplementary material for: De novo assembly of the Indian blue peacock (Pavo cristatus) genome using Oxford Nanopore technology and Illumina sequencing
Source: Gigascience. 2019 May 11;8(5):giz038. doi: 10.1093/gigascience/giz038 (PMC6511069; doi:10.1093/gigascience/giz038)
Supplement: Supplemental Files [file giz038_supplemental_files.zip › Table_S4_Gene_annotations_of_peacock_proteins.xlsx]

## Sheet: TableS4. Gene annotation
Protein_ID (Query)	Protein_length	Protein ID(Subject ID)	Protein_Length	% Identity	Alignment length (aa)	Query_coverage	Subject_coverage	Mismatches	Gaps	Q. start	Q. end	S. start	S. end	E-value	Protein Names	Gene Name	Organism Name	Pathway	Gene Ontology (GO)	Gene Ontology IDs	GO_MF	GO_BP	GO_CC
g1.t1	730	tr|F1NE64|F1NE64_CHICK	724	96.16	730	100	100	22	1	1	730	1	724	0	Tripartite motif containing 36	TRIM36	Gallus gallus (Chicken)	NA	acrosomal vesicle [GO:0001669]; extracellular exosome [GO:0070062]; ubiquitin-protein transferase activity [GO:0004842]; zinc ion binding [GO:0008270]; acrosome reaction [GO:0007340]; regulation of cell cycle [GO:0051726]	GO:0001669; GO:0004842; GO:0007340; GO:0008270; GO:0051726; GO:0070062	GO:0004842~ubiquitin-protein transferase activity;GO:0008270~zinc ion binding	GO:0007340~acrosome reaction;GO:0051726~regulation of cell cycle	GO:0001669~acrosomal vesicle;GO:0070062~extracellular vesicular exosome
g3.t1	377	tr|A0A1L1RVK9|A0A1L1RVK9_CHICK	435	91.04	134	35.54	30.8	12	0	53	186	171	304	3e-81	Coiled-coil domain containing 112	NA	Gallus gallus (Chicken)	NA	NA	NA	NA	NA	NA
g4.t1	1434	tr|F1NHH4|F1NHH4_CHICK	1531	73.44	1333	92.96	87.07	166	16	27	1203	121	1421	0	Uncharacterized protein	COL27A1	Gallus gallus (Chicken)	NA	fibrillar collagen trimer [GO:0005583]; extracellular matrix structural constituent [GO:0005201]; extracellular matrix organization [GO:0030198]; growth plate cartilage chondrocyte development [GO:0003431]	GO:0003431; GO:0005201; GO:0005583; GO:0030198	GO:0005201~extracellular matrix structural constituent	GO:0003431~growth plate cartilage chondrocyte development;GO:0030198~extracellular matrix organization	GO:0005583~fibrillar collagen trimer
g5.t1	89	tr|Q8JIG5|Q8JIG5_CHICK	203	85.39	89	100	43.84	13	0	1	89	1	89	3e-51	Alpha-1-acid glycoprotein	ogchi OGCHI ORM1	Gallus gallus (Chicken)	NA	extracellular space [GO:0005615]; regulation of immune system process [GO:0002682]; transport [GO:0006810]	GO:0002682; GO:0005615; GO:0006810	NA	GO:0002682~regulation of immune system process;GO:0006810~transport	GO:0005615~extracellular space
g6.t1	156	tr|G1MWU3|G1MWU3_MELGA	200	95.6	91	58.33	45.5	4	0	19	109	90	180	3e-56	Uncharacterized protein	LOC100541166	Meleagris gallopavo (Common turkey)	NA	extracellular space [GO:0005615]; regulation of immune system process [GO:0002682]	GO:0002682; GO:0005615	NA	GO:0002682~regulation of immune system process	GO:0005615~extracellular space
g7.t1	477	tr|F1NYW3|F1NYW3_CHICK	508	98.32	477	100	93.9	0	1	1	477	40	508	0	Solute carrier family 25 member 25	SLC25A25	Gallus gallus (Chicken)	NA	extracellular exosome [GO:0070062]; integral component of membrane [GO:0016021]; mitochondrial inner membrane [GO:0005743]; ADP transmembrane transporter activity [GO:0015217]; ATP transmembrane transporter activity [GO:0005347]; calcium ion binding [GO:0005509]; adipose tissue development [GO:0060612]; ATP metabolic process [GO:0046034]; calcium ion transmembrane transport [GO:0070588]; camera-t…	GO:0002021; GO:0005347; GO:0005509; GO:0005743; GO:0006839; GO:0014823; GO:0015217; GO:0016021; GO:0032094; GO:0035264; GO:0043010; GO:0045333; GO:0046034; GO:0060612; GO:0070062; GO:0070588	GO:0005347~ATP transmembrane transporter activity;GO:0005509~calcium ion binding;GO:0015217~ADP transmembrane transporter activity	GO:0002021~response to dietary excess;GO:0006839~mitochondrial transport;GO:0014823~response to activity;GO:0032094~response to food;GO:0035264~multicellular organism growth;GO:0043010~camera-type eye development;GO:0045333~cellular respiration;GO:0046034~ATP metabolic process;GO:0060612~adipose tissue development;GO:0070588~calcium ion transmembrane transport	GO:0005743~mitochondrial inner membrane;GO:0016021~integral component of membrane;GO:0070062~extracellular vesicular exosome
g9.t1	322	tr|A0A1D5PLS0|A0A1D5PLS0_CHICK	322	99.07	322	100	100	3	0	1	322	1	322	0	Nuclear apoptosis-inducing factor 1	NAIF1	Gallus gallus (Chicken)	NA	nucleus [GO:0005634]; apoptotic process [GO:0006915]	GO:0005634; GO:0006915	NA	GO:0006915~apoptotic process	GO:0005634~nucleus
g10.t1	422	tr|E1BZB0|E1BZB0_CHICK	382	90.28	422	100	100	1	1	1	422	1	382	0	Family with sequence similarity 102 member A	FAM102A	Gallus gallus (Chicken)	NA	NA	NA	NA	NA	NA
g11.t1	401	tr|F1NZC7|F1NZC7_CHICK	289	89.68	310	77.31	100	9	1	92	401	3	289	0	Uncharacterized protein	ST6GALNAC4	Gallus gallus (Chicken)	NA	Golgi apparatus [GO:0005794]; integral component of membrane [GO:0016021]; alpha-N-acetylgalactosaminide alpha-2,6-sialyltransferase activity [GO:0001665]; oligosaccharide metabolic process [GO:0009311]; protein N-linked glycosylation via asparagine [GO:0018279]	GO:0001665; GO:0005794; GO:0009311; GO:0016021; GO:0018279	GO:0001665~alpha-N-acetylgalactosaminide alpha-2,6-sialyltransferase activity	GO:0009311~oligosaccharide metabolic process;GO:0018279~protein N-linked glycosylation via asparagine	GO:0005794~Golgi apparatus;GO:0016021~integral component of membrane
g12.t1	296	tr|H9KZB0|H9KZB0_CHICK	296	98.65	296	100	100	4	0	1	296	1	296	0	Uncharacterized protein	ST6GALNAC6	Gallus gallus (Chicken)	NA	Golgi apparatus [GO:0005794]; integral component of membrane [GO:0016021]; alpha-N-acetylgalactosaminide alpha-2,6-sialyltransferase activity [GO:0001665]; ganglioside biosynthetic process [GO:0001574]; glycosylceramide metabolic process [GO:0006677]; oligosaccharide biosynthetic process [GO:0009312]; oligosaccharide metabolic process [GO:0009311]; protein N-linked glycosylation via asparagine [G…	GO:0001574; GO:0001665; GO:0005794; GO:0006677; GO:0009311; GO:0009312; GO:0016021; GO:0018279	GO:0001665~alpha-N-acetylgalactosaminide alpha-2,6-sialyltransferase activity	GO:0001574~ganglioside biosynthetic process;GO:0006677~glycosylceramide metabolic process;GO:0009311~oligosaccharide metabolic process;GO:0009312~oligosaccharide biosynthetic process;GO:0018279~protein N-linked glycosylation via asparagine	GO:0005794~Golgi apparatus;GO:0016021~integral component of membrane
g13.t1	790	tr|G1MX84|G1MX84_MELGA	609	87.93	588	74.43	96.55	65	2	209	790	22	609	0	Endoglin	NA	Meleagris gallopavo (Common turkey)	NA	integral component of membrane [GO:0016021]	GO:0016021	NA	NA	GO:0016021~integral component of membrane
g14.t1	500	tr|A0A1D5P3S8|A0A1D5P3S8_CHICK	557	88.02	551	100	98.92	5	3	11	500	7	557	0	Folylpolyglutamate synthase (EC 6.3.2.17) (Folylpoly-gamma-glutamate synthetase) (Tetrahydrofolylpolyglutamate synthase)	FPGS	Gallus gallus (Chicken)	PATHWAY: Cofactor biosynthesis; tetrahydrofolylpolyglutamate biosynthesis. {ECO:0000256|PIRNR:PIRNR038895}.	ATP binding [GO:0005524]; tetrahydrofolylpolyglutamate synthase activity [GO:0004326]; one-carbon metabolic process [GO:0006730]	GO:0004326; GO:0005524; GO:0006730	GO:0004326~tetrahydrofolylpolyglutamate synthase activity;GO:0005524~ATP binding	GO:0006730~one-carbon metabolic process	NA
g15.t1	372	sp|Q5ZKN1|CDK9_CHICK	372	100	372	100	100	0	0	1	372	1	372	0	Cyclin-dependent kinase 9 (EC 2.7.11.22) (EC 2.7.11.23) (Cell division protein kinase 9)	CDK9 RCJMB04_9p8	Gallus gallus (Chicken)	NA	chromosome [GO:0005694]; cyclin/CDK positive transcription elongation factor complex [GO:0008024]; membrane [GO:0016020]; P-body [GO:0000932]; PML body [GO:0016605]; 7SK snRNA binding [GO:0097322]; ATP binding [GO:0005524]; chromatin binding [GO:0003682]; cyclin binding [GO:0030332]; cyclin-dependent protein serine/threonine kinase activity [GO:0004693]; protein kinase binding [GO:0019901]; RNA p…	GO:0000932; GO:0000979; GO:0001223; GO:0003682; GO:0004693; GO:0005524; GO:0005694; GO:0006282; GO:0006368; GO:0008024; GO:0008134; GO:0008353; GO:0016020; GO:0016605; GO:0019901; GO:0030332; GO:0031297; GO:0033129; GO:0044212; GO:0045944; GO:0051147; GO:0070816; GO:0071157; GO:0071345; GO:0097322; GO:1900364; GO:1903839; GO:2001168	GO:0000979~RNA polymerase II core promoter sequence-specific DNA binding;GO:0001223~transcription coactivator binding;GO:0003682~chromatin binding;GO:0004693~cyclin-dependent protein serine/threonine kinase activity;GO:0005524~ATP binding;GO:0008134~transcription factor binding;GO:0008353~RNA polymerase II carboxy-terminal domain kinase activity;GO:0019901~protein kinase binding;GO:0030332~cyclin…	GO:0006282~regulation of DNA repair;GO:0006368~transcription elongation from RNA polymerase II promoter;GO:0031297~replication fork processing;GO:0033129~positive regulation of histone phosphorylation;GO:0045944~positive regulation of transcription from RNA polymerase II promoter;GO:0051147~regulation of muscle cell differentiation;GO:0070816~phosphorylation of RNA polymerase II C-terminal domain…	GO:0000932~cytoplasmic mRNA processing body;GO:0005694~chromosome;GO:0008024~positive transcription elongation factor complex b;GO:0016020~membrane;GO:0016605~PML body
g16.t1	951	tr|G1MXD8|G1MXD8_MELGA	869	88.12	951	100	100	31	5	1	951	1	869	0	SH2 domain containing 3C	SH2D3C	Meleagris gallopavo (Common turkey)	NA	intracellular [GO:0005622]; guanyl-nucleotide exchange factor activity [GO:0005085]; small GTPase mediated signal transduction [GO:0007264]	GO:0005085; GO:0005622; GO:0007264	GO:0005085~guanyl-nucleotide exchange factor activity	GO:0007264~small GTPase mediated signal transduction	GO:0005622~intracellular
g17.t1	315	tr|G1MXE4|G1MXE4_MELGA	281	94.66	281	89.21	100	15	0	35	315	1	281	0	Torsin family 2 member A	TOR2A	Meleagris gallopavo (Common turkey)	NA	endoplasmic reticulum lumen [GO:0005788]; ATP binding [GO:0005524]; chaperone mediated protein folding requiring cofactor [GO:0051085]; protein homooligomerization [GO:0051260]	GO:0005524; GO:0005788; GO:0051085; GO:0051260	GO:0005524~ATP binding	GO:0051085~chaperone mediated protein folding requiring cofactor;GO:0051260~protein homooligomerization	GO:0005788~endoplasmic reticulum lumen
g18.t1	377	tr|U3ILN0|U3ILN0_ANAPL	521	62.38	412	100	79.08	90	5	1	359	16	415	2e-160	Uncharacterized protein	NA	Anas platyrhynchos (Mallard) (Anas boschas)	NA	NA	NA	NA	NA	NA
g19.t1	610	tr|E1C3H1|E1C3H1_CHICK	596	98.28	523	85.74	87.75	9	0	88	610	74	596	0	Cerebral endothelial cell adhesion molecule	CERCAM	Gallus gallus (Chicken)	NA	integral component of membrane [GO:0016021]; cell adhesion [GO:0007155]	GO:0007155; GO:0016021	NA	GO:0007155~cell adhesion	GO:0016021~integral component of membrane
g20.t1	856	tr|A0A0Q3UUM9|A0A0Q3UUM9_AMAAE	765	92.29	765	89.37	100	57	1	94	856	1	765	0	Long-chain fatty acid transport protein 4	AAES_37127	Amazona aestiva (Blue-fronted Amazon parrot)	NA	integral component of membrane [GO:0016021]; long-chain fatty acid-CoA ligase activity [GO:0004467]; very long-chain fatty acid-CoA ligase activity [GO:0031957]; fatty acid transport [GO:0015908]; ubiquinone biosynthetic process [GO:0006744]	GO:0004467; GO:0006744; GO:0015908; GO:0016021; GO:0031957	GO:0004467~long-chain fatty acid-CoA ligase activity;GO:0031957~very long-chain fatty acid-CoA ligase activity	GO:0006744~ubiquinone biosynthetic process;GO:0015908~fatty acid transport	GO:0016021~integral component of membrane
g21.t1	1233	tr|G1MXX2|G1MXX2_MELGA	1013	91.44	1040	84.35	100	35	4	221	1233	1	1013	0	Uncharacterized protein	GOLGA2	Meleagris gallopavo (Common turkey)	NA	Golgi apparatus [GO:0005794]	GO:0005794	NA	NA	GO:0005794~Golgi apparatus
g22.t1	792	tr|E1BXY4|E1BXY4_CHICK	865	80.56	859	100	99.31	94	11	1	788	1	857	0	Dynamin 1	DNM1	Gallus gallus (Chicken)	NA	extracellular exosome [GO:0070062]; membrane coat [GO:0030117]; mitochondrial membrane [GO:0031966]; myelin sheath [GO:0043209]; photoreceptor inner segment [GO:0001917]; synapse [GO:0045202]; GTP binding [GO:0005525]; GTPase activity [GO:0003924]; identical protein binding [GO:0042802]; microtubule binding [GO:0008017]; protein dimerization activity [GO:0046983]; protein kinase binding [GO:00199…	GO:0000266; GO:0001917; GO:0003374; GO:0003723; GO:0003924; GO:0005525; GO:0007032; GO:0007605; GO:0008017; GO:0008344; GO:0016185; GO:0019901; GO:0030117; GO:0031966; GO:0042802; GO:0043209; GO:0045202; GO:0046983; GO:0051262; GO:0051932; GO:0061025; GO:0070062; GO:1901998	GO:0003723~RNA binding;GO:0003924~GTPase activity;GO:0005525~GTP binding;GO:0008017~microtubule binding;GO:0019901~protein kinase binding;GO:0042802~identical protein binding;GO:0046983~protein dimerization activity	GO:0000266~mitochondrial fission;GO:0003374~dynamin polymerization involved in mitochondrial fission;GO:0007032~endosome organization;GO:0007605~sensory perception of sound;GO:0008344~adult locomotory behavior;GO:0016185~synaptic vesicle budding from presynaptic membrane;GO:0051262~protein tetramerization;GO:0051932~synaptic transmission, GABAergic;GO:0061025~membrane fusion;GO:1901998~toxin tran…	GO:0001917~photoreceptor inner segment;GO:0030117~membrane coat;GO:0031966~mitochondrial membrane;GO:0043209~myelin sheath;GO:0045202~synapse;GO:0070062~extracellular vesicular exosome
g23.t1	1396	tr|A0A1D5P735|A0A1D5P735_CHICK	676	86.96	667	47.78	98.67	41	3	21	687	48	668	0	CDKN1A interacting zinc finger protein 1	CIZ1	Gallus gallus (Chicken)	NA	nucleus [GO:0005634]; nucleic acid binding [GO:0003676]; zinc ion binding [GO:0008270]	GO:0003676; GO:0005634; GO:0008270	GO:0003676~nucleic acid binding;GO:0008270~zinc ion binding	NA	GO:0005634~nucleus
g24.t1	1879	tr|A0A0Q3X5U1|A0A0Q3X5U1_AMAAE	2715	65.84	1247	66.37	45.93	310	13	712	1879	694	1903	0	Uncharacterized protein	AAES_09343	Amazona aestiva (Blue-fronted Amazon parrot)	NA	nuclear pore [GO:0005643]; poly(A)+ mRNA export from nucleus [GO:0016973]	GO:0005643; GO:0016973	NA	GO:0016973~poly(A)+ mRNA export from nucleus	GO:0005643~nuclear pore
g25.t1	388	tr|U3JZ24|U3JZ24_FICAL	682	98.88	178	45.88	26.1	2	0	1	178	1	178	9e-121	Glutamine-fructose-6-phosphate transaminase 2	GFPT2	Ficedula albicollis (Collared flycatcher) (Muscicapa albicollis)	NA	carbohydrate derivative binding [GO:0097367]; glutamine-fructose-6-phosphate transaminase (isomerizing) activity [GO:0004360]; carbohydrate derivative biosynthetic process [GO:1901137]	GO:0004360; GO:0097367; GO:1901137	GO:0004360~glutamine-fructose-6-phosphate transaminase (isomerizing) activity;GO:0097367~carbohydrate derivative binding	GO:1901137~carbohydrate derivative biosynthetic process	NA
g26.t1	336	tr|A0A091LS21|A0A091LS21_CARIC	458	99.28	139	41.37	30.35	1	0	198	336	320	458	2e-95	CCR4-NOT transcription complex subunit 6 (Fragment)	N322_02357	Cariama cristata (Red-legged seriema)	NA	NA	NA	NA	NA	NA
g28.t1	847	tr|A0A091L4E6|A0A091L4E6_CATAU	960	80.54	971	100	100	27	6	27	846	1	960	0	A disintegrin and metalloproteinase with thrombospondin motifs 2 (Fragment)	N323_07479	Cathartes aura (Turkey vulture) (Vultur aura)	NA	proteinaceous extracellular matrix [GO:0005578]; metalloendopeptidase activity [GO:0004222]; zinc ion binding [GO:0008270]; integrin-mediated signaling pathway [GO:0007229]	GO:0004222; GO:0005578; GO:0007229; GO:0008270	GO:0004222~metalloendopeptidase activity;GO:0008270~zinc ion binding	GO:0007229~integrin-mediated signaling pathway	GO:0005578~proteinaceous extracellular matrix
g29.t1	178	tr|A0A1D5PAK0|A0A1D5PAK0_CHICK	1187	98.67	150	84.27	12.64	2	0	1	150	1	150	4e-97	ADAM metallopeptidase with thrombospondin type 1 motif 2	NA	Gallus gallus (Chicken)	NA	proteinaceous extracellular matrix [GO:0005578]; metalloendopeptidase activity [GO:0004222]; zinc ion binding [GO:0008270]	GO:0004222; GO:0005578; GO:0008270	GO:0004222~metalloendopeptidase activity;GO:0008270~zinc ion binding	NA	GO:0005578~proteinaceous extracellular matrix
g30.t1	101	tr|G5E7R7|G5E7R7_MELGA	349	90.48	63	62.38	18.05	6	0	1	63	1	63	1e-29	Uncharacterized protein	NA	Meleagris gallopavo (Common turkey)	NA	NA	NA	NA	NA	NA
g31.t1	456	tr|A0A1D5PYE9|A0A1D5PYE9_CHICK	692	98.08	365	80.04	52.75	7	0	92	456	281	645	0	RUN and FYVE domain-containing protein 1	RUFY1	Gallus gallus (Chicken)	NA	metal ion binding [GO:0046872]	GO:0046872	GO:0046872~metal ion binding	NA	NA
g32.t1	1119	tr|A0A099ZPD5|A0A099ZPD5_TINGU	1033	76.63	1057	94.46	100	62	7	200	1110	5	1022	0	Arginine-glutamic acid dipeptide repeats protein (Fragment)	N309_02402	Tinamus guttatus (White-throated tinamou)	NA	nucleus [GO:0005634]; sequence-specific DNA binding [GO:0043565]; transcription factor activity, sequence-specific DNA binding [GO:0003700]; zinc ion binding [GO:0008270]	GO:0003700; GO:0005634; GO:0008270; GO:0043565	GO:0003700~sequence-specific DNA binding transcription factor activity;GO:0008270~zinc ion binding;GO:0043565~sequence-specific DNA binding	NA	GO:0005634~nucleus
g34.t1	434	tr|A0A1L1RKH8|A0A1L1RKH8_CHICK	445	99.08	434	100	97.53	4	0	1	434	12	445	0	Alpha-enolase	ENO1	Gallus gallus (Chicken)	NA	phosphopyruvate hydratase complex [GO:0000015]; magnesium ion binding [GO:0000287]; phosphopyruvate hydratase activity [GO:0004634]; glycolytic process [GO:0006096]	GO:0000015; GO:0000287; GO:0004634; GO:0006096	GO:0000287~magnesium ion binding;GO:0004634~phosphopyruvate hydratase activity	GO:0006096~glycolytic process	GO:0000015~phosphopyruvate hydratase complex
g35.t1	364	tr|G1MXB4|G1MXB4_MELGA	521	93.17	322	88.46	61.8	22	0	1	322	3	324	0	Carbonic anhydrase 6	NA	Meleagris gallopavo (Common turkey)	NA	carbonate dehydratase activity [GO:0004089]; zinc ion binding [GO:0008270]; one-carbon metabolic process [GO:0006730]	GO:0004089; GO:0006730; GO:0008270	GO:0004089~carbonate dehydratase activity;GO:0008270~zinc ion binding	GO:0006730~one-carbon metabolic process	NA
g36.t1	114	tr|A0A1D5PB26|A0A1D5PB26_CHICK	519	96.23	106	92.98	20.42	4	0	1	106	1	106	1e-66	Uncharacterized protein	SLC2A5	Gallus gallus (Chicken)	NA	integral component of membrane [GO:0016021]; substrate-specific transmembrane transporter activity [GO:0022891]	GO:0016021; GO:0022891	GO:0022891~substrate-specific transmembrane transporter activity	NA	GO:0016021~integral component of membrane
g37.t1	335	tr|E1C737|E1C737_CHICK	335	97.61	335	100	100	8	0	1	335	1	335	0	G protein-coupled receptor 157	GPR157	Gallus gallus (Chicken)	NA	ciliary membrane [GO:0060170]; integral component of membrane [GO:0016021]; G-protein coupled receptor activity [GO:0004930]; cell surface receptor signaling pathway [GO:0007166]; circadian behavior [GO:0048512]; positive regulation of cytosolic calcium ion concentration involved in phospholipase C-activating G-protein coupled signaling pathway [GO:0051482]; radial glial cell differentiation [GO:…	GO:0004930; GO:0007166; GO:0016021; GO:0048512; GO:0051482; GO:0060019; GO:0060170	GO:0004930~G-protein coupled receptor activity	GO:0007166~cell surface receptor signaling pathway;GO:0048512~circadian behavior;GO:0051482~positive regulation of cytosolic calcium ion concentration involved in phospholipase C-activating G-protein coupled signaling pathway;GO:0060019~radial glial cell differentiation	GO:0016021~integral component of membrane;GO:0060170~ciliary membrane
g38.t1	823	tr|G1MXN8|G1MXN8_MELGA	787	91.38	824	100	100	32	3	1	823	2	787	0	Hexose-6-phosphate dehydrogenase/glucose 1-dehydrogenase	H6PD	Meleagris gallopavo (Common turkey)	NA	6-phosphogluconolactonase activity [GO:0017057]; glucose-6-phosphate dehydrogenase activity [GO:0004345]; NADP binding [GO:0050661]; glucose metabolic process [GO:0006006]; pentose-phosphate shunt [GO:0006098]	GO:0004345; GO:0006006; GO:0006098; GO:0017057; GO:0050661	GO:0004345~glucose-6-phosphate dehydrogenase activity;GO:0017057~6-phosphogluconolactonase activity;GO:0050661~NADP binding	GO:0006006~glucose metabolic process;GO:0006098~pentose-phosphate shunt	NA
g39.t1	272	tr|G1MXP4|G1MXP4_MELGA	273	93.65	252	92.65	92.31	11	1	1	252	1	247	6e-172	SplA/ryanodine receptor domain and SOCS box containing 1	SPSB1	Meleagris gallopavo (Common turkey)	NA	intracellular [GO:0005622]; intracellular signal transduction [GO:0035556]	GO:0005622; GO:0035556	NA	GO:0035556~intracellular signal transduction	GO:0005622~intracellular
g40.t1	820	tr|E1C5R8|E1C5R8_CHICK	668	97.73	529	64.51	79.19	12	0	292	820	140	668	0	Transmembrane protein 201	TMEM201	Gallus gallus (Chicken)	NA	integral component of membrane [GO:0016021]; nuclear membrane [GO:0031965]; actin filament binding [GO:0051015]; lamin binding [GO:0005521]; fibroblast migration [GO:0010761]; nuclear migration [GO:0007097]	GO:0005521; GO:0007097; GO:0010761; GO:0016021; GO:0031965; GO:0051015	GO:0005521~lamin binding;GO:0051015~actin filament binding	GO:0007097~nuclear migration;GO:0010761~fibroblast migration	GO:0016021~integral component of membrane;GO:0031965~nuclear membrane
g41.t1	244	tr|A0A091GT13|A0A091GT13_9AVES	107	75.28	89	36.48	83.18	18	1	14	98	5	93	1e-40	Forkhead box protein L1 (Fragment)	N303_02562	Cuculus canorus (common cuckoo)	NA	nucleus [GO:0005634]; sequence-specific DNA binding [GO:0043565]; transcription factor activity, sequence-specific DNA binding [GO:0003700]; transcription from RNA polymerase II promoter [GO:0006366]	GO:0003700; GO:0005634; GO:0006366; GO:0043565	GO:0003700~sequence-specific DNA binding transcription factor activity;GO:0043565~sequence-specific DNA binding	GO:0006366~transcription from RNA polymerase II promoter	GO:0005634~nucleus
g42.t1	815	tr|G1MY67|G1MY67_MELGA	1046	99.41	337	41.35	32.22	2	0	300	636	412	748	0	Phosphatidylinositol 4,5-bisphosphate 3-kinase catalytic subunit (EC 2.7.1.153)	PIK3CD	Meleagris gallopavo (Common turkey)	NA	intracellular [GO:0005622]; kinase activity [GO:0016301]; phosphatidylinositol phosphorylation [GO:0046854]; phosphatidylinositol-mediated signaling [GO:0048015]	GO:0005622; GO:0016301; GO:0046854; GO:0048015	GO:0016301~kinase activity	GO:0046854~phosphatidylinositol phosphorylation;GO:0048015~phosphatidylinositol-mediated signaling	GO:0005622~intracellular
g43.t1	791	tr|Q9DDD3|Q9DDD3_CHICK	948	98.24	341	43.11	35.97	6	0	408	748	546	886	0	Calsyntenin-1 protein (Fragment)	calsyntenin-1	Gallus gallus (Chicken)	NA	integral component of membrane [GO:0016021]; calcium ion binding [GO:0005509]; homophilic cell adhesion via plasma membrane adhesion molecules [GO:0007156]	GO:0005509; GO:0007156; GO:0016021	GO:0005509~calcium ion binding	GO:0007156~homophilic cell adhesion via plasma membrane adhesion molecules	GO:0016021~integral component of membrane
g44.t1	180	sp|Q5ZKW2|LZIC_CHICK	190	80.81	172	95.56	90.53	0	1	1	139	1	172	1e-85	Protein LZIC (Leucine zipper and CTNNBIP1 domain-containing protein) (Leucine zipper and ICAT homologous domain-containing protein)	LZIC RCJMB04_8o19	Gallus gallus (Chicken)	NA	beta-catenin binding [GO:0008013]	GO:0008013	GO:0008013~beta-catenin binding	NA	NA
g45.t1	225	tr|A0A1D5NZW2|A0A1D5NZW2_CHICK	282	75.18	282	100	100	11	2	3	225	1	282	1e-141	Nicotinamide-nucleotide adenylyltransferase (EC 2.7.7.1) (EC 2.7.7.18) (Nicotinate-nucleotide adenylyltransferase)	NMNAT1	Gallus gallus (Chicken)	PATHWAY: Cofactor biosynthesis; NAD(+) biosynthesis; NAD(+) from nicotinamide D-ribonucleotide: step 1/1. {ECO:0000256|RuleBase:RU362021}.	ATP binding [GO:0005524]; nicotinamide-nucleotide adenylyltransferase activity [GO:0000309]; nicotinate-nucleotide adenylyltransferase activity [GO:0004515]; NAD biosynthetic process [GO:0009435]	GO:0000309; GO:0004515; GO:0005524; GO:0009435	GO:0000309~nicotinamide-nucleotide adenylyltransferase activity;GO:0004515~nicotinate-nucleotide adenylyltransferase activity;GO:0005524~ATP binding	GO:0009435~NAD biosynthetic process	NA
g46.t1	156	tr|A0A0E3UQT3|A0A0E3UQT3_COTJA	134	97.46	118	75.64	88.06	3	0	34	151	1	118	8e-82	Retinol binding protein 7	NA	Coturnix coturnix japonica (Japanese quail) (Coturnix japonica)	NA	lipid binding [GO:0008289]; transporter activity [GO:0005215]	GO:0005215; GO:0008289	GO:0005215~transporter activity;GO:0008289~lipid binding	NA	NA
g47.t1	799	tr|A0A0Q3T588|A0A0Q3T588_AMAAE	1205	85.5	800	100	66.39	26	4	71	799	146	926	0	Ubiquitin conjugation factor E4 B isoform X4	AAES_162178	Amazona aestiva (Blue-fronted Amazon parrot)	NA	ubiquitin ligase complex [GO:0000151]; ubiquitin-ubiquitin ligase activity [GO:0034450]; ubiquitin-dependent protein catabolic process [GO:0006511]	GO:0000151; GO:0006511; GO:0034450	GO:0034450~ubiquitin-ubiquitin ligase activity	GO:0006511~ubiquitin-dependent protein catabolic process	GO:0000151~ubiquitin ligase complex
g48.t1	1044	tr|F1NXW4|F1NXW4_CHICK	1110	96.53	1066	100	96.04	12	2	1	1044	48	1110	0	Small G protein signaling modulator 1	SGSM1	Gallus gallus (Chicken)	NA	cytoplasmic vesicle membrane [GO:0030659]; cytosol [GO:0005829]; endomembrane system [GO:0012505]; intracellular [GO:0005622]; GTPase activator activity [GO:0005096]; Rab GTPase binding [GO:0017137]; activation of GTPase activity [GO:0090630]; intracellular protein transport [GO:0006886]; regulation of vesicle fusion [GO:0031338]	GO:0005096; GO:0005622; GO:0005829; GO:0006886; GO:0012505; GO:0017137; GO:0030659; GO:0031338; GO:0090630	GO:0005096~GTPase activator activity;GO:0017137~Rab GTPase binding	GO:0006886~intracellular protein transport;GO:0031338~regulation of vesicle fusion;GO:0090630~activation of GTPase activity	GO:0005622~intracellular;GO:0005829~cytosol;GO:0012505~endomembrane system;GO:0030659~cytoplasmic vesicle membrane
g49.t1	1510	tr|A0A091PIG1|A0A091PIG1_HALAL	1598	69.09	1553	100	97.18	372	14	27	1505	1	1519	0	Uncharacterized protein KIAA1671 (Fragment)	N329_08498	Haliaeetus albicilla (White-tailed sea-eagle)	NA	NA	NA	NA	NA	NA
g50.t1	1350	tr|G1N7Z1|G1N7Z1_MELGA	1575	91.56	1090	80.74	69.21	12	4	341	1350	486	1575	0	Uncharacterized protein	DEPDC5	Meleagris gallopavo (Common turkey)	NA	intracellular [GO:0005622]; intracellular signal transduction [GO:0035556]	GO:0005622; GO:0035556	NA	GO:0035556~intracellular signal transduction	GO:0005622~intracellular
g51.t1	1025	tr|G1N803|G1N803_MELGA	454	96.19	105	10.24	23.13	4	0	921	1025	350	454	1e-54	Uncharacterized protein	NA	Meleagris gallopavo (Common turkey)	NA	NA	NA	NA	NA	NA
g52.t1	657	tr|E1BVL8|E1BVL8_CHICK	731	93.32	614	93.46	83.99	41	0	20	633	51	664	0	Ovotransferrin	LOC416959	Gallus gallus (Chicken)	NA	extracellular space [GO:0005615]; metal ion binding [GO:0046872]; ion transport [GO:0006811]; iron ion homeostasis [GO:0055072]	GO:0005615; GO:0006811; GO:0046872; GO:0055072	GO:0046872~metal ion binding	GO:0006811~ion transport;GO:0055072~iron ion homeostasis	GO:0005615~extracellular space
g53.t1	438	tr|F1NIN3|F1NIN3_CHICK	378	85.08	362	82.65	95.77	7	1	124	438	17	378	0	Phosphatidylserine decarboxylase proenzyme, mitochondrial (EC 4.1.1.65) [Cleaved into: Phosphatidylserine decarboxylase alpha chain; Phosphatidylserine decarboxylase beta chain]	PISD	Gallus gallus (Chicken)	NA	integral component of mitochondrial inner membrane [GO:0031305]; nucleus [GO:0005634]; phosphatidylserine decarboxylase activity [GO:0004609]; phosphatidylethanolamine biosynthetic process [GO:0006646]; protein autoprocessing [GO:0016540]	GO:0004609; GO:0005634; GO:0006646; GO:0016540; GO:0031305	GO:0004609~phosphatidylserine decarboxylase activity	GO:0006646~phosphatidylethanolamine biosynthetic process;GO:0016540~protein autoprocessing	GO:0005634~nucleus;GO:0031305~integral component of mitochondrial inner membrane
g54.t1	582	tr|A0A091WAC5|A0A091WAC5_OPIHO	1128	58.63	394	67.7	34.93	123	4	161	514	515	908	3e-122	Protein SFI1 (Fragment)	N306_12503	Opisthocomus hoazin (Hoatzin) (Phasianus hoazin)	NA	centrosome [GO:0005813]	GO:0005813	NA	NA	GO:0005813~centrosome
g55.t1	580	tr|A0A094L238|A0A094L238_ANTCR	985	96.46	198	34.14	20.1	7	0	27	224	1	198	3e-128	Eukaryotic translation initiation factor 4E transporter	N321_12090	Antrostomus carolinensis (Chuck-will's-widow) (Caprimulgus carolinensis)	NA	translation initiation factor activity [GO:0003743]	GO:0003743	GO:0003743~translation initiation factor activity	NA	NA
g56.t1	353	tr|F1NX13|F1NX13_CHICK	367	100	353	100	96.19	0	0	1	353	15	367	0	Uncharacterized protein	DRG1	Gallus gallus (Chicken)	NA	GTP binding [GO:0005525]	GO:0005525	GO:0005525~GTP binding	NA	NA
g57.t1	427	tr|A0A1D5PUW1|A0A1D5PUW1_CHICK	428	92.02	426	99.77	99.53	34	0	1	426	1	426	0	POZ/BTB and AT hook containing zinc finger 1	PATZ1	Gallus gallus (Chicken)	NA	nucleic acid binding [GO:0003676]	GO:0003676	GO:0003676~nucleic acid binding	NA	NA
g58.t1	243	tr|U3JYC9|U3JYC9_FICAL	240	83.75	240	98.77	100	36	1	7	243	1	240	1e-130	Phosphoinositide-3-kinase interacting protein 1	PIK3IP1	Ficedula albicollis (Collared flycatcher) (Muscicapa albicollis)	NA	extracellular exosome [GO:0070062]; integral component of membrane [GO:0016021]; phosphatidylinositol 3-kinase catalytic subunit binding [GO:0036313]; negative regulation of phosphatidylinositol 3-kinase activity [GO:0043553]; negative regulation of phosphatidylinositol 3-kinase signaling [GO:0014067]	GO:0014067; GO:0016021; GO:0036313; GO:0043553; GO:0070062	GO:0036313~phosphatidylinositol 3-kinase catalytic subunit binding	GO:0014067~negative regulation of phosphatidylinositol 3-kinase signaling;GO:0043553~negative regulation of phosphatidylinositol 3-kinase activity	GO:0016021~integral component of membrane;GO:0070062~extracellular vesicular exosome
g59.t1	642	sp|P53666|LIMK2_CHICK	642	99.69	642	100	100	2	0	1	642	1	642	0	LIM domain kinase 2 (LIMK-2) (EC 2.7.11.1)	LIMK2 LIMK	Gallus gallus (Chicken)	NA	cis-Golgi network [GO:0005801]; cytoplasm [GO:0005737]; nucleus [GO:0005634]; ATP binding [GO:0005524]; protein heterodimerization activity [GO:0046982]; protein serine/threonine kinase activity [GO:0004674]; signal transducer activity [GO:0004871]; zinc ion binding [GO:0008270]; intracellular signal transduction [GO:0035556]; protein phosphorylation [GO:0006468]; spermatogenesis [GO:0007283]	GO:0004674; GO:0004871; GO:0005524; GO:0005634; GO:0005737; GO:0005801; GO:0006468; GO:0007283; GO:0008270; GO:0035556; GO:0046982	GO:0004674~protein serine/threonine kinase activity;GO:0004871~signal transducer activity;GO:0005524~ATP binding;GO:0008270~zinc ion binding;GO:0046982~protein heterodimerization activity	GO:0006468~protein phosphorylation;GO:0007283~spermatogenesis;GO:0035556~intracellular signal transduction	GO:0005634~nucleus;GO:0005737~cytoplasm;GO:0005801~cis-Golgi network
g60.t1	150	tr|A0A091J7V5|A0A091J7V5_CALAN	194	75.77	194	100	100	3	1	1	150	1	194	4e-70	E3 ubiquitin-protein ligase RNF185	N300_08251	Calypte anna (Anna's hummingbird) (Archilochus anna)	NA	integral component of membrane [GO:0016021]; ligase activity [GO:0016874]; zinc ion binding [GO:0008270]	GO:0008270; GO:0016021; GO:0016874	GO:0008270~zinc ion binding;GO:0016874~ligase activity	NA	GO:0016021~integral component of membrane
g61.t1	314	tr|A0A1L1RX41|A0A1L1RX41_CHICK	260	83.49	212	67.52	81.54	10	3	29	240	61	247	4e-101	Chromosome 12 open reading frame 43	NA	Gallus gallus (Chicken)	NA	NA	NA	NA	NA	NA
g62.t1	634	tr|A0A1L1RPG1|A0A1L1RPG1_CHICK	634	99.21	634	100	100	5	0	1	634	1	634	0	Hepatocyte nuclear factor 1-alpha	HNF1A	Gallus gallus (Chicken)	NA	nucleus [GO:0005634]; DNA binding [GO:0003677]; positive regulation of transcription, DNA-templated [GO:0045893]	GO:0003677; GO:0005634; GO:0045893	GO:0003677~DNA binding	GO:0045893~positive regulation of transcription, DNA-templated	GO:0005634~nucleus
g63.t1	446	tr|E1C173|E1C173_CHICK	384	99.72	363	81.39	94.53	1	0	1	363	1	363	0	Signal peptide peptidase like 3	SPPL3	Gallus gallus (Chicken)	NA	endoplasmic reticulum-Golgi intermediate compartment membrane [GO:0033116]; Golgi-associated vesicle membrane [GO:0030660]; integral component of cytoplasmic side of endoplasmic reticulum membrane [GO:0071458]; integral component of lumenal side of endoplasmic reticulum membrane [GO:0071556]; lysosomal membrane [GO:0005765]; plasma membrane [GO:0005886]; rough endoplasmic reticulum [GO:0005791]; …	GO:0005765; GO:0005791; GO:0005886; GO:0007204; GO:0030660; GO:0032092; GO:0033116; GO:0033619; GO:0035307; GO:0042500; GO:0042803; GO:0050852; GO:0051533; GO:0070886; GO:0071458; GO:0071556	GO:0042500~aspartic endopeptidase activity, intramembrane cleaving;GO:0042803~protein homodimerization activity	GO:0007204~positive regulation of cytosolic calcium ion concentration;GO:0032092~positive regulation of protein binding;GO:0033619~membrane protein proteolysis;GO:0035307~positive regulation of protein dephosphorylation;GO:0050852~T cell receptor signaling pathway;GO:0051533~positive regulation of NFAT protein import into nucleus;GO:0070886~positive regulation of calcineurin-NFAT signaling cascade	GO:0005765~lysosomal membrane;GO:0005791~rough endoplasmic reticulum;GO:0005886~plasma membrane;GO:0030660~Golgi-associated vesicle membrane;GO:0033116~endoplasmic reticulum-Golgi intermediate compartment membrane;GO:0071458~integral component of cytoplasmic side of endoplasmic reticulum membrane;GO:0071556~integral component of lumenal side of endoplasmic reticulum membrane
g64.t1	322	tr|A0A1L1RR98|A0A1L1RR98_CHICK	373	85.79	373	100	100	2	1	1	322	1	373	0	Acyl-CoA dehydrogenase short chain	ACADS	Gallus gallus (Chicken)	NA	acyl-CoA dehydrogenase activity [GO:0003995]; flavin adenine dinucleotide binding [GO:0050660]	GO:0003995; GO:0050660	GO:0003995~acyl-CoA dehydrogenase activity;GO:0050660~flavin adenine dinucleotide binding	NA	NA
g65.t1	238	tr|A0A1L1RK55|A0A1L1RK55_CHICK	231	96.22	238	100	100	2	2	1	238	1	231	4e-165	Unc-119 lipid binding chaperone B	UNC119B	Gallus gallus (Chicken)	NA	NA	NA	NA	NA	NA
g66.t1	277	tr|F1N872|F1N872_CHICK	277	94.58	277	100	100	15	0	1	277	1	277	1e-178	Malectin	MLEC	Gallus gallus (Chicken)	NA	integral component of membrane [GO:0016021]; enzyme binding [GO:0019899]	GO:0016021; GO:0019899	GO:0019899~enzyme binding	NA	GO:0016021~integral component of membrane
g67.t1	344	tr|A0A0Q3X8Y1|A0A0Q3X8Y1_AMAAE	411	93.75	272	79.07	66.18	4	2	72	341	143	403	1e-165	Calcium-binding protein 1 isoform X1	AAES_17339	Amazona aestiva (Blue-fronted Amazon parrot)	NA	calcium ion binding [GO:0005509]	GO:0005509	GO:0005509~calcium ion binding	NA	NA
g68.t1	141	tr|A0A0A0ASW8|A0A0A0ASW8_CHAVO	110	80.91	110	78.01	100	21	0	30	139	1	110	3e-61	Ribonuclease P/MRP protein subunit POP5 (Fragment)	N301_16419	Charadrius vociferus (Killdeer) (Aegialitis vocifera)	NA	ribonuclease P activity [GO:0004526]; tRNA processing [GO:0008033]	GO:0004526; GO:0008033	GO:0004526~ribonuclease P activity	GO:0008033~tRNA processing	NA
g69.t1	672	tr|A0A1D5PZ86|A0A1D5PZ86_CHICK	706	90.9	681	100	96.46	9	1	45	672	26	706	0	Ring finger protein 10	NA	Gallus gallus (Chicken)	NA	zinc ion binding [GO:0008270]	GO:0008270	GO:0008270~zinc ion binding	NA	NA
g70.t1	278	tr|A0A1D5P7R4|A0A1D5P7R4_CHICK	297	97.7	261	93.88	87.88	6	0	18	278	37	297	0	2-methoxy-6-polyprenyl-1,4-benzoquinol methylase, mitochondrial (EC 2.1.1.201) (Ubiquinone biosynthesis methyltransferase COQ5)	COQ5	Gallus gallus (Chicken)	PATHWAY: Cofactor biosynthesis; ubiquinone biosynthesis. {ECO:0000256|HAMAP-Rule:MF_03191}.	extrinsic component of mitochondrial inner membrane [GO:0031314]; 2-octaprenyl-6-methoxy-1,4-benzoquinone methylase activity [GO:0102005]; 2-polyprenyl-6-methoxy-1,4-benzoquinone methyltransferase activity [GO:0008425]; ubiquinone biosynthetic process [GO:0006744]	GO:0006744; GO:0008425; GO:0031314; GO:0102005	GO:0008425~2-polyprenyl-6-methoxy-1,4-benzoquinone methyltransferase activity	GO:0006744~ubiquinone biosynthetic process	GO:0031314~extrinsic component of mitochondrial inner membrane
g71.t1	89	tr|U3JYN2|U3JYN2_FICAL	94	98.88	89	100	94.68	1	0	1	89	6	94	2e-61	Dynein light chain	DYNLL1	Ficedula albicollis (Collared flycatcher) (Muscicapa albicollis)	NA	centrosome [GO:0005813]; COP9 signalosome [GO:0008180]; cytoplasm [GO:0005737]; cytoplasmic dynein complex [GO:0005868]; extracellular exosome [GO:0070062]; kinetochore [GO:0000776]; membrane [GO:0016020]; mitotic spindle [GO:0072686]; microtubule-based process [GO:0007017]; negative regulation of phosphorylation [GO:0042326]; substantia nigra development [GO:0021762]	GO:0000776; GO:0005737; GO:0005813; GO:0005868; GO:0007017; GO:0008180; GO:0016020; GO:0021762; GO:0042326; GO:0070062; GO:0072686	NA	GO:0007017~microtubule-based process;GO:0021762~substantia nigra development;GO:0042326~negative regulation of phosphorylation	GO:0000776~kinetochore;GO:0005737~cytoplasm;GO:0005813~centrosome;GO:0005868~cytoplasmic dynein complex;GO:0008180~COP9 signalosome;GO:0016020~membrane;GO:0070062~extracellular vesicular exosome;GO:0072686~mitotic spindle
g72.t1	122	tr|F1NBA1|F1NBA1_CHICK	147	80.27	147	100	100	4	2	1	122	1	147	2e-71	Glutamyl-tRNA(Gln) amidotransferase subunit C, mitochondrial (Glu-AdT subunit C) (EC 6.3.5.-)	GATC	Gallus gallus (Chicken)	NA	glutamyl-tRNA(Gln) amidotransferase complex [GO:0030956]; mitochondrion [GO:0005739]; ATP binding [GO:0005524]; glutaminyl-tRNA synthase (glutamine-hydrolyzing) activity [GO:0050567]; glutaminyl-tRNAGln biosynthesis via transamidation [GO:0070681]; mitochondrial translation [GO:0032543]; regulation of translational fidelity [GO:0006450]	GO:0005524; GO:0005739; GO:0006450; GO:0030956; GO:0032543; GO:0050567; GO:0070681	GO:0005524~ATP binding;GO:0050567~glutaminyl-tRNA synthase (glutamine-hydrolyzing) activity	GO:0006450~regulation of translational fidelity;GO:0032543~mitochondrial translation;GO:0070681~glutaminyl-tRNAGln biosynthesis via transamidation	GO:0005739~mitochondrion;GO:0030956~glutamyl-tRNA(Gln) amidotransferase complex
g73.t1	76	tr|E1C3C0|E1C3C0_CHICK	76	100	76	100	100	0	0	1	76	1	76	4e-50	TP53 regulated inhibitor of apoptosis 1	TRIAP1	Gallus gallus (Chicken)	NA	mitochondrial intermembrane space [GO:0005758]; nucleoplasm [GO:0005654]; protein complex [GO:0043234]; p53 binding [GO:0002039]; phosphatidic acid transporter activity [GO:1990050]; cellular response to UV [GO:0034644]; DNA damage response, signal transduction by p53 class mediator [GO:0030330]; negative regulation of cysteine-type endopeptidase activity involved in apoptotic process [GO:0043154…	GO:0002039; GO:0005654; GO:0005758; GO:0030330; GO:0034644; GO:0043154; GO:0043234; GO:0045944; GO:0090201; GO:0097035; GO:1902166; GO:1990050; GO:2001140	GO:0002039~p53 binding;GO:1990050~phosphatidic acid transporter activity	GO:0030330~DNA damage response, signal transduction by p53 class mediator;GO:0034644~cellular response to UV;GO:0043154~negative regulation of cysteine-type endopeptidase activity involved in apoptotic process;GO:0045944~positive regulation of transcription from RNA polymerase II promoter;GO:0090201~negative regulation of release of cytochrome c from mitochondria;GO:0097035~regulation of membrane…	GO:0005654~nucleoplasm;GO:0005758~mitochondrial intermembrane space;GO:0043234~protein complex
g74.t1	114	tr|H0ZGW1|H0ZGW1_TAEGU	340	91.15	113	99.12	33.24	0	1	1	103	2	114	2e-65	Musashi RNA binding protein 1	MSI1	Taeniopygia guttata (Zebra finch) (Poephila guttata)	NA	cytoplasm [GO:0005737]; nucleus [GO:0005634]; polysome [GO:0005844]; identical protein binding [GO:0042802]; poly(U) RNA binding [GO:0008266]	GO:0005634; GO:0005737; GO:0005844; GO:0008266; GO:0042802	GO:0008266~poly(U) RNA binding;GO:0042802~identical protein binding	NA	GO:0005634~nucleus;GO:0005737~cytoplasm;GO:0005844~polysome
g75.t1	725	tr|A0A1L1S120|A0A1L1S120_CHICK	269	99.59	246	33.93	91.45	1	0	1	246	1	246	8e-179	Uncharacterized protein	NA	Gallus gallus (Chicken)	NA	cytoplasm [GO:0005737]; nucleus [GO:0005634]; SMAD binding [GO:0046332]; transcription corepressor activity [GO:0003714]; negative regulation of transforming growth factor beta receptor signaling pathway [GO:0030512]	GO:0003714; GO:0005634; GO:0005737; GO:0030512; GO:0046332	GO:0003714~transcription corepressor activity;GO:0046332~SMAD binding	GO:0030512~negative regulation of transforming growth factor beta receptor signaling pathway	GO:0005634~nucleus;GO:0005737~cytoplasm
g76.t1	361	tr|E1C3D9|E1C3D9_CHICK	1218	85.42	288	79.78	23.65	9	1	37	324	663	917	2e-155	Cation-transporting ATPase (EC 3.6.3.-)	NA	Gallus gallus (Chicken)	NA	integral component of plasma membrane [GO:0005887]; intracellular membrane-bounded organelle [GO:0043231]; ATP binding [GO:0005524]; calcium-transporting ATPase activity [GO:0005388]; metal ion binding [GO:0046872]; cellular calcium ion homeostasis [GO:0006874]	GO:0005388; GO:0005524; GO:0005887; GO:0006874; GO:0043231; GO:0046872	GO:0005388~calcium-transporting ATPase activity;GO:0005524~ATP binding;GO:0046872~metal ion binding	GO:0006874~cellular calcium ion homeostasis	GO:0005887~integral component of plasma membrane;GO:0043231~intracellular membrane-bounded organelle
g77.t1	548	tr|A0A1D5NVE9|A0A1D5NVE9_CHICK	560	95.19	541	98.72	96.61	3	1	1	518	20	560	0	Membrane palmitoylated protein 2	NA	Gallus gallus (Chicken)	NA	NA	NA	NA	NA	NA
g78.t1	377	tr|E1C6F8|E1C6F8_CHICK	928	74.71	170	45.09	18.32	30	2	208	377	772	928	2e-73	NBR1, autophagy cargo receptor	NBR1	Gallus gallus (Chicken)	NA	autophagosome [GO:0005776]; cytosol [GO:0005829]; extracellular exosome [GO:0070062]; late endosome [GO:0005770]; membrane [GO:0016020]; mitochondrion [GO:0005739]; nuclear body [GO:0016604]; pre-autophagosomal structure [GO:0000407]; mitogen-activated protein kinase binding [GO:0051019]; ubiquitin binding [GO:0043130]; zinc ion binding [GO:0008270]; macroautophagy [GO:0016236]; negative regulati…	GO:0000407; GO:0005739; GO:0005770; GO:0005776; GO:0005829; GO:0008270; GO:0016020; GO:0016236; GO:0016604; GO:0030500; GO:0032872; GO:0043130; GO:0045668; GO:0051019; GO:0051259; GO:0070062	GO:0008270~zinc ion binding;GO:0043130~ubiquitin binding;GO:0051019~mitogen-activated protein kinase binding	GO:0016236~macroautophagy;GO:0030500~regulation of bone mineralization;GO:0032872~regulation of stress-activated MAPK cascade;GO:0045668~negative regulation of osteoblast differentiation;GO:0051259~protein oligomerization	GO:0000407~pre-autophagosomal structure;GO:0005739~mitochondrion;GO:0005770~late endosome;GO:0005776~autophagic vacuole;GO:0005829~cytosol;GO:0016020~membrane;GO:0016604~nuclear body;GO:0070062~extracellular vesicular exosome
g79.t1	1449	tr|F1N8I5|F1N8I5_CHICK	1749	85.26	1499	100	85.71	168	6	1	1449	254	1749	0	Breast cancer type 1 susceptibility protein	BRCA1	Gallus gallus (Chicken)	NA	BRCA1-A complex [GO:0070531]; BRCA1-BARD1 complex [GO:0031436]; plasma membrane [GO:0005886]; DNA binding [GO:0003677]; ubiquitin-protein transferase activity [GO:0004842]; zinc ion binding [GO:0008270]; chordate embryonic development [GO:0043009]; double-strand break repair via homologous recombination [GO:0000724]; negative regulation of fatty acid biosynthetic process [GO:0045717]; negative re…	GO:0000724; GO:0003677; GO:0004842; GO:0005886; GO:0008270; GO:0031436; GO:0035066; GO:0035067; GO:0042127; GO:0043009; GO:0045717; GO:0045944; GO:0070531; GO:0071158	GO:0003677~DNA binding;GO:0004842~ubiquitin-protein transferase activity;GO:0008270~zinc ion binding	GO:0000724~double-strand break repair via homologous recombination;GO:0035066~positive regulation of histone acetylation;GO:0035067~negative regulation of histone acetylation;GO:0042127~regulation of cell proliferation;GO:0043009~chordate embryonic development;GO:0045717~negative regulation of fatty acid biosynthetic process;GO:0045944~positive regulation of transcription from RNA polymerase II p…	GO:0005886~plasma membrane;GO:0031436~BRCA1-BARD1 complex;GO:0070531~BRCA1-A complex
g80.t1	227	tr|F1N9W4|F1N9W4_CHICK	227	99.56	227	100	100	1	0	1	227	1	227	2e-169	Rho family GTPase 2	RND2	Gallus gallus (Chicken)	NA	intracellular [GO:0005622]; membrane [GO:0016020]; GTP binding [GO:0005525]; GTPase activity [GO:0003924]; positive regulation of collateral sprouting [GO:0048672]; small GTPase mediated signal transduction [GO:0007264]	GO:0003924; GO:0005525; GO:0005622; GO:0007264; GO:0016020; GO:0048672	GO:0003924~GTPase activity;GO:0005525~GTP binding	GO:0007264~small GTPase mediated signal transduction;GO:0048672~positive regulation of collateral sprouting	GO:0005622~intracellular;GO:0016020~membrane
g81.t1	379	tr|G1MYR9|G1MYR9_MELGA	298	98.62	290	76.52	97.32	4	0	84	373	9	298	0	Vesicle amine transport 1	VAT1	Meleagris gallopavo (Common turkey)	NA	extracellular exosome [GO:0070062]; oxidoreductase activity [GO:0016491]; zinc ion binding [GO:0008270]; negative regulation of mitochondrial fusion [GO:0010637]	GO:0008270; GO:0010637; GO:0016491; GO:0070062	GO:0008270~zinc ion binding;GO:0016491~oxidoreductase activity	GO:0010637~negative regulation of mitochondrial fusion	GO:0070062~extracellular vesicular exosome
g82.t1	1126	tr|A0A1L1RIW2|A0A1L1RIW2_CHICK	311	93.47	245	21.76	78.78	16	0	876	1120	1	245	8e-158	Uncharacterized protein	NA	Gallus gallus (Chicken)	NA	NA	NA	NA	NA	NA
g83.t1	377	tr|E1C4J8|E1C4J8_CHICK	301	95.24	294	77.98	97.67	14	0	84	377	6	299	0	Interferon induced protein 35	NA	Gallus gallus (Chicken)	NA	nucleus [GO:0005634]	GO:0005634	NA	NA	GO:0005634~nucleus
g84.t1	136	tr|A0A091FSF3|A0A091FSF3_9AVES	136	100	136	100	100	0	0	1	136	1	136	2e-93	60S ribosomal protein L27	N303_00559	Cuculus canorus (common cuckoo)	NA	ribosome [GO:0005840]; structural constituent of ribosome [GO:0003735]; translation [GO:0006412]	GO:0003735; GO:0005840; GO:0006412	GO:0003735~structural constituent of ribosome	GO:0006412~translation	GO:0005840~ribosome
g85.t1	515	tr|F1N8V5|F1N8V5_CHICK	549	90.56	551	100	100	14	2	1	515	1	549	0	Uncharacterized protein	NA	Gallus gallus (Chicken)	NA	endomembrane system [GO:0012505]; intracellular [GO:0005622]; GTPase activator activity [GO:0005096]; Rab GTPase binding [GO:0017137]; activation of GTPase activity [GO:0090630]; intracellular protein transport [GO:0006886]; regulation of vesicle fusion [GO:0031338]	GO:0005096; GO:0005622; GO:0006886; GO:0012505; GO:0017137; GO:0031338; GO:0090630	GO:0005096~GTPase activator activity;GO:0017137~Rab GTPase binding	GO:0006886~intracellular protein transport;GO:0031338~regulation of vesicle fusion;GO:0090630~activation of GTPase activity	GO:0005622~intracellular;GO:0012505~endomembrane system
g86.t1	479	tr|U3JDD6|U3JDD6_FICAL	547	63.82	550	100	100	121	9	3	479	3	547	0	Uncharacterized protein	NA	Ficedula albicollis (Collared flycatcher) (Muscicapa albicollis)	NA	ATP binding [GO:0005524]; ligase activity, forming aminoacyl-tRNA and related compounds [GO:0016876]; tRNA aminoacylation [GO:0043039]	GO:0005524; GO:0016876; GO:0043039	GO:0005524~ATP binding;GO:0016876~ligase activity, forming aminoacyl-tRNA and related compounds	GO:0043039~tRNA aminoacylation	NA
g87.t1	358	tr|A0A1D5PWZ2|A0A1D5PWZ2_CHICK	358	96.37	358	100	100	13	0	1	358	1	358	0	Glucose-6-phosphatase catalytic subunit	NA	Gallus gallus (Chicken)	NA	integral component of membrane [GO:0016021]; glucose-6-phosphatase activity [GO:0004346]	GO:0004346; GO:0016021	GO:0004346~glucose-6-phosphatase activity	NA	GO:0016021~integral component of membrane
g88.t1	761	tr|G1MXW5|G1MXW5_MELGA	761	96.85	761	100	100	24	0	1	761	1	761	0	Amine oxidase (EC 1.4.3.-)	LOC100548064	Meleagris gallopavo (Common turkey)	NA	copper ion binding [GO:0005507]; primary amine oxidase activity [GO:0008131]; quinone binding [GO:0048038]; amine metabolic process [GO:0009308]; visual perception [GO:0007601]	GO:0005507; GO:0007601; GO:0008131; GO:0009308; GO:0048038	GO:0005507~copper ion binding;GO:0008131~primary amine oxidase activity;GO:0048038~quinone binding	GO:0007601~visual perception;GO:0009308~amine metabolic process	NA
g89.t1	683	tr|A0A1L1RRS1|A0A1L1RRS1_CHICK	755	94.88	683	100	90.46	35	0	1	683	73	755	0	Amine oxidase (EC 1.4.3.-)	AOC3	Gallus gallus (Chicken)	NA	copper ion binding [GO:0005507]; primary amine oxidase activity [GO:0008131]; quinone binding [GO:0048038]; amine metabolic process [GO:0009308]; visual perception [GO:0007601]	GO:0005507; GO:0007601; GO:0008131; GO:0009308; GO:0048038	GO:0005507~copper ion binding;GO:0008131~primary amine oxidase activity;GO:0048038~quinone binding	GO:0007601~visual perception;GO:0009308~amine metabolic process	NA
g90.t1	254	sp|Q5F3J5|PSME3_CHICK	254	100	254	100	100	0	0	1	254	1	254	0	Proteasome activator complex subunit 3 (Activator of multicatalytic protease subunit 3) (Proteasome activator 28 subunit gamma) (PA28g) (PA28gamma)	PSME3 RCJMB04_15e19 RCJMB04_5i13	Gallus gallus (Chicken)	NA	cytoplasm [GO:0005737]; cytosol [GO:0005829]; membrane [GO:0016020]; nucleoplasm [GO:0005654]; proteasome activator complex [GO:0008537]; proteasome complex [GO:0000502]; endopeptidase activator activity [GO:0061133]; identical protein binding [GO:0042802]; MDM2/MDM4 family protein binding [GO:0097371]; p53 binding [GO:0002039]; negative regulation of extrinsic apoptotic signaling pathway [GO:200…	GO:0000502; GO:0002039; GO:0005654; GO:0005737; GO:0005829; GO:0008537; GO:0010950; GO:0016020; GO:0042802; GO:0061133; GO:0061136; GO:0097371; GO:2000045; GO:2001237	GO:0002039~p53 binding;GO:0042802~identical protein binding;GO:0061133~endopeptidase activator activity;GO:0097371~MDM2/MDM4 family protein binding	GO:0010950~positive regulation of endopeptidase activity;GO:0061136~regulation of proteasomal protein catabolic process;GO:2000045~regulation of G1/S transition of mitotic cell cycle;GO:2001237~negative regulation of extrinsic apoptotic signaling pathway	GO:0000502~proteasome complex;GO:0005654~nucleoplasm;GO:0005737~cytoplasm;GO:0005829~cytosol;GO:0008537~proteasome activator complex;GO:0016020~membrane
g91.t1	401	tr|E1C9A1|E1C9A1_CHICK	447	89.49	447	100	100	1	1	1	401	1	447	0	Beclin-1	BECN1	Gallus gallus (Chicken)	NA	autophagy [GO:0006914]; endocytosis [GO:0006897]; regulation of cytokinesis [GO:0032465]	GO:0006897; GO:0006914; GO:0032465	NA	GO:0006897~endocytosis;GO:0006914~autophagy;GO:0032465~regulation of cytokinesis	NA
g92.t1	159	tr|A0A1L1RWE7|A0A1L1RWE7_CHICK	313	91.43	105	66.04	33.55	9	0	55	159	138	242	8e-61	Cyclin N-terminal domain containing 1	NA	Gallus gallus (Chicken)	NA	NA	NA	NA	NA	NA
g93.t1	104	tr|A0A1D5PQ49|A0A1D5PQ49_CHICK	104	84.62	104	100	100	16	0	1	104	1	104	2e-41	Cytochrome c oxidase assembly factor 3	CCDC56	Gallus gallus (Chicken)	NA	integral component of membrane [GO:0016021]	GO:0016021	NA	NA	GO:0016021~integral component of membrane
g94.t1	995	tr|G1MYB2|G1MYB2_MELGA	1437	85.49	965	96.98	67.15	44	7	51	995	192	1080	0	WNK lysine deficient protein kinase 4	NA	Meleagris gallopavo (Common turkey)	NA	ATP binding [GO:0005524]; protein serine/threonine kinase activity [GO:0004674]	GO:0004674; GO:0005524	GO:0004674~protein serine/threonine kinase activity;GO:0005524~ATP binding	NA	NA
g95.t1	73	tr|A0A1D5NW43|A0A1D5NW43_CHICK	174	94.03	67	91.78	38.51	4	0	7	73	108	174	1e-38	Vacuolar protein sorting 25 homolog	VPS25	Gallus gallus (Chicken)	NA	NA	NA	NA	NA	NA
g96.t1	176	tr|G1MY66|G1MY66_MELGA	176	94.32	176	100	100	10	0	1	176	1	176	2e-114	Receptor activity modifying protein 2	RAMP2	Meleagris gallopavo (Common turkey)	NA	cell surface [GO:0009986]; cytoplasm [GO:0005737]; integral component of membrane [GO:0016021]; plasma membrane [GO:0005886]; receptor complex [GO:0043235]; coreceptor activity [GO:0015026]; protein transporter activity [GO:0008565]; adherens junction assembly [GO:0034333]; basement membrane assembly [GO:0070831]; bicellular tight junction assembly [GO:0070830]; calcium ion transport [GO:0006816]…	GO:0001570; GO:0002040; GO:0005737; GO:0005886; GO:0006171; GO:0006816; GO:0006886; GO:0007186; GO:0007507; GO:0008217; GO:0008277; GO:0008565; GO:0009986; GO:0010628; GO:0015026; GO:0016021; GO:0030819; GO:0031623; GO:0034333; GO:0035924; GO:0043116; GO:0043235; GO:0045766; GO:0070830; GO:0070831; GO:0072659; GO:0097084; GO:2000352; GO:2001214	GO:0008565~protein transporter activity;GO:0015026~coreceptor activity	GO:0001570~vasculogenesis;GO:0002040~sprouting angiogenesis;GO:0006171~cAMP biosynthetic process;GO:0006816~calcium ion transport;GO:0006886~intracellular protein transport;GO:0007186~G-protein coupled receptor signaling pathway;GO:0007507~heart development;GO:0008217~regulation of blood pressure;GO:0008277~regulation of G-protein coupled receptor protein signaling pathway;GO:0010628~positive reg…	GO:0005737~cytoplasm;GO:0005886~plasma membrane;GO:0009986~cell surface;GO:0016021~integral component of membrane;GO:0043235~receptor complex
g97.t1	568	tr|A0A091KFD5|A0A091KFD5_9GRUI	475	98.06	309	54.4	65.05	2	1	1	305	4	312	0	Histone-lysine N-methyltransferase EZH1 (Fragment)	N324_08413	Chlamydotis macqueenii (Macqueen's bustard)	NA	histone-lysine N-methyltransferase activity [GO:0018024]; histone H3-K27 methylation [GO:0070734]	GO:0018024; GO:0070734	GO:0018024~histone-lysine N-methyltransferase activity	GO:0070734~histone H3-K27 methylation	NA
g98.t1	384	tr|F1NAE5|F1NAE5_CHICK	1306	95.05	384	100	29.4	19	0	1	384	923	1306	0	Contactin associated protein 1	CNTNAP1	Gallus gallus (Chicken)	NA	myelin sheath [GO:0043209]; paranode region of axon [GO:0033270]; voltage-gated potassium channel complex [GO:0008076]; cytoskeleton organization [GO:0007010]; neuromuscular process controlling balance [GO:0050885]; neuromuscular process controlling posture [GO:0050884]; neuron projection morphogenesis [GO:0048812]; neuronal action potential propagation [GO:0019227]; paranodal junction assembly […	GO:0002175; GO:0007010; GO:0008076; GO:0019227; GO:0030913; GO:0033270; GO:0043209; GO:0048812; GO:0050884; GO:0050885	NA	GO:0002175~protein localization to paranode region of axon;GO:0007010~cytoskeleton organization;GO:0019227~neuronal action potential propagation;GO:0030913~paranodal junction assembly;GO:0048812~neuron projection morphogenesis;GO:0050884~neuromuscular process controlling posture;GO:0050885~neuromuscular process controlling balance	GO:0008076~voltage-gated potassium channel complex;GO:0033270~paranode region of axon;GO:0043209~myelin sheath
g99.t1	940	tr|F1NAE5|F1NAE5_CHICK	1306	90.11	971	100	74.35	8	4	1	935	1	919	0	Contactin associated protein 1	CNTNAP1	Gallus gallus (Chicken)	NA	myelin sheath [GO:0043209]; paranode region of axon [GO:0033270]; voltage-gated potassium channel complex [GO:0008076]; cytoskeleton organization [GO:0007010]; neuromuscular process controlling balance [GO:0050885]; neuromuscular process controlling posture [GO:0050884]; neuron projection morphogenesis [GO:0048812]; neuronal action potential propagation [GO:0019227]; paranodal junction assembly […	GO:0002175; GO:0007010; GO:0008076; GO:0019227; GO:0030913; GO:0033270; GO:0043209; GO:0048812; GO:0050884; GO:0050885	NA	GO:0002175~protein localization to paranode region of axon;GO:0007010~cytoskeleton organization;GO:0019227~neuronal action potential propagation;GO:0030913~paranodal junction assembly;GO:0048812~neuron projection morphogenesis;GO:0050884~neuromuscular process controlling posture;GO:0050885~neuromuscular process controlling balance	GO:0008076~voltage-gated potassium channel complex;GO:0033270~paranode region of axon;GO:0043209~myelin sheath
g100.t1	353	tr|R4GH78|R4GH78_CHICK	361	98.58	353	100	97.78	5	0	1	353	9	361	0	C-C motif chemokine receptor 10	CCR10	Gallus gallus (Chicken)	NA	cell surface [GO:0009986]; integral component of membrane [GO:0016021]; C-C chemokine receptor activity [GO:0016493]; chemotaxis [GO:0006935]; immune response [GO:0006955]; positive regulation of cytosolic calcium ion concentration [GO:0007204]	GO:0006935; GO:0006955; GO:0007204; GO:0009986; GO:0016021; GO:0016493	GO:0016493~C-C chemokine receptor activity	GO:0006935~chemotaxis;GO:0006955~immune response;GO:0007204~positive regulation of cytosolic calcium ion concentration	GO:0009986~cell surface;GO:0016021~integral component of membrane
g101.t1	376	tr|A0A1D5PJD8|A0A1D5PJD8_CHICK	772	94.41	358	95.21	46.37	20	0	1	358	1	358	0	Pleckstrin homology, MyTH4 and FERM domain containing H3	PLEKHH3	Gallus gallus (Chicken)	NA	cytoskeleton [GO:0005856]; signal transduction [GO:0007165]	GO:0005856; GO:0007165	NA	GO:0007165~signal transduction	GO:0005856~cytoskeleton
g102.t1	444	tr|A0A1D5PJD8|A0A1D5PJD8_CHICK	772	85.91	447	100	57.9	20	3	1	444	366	772	0	Pleckstrin homology, MyTH4 and FERM domain containing H3	PLEKHH3	Gallus gallus (Chicken)	NA	cytoskeleton [GO:0005856]; signal transduction [GO:0007165]	GO:0005856; GO:0007165	NA	GO:0007165~signal transduction	GO:0005856~cytoskeleton
g103.t1	451	tr|A0A1D5NU82|A0A1D5NU82_CHICK	451	100	451	100	100	0	0	1	451	1	451	0	Tubulin gamma chain	TUBG1	Gallus gallus (Chicken)	NA	gamma-tubulin complex [GO:0000930]; microtubule [GO:0005874]; GTP binding [GO:0005525]; GTPase activity [GO:0003924]; cytoplasmic microtubule organization [GO:0031122]; microtubule nucleation [GO:0007020]	GO:0000930; GO:0003924; GO:0005525; GO:0005874; GO:0007020; GO:0031122	GO:0003924~GTPase activity;GO:0005525~GTP binding	GO:0007020~microtubule nucleation;GO:0031122~cytoplasmic microtubule organization	GO:0000930~gamma-tubulin complex;GO:0005874~microtubule
g104.t1	354	tr|G1MXU4|G1MXU4_MELGA	377	97.7	261	73.73	69.23	6	0	94	354	117	377	0	Reticulophagy regulator family member 3	FAM134C	Meleagris gallopavo (Common turkey)	NA	integral component of membrane [GO:0016021]; positive regulation of neuron projection development [GO:0010976]	GO:0010976; GO:0016021	NA	GO:0010976~positive regulation of neuron projection development	GO:0016021~integral component of membrane
g105.t1	237	tr|E1C437|E1C437_CHICK	220	78.6	215	90.72	97.73	13	2	28	237	34	220	1e-111	PSMC3 interacting protein	PSMC3IP	Gallus gallus (Chicken)	NA	reciprocal meiotic recombination [GO:0007131]	GO:0007131	NA	GO:0007131~reciprocal meiotic recombination	NA
g106.t1	735	tr|A0A0Q3M9E6|A0A0Q3M9E6_AMAAE	771	80.33	539	73.33	69.91	104	1	199	735	233	771	0	Uncharacterized protein	AAES_107514	Amazona aestiva (Blue-fronted Amazon parrot)	NA	ATP binding [GO:0005524]; dephospho-CoA kinase activity [GO:0004140]; oxidoreductase activity [GO:0016491]; protein dimerization activity [GO:0046983]; coenzyme A biosynthetic process [GO:0015937]	GO:0004140; GO:0005524; GO:0015937; GO:0016491; GO:0046983	GO:0004140~dephospho-CoA kinase activity;GO:0005524~ATP binding;GO:0016491~oxidoreductase activity;GO:0046983~protein dimerization activity	GO:0015937~coenzyme A biosynthetic process	NA
g107.t1	259	tr|O12968|O12968_CHICK	302	94.98	259	100	85.76	13	0	1	259	44	302	1e-178	17-beta-hydroxysteroid dehydrogenase (Hydroxysteroid 17-beta dehydrogenase 1)	HSD17B1	Gallus gallus (Chicken)	NA	cytosol [GO:0005829]; estradiol 17-beta-dehydrogenase activity [GO:0004303]; estrogen biosynthetic process [GO:0006703]	GO:0004303; GO:0005829; GO:0006703	GO:0004303~estradiol 17-beta-dehydrogenase activity	GO:0006703~estrogen biosynthetic process	GO:0005829~cytosol
g108.t1	742	tr|A0A1D5NU78|A0A1D5NU78_CHICK	751	96.17	732	98.65	97.47	28	0	11	742	20	751	0	N-acetyl-alpha-glucosaminidase	NAGLU	Gallus gallus (Chicken)	NA	NA	NA	NA	NA	NA
g109.t1	839	tr|E1C8Q5|E1C8Q5_CHICK	838	97.87	845	100	100	5	2	1	839	1	838	0	V-type proton ATPase subunit a	ATP6V0A1	Gallus gallus (Chicken)	NA	integral component of membrane [GO:0016021]; vacuolar proton-transporting V-type ATPase, V0 domain [GO:0000220]; hydrogen ion transmembrane transporter activity [GO:0015078]; ATP hydrolysis coupled proton transport [GO:0015991]	GO:0000220; GO:0015078; GO:0015991; GO:0016021	GO:0015078~hydrogen ion transmembrane transporter activity	GO:0015991~ATP hydrolysis coupled proton transport	GO:0000220~vacuolar proton-transporting V-type ATPase, V0 domain;GO:0016021~integral component of membrane
g110.t1	354	tr|Q90885|Q90885_CHICK	354	99.72	354	100	100	1	0	1	354	1	354	0	Leucine zipper protein	NA	Gallus gallus (Chicken)	NA	caveola [GO:0005901]; termination of RNA polymerase I transcription [GO:0006363]	GO:0005901; GO:0006363	NA	GO:0006363~termination of RNA polymerase I transcription	GO:0005901~caveola
g111.t1	755	sp|Q6DV79|STAT3_CHICK	771	97.92	771	100	100	0	1	1	755	1	771	0	Signal transducer and activator of transcription 3	STAT3 RCJMB04_38l20	Gallus gallus (Chicken)	NA	cytoplasm [GO:0005737]; cytosol [GO:0005829]; nuclear chromatin [GO:0000790]; nucleoplasm [GO:0005654]; nucleus [GO:0005634]; plasma membrane [GO:0005886]; RNA polymerase II transcription factor complex [GO:0090575]; chromatin DNA binding [GO:0031490]; DNA binding [GO:0003677]; protein dimerization activity [GO:0046983]; protein homodimerization activity [GO:0042803]; protein kinase binding [GO:0…	GO:0000790; GO:0000978; GO:0001077; GO:0001103; GO:0001659; GO:0001754; GO:0003677; GO:0004879; GO:0005634; GO:0005654; GO:0005737; GO:0005829; GO:0005886; GO:0006355; GO:0006357; GO:0006366; GO:0006606; GO:0006954; GO:0008134; GO:0008283; GO:0008285; GO:0016310; GO:0019827; GO:0019901; GO:0019903; GO:0019953; GO:0031490; GO:0032355; GO:0033210; GO:0035278; GO:0040014; GO:0042593; GO:0042755; GO:…	GO:0000978~RNA polymerase II core promoter proximal region sequence-specific DNA binding;GO:0001077~RNA polymerase II core promoter proximal region sequence-specific DNA binding transcription factor activity involved in positive regulation of transcription;GO:0001103~RNA polymerase II repressing transcription factor binding;GO:0003677~DNA binding;GO:0004879~ligand-activated sequence-specific DNA …	GO:0001659~temperature homeostasis;GO:0001754~eye photoreceptor cell differentiation;GO:0006355~regulation of transcription, DNA-templated;GO:0006357~regulation of transcription from RNA polymerase II promoter;GO:0006366~transcription from RNA polymerase II promoter;GO:0006606~protein import into nucleus;GO:0006954~inflammatory response;GO:0008283~cell proliferation;GO:0008285~negative regulation…	GO:0000790~nuclear chromatin;GO:0005634~nucleus;GO:0005654~nucleoplasm;GO:0005737~cytoplasm;GO:0005829~cytosol;GO:0005886~plasma membrane;GO:0090575~RNA polymerase II transcription factor complex
g112.t1	787	tr|O93378|O93378_CHICK	787	100	787	100	100	0	0	1	787	1	787	0	Signal transducer and activator of transcription	Stat5 STAT5B	Gallus gallus (Chicken)	NA	cytoplasm [GO:0005737]; nucleus [GO:0005634]; DNA binding [GO:0003677]; signal transducer activity [GO:0004871]; transcription factor activity, sequence-specific DNA binding [GO:0003700]; cytokine-mediated signaling pathway [GO:0019221]; development of secondary female sexual characteristics [GO:0046543]; development of secondary male sexual characteristics [GO:0046544]; JAK-STAT cascade [GO:0007…	GO:0001779; GO:0003677; GO:0003700; GO:0004871; GO:0005634; GO:0005737; GO:0006351; GO:0007259; GO:0008284; GO:0019218; GO:0019221; GO:0019915; GO:0030155; GO:0030856; GO:0040018; GO:0042104; GO:0042448; GO:0043029; GO:0043066; GO:0045086; GO:0045579; GO:0045647; GO:0045931; GO:0045944; GO:0046543; GO:0046544; GO:0050729	GO:0003677~DNA binding;GO:0003700~sequence-specific DNA binding transcription factor activity;GO:0004871~signal transducer activity	GO:0001779~natural killer cell differentiation;GO:0006351~transcription, DNA-templated;GO:0007259~JAK-STAT cascade;GO:0008284~positive regulation of cell proliferation;GO:0019218~regulation of steroid metabolic process;GO:0019221~cytokine-mediated signaling pathway;GO:0019915~lipid storage;GO:0030155~regulation of cell adhesion;GO:0030856~regulation of epithelial cell differentiation;GO:0040018~p…	GO:0005634~nucleus;GO:0005737~cytoplasm
g113.t1	540	tr|F1NUY4|F1NUY4_CHICK	766	94.83	464	85.93	60.57	24	0	77	540	303	766	0	GH3 domain containing	NA	Gallus gallus (Chicken)	NA	NA	NA	NA	NA	NA
g114.t1	1013	tr|F1NUW4|F1NUW4_CHICK	1022	98.22	1013	100	99.12	18	0	1	1013	10	1022	0	Phosphoinositide phospholipase C (EC 3.1.4.11)	PLCD4	Gallus gallus (Chicken)	NA	intracellular [GO:0005622]; phosphatidylinositol phospholipase C activity [GO:0004435]; signal transducer activity [GO:0004871]; intracellular signal transduction [GO:0035556]; lipid catabolic process [GO:0016042]	GO:0004435; GO:0004871; GO:0005622; GO:0016042; GO:0035556	GO:0004435~phosphatidylinositol phospholipase C activity;GO:0004871~signal transducer activity	GO:0016042~lipid catabolic process;GO:0035556~intracellular signal transduction	GO:0005622~intracellular
g115.t1	147	tr|F1P0W5|F1P0W5_CHICK	148	88.51	148	100	100	16	1	1	147	1	148	4e-88	Orexin precursor	HCRT	Gallus gallus (Chicken)	NA	apical part of cell [GO:0045177]; cell body [GO:0044297]; cytoplasm [GO:0005737]; neuron projection [GO:0043005]; neuronal cell body [GO:0043025]; perinuclear region of cytoplasm [GO:0048471]; feeding behavior [GO:0007631]; neuropeptide signaling pathway [GO:0007218]	GO:0005737; GO:0007218; GO:0007631; GO:0043005; GO:0043025; GO:0044297; GO:0045177; GO:0048471	NA	GO:0007218~neuropeptide signaling pathway;GO:0007631~feeding behavior	GO:0005737~cytoplasm;GO:0043005~neuron projection;GO:0043025~neuronal cell body;GO:0044297~cell body;GO:0045177~apical part of cell;GO:0048471~perinuclear region of cytoplasm
g116.t1	928	tr|F1NUV8|F1NUV8_CHICK	1184	92.93	721	77.69	60.9	26	1	1	721	1	696	0	Potassium voltage-gated channel subfamily H member 4	NA	Gallus gallus (Chicken)	NA	integral component of plasma membrane [GO:0005887]; intracellular [GO:0005622]; phosphorelay sensor kinase activity [GO:0000155]; voltage-gated potassium channel activity [GO:0005249]; regulation of membrane potential [GO:0042391]	GO:0000155; GO:0005249; GO:0005622; GO:0005887; GO:0042391	GO:0000155~phosphorelay sensor kinase activity;GO:0005249~voltage-gated potassium channel activity	GO:0042391~regulation of membrane potential	GO:0005622~intracellular;GO:0005887~integral component of plasma membrane
g117.t1	189	tr|A0A1L1RXQ8|A0A1L1RXQ8_CHICK	193	97.35	189	100	97.93	5	0	1	189	5	193	2e-129	Uncharacterized protein	HSP25	Gallus gallus (Chicken)	NA	NA	NA	NA	NA	NA
g118.t1	200	tr|A0A1L1RNG9|A0A1L1RNG9_CHICK	200	92.5	200	100	100	15	0	1	200	1	200	1e-119	Uncharacterized protein	LOC772158	Gallus gallus (Chicken)	NA	NA	NA	NA	NA	NA
g119.t1	804	tr|F1NSS9|F1NSS9_CHICK	804	99.5	804	100	100	4	0	1	804	1	804	0	Lysine acetyltransferase 2A	KAT2A	Gallus gallus (Chicken)	NA	Ada2/Gcn5/Ada3 transcription activator complex [GO:0005671]; extracellular space [GO:0005615]; mitotic spindle [GO:0072686]; STAGA complex [GO:0030914]; transcription factor TFTC complex [GO:0033276]; chromatin binding [GO:0003682]; H3 histone acetyltransferase activity [GO:0010484]; histone acetyltransferase activity (H4-K12 specific) [GO:0043997]; histone deacetylase binding [GO:0042826]; trans…	GO:0001756; GO:0001843; GO:0003682; GO:0003713; GO:0005615; GO:0005671; GO:0008134; GO:0008283; GO:0010484; GO:0016578; GO:0021537; GO:0022037; GO:0030901; GO:0030914; GO:0031647; GO:0033276; GO:0035264; GO:0035948; GO:0042826; GO:0043997; GO:0044154; GO:0072686; GO:1903146; GO:1903955	GO:0003682~chromatin binding;GO:0003713~transcription coactivator activity;GO:0008134~transcription factor binding;GO:0010484~H3 histone acetyltransferase activity;GO:0042826~histone deacetylase binding;GO:0043997~histone acetyltransferase activity (H4-K12 specific)	GO:0001756~somitogenesis;GO:0001843~neural tube closure;GO:0008283~cell proliferation;GO:0016578~histone deubiquitination;GO:0021537~telencephalon development;GO:0022037~metencephalon development;GO:0030901~midbrain development;GO:0031647~regulation of protein stability;GO:0035264~multicellular organism growth;GO:0035948~positive regulation of gluconeogenesis by positive regulation of transcripti…	GO:0005615~extracellular space;GO:0005671~Ada2/Gcn5/Ada3 transcription activator complex;GO:0030914~STAGA complex;GO:0033276~transcription factor TFTC complex;GO:0072686~mitotic spindle
g120.t1	701	tr|G0YYQ5|G0YYQ5_CHICK	674	91.58	701	100	100	32	1	1	701	1	674	0	LGP2	NA	Gallus gallus (Chicken)	NA	ATP binding [GO:0005524]; DNA binding [GO:0003677]; hydrolase activity [GO:0016787]	GO:0003677; GO:0005524; GO:0016787	GO:0003677~DNA binding;GO:0005524~ATP binding;GO:0016787~hydrolase activity	NA	NA
g121.t1	290	tr|A0A0Q3R0W0|A0A0Q3R0W0_AMAAE	718	74.7	249	85.86	34.68	22	1	14	262	1	208	8e-118	Zinc finger protein 862	AAES_226796	Amazona aestiva (Blue-fronted Amazon parrot)	NA	nucleic acid binding [GO:0003676]; zinc ion binding [GO:0008270]	GO:0003676; GO:0008270	GO:0003676~nucleic acid binding;GO:0008270~zinc ion binding	NA	NA
g122.t1	508	tr|A0A1D5P8M3|A0A1D5P8M3_CHICK	681	98.23	508	100	74.6	9	0	1	508	174	681	0	Chromosome 17 open reading frame 113	LOC420030	Gallus gallus (Chicken)	NA	NA	NA	NA	NA	NA
g123.t1	419	tr|F1NSP6|F1NSP6_CHICK	497	98.56	418	99.76	84.1	4	1	2	419	82	497	0	Zinc finger protein 385C	NA	Gallus gallus (Chicken)	NA	intracellular [GO:0005622]; p53 binding [GO:0002039]; RNA binding [GO:0003723]; zinc ion binding [GO:0008270]; intrinsic apoptotic signaling pathway by p53 class mediator [GO:0072332]	GO:0002039; GO:0003723; GO:0005622; GO:0008270; GO:0072332	GO:0002039~p53 binding;GO:0003723~RNA binding;GO:0008270~zinc ion binding	GO:0072332~intrinsic apoptotic signaling pathway by p53 class mediator	GO:0005622~intracellular
g124.t1	191	tr|R4GH82|R4GH82_CHICK	191	99.48	191	100	100	1	0	1	191	1	191	2e-138	NF-kappa-B inhibitor-interacting Ras-like protein 2	NKIRAS2	Gallus gallus (Chicken)	NA	membrane [GO:0016020]; GTP binding [GO:0005525]; GTPase activity [GO:0003924]; signal transduction [GO:0007165]	GO:0003924; GO:0005525; GO:0007165; GO:0016020	GO:0003924~GTPase activity;GO:0005525~GTP binding	GO:0007165~signal transduction	GO:0016020~membrane
g125.t1	509	tr|A0A1D5P709|A0A1D5P709_CHICK	496	91.32	507	99.61	100	0	1	1	507	1	463	0	DnaJ heat shock protein family (Hsp40) member C7	DNAJC7	Gallus gallus (Chicken)	NA	NA	NA	NA	NA	NA
g126.t1	397	tr|O57389|O57389_CHICK	420	96.52	374	94.21	89.05	13	0	1	374	1	374	0	2',3'-cyclic-nucleotide 3'-phosphodiesterase (CNP) (CNPase) (EC 3.1.4.37)	CNP	Gallus gallus (Chicken)	NA	cytoplasm [GO:0005737]; extracellular exosome [GO:0070062]; extracellular space [GO:0005615]; melanosome [GO:0042470]; membrane [GO:0016020]; myelin sheath [GO:0043209]; 2',3'-cyclic-nucleotide 3'-phosphodiesterase activity [GO:0004113]; RNA binding [GO:0003723]; adult locomotory behavior [GO:0008344]; axonogenesis [GO:0007409]; cyclic nucleotide catabolic process [GO:0009214]; oligodendrocyte di…	GO:0003723; GO:0004113; GO:0005615; GO:0005737; GO:0007409; GO:0008344; GO:0009214; GO:0009636; GO:0016020; GO:0021762; GO:0042470; GO:0043209; GO:0048709; GO:0070062	GO:0003723~RNA binding;GO:0004113~2',3'-cyclic-nucleotide 3'-phosphodiesterase activity	GO:0007409~axonogenesis;GO:0008344~adult locomotory behavior;GO:0009214~cyclic nucleotide catabolic process;GO:0009636~response to toxic substance;GO:0021762~substantia nigra development;GO:0048709~oligodendrocyte differentiation	GO:0005615~extracellular space;GO:0005737~cytoplasm;GO:0016020~membrane;GO:0042470~melanosome;GO:0043209~myelin sheath;GO:0070062~extracellular vesicular exosome
g127.t1	552	tr|E1C1J4|E1C1J4_CHICK	630	91.4	349	63.22	55.4	30	0	132	480	205	553	0	Tetratricopeptide repeat domain 25	TTC25	Gallus gallus (Chicken)	NA	cytoplasm [GO:0005737]	GO:0005737	NA	NA	GO:0005737~cytoplasm
g128.t1	1091	tr|F1P269|F1P269_CHICK	1091	99.73	1091	100	100	3	0	1	1091	1	1091	0	ATP-citrate synthase (EC 2.3.3.8) (ATP-citrate (pro-S-)-lyase) (Citrate cleavage enzyme)	ACLY	Gallus gallus (Chicken)	NA	citrate lyase complex [GO:0009346]; cytosol [GO:0005829]; ATP binding [GO:0005524]; ATP citrate synthase activity [GO:0003878]; cofactor binding [GO:0048037]; metal ion binding [GO:0046872]; acetyl-CoA biosynthetic process [GO:0006085]; citrate metabolic process [GO:0006101]; fatty acid biosynthetic process [GO:0006633]	GO:0003878; GO:0005524; GO:0005829; GO:0006085; GO:0006101; GO:0006633; GO:0009346; GO:0046872; GO:0048037	GO:0003878~ATP citrate synthase activity;GO:0005524~ATP binding;GO:0046872~metal ion binding;GO:0048037~cofactor binding	GO:0006085~acetyl-CoA biosynthetic process;GO:0006101~citrate metabolic process;GO:0006633~fatty acid biosynthetic process	GO:0005829~cytosol;GO:0009346~citrate lyase complex
g129.t1	158	tr|F1NM02|F1NM02_CHICK	689	99.13	115	72.78	16.69	1	0	44	158	44	158	6e-74	Kelch like family member 11	KLHL11	Gallus gallus (Chicken)	NA	cytoplasm [GO:0005737]; nucleus [GO:0005634]; SCF ubiquitin ligase complex [GO:0019005]; ubiquitin protein ligase binding [GO:0031625]; proteasome-mediated ubiquitin-dependent protein catabolic process [GO:0043161]; protein ubiquitination involved in ubiquitin-dependent protein catabolic process [GO:0042787]; regulation of proteolysis [GO:0030162]	GO:0005634; GO:0005737; GO:0019005; GO:0030162; GO:0031625; GO:0042787; GO:0043161	GO:0031625~ubiquitin protein ligase binding	GO:0030162~regulation of proteolysis;GO:0042787~protein ubiquitination involved in ubiquitin-dependent protein catabolic process;GO:0043161~proteasome-mediated ubiquitin-dependent protein catabolic process	GO:0005634~nucleus;GO:0005737~cytoplasm;GO:0019005~SCF ubiquitin ligase complex
g130.t1	500	tr|F1NM02|F1NM02_CHICK	689	98.4	500	100	72.57	8	0	1	500	190	689	0	Kelch like family member 11	KLHL11	Gallus gallus (Chicken)	NA	cytoplasm [GO:0005737]; nucleus [GO:0005634]; SCF ubiquitin ligase complex [GO:0019005]; ubiquitin protein ligase binding [GO:0031625]; proteasome-mediated ubiquitin-dependent protein catabolic process [GO:0043161]; protein ubiquitination involved in ubiquitin-dependent protein catabolic process [GO:0042787]; regulation of proteolysis [GO:0030162]	GO:0005634; GO:0005737; GO:0019005; GO:0030162; GO:0031625; GO:0042787; GO:0043161	GO:0031625~ubiquitin protein ligase binding	GO:0030162~regulation of proteolysis;GO:0042787~protein ubiquitination involved in ubiquitin-dependent protein catabolic process;GO:0043161~proteasome-mediated ubiquitin-dependent protein catabolic process	GO:0005634~nucleus;GO:0005737~cytoplasm;GO:0019005~SCF ubiquitin ligase complex
g131.t1	584	tr|F1NTA7|F1NTA7_CHICK	584	98.29	584	100	100	10	0	1	584	1	584	0	Kelch like family member 10	KLHL10	Gallus gallus (Chicken)	NA	Cul3-RING ubiquitin ligase complex [GO:0031463]; cytoplasm [GO:0005737]; cell morphogenesis [GO:0000902]; fertilization [GO:0009566]; homeostasis of number of cells within a tissue [GO:0048873]; male genitalia morphogenesis [GO:0048808]; male gonad development [GO:0008584]; protein ubiquitination [GO:0016567]; spermatid development [GO:0007286]	GO:0000902; GO:0005737; GO:0007286; GO:0008584; GO:0009566; GO:0016567; GO:0031463; GO:0048808; GO:0048873	NA	GO:0000902~cell morphogenesis;GO:0007286~spermatid development;GO:0008584~male gonad development;GO:0009566~fertilization;GO:0016567~protein ubiquitination;GO:0048808~male genitalia morphogenesis;GO:0048873~homeostasis of number of cells within a tissue	GO:0005737~cytoplasm;GO:0031463~Cul3-RING ubiquitin ligase complex
g132.t1	304	sp|Q5ZKF6|5NT3B_CHICK	289	96.88	288	94.74	99.65	9	0	17	304	2	289	0	7-methylguanosine phosphate-specific 5'-nucleotidase (7-methylguanosine nucleotidase) (EC 3.1.3.91) (Cytosolic 5'-nucleotidase 3B) (Cytosolic 5'-nucleotidase III-like protein) (cN-III-like protein) (EC 3.1.3.5) (N(7)-methylguanylate 5'-phosphatase)	NT5C3B NT5C3L RCJMB04_11c18	Gallus gallus (Chicken)	NA	cytoplasm [GO:0005737]; 5'-nucleotidase activity [GO:0008253]; magnesium ion binding [GO:0000287]; nucleotide binding [GO:0000166]; nucleotide metabolic process [GO:0009117]	GO:0000166; GO:0000287; GO:0005737; GO:0008253; GO:0009117	GO:0000166~nucleotide binding;GO:0000287~magnesium ion binding;GO:0008253~5'-nucleotidase activity	GO:0009117~nucleotide metabolic process	GO:0005737~cytoplasm
g133.t1	433	tr|R4GH52|R4GH52_CHICK	434	95.59	431	99.54	99.31	19	0	1	431	1	431	0	Prolyl 3-hydroxylase family member 4 (non-enzymatic)	LEPREL4	Gallus gallus (Chicken)	NA	NA	NA	NA	NA	NA
g134.t1	747	tr|A0A1D5PA91|A0A1D5PA91_CHICK	762	99.6	747	100	98.03	3	0	1	747	16	762	0	Junction plakoglobin	JUP	Gallus gallus (Chicken)	NA	catenin complex [GO:0016342]; cell-cell adherens junction [GO:0005913]; alpha-catenin binding [GO:0045294]; cadherin binding [GO:0045296]; signal transducer activity [GO:0004871]; structural molecule activity [GO:0005198]; adherens junction assembly [GO:0034333]; cell adhesion [GO:0007155]; desmosome assembly [GO:0002159]	GO:0002159; GO:0004871; GO:0005198; GO:0005913; GO:0007155; GO:0016342; GO:0034333; GO:0045294; GO:0045296	GO:0004871~signal transducer activity;GO:0005198~structural molecule activity;GO:0045294~alpha-catenin binding;GO:0045296~cadherin binding	GO:0002159~desmosome assembly;GO:0007155~cell adhesion;GO:0034333~adherens junction assembly	GO:0005913~cell-cell adherens junction;GO:0016342~catenin complex
g135.t1	564	tr|F1P049|F1P049_CHICK	851	77.96	626	100	73.56	38	2	4	529	101	726	0	Uncharacterized protein	HAP1	Gallus gallus (Chicken)	NA	NA	NA	NA	NA	NA
g136.t1	113	tr|R4GLE6|R4GLE6_CHICK	113	100	113	100	100	0	0	1	113	1	113	3e-78	Eukaryotic translation initiation factor 1	EIF1	Gallus gallus (Chicken)	NA	cytoplasm [GO:0005737]; nucleus [GO:0005634]; translation initiation factor activity [GO:0003743]; regulation of translational initiation [GO:0006446]	GO:0003743; GO:0005634; GO:0005737; GO:0006446	GO:0003743~translation initiation factor activity	GO:0006446~regulation of translational initiation	GO:0005634~nucleus;GO:0005737~cytoplasm
g137.t1	939	tr|A0A0Q3P1S1|A0A0Q3P1S1_AMAAE	785	54.74	780	83.07	99.36	296	10	124	887	37	775	0	Uncharacterized protein	AAES_155639	Amazona aestiva (Blue-fronted Amazon parrot)	NA	intermediate filament [GO:0005882]; structural molecule activity [GO:0005198]	GO:0005198; GO:0005882	GO:0005198~structural molecule activity	NA	GO:0005882~intermediate filament
g138.t1	904	tr|A0A0Q3P1S1|A0A0Q3P1S1_AMAAE	785	91.08	785	86.84	100	29	1	120	904	42	785	0	Uncharacterized protein	AAES_155639	Amazona aestiva (Blue-fronted Amazon parrot)	NA	intermediate filament [GO:0005882]; structural molecule activity [GO:0005198]	GO:0005198; GO:0005882	GO:0005198~structural molecule activity	NA	GO:0005882~intermediate filament
g139.t1	360	tr|E1C8E4|E1C8E4_CHICK	593	92.18	179	49.72	30.19	13	1	1	178	59	237	2e-62	Uncharacterized protein	KRT9	Gallus gallus (Chicken)	NA	intermediate filament [GO:0005882]; structural molecule activity [GO:0005198]	GO:0005198; GO:0005882	GO:0005198~structural molecule activity	NA	GO:0005882~intermediate filament
g140.t1	359	tr|E1C6Q9|E1C6Q9_CHICK	604	95.48	221	61.56	36.59	4	2	1	220	103	318	6e-138	Uncharacterized protein	KRT10	Gallus gallus (Chicken)	NA	intermediate filament [GO:0005882]; structural molecule activity [GO:0005198]	GO:0005198; GO:0005882	GO:0005198~structural molecule activity	NA	GO:0005882~intermediate filament
g141.t1	1333	tr|G1MVN7|G1MVN7_MELGA	434	94.06	387	29.03	89.17	21	1	949	1333	48	434	0	Keratin 23	KRT23	Meleagris gallopavo (Common turkey)	NA	intermediate filament [GO:0005882]; structural molecule activity [GO:0005198]	GO:0005198; GO:0005882	GO:0005198~structural molecule activity	NA	GO:0005882~intermediate filament
g142.t1	432	tr|G3UQA8|G3UQA8_MELGA	437	90.85	437	100	100	35	2	1	432	1	437	0	Keratin 20	KRT20	Meleagris gallopavo (Common turkey)	NA	cytosol [GO:0005829]; intermediate filament [GO:0005882]; structural molecule activity [GO:0005198]; cellular response to stress [GO:0033554]; intermediate filament organization [GO:0045109]; regulation of protein secretion [GO:0050708]	GO:0005198; GO:0005829; GO:0005882; GO:0033554; GO:0045109; GO:0050708	GO:0005198~structural molecule activity	GO:0033554~cellular response to stress;GO:0045109~intermediate filament organization;GO:0050708~regulation of protein secretion	GO:0005829~cytosol;GO:0005882~intermediate filament
g143.t1	469	tr|G1MVH4|G1MVH4_MELGA	510	99.37	315	67.16	61.76	2	0	155	469	139	453	0	Keratin 12	KRT12	Meleagris gallopavo (Common turkey)	NA	extracellular exosome [GO:0070062]; intermediate filament [GO:0005882]; structural molecule activity [GO:0005198]	GO:0005198; GO:0005882; GO:0070062	GO:0005198~structural molecule activity	NA	GO:0005882~intermediate filament;GO:0070062~extracellular vesicular exosome
g144.t1	227	tr|E1C6Q4|E1C6Q4_CHICK	279	77.78	234	100	83.87	26	3	1	227	65	279	2e-120	Uncharacterized protein	KRT222	Gallus gallus (Chicken)	NA	intermediate filament [GO:0005882]; structural molecule activity [GO:0005198]	GO:0005198; GO:0005882	GO:0005198~structural molecule activity	NA	GO:0005882~intermediate filament
g145.t1	463	tr|A0A0Q3PDW9|A0A0Q3PDW9_AMAAE	1115	97.09	412	88.98	36.95	12	0	52	463	704	1115	0	Uncharacterized protein	AAES_252708	Amazona aestiva (Blue-fronted Amazon parrot)	NA	intermediate filament [GO:0005882]; nucleus [GO:0005634]; DNA binding [GO:0003677]; structural molecule activity [GO:0005198]	GO:0003677; GO:0005198; GO:0005634; GO:0005882	GO:0003677~DNA binding;GO:0005198~structural molecule activity	NA	GO:0005634~nucleus;GO:0005882~intermediate filament
g146.t1	422	tr|G1MV68|G1MV68_MELGA	374	96.83	379	89.81	100	7	1	44	422	1	374	0	C-C motif chemokine receptor 7	CCR7	Meleagris gallopavo (Common turkey)	NA	integral component of membrane [GO:0016021]; C-C chemokine receptor activity [GO:0016493]; chemotaxis [GO:0006935]; immune response [GO:0006955]; inflammatory response [GO:0006954]	GO:0006935; GO:0006954; GO:0006955; GO:0016021; GO:0016493	GO:0016493~C-C chemokine receptor activity	GO:0006935~chemotaxis;GO:0006954~inflammatory response;GO:0006955~immune response	GO:0016021~integral component of membrane
g147.t1	265	tr|R4GJC5|R4GJC5_CHICK	664	90.15	264	99.62	39.76	26	0	1	264	1	264	9e-164	Tensin 4	TNS4	Gallus gallus (Chicken)	NA	focal adhesion [GO:0005925]; protein localization [GO:0008104]	GO:0005925; GO:0008104	NA	GO:0008104~protein localization	GO:0005925~focal adhesion
g148.t1	267	tr|R4GJC5|R4GJC5_CHICK	664	95.17	269	100	40.51	11	1	1	267	396	664	0	Tensin 4	TNS4	Gallus gallus (Chicken)	NA	focal adhesion [GO:0005925]; protein localization [GO:0008104]	GO:0005925; GO:0008104	NA	GO:0008104~protein localization	GO:0005925~focal adhesion
g149.t1	101	tr|G1MV51|G1MV51_MELGA	139	100	87	86.14	62.59	0	0	15	101	53	139	3e-60	Insulin like growth factor binding protein 4	NA	Meleagris gallopavo (Common turkey)	NA	extracellular region [GO:0005576]; insulin-like growth factor binding [GO:0005520]	GO:0005520; GO:0005576	GO:0005520~insulin-like growth factor binding	NA	GO:0005576~extracellular region
g150.t1	302	tr|A0A0Q3LVB8|A0A0Q3LVB8_AMAAE	462	65.94	320	100	69.26	52	4	40	302	143	462	3e-133	Collagen alpha-1(XV) chain-like protein	AAES_155525	Amazona aestiva (Blue-fronted Amazon parrot)	NA	collagen trimer [GO:0005581]; extracellular matrix [GO:0031012]; structural molecule activity [GO:0005198]; cell adhesion [GO:0007155]	GO:0005198; GO:0005581; GO:0007155; GO:0031012	GO:0005198~structural molecule activity	GO:0007155~cell adhesion	GO:0005581~collagen trimer;GO:0031012~extracellular matrix
g151.t1	1552	sp|O42130|TOP2A_CHICK	1553	94.67	1556	100	100	76	3	1	1552	1	1553	0	DNA topoisomerase 2-alpha (EC 5.99.1.3) (DNA topoisomerase II, alpha isozyme)	TOP2A	Gallus gallus (Chicken)	NA	chromosome [GO:0005694]; condensed chromosome [GO:0000793]; DNA topoisomerase complex (ATP-hydrolyzing) [GO:0009330]; heterochromatin [GO:0000792]; nucleoplasm [GO:0005654]; nucleus [GO:0005634]; ATP binding [GO:0005524]; cyclin binding [GO:0030332]; DNA binding [GO:0003677]; DNA binding, bending [GO:0008301]; DNA topoisomerase type II (ATP-hydrolyzing) activity [GO:0003918]; DNA-dependent ATPase…	GO:0000287; GO:0000712; GO:0000792; GO:0000793; GO:0000819; GO:0003677; GO:0003918; GO:0005524; GO:0005634; GO:0005654; GO:0005694; GO:0006260; GO:0006265; GO:0006266; GO:0006312; GO:0006974; GO:0007059; GO:0008094; GO:0008144; GO:0008283; GO:0008301; GO:0009330; GO:0030263; GO:0030332; GO:0043065; GO:0044774; GO:0048511	GO:0000287~magnesium ion binding;GO:0003677~DNA binding;GO:0003918~DNA topoisomerase type II (ATP-hydrolyzing) activity;GO:0005524~ATP binding;GO:0008094~DNA-dependent ATPase activity;GO:0008144~drug binding;GO:0008301~DNA binding, bending;GO:0030332~cyclin binding	GO:0000712~resolution of meiotic recombination intermediates;GO:0000819~sister chromatid segregation;GO:0006260~DNA replication;GO:0006265~DNA topological change;GO:0006266~DNA ligation;GO:0006312~mitotic recombination;GO:0006974~cellular response to DNA damage stimulus;GO:0007059~chromosome segregation;GO:0008283~cell proliferation;GO:0030263~apoptotic chromosome condensation;GO:0043065~positive…	GO:0000792~heterochromatin;GO:0000793~condensed chromosome;GO:0005634~nucleus;GO:0005654~nucleoplasm;GO:0005694~chromosome;GO:0009330~DNA topoisomerase complex (ATP-hydrolyzing)
g152.t1	225	tr|U3JC96|U3JC96_FICAL	197	76.14	197	87.56	100	45	1	1	195	1	197	3e-98	Gap junction protein delta 3	GJD3	Ficedula albicollis (Collared flycatcher) (Muscicapa albicollis)	NA	cell surface [GO:0009986]; connexin complex [GO:0005922]; integral component of membrane [GO:0016021]; gap junction channel activity involved in AV node cell-bundle of His cell electrical coupling [GO:0086077]; ion channel activity [GO:0005216]; gap junction assembly [GO:0016264]	GO:0005216; GO:0005922; GO:0009986; GO:0016021; GO:0016264; GO:0086077	GO:0005216~ion channel activity;GO:0086077~gap junction channel activity involved in AV node cell-bundle of His cell electrical coupling	GO:0016264~gap junction assembly	GO:0005922~connexon complex;GO:0009986~cell surface;GO:0016021~integral component of membrane
g153.t1	321	sp|Q90966|RARA_CHICK	460	91.17	351	100	76.3	1	1	1	321	110	460	0	Retinoic acid receptor alpha (RAR-alpha) (Nuclear receptor subfamily 1 group B member 1)	RARA NR1B1	Gallus gallus (Chicken)	NA	cell [GO:0005623]; nucleus [GO:0005634]; retinoic acid receptor activity [GO:0003708]; sequence-specific DNA binding [GO:0043565]; steroid hormone receptor activity [GO:0003707]; zinc ion binding [GO:0008270]; hindbrain morphogenesis [GO:0021575]; response to retinoic acid [GO:0032526]; transcription, DNA-templated [GO:0006351]	GO:0003707; GO:0003708; GO:0005623; GO:0005634; GO:0006351; GO:0008270; GO:0021575; GO:0032526; GO:0043565	GO:0003707~steroid hormone receptor activity;GO:0003708~retinoic acid receptor activity;GO:0008270~zinc ion binding;GO:0043565~sequence-specific DNA binding	GO:0006351~transcription, DNA-templated;GO:0021575~hindbrain morphogenesis;GO:0032526~response to retinoic acid	GO:0005623~cell;GO:0005634~nucleus
g154.t1	770	tr|R4GI64|R4GI64_CHICK	768	89.48	732	95.06	95.31	19	3	39	770	95	768	0	Paraplegin	SPG7	Gallus gallus (Chicken)	NA	axon cytoplasm [GO:1904115]; m-AAA complex [GO:0005745]; ATP binding [GO:0005524]; metalloendopeptidase activity [GO:0004222]; zinc ion binding [GO:0008270]; anterograde axonal transport [GO:0008089]; mitochondrion organization [GO:0007005]	GO:0004222; GO:0005524; GO:0005745; GO:0007005; GO:0008089; GO:0008270; GO:1904115	GO:0004222~metalloendopeptidase activity;GO:0005524~ATP binding;GO:0008270~zinc ion binding	GO:0007005~mitochondrion organization;GO:0008089~anterograde axon cargo transport	GO:0005745~m-AAA complex
g155.t1	211	sp|P41125|RL13_CHICK	211	100	211	100	100	0	0	1	211	1	211	3e-149	60S ribosomal protein L13 (Breast basic conserved protein 1)	RPL13 BBC1	Gallus gallus (Chicken)	NA	cytosolic large ribosomal subunit [GO:0022625]; RNA binding [GO:0003723]; structural constituent of ribosome [GO:0003735]; translation [GO:0006412]	GO:0003723; GO:0003735; GO:0006412; GO:0022625	GO:0003723~RNA binding;GO:0003735~structural constituent of ribosome	GO:0006412~translation	GO:0022625~cytosolic large ribosomal subunit
g156.t1	553	tr|A0A0Q3PH15|A0A0Q3PH15_AMAAE	554	96.36	549	99.28	99.1	20	0	1	549	4	552	0	Copine-7	AAES_99243	Amazona aestiva (Blue-fronted Amazon parrot)	NA	NA	NA	NA	NA	NA
g157.t1	288	tr|E1BYE0|E1BYE0_CHICK	288	94.1	288	100	100	17	0	1	288	1	288	0	Sulfotransferase (EC 2.8.2.-)	LOC415852	Gallus gallus (Chicken)	NA	sulfotransferase activity [GO:0008146]	GO:0008146	GO:0008146~sulfotransferase activity	NA	NA
g158.t1	416	tr|A0A1D5PUF0|A0A1D5PUF0_CHICK	457	91.9	395	94.95	86.43	32	0	1	395	42	436	0	Dipeptidase (EC 3.4.13.19)	DPEP1	Gallus gallus (Chicken)	NA	anchored component of membrane [GO:0031225]; dipeptidase activity [GO:0016805]; dipeptidyl-peptidase activity [GO:0008239]; metal ion binding [GO:0046872]; metalloexopeptidase activity [GO:0008235]	GO:0008235; GO:0008239; GO:0016805; GO:0031225; GO:0046872	GO:0008235~metalloexopeptidase activity;GO:0008239~dipeptidyl-peptidase activity;GO:0016805~dipeptidase activity;GO:0046872~metal ion binding	NA	GO:0031225~anchored component of membrane
g159.t1	559	tr|A0A1L1RY63|A0A1L1RY63_CHICK	409	85.56	367	65.65	89.73	52	1	1	367	1	366	0	Spermatogenesis associated 2 like	SPATA2L	Gallus gallus (Chicken)	NA	NA	NA	NA	NA	NA
g160.t1	606	tr|F1NKF7|F1NKF7_CHICK	747	95.61	547	90.26	73.23	16	1	1	547	209	747	0	VPS9 domain containing 1	NA	Gallus gallus (Chicken)	NA	NA	NA	NA	NA	NA
g161.t1	536	tr|G1N811|G1N811_MELGA	576	90.32	568	100	98.61	11	2	6	536	16	576	0	Zinc finger protein 276	ZNF276	Meleagris gallopavo (Common turkey)	NA	kinetochore [GO:0000776]; nucleus [GO:0005634]; nucleic acid binding [GO:0003676]; zinc ion binding [GO:0008270]	GO:0000776; GO:0003676; GO:0005634; GO:0008270	GO:0003676~nucleic acid binding;GO:0008270~zinc ion binding	NA	GO:0000776~kinetochore;GO:0005634~nucleus
g162.t1	1055	tr|F1NLX0|F1NLX0_CHICK	1419	81.18	935	88.63	65.89	49	4	98	905	211	1145	0	Fanconi anemia group A protein	FANCA	Gallus gallus (Chicken)	NA	Fanconi anaemia nuclear complex [GO:0043240]; female gonad development [GO:0008585]; male gonad development [GO:0008584]; male meiosis [GO:0007140]; regulation of CD40 signaling pathway [GO:2000348]; regulation of cell proliferation [GO:0042127]; regulation of inflammatory response [GO:0050727]; regulation of regulatory T cell differentiation [GO:0045589]; regulation of sequence-specific DNA bind…	GO:0007140; GO:0008584; GO:0008585; GO:0042127; GO:0043240; GO:0045589; GO:0050727; GO:0051090; GO:2000348	NA	GO:0007140~male meiosis;GO:0008584~male gonad development;GO:0008585~female gonad development;GO:0042127~regulation of cell proliferation;GO:0045589~regulation of regulatory T cell differentiation;GO:0050727~regulation of inflammatory response;GO:0051090~regulation of sequence-specific DNA binding transcription factor activity;GO:2000348~regulation of CD40 signaling pathway	GO:0043240~Fanconi anaemia nuclear complex
g163.t1	568	tr|F1NLC0|F1NLC0_CHICK	722	89.79	568	100	78.67	30	2	1	568	114	653	0	Spire type actin nucleation factor 2	SPIRE2	Gallus gallus (Chicken)	NA	cell cortex [GO:0005938]; cleavage furrow [GO:0032154]; cytoplasmic vesicle membrane [GO:0030659]; actin binding [GO:0003779]; actin nucleation [GO:0045010]; cleavage furrow formation [GO:0036089]; establishment of meiotic spindle localization [GO:0051295]; formin-nucleated actin cable assembly [GO:0070649]; intracellular transport [GO:0046907]; polar body extrusion after meiotic divisions [GO:00…	GO:0003779; GO:0005938; GO:0016192; GO:0030659; GO:0032154; GO:0036089; GO:0040038; GO:0045010; GO:0046907; GO:0051295; GO:0070649	GO:0003779~actin binding	GO:0016192~vesicle-mediated transport;GO:0036089~cleavage furrow formation;GO:0040038~polar body extrusion after meiotic divisions;GO:0045010~actin nucleation;GO:0046907~intracellular transport;GO:0051295~establishment of meiotic spindle localization;GO:0070649~formin-nucleated actin cable assembly	GO:0005938~cell cortex;GO:0030659~cytoplasmic vesicle membrane;GO:0032154~cleavage furrow
g164.t1	605	tr|G1N8E2|G1N8E2_MELGA	625	93.24	621	100	99.36	16	1	11	605	5	625	0	Transcription factor 25	TCF25	Meleagris gallopavo (Common turkey)	NA	nucleus [GO:0005634]; transcription factor activity, sequence-specific DNA binding [GO:0003700]; negative regulation of transcription from RNA polymerase II promoter [GO:0000122]	GO:0000122; GO:0003700; GO:0005634	GO:0003700~sequence-specific DNA binding transcription factor activity	GO:0000122~negative regulation of transcription from RNA polymerase II promoter	GO:0005634~nucleus
g165.t1	428	tr|G0XMW6|G0XMW6_ANAPL	314	85.39	308	71.96	98.09	45	0	1	308	1	308	0	Melanocyte-stimulating hormone receptor (MSH-R) (Melanocortin receptor 1)	MC1R	Anas platyrhynchos (Mallard) (Anas boschas)	NA	integral component of membrane [GO:0016021]; plasma membrane [GO:0005886]; melanocyte-stimulating hormone receptor activity [GO:0004980]	GO:0004980; GO:0005886; GO:0016021	GO:0004980~melanocyte-stimulating hormone receptor activity	NA	GO:0005886~plasma membrane;GO:0016021~integral component of membrane
g166.t1	456	tr|A0A1D5PSJ1|A0A1D5PSJ1_CHICK	534	84.83	534	100	100	3	2	1	456	1	534	0	Differentially expressed in FDCP 8 homolog	NA	Gallus gallus (Chicken)	NA	intracellular [GO:0005622]; metal ion binding [GO:0046872]; intracellular signal transduction [GO:0035556]	GO:0005622; GO:0035556; GO:0046872	GO:0046872~metal ion binding	GO:0035556~intracellular signal transduction	GO:0005622~intracellular
g167.t1	164	tr|F1NLB7|F1NLB7_CHICK	159	95.73	164	100	100	2	1	1	164	1	159	2e-105	Dysbindin domain containing 1	DBNDD1	Gallus gallus (Chicken)	NA	cytoplasm [GO:0005737]	GO:0005737	NA	NA	GO:0005737~cytoplasm
g168.t1	480	tr|G1N8J6|G1N8J6_MELGA	482	97.49	479	99.79	99.38	12	0	2	480	4	482	0	Growth arrest specific 8	GAS8	Meleagris gallopavo (Common turkey)	NA	axoneme [GO:0005930]; ciliary basal body [GO:0036064]; Golgi apparatus [GO:0005794]; microtubule [GO:0005874]; sperm flagellum [GO:0036126]; microtubule binding [GO:0008017]; Rab GTPase binding [GO:0017137]; axoneme assembly [GO:0035082]; brain development [GO:0007420]; cellular protein localization [GO:0034613]; cilium movement involved in cell motility [GO:0060294]; determination of left/right …	GO:0003351; GO:0005794; GO:0005874; GO:0005930; GO:0007368; GO:0007420; GO:0008017; GO:0017137; GO:0030317; GO:0034613; GO:0035082; GO:0036064; GO:0036126; GO:0060294; GO:1904526	GO:0008017~microtubule binding;GO:0017137~Rab GTPase binding	GO:0003351~epithelial cilium movement;GO:0007368~determination of left/right symmetry;GO:0007420~brain development;GO:0030317~sperm motility;GO:0034613~cellular protein localization;GO:0035082~axoneme assembly;GO:0060294~cilium movement involved in cell motility	GO:0005794~Golgi apparatus;GO:0005874~microtubule;GO:0005930~axoneme;GO:0036064~ciliary basal body;GO:0036126~sperm flagellum
g169.t1	136	tr|E1C8H1|E1C8H1_CHICK	127	94.31	123	90.44	96.85	7	0	14	136	5	127	2e-79	5-hydroxyisourate hydrolase (HIU hydrolase) (HIUHase) (EC 3.5.2.17)	URAH	Gallus gallus (Chicken)	NA	mitochondrion [GO:0005739]; hydroxyisourate hydrolase activity [GO:0033971]; purine nucleobase metabolic process [GO:0006144]	GO:0005739; GO:0006144; GO:0033971	GO:0033971~hydroxyisourate hydrolase activity	GO:0006144~purine nucleobase metabolic process	GO:0005739~mitochondrion
g170.t1	1342	tr|A0A1L7H9G2|A0A1L7H9G2_CHICK	822	88.74	728	54.25	88.56	55	2	1	725	1	704	0	CDH3	NA	Gallus gallus (Chicken)	NA	integral component of membrane [GO:0016021]; plasma membrane [GO:0005886]; calcium ion binding [GO:0005509]; homophilic cell adhesion via plasma membrane adhesion molecules [GO:0007156]	GO:0005509; GO:0005886; GO:0007156; GO:0016021	GO:0005509~calcium ion binding	GO:0007156~homophilic cell adhesion via plasma membrane adhesion molecules	GO:0005886~plasma membrane;GO:0016021~integral component of membrane
g171.t1	1081	tr|G1N7D6|G1N7D6_MELGA	804	87.66	851	78.72	100	54	4	235	1081	1	804	0	Transport and golgi organization 6 homolog	TANGO6	Meleagris gallopavo (Common turkey)	NA	NA	NA	NA	NA	NA
g172.t1	548	tr|F1NU27|F1NU27_CHICK	548	99.09	548	100	100	5	0	1	548	1	548	0	Hyaluronan synthase 3	HAS3	Gallus gallus (Chicken)	NA	cytoplasm [GO:0005737]; hyaluranon cable [GO:0036117]; integral component of membrane [GO:0016021]; hyaluronan synthase activity [GO:0050501]; extracellular matrix assembly [GO:0085029]; extracellular polysaccharide biosynthetic process [GO:0045226]; hyaluronan biosynthetic process [GO:0030213]; positive regulation of hyaluranon cable assembly [GO:1900106]; positive regulation of transcription, D…	GO:0005737; GO:0016021; GO:0030213; GO:0036117; GO:0045226; GO:0045893; GO:0050501; GO:0085029; GO:1900106	GO:0050501~hyaluronan synthase activity	GO:0030213~hyaluronan biosynthetic process;GO:0045226~extracellular polysaccharide biosynthetic process;GO:0045893~positive regulation of transcription, DNA-templated;GO:0085029~extracellular matrix assembly;GO:1900106~positive regulation of hyaluranon cable assembly	GO:0005737~cytoplasm;GO:0016021~integral component of membrane;GO:0036117~hyaluranon cable
g173.t1	87	tr|F1NU26|F1NU26_CHICK	112	95.45	66	75.86	58.93	3	0	22	87	47	112	1e-37	Chromosome transmission fidelity factor 8	CHTF8	Gallus gallus (Chicken)	NA	Ctf18 RFC-like complex [GO:0031390]; mitotic sister chromatid cohesion [GO:0007064]	GO:0007064; GO:0031390	NA	GO:0007064~mitotic sister chromatid cohesion	GO:0031390~Ctf18 RFC-like complex
g174.t1	721	tr|E1C4A9|E1C4A9_CHICK	789	92.24	722	100	91.51	21	2	1	721	102	789	0	UTP4, small subunit processome component	UTP4	Gallus gallus (Chicken)	NA	chromosome [GO:0005694]; fibrillar center [GO:0001650]; t-UTP complex [GO:0034455]; RNA binding [GO:0003723]; maturation of SSU-rRNA [GO:0030490]; regulation of transcription, DNA-templated [GO:0006355]	GO:0001650; GO:0003723; GO:0005694; GO:0006355; GO:0030490; GO:0034455	GO:0003723~RNA binding	GO:0006355~regulation of transcription, DNA-templated;GO:0030490~maturation of SSU-rRNA	GO:0001650~fibrillar center;GO:0005694~chromosome;GO:0034455~t-UTP complex
g175.t1	489	tr|R4GLT4|R4GLT4_CHICK	561	91.28	516	100	91.98	18	2	1	489	46	561	0	Syntrophin beta 2	NA	Gallus gallus (Chicken)	NA	cytoplasm [GO:0005737]; extracellular exosome [GO:0070062]; focal adhesion [GO:0005925]; protein complex [GO:0043234]; synapse [GO:0045202]; RNA binding [GO:0003723]; structural molecule activity [GO:0005198]	GO:0003723; GO:0005198; GO:0005737; GO:0005925; GO:0043234; GO:0045202; GO:0070062	GO:0003723~RNA binding;GO:0005198~structural molecule activity	NA	GO:0005737~cytoplasm;GO:0005925~focal adhesion;GO:0043234~protein complex;GO:0045202~synapse;GO:0070062~extracellular vesicular exosome
g176.t1	437	tr|A0A1D5NYD8|A0A1D5NYD8_CHICK	438	99.31	436	99.77	99.54	3	0	1	436	1	436	0	Uncharacterized protein	VPS4A	Gallus gallus (Chicken)	NA	ATP binding [GO:0005524]	GO:0005524	GO:0005524~ATP binding	NA	NA
g177.t1	232	tr|U3JJI0|U3JJI0_FICAL	186	82.48	137	59.05	73.66	24	0	96	232	50	186	1e-76	Peptide deformylase (EC 3.5.1.88)	PDF	Ficedula albicollis (Collared flycatcher) (Muscicapa albicollis)	NA	mitochondrion [GO:0005739]; metal ion binding [GO:0046872]; peptide deformylase activity [GO:0042586]; N-terminal protein amino acid modification [GO:0031365]; peptidyl-methionine modification [GO:0018206]; positive regulation of cell proliferation [GO:0008284]; translation [GO:0006412]	GO:0005739; GO:0006412; GO:0008284; GO:0018206; GO:0031365; GO:0042586; GO:0046872	GO:0042586~peptide deformylase activity;GO:0046872~metal ion binding	GO:0006412~translation;GO:0008284~positive regulation of cell proliferation;GO:0018206~peptidyl-methionine modification;GO:0031365~N-terminal protein amino acid modification	GO:0005739~mitochondrion
g178.t1	492	tr|A0A091FTS5|A0A091FTS5_9AVES	457	83.59	463	94.11	100	67	2	1	463	4	457	0	Conserved oligomeric Golgi complex subunit 8 (Fragment)	N303_14327	Cuculus canorus (common cuckoo)	NA	Golgi transport complex [GO:0017119]	GO:0017119	NA	NA	GO:0017119~Golgi transport complex
g179.t1	180	tr|E1C494|E1C494_CHICK	180	98.89	180	100	100	2	0	1	180	1	180	6e-131	60S ribosome subunit biogenesis protein NIP7 homolog	NIP7	Gallus gallus (Chicken)	NA	cytosol [GO:0005829]; nucleolus [GO:0005730]; preribosome, large subunit precursor [GO:0030687]; RNA binding [GO:0003723]; ribosomal large subunit biogenesis [GO:0042273]; ribosome assembly [GO:0042255]	GO:0003723; GO:0005730; GO:0005829; GO:0030687; GO:0042255; GO:0042273	GO:0003723~RNA binding	GO:0042255~ribosome assembly;GO:0042273~ribosomal large subunit biogenesis	GO:0005730~nucleolus;GO:0005829~cytosol;GO:0030687~preribosome, large subunit precursor
g180.t1	237	tr|G1N8V4|G1N8V4_MELGA	238	96.74	215	90.72	90.34	7	0	23	237	24	238	3e-156	Uncharacterized protein	TMED6	Meleagris gallopavo (Common turkey)	NA	integral component of membrane [GO:0016021]; transport [GO:0006810]	GO:0006810; GO:0016021	NA	GO:0006810~transport	GO:0016021~integral component of membrane
g181.t1	526	tr|F1NSI5|F1NSI5_CHICK	718	94.39	303	57.6	42.2	15	1	1	301	10	312	0	Telomeric repeat-binding factor 2	TERF2	Gallus gallus (Chicken)	NA	nuclear chromosome, telomeric region [GO:0000784]; protein homodimerization activity [GO:0042803]; telomeric DNA binding [GO:0042162]; protection from non-homologous end joining at telomere [GO:0031848]	GO:0000784; GO:0031848; GO:0042162; GO:0042803	GO:0042162~telomeric DNA binding;GO:0042803~protein homodimerization activity	GO:0031848~protection from non-homologous end joining at telomere	GO:0000784~nuclear chromosome, telomeric region
g182.t1	125	tr|Q5ZI85|Q5ZI85_CHICK	144	85	100	80	69.44	8	1	1	93	1	100	6e-54	Uncharacterized protein	RCJMB04_29f20	Gallus gallus (Chicken)	NA	integral component of membrane [GO:0016021]; heme binding [GO:0020037]; metal ion binding [GO:0046872]	GO:0016021; GO:0020037; GO:0046872	GO:0020037~heme binding;GO:0046872~metal ion binding	NA	GO:0016021~integral component of membrane
g183.t1	1521	tr|A0A1D5NT38|A0A1D5NT38_CHICK	1513	84.8	1586	100	100	103	9	1	1521	1	1513	0	Nuclear factor of activated T-cells 5	NFAT5	Gallus gallus (Chicken)	NA	RNA polymerase II core promoter proximal region sequence-specific DNA binding [GO:0000978]; transcription factor activity, sequence-specific DNA binding [GO:0003700]; transcription from RNA polymerase II promoter [GO:0006366]	GO:0000978; GO:0003700; GO:0006366	GO:0000978~RNA polymerase II core promoter proximal region sequence-specific DNA binding;GO:0003700~sequence-specific DNA binding transcription factor activity	GO:0006366~transcription from RNA polymerase II promoter	NA
g184.t1	270	tr|G1N939|G1N939_MELGA	275	93.38	272	100	98.91	14	1	1	268	4	275	0	NAD(P)H quinone dehydrogenase 1	NQO1	Meleagris gallopavo (Common turkey)	NA	cytosol [GO:0005829]; extracellular exosome [GO:0070062]; identical protein binding [GO:0042802]; NAD(P)H dehydrogenase (quinone) activity [GO:0003955]; RNA binding [GO:0003723]; negative regulation of catalytic activity [GO:0043086]; response to oxidative stress [GO:0006979]	GO:0003723; GO:0003955; GO:0005829; GO:0006979; GO:0042802; GO:0043086; GO:0070062	GO:0003723~RNA binding;GO:0003955~NAD(P)H dehydrogenase (quinone) activity;GO:0042802~identical protein binding	GO:0006979~response to oxidative stress;GO:0043086~negative regulation of catalytic activity	GO:0005829~cytosol;GO:0070062~extracellular vesicular exosome
g185.t1	523	tr|F1NRU5|F1NRU5_CHICK	426	93.63	424	81.07	99.53	27	0	1	424	1	424	0	NIN1/PSMD8 binding protein 1 homolog	NOB1	Gallus gallus (Chicken)	NA	preribosome, small subunit precursor [GO:0030688]; endoribonuclease activity [GO:0004521]; cleavage involved in rRNA processing [GO:0000469]; maturation of SSU-rRNA [GO:0030490]; visual perception [GO:0007601]	GO:0000469; GO:0004521; GO:0007601; GO:0030490; GO:0030688	GO:0004521~endoribonuclease activity	GO:0000469~cleavage involved in rRNA processing;GO:0007601~visual perception;GO:0030490~maturation of SSU-rRNA	GO:0030688~preribosome, small subunit precursor
g186.t1	213	tr|G1N999|G1N999_MELGA	918	80.69	233	100	25.38	2	1	24	213	1	233	4e-110	E3 ubiquitin-protein ligase (EC 2.3.2.26)	WWP2	Meleagris gallopavo (Common turkey)	PATHWAY: Protein modification; protein ubiquitination. {ECO:0000256|PIRNR:PIRNR001569}.	cytoplasm [GO:0005737]; extracellular exosome [GO:0070062]; membrane [GO:0016020]; nucleus [GO:0005634]; RNA polymerase II transcription factor binding [GO:0001085]; transcriptional activator activity, RNA polymerase II transcription factor binding [GO:0001190]; ubiquitin protein ligase activity [GO:0061630]; negative regulation of protein transport [GO:0051224]; negative regulation of sequence-s…	GO:0001085; GO:0001190; GO:0005634; GO:0005737; GO:0016020; GO:0032410; GO:0042391; GO:0043161; GO:0043433; GO:0051224; GO:0051865; GO:0061630; GO:0070062; GO:0070534; GO:1901016	GO:0001085~RNA polymerase II transcription factor binding;GO:0001190~RNA polymerase II transcription factor binding transcription factor activity involved in positive regulation of transcription;GO:0061630~ubiquitin protein ligase activity	GO:0032410~negative regulation of transporter activity;GO:0042391~regulation of membrane potential;GO:0043161~proteasome-mediated ubiquitin-dependent protein catabolic process;GO:0043433~negative regulation of sequence-specific DNA binding transcription factor activity;GO:0051224~negative regulation of protein transport;GO:0051865~protein autoubiquitination;GO:0070534~protein K63-linked ubiquitin…	GO:0005634~nucleus;GO:0005737~cytoplasm;GO:0016020~membrane;GO:0070062~extracellular vesicular exosome
g187.t1	1125	tr|A0A1D5PIZ8|A0A1D5PIZ8_CHICK	1658	93.82	680	60.44	41.01	11	2	1	649	1	680	0	IQ motif containing GTPase activating protein 1	IQGAP1	Gallus gallus (Chicken)	NA	regulation of GTPase activity [GO:0043087]; signal transduction [GO:0007165]	GO:0007165; GO:0043087	NA	GO:0007165~signal transduction;GO:0043087~regulation of GTPase activity	NA
g188.t1	484	tr|E1BQM2|E1BQM2_CHICK	665	98.31	295	60.95	44.36	5	0	1	295	1	295	0	Gamma-tubulin complex component	TUBGCP4	Gallus gallus (Chicken)	NA	centrosome [GO:0005813]; equatorial microtubule organizing center [GO:0000923]; gamma-tubulin complex [GO:0000930]; membrane [GO:0016020]; microtubule [GO:0005874]; recycling endosome [GO:0055037]; spindle pole [GO:0000922]; gamma-tubulin binding [GO:0043015]; structural constituent of cytoskeleton [GO:0005200]; centrosome duplication [GO:0051298]; cytoplasmic microtubule organization [GO:0031122…	GO:0000922; GO:0000923; GO:0000930; GO:0005200; GO:0005813; GO:0005874; GO:0007126; GO:0016020; GO:0031122; GO:0043015; GO:0051298; GO:0051415; GO:0055037; GO:0090307	GO:0005200~structural constituent of cytoskeleton;GO:0043015~gamma-tubulin binding	GO:0007126~meiotic nuclear division;GO:0031122~cytoplasmic microtubule organization;GO:0051298~centrosome duplication;GO:0051415~interphase microtubule nucleation by interphase microtubule organizing center;GO:0090307~mitotic spindle assembly	GO:0000922~spindle pole;GO:0000923~equatorial microtubule organizing center;GO:0000930~gamma-tubulin complex;GO:0005813~centrosome;GO:0005874~microtubule;GO:0016020~membrane;GO:0055037~recycling endosome
g189.t1	1625	tr|A0A1D5P3K1|A0A1D5P3K1_CHICK	1980	78.76	1676	100	84.65	217	19	75	1623	315	1978	0	Tumor protein p53 binding protein 1	NA	Gallus gallus (Chicken)	NA	NA	NA	NA	NA	NA
g190.t1	3151	tr|F1P3R3|F1P3R3_CHICK	2771	89.6	2750	87.27	99.24	213	7	1	2677	10	2759	0	Uncharacterized protein	NA	Gallus gallus (Chicken)	NA	microtubule [GO:0005874]; microtubule binding [GO:0008017]; microtubule cytoskeleton organization [GO:0000226]	GO:0000226; GO:0005874; GO:0008017	GO:0008017~microtubule binding	GO:0000226~microtubule cytoskeleton organization	GO:0005874~microtubule
g191.t1	1418	tr|E1BXR8|E1BXR8_CHICK	1429	93.27	1456	100	100	33	3	1	1418	1	1429	0	Inositol hexakisphosphate and diphosphoinositol-pentakisphosphate kinase (EC 2.7.4.21) (EC 2.7.4.24)	PPIP5K1	Gallus gallus (Chicken)	NA	cytosol [GO:0005829]; nucleoplasm [GO:0005654]; acid phosphatase activity [GO:0003993]; diphosphoinositol-pentakisphosphate kinase activity [GO:0033857]; inositol heptakisphosphate kinase activity [GO:0000829]; inositol hexakisphosphate 5-kinase activity [GO:0000832]; inositol hexakisphosphate kinase activity [GO:0000828]; inositol-1,3,4,5,6-pentakisphosphate kinase activity [GO:0000827]; inosito…	GO:0000827; GO:0000828; GO:0000829; GO:0000832; GO:0003993; GO:0005654; GO:0005829; GO:0006020; GO:0032958; GO:0033857	GO:0000827~inositol-1,3,4,5,6-pentakisphosphate kinase activity;GO:0000828~inositol hexakisphosphate kinase activity;GO:0000829~inositol heptakisphosphate kinase activity;GO:0000832~inositol hexakisphosphate 5-kinase activity;GO:0003993~acid phosphatase activity;GO:0033857~diphosphoinositol-pentakisphosphate kinase activity	GO:0006020~inositol metabolic process;GO:0032958~inositol phosphate biosynthetic process	GO:0005654~nucleoplasm;GO:0005829~cytosol
g192.t1	377	sp|P70079|KCRU_CHICK	417	99.18	368	97.61	88.25	3	0	10	377	50	417	0	Creatine kinase U-type, mitochondrial (EC 2.7.3.2) (Acidic-type mitochondrial creatine kinase) (Mia-CK) (Ubiquitous mitochondrial creatine kinase) (U-MtCK)	CKMT1	Gallus gallus (Chicken)	NA	mitochondrial inner membrane [GO:0005743]; ATP binding [GO:0005524]; creatine kinase activity [GO:0004111]	GO:0004111; GO:0005524; GO:0005743	GO:0004111~creatine kinase activity;GO:0005524~ATP binding	NA	GO:0005743~mitochondrial inner membrane
g193.t1	495	sp|Q8JG64|PDIA3_CHICK	505	94.26	470	94.95	93.07	9	1	26	495	54	505	0	Protein disulfide-isomerase A3 (EC 5.3.4.1) (Endoplasmic reticulum resident protein 57) (ER protein 57) (ERp57) (Glucose-regulated thiol oxidoreductase 58 kDa protein)	PDIA3 ERP57 GRP58	Gallus gallus (Chicken)	NA	cell surface [GO:0009986]; endoplasmic reticulum [GO:0005783]; endoplasmic reticulum lumen [GO:0005788]; extracellular exosome [GO:0070062]; extracellular space [GO:0005615]; focal adhesion [GO:0005925]; melanosome [GO:0042470]; myelin sheath [GO:0043209]; nucleus [GO:0005634]; peptide disulfide oxidoreductase activity [GO:0015037]; protein disulfide isomerase activity [GO:0003756]; RNA binding […	GO:0003723; GO:0003756; GO:0005615; GO:0005634; GO:0005783; GO:0005788; GO:0005925; GO:0006457; GO:0009986; GO:0015037; GO:0034976; GO:0042470; GO:0043209; GO:0045454; GO:0070062; GO:2001238	GO:0003723~RNA binding;GO:0003756~protein disulfide isomerase activity;GO:0015037~peptide disulfide oxidoreductase activity	GO:0006457~protein folding;GO:0034976~response to endoplasmic reticulum stress;GO:0045454~cell redox homeostasis;GO:2001238~positive regulation of extrinsic apoptotic signaling pathway	GO:0005615~extracellular space;GO:0005634~nucleus;GO:0005783~endoplasmic reticulum;GO:0005788~endoplasmic reticulum lumen;GO:0005925~focal adhesion;GO:0009986~cell surface;GO:0042470~melanosome;GO:0043209~myelin sheath;GO:0070062~extracellular vesicular exosome
g194.t1	423	tr|A0A0Q3T068|A0A0Q3T068_AMAAE	415	58.91	348	82.27	83.86	81	5	1	346	33	320	3e-104	Peptidylprolyl isomerase (EC 5.2.1.8)	AAES_163004	Amazona aestiva (Blue-fronted Amazon parrot)	NA	peptidyl-prolyl cis-trans isomerase activity [GO:0003755]	GO:0003755	GO:0003755~peptidyl-prolyl cis-trans isomerase activity	NA	NA
g195.t1	221	tr|A0A1L1RT80|A0A1L1RT80_CHICK	173	82.66	173	78.28	100	19	2	60	221	1	173	5e-92	Uncharacterized protein	NA	Gallus gallus (Chicken)	NA	GTP binding [GO:0005525]; GTPase activity [GO:0003924]	GO:0003924; GO:0005525	GO:0003924~GTPase activity;GO:0005525~GTP binding	NA	NA
g196.t1	129	tr|E1BWS9|E1BWS9_CHICK	129	100	129	100	100	0	0	1	129	1	129	4e-86	Huntingtin interacting protein K	HYPK	Gallus gallus (Chicken)	NA	cytoplasm [GO:0005737]; microtubule cytoskeleton [GO:0015630]; nucleoplasm [GO:0005654]; protein complex [GO:0043234]; protein N-terminus binding [GO:0047485]; negative regulation of apoptotic process [GO:0043066]; protein stabilization [GO:0050821]	GO:0005654; GO:0005737; GO:0015630; GO:0043066; GO:0043234; GO:0047485; GO:0050821	GO:0047485~protein N-terminus binding	GO:0043066~negative regulation of apoptotic process;GO:0050821~protein stabilization	GO:0005654~nucleoplasm;GO:0005737~cytoplasm;GO:0015630~microtubule cytoskeleton;GO:0043234~protein complex
g197.t1	464	tr|A0A1D5P189|A0A1D5P189_CHICK	439	83.67	441	95.04	100	44	3	50	464	1	439	0	Microfibrillar-associated protein 1	MFAP1	Gallus gallus (Chicken)	NA	NA	NA	NA	NA	NA
g198.t1	789	tr|Q91000|Q91000_CHICK	789	99.11	789	100	100	7	0	1	789	1	789	0	Furin, paired basic amino acid cleaving enzyme (Trans Golgi network protease furin)	FURIN	Gallus gallus (Chicken)	NA	integral component of membrane [GO:0016021]; serine-type endopeptidase activity [GO:0004252]	GO:0004252; GO:0016021	GO:0004252~serine-type endopeptidase activity	NA	GO:0016021~integral component of membrane
g199.t1	820	tr|F1NXT2|F1NXT2_CHICK	824	96.36	824	100	100	26	1	1	820	1	824	0	Tyrosine-protein kinase (EC 2.7.10.2)	FES	Gallus gallus (Chicken)	NA	cytoplasm [GO:0005737]; cytoskeleton [GO:0005856]; extrinsic component of cytoplasmic side of plasma membrane [GO:0031234]; ATP binding [GO:0005524]; non-membrane spanning protein tyrosine kinase activity [GO:0004715]; receptor binding [GO:0005102]; cell adhesion [GO:0007155]; cell differentiation [GO:0030154]; cell migration [GO:0016477]; chemotaxis [GO:0006935]; epidermal growth factor receptor…	GO:0004715; GO:0005102; GO:0005524; GO:0005737; GO:0005856; GO:0006935; GO:0007155; GO:0007173; GO:0016477; GO:0030154; GO:0031234; GO:0038083; GO:0042127; GO:0043304; GO:0045087	GO:0004715~non-membrane spanning protein tyrosine kinase activity;GO:0005102~receptor binding;GO:0005524~ATP binding	GO:0006935~chemotaxis;GO:0007155~cell adhesion;GO:0007173~epidermal growth factor receptor signaling pathway;GO:0016477~cell migration;GO:0030154~cell differentiation;GO:0038083~peptidyl-tyrosine autophosphorylation;GO:0042127~regulation of cell proliferation;GO:0043304~regulation of mast cell degranulation;GO:0045087~innate immune response	GO:0005737~cytoplasm;GO:0005856~cytoskeleton;GO:0031234~extrinsic component of cytoplasmic side of plasma membrane
g200.t1	1162	tr|A0A1D5PJD4|A0A1D5PJD4_CHICK	1147	93.48	1181	100	100	24	3	1	1162	1	1147	0	Alpha-mannosidase (EC 3.2.1.-)	MAN2A2	Gallus gallus (Chicken)	NA	integral component of membrane [GO:0016021]; alpha-mannosidase activity [GO:0004559]; carbohydrate binding [GO:0030246]; zinc ion binding [GO:0008270]; mannose metabolic process [GO:0006013]	GO:0004559; GO:0006013; GO:0008270; GO:0016021; GO:0030246	GO:0004559~alpha-mannosidase activity;GO:0008270~zinc ion binding;GO:0030246~carbohydrate binding	GO:0006013~mannose metabolic process	GO:0016021~integral component of membrane
g201.t1	89	tr|A0A0Q3LU22|A0A0Q3LU22_AMAAE	958	74.63	67	75.28	6.99	12	1	10	76	28	89	4e-30	Protein unc-45 A	AAES_162894	Amazona aestiva (Blue-fronted Amazon parrot)	NA	NA	NA	NA	NA	NA
g202.t1	878	tr|A0A1D5P9T4|A0A1D5P9T4_CHICK	931	98.86	874	99.54	93.88	10	0	5	878	58	931	0	Unc-45 myosin chaperone A	UNC45A	Gallus gallus (Chicken)	NA	NA	NA	NA	NA	NA
g204.t1	637	tr|Q5ZL71|Q5ZL71_CHICK	616	92.83	642	100	100	15	3	1	637	1	616	0	Uncharacterized protein	VPS33B RCJMB04_7g7	Gallus gallus (Chicken)	NA	vesicle docking involved in exocytosis [GO:0006904]	GO:0006904	NA	GO:0006904~vesicle docking involved in exocytosis	NA
g205.t1	185	tr|R4GGE0|R4GGE0_CHICK	185	95.68	185	100	100	8	0	1	185	1	185	3e-124	Uncharacterized protein	LOC107054223	Gallus gallus (Chicken)	NA	NA	NA	NA	NA	NA
g207.t1	648	tr|F1P1K7|F1P1K7_CHICK	848	95.33	578	89.2	68.16	24	1	38	615	30	604	0	Tubulin tyrosine ligase like 13, pseudogene	C10H15ORF58	Gallus gallus (Chicken)	NA	cellular protein modification process [GO:0006464]	GO:0006464	NA	GO:0006464~cellular protein modification process	NA
g208.t1	365	tr|A0A1L1RTG4|A0A1L1RTG4_CHICK	367	91.83	367	100	100	28	1	1	365	1	367	0	Uncharacterized protein	GDPGP1	Gallus gallus (Chicken)	NA	GDP-D-glucose phosphorylase activity [GO:0080048]	GO:0080048	GO:0080048~GDP-D-glucose phosphorylase activity	NA	NA
g209.t1	190	tr|F1P103|F1P103_CHICK	190	95.79	190	100	100	8	0	1	190	1	190	2e-129	Calcium and integrin-binding protein 1 isoform b	CIB1	Gallus gallus (Chicken)	NA	centrosome [GO:0005813]; endoplasmic reticulum [GO:0005783]; extracellular exosome [GO:0070062]; filopodium tip [GO:0032433]; growth cone [GO:0030426]; lamellipodium [GO:0030027]; neuronal cell body [GO:0043025]; nucleoplasm [GO:0005654]; perinuclear region of cytoplasm [GO:0048471]; sarcolemma [GO:0042383]; calcium ion binding [GO:0005509]; calcium-dependent protein kinase inhibitor activity [GO…	GO:0001954; GO:0002931; GO:0005509; GO:0005654; GO:0005783; GO:0005813; GO:0006915; GO:0006974; GO:0007026; GO:0007113; GO:0007286; GO:0008285; GO:0008427; GO:0010977; GO:0017016; GO:0030027; GO:0030220; GO:0030291; GO:0030307; GO:0030426; GO:0031122; GO:0032433; GO:0033630; GO:0038163; GO:0042383; GO:0043025; GO:0043066; GO:0043495; GO:0044325; GO:0045653; GO:0048471; GO:0051092; GO:0051302; GO:…	GO:0005509~calcium ion binding;GO:0008427~calcium-dependent protein kinase inhibitor activity;GO:0017016~Ras GTPase binding;GO:0030291~protein serine/threonine kinase inhibitor activity;GO:0043495~protein anchor;GO:0044325~ion channel binding	GO:0001954~positive regulation of cell-matrix adhesion;GO:0002931~response to ischemia;GO:0006915~apoptotic process;GO:0006974~cellular response to DNA damage stimulus;GO:0007026~negative regulation of microtubule depolymerization;GO:0007113~endomitotic cell cycle;GO:0007286~spermatid development;GO:0008285~negative regulation of cell proliferation;GO:0010977~negative regulation of neuron project…	GO:0005654~nucleoplasm;GO:0005783~endoplasmic reticulum;GO:0005813~centrosome;GO:0030027~lamellipodium;GO:0030426~growth cone;GO:0032433~filopodium tip;GO:0042383~sarcolemma;GO:0043025~neuronal cell body;GO:0048471~perinuclear region of cytoplasm;GO:0070062~extracellular vesicular exosome
g210.t1	840	tr|F1NZV0|F1NZV0_CHICK	825	96.9	840	100	100	11	1	1	840	1	825	0	Semaphorin 4B	SEMA4B	Gallus gallus (Chicken)	NA	integral component of membrane [GO:0016021]; plasma membrane [GO:0005886]; synapse [GO:0045202]	GO:0005886; GO:0016021; GO:0045202	NA	NA	GO:0005886~plasma membrane;GO:0016021~integral component of membrane;GO:0045202~synapse
g211.t1	430	tr|A0A1D5P8I7|A0A1D5P8I7_CHICK	451	94.95	436	100	96.67	15	1	2	430	16	451	0	Isocitrate dehydrogenase [NADP] (EC 1.1.1.42)	IDH2	Gallus gallus (Chicken)	NA	isocitrate dehydrogenase (NADP+) activity [GO:0004450]; magnesium ion binding [GO:0000287]; NAD binding [GO:0051287]; isocitrate metabolic process [GO:0006102]; tricarboxylic acid cycle [GO:0006099]	GO:0000287; GO:0004450; GO:0006099; GO:0006102; GO:0051287	GO:0000287~magnesium ion binding;GO:0004450~isocitrate dehydrogenase (NADP+) activity;GO:0051287~NAD binding	GO:0006099~tricarboxylic acid cycle;GO:0006102~isocitrate metabolic process	NA
g212.t1	635	tr|A0A1D5PMU6|A0A1D5PMU6_CHICK	487	98.36	487	76.69	100	8	0	149	635	1	487	0	Zinc finger protein 710	NA	Gallus gallus (Chicken)	NA	nucleic acid binding [GO:0003676]	GO:0003676	GO:0003676~nucleic acid binding	NA	NA
g213.t1	193	tr|A0A1D5PGQ1|A0A1D5PGQ1_CHICK	197	97.97	197	100	100	0	1	1	193	1	197	1e-138	Adaptor-related protein complex 3, sigma 2 subunit isoform 2	AP3S2	Gallus gallus (Chicken)	NA	membrane coat [GO:0030117]; protein transporter activity [GO:0008565]; intracellular protein transport [GO:0006886]; vesicle-mediated transport [GO:0016192]	GO:0006886; GO:0008565; GO:0016192; GO:0030117	GO:0008565~protein transporter activity	GO:0006886~intracellular protein transport;GO:0016192~vesicle-mediated transport	GO:0030117~membrane coat
g214.t1	961	sp|O57579|AMPN_CHICK	972	91.05	972	100	100	76	1	1	961	1	972	0	Aminopeptidase Ey (EC 3.4.11.20) (Aminopeptidase N)	ANPEP APDE	Gallus gallus (Chicken)	NA	cytoplasm [GO:0005737]; integral component of membrane [GO:0016021]; plasma membrane [GO:0005886]; metalloaminopeptidase activity [GO:0070006]; peptide binding [GO:0042277]; zinc ion binding [GO:0008270]; cell-cell signaling [GO:0007267]; peptide catabolic process [GO:0043171]; proteolysis [GO:0006508]; regulation of blood pressure [GO:0008217]; signal transduction [GO:0007165]	GO:0005737; GO:0005886; GO:0006508; GO:0007165; GO:0007267; GO:0008217; GO:0008270; GO:0016021; GO:0042277; GO:0043171; GO:0070006	GO:0008270~zinc ion binding;GO:0042277~peptide binding;GO:0070006~metalloaminopeptidase activity	GO:0006508~proteolysis;GO:0007165~signal transduction;GO:0007267~cell-cell signaling;GO:0008217~regulation of blood pressure;GO:0043171~peptide catabolic process	GO:0005737~cytoplasm;GO:0005886~plasma membrane;GO:0016021~integral component of membrane
g215.t1	78	tr|R4GGT1|R4GGT1_CHICK	303	97.78	45	57.69	14.85	1	0	1	45	87	131	5e-21	Mesoderm posterior protein 1	MESP1	Gallus gallus (Chicken)	NA	nucleus [GO:0005634]; protein dimerization activity [GO:0046983]; RNA polymerase II core promoter proximal region sequence-specific DNA binding [GO:0000978]; transcriptional activator activity, RNA polymerase II core promoter proximal region sequence-specific binding [GO:0001077]; embryonic pattern specification [GO:0009880]; heart morphogenesis [GO:0003007]; mesoderm formation [GO:0001707]; somi…	GO:0000978; GO:0001077; GO:0001707; GO:0001756; GO:0003007; GO:0005634; GO:0009880; GO:0046983	GO:0000978~RNA polymerase II core promoter proximal region sequence-specific DNA binding;GO:0001077~RNA polymerase II core promoter proximal region sequence-specific DNA binding transcription factor activity involved in positive regulation of transcription;GO:0046983~protein dimerization activity	GO:0001707~mesoderm formation;GO:0001756~somitogenesis;GO:0003007~heart morphogenesis;GO:0009880~embryonic pattern specification	GO:0005634~nucleus
g216.t1	276	tr|B5G4W1|B5G4W1_CHICK	354	97.46	276	100	77.97	7	0	1	276	79	354	0	Type 1/III gonadotropin-releasing hormone receptor hexahelical variant	GNRHR1/III	Gallus gallus (Chicken)	NA	integral component of membrane [GO:0016021]; gonadotropin-releasing hormone receptor activity [GO:0004968]	GO:0004968; GO:0016021	GO:0004968~gonadotropin-releasing hormone receptor activity	NA	GO:0016021~integral component of membrane
g217.t1	212	tr|F1P3T4|F1P3T4_CHICK	212	96.23	212	100	100	8	0	1	212	1	212	6e-152	Transmembrane emp24 domain-containing protein 3 isoform 1 precursor	TMED3	Gallus gallus (Chicken)	NA	endoplasmic reticulum [GO:0005783]; endoplasmic reticulum-Golgi intermediate compartment [GO:0005793]; Golgi apparatus [GO:0005794]; integral component of membrane [GO:0016021]; transport [GO:0006810]	GO:0005783; GO:0005793; GO:0005794; GO:0006810; GO:0016021	NA	GO:0006810~transport	GO:0005783~endoplasmic reticulum;GO:0005793~endoplasmic reticulum-Golgi intermediate compartment;GO:0005794~Golgi apparatus;GO:0016021~integral component of membrane
g218.t1	494	tr|A0A1D5PEG9|A0A1D5PEG9_CHICK	480	89.88	494	100	100	36	2	1	494	1	480	0	Ankyrin repeat domain 34C	ANKRD34C	Gallus gallus (Chicken)	NA	NA	NA	NA	NA	NA
g219.t1	1256	tr|F1P3U7|F1P3U7_CHICK	1284	99.3	1136	90.45	88.47	8	0	121	1256	149	1284	0	Ras protein specific guanine nucleotide releasing factor 1	NA	Gallus gallus (Chicken)	NA	cytosol [GO:0005829]; growth cone [GO:0030426]; glutamate receptor binding [GO:0035254]; Rho guanyl-nucleotide exchange factor activity [GO:0005089]; activation of GTPase activity [GO:0090630]; cell proliferation [GO:0008283]; neuron projection development [GO:0031175]; regulation of neuronal synaptic plasticity [GO:0048168]; regulation of NMDA receptor activity [GO:2000310]; regulation of Rac pr…	GO:0005089; GO:0005829; GO:0007264; GO:0008283; GO:0030426; GO:0031175; GO:0035020; GO:0035023; GO:0035254; GO:0048168; GO:0090630; GO:2000310	GO:0005089~Rho guanyl-nucleotide exchange factor activity;GO:0035254~glutamate receptor binding	GO:0007264~small GTPase mediated signal transduction;GO:0008283~cell proliferation;GO:0031175~neuron projection development;GO:0035020~regulation of Rac protein signal transduction;GO:0035023~regulation of Rho protein signal transduction;GO:0048168~regulation of neuronal synaptic plasticity;GO:0090630~activation of GTPase activity;GO:2000310~regulation of N-methyl-D-aspartate selective glutamate …	GO:0005829~cytosol;GO:0030426~growth cone
g220.t1	251	tr|A0A1D5PG47|A0A1D5PG47_CHICK	329	98.8	251	100	76.29	3	0	1	251	79	329	0	Cathepsin H	CTSH	Gallus gallus (Chicken)	NA	cysteine-type peptidase activity [GO:0008234]	GO:0008234	GO:0008234~cysteine-type peptidase activity	NA	NA
g221.t1	1075	tr|A0A1L1RX68|A0A1L1RX68_CHICK	1234	97.1	724	67.35	58.67	21	0	352	1075	511	1234	0	Bloom syndrome protein homolog	BLM	Gallus gallus (Chicken)	NA	nucleus [GO:0005634]; ATP binding [GO:0005524]; ATP-dependent 3'-5' DNA helicase activity [GO:0043140]; DNA binding [GO:0003677]; DNA recombination [GO:0006310]; DNA repair [GO:0006281]; DNA replication [GO:0006260]	GO:0003677; GO:0005524; GO:0005634; GO:0006260; GO:0006281; GO:0006310; GO:0043140	GO:0003677~DNA binding;GO:0005524~ATP binding;GO:0043140~ATP-dependent 3'-5' DNA helicase activity	GO:0006260~DNA replication;GO:0006281~DNA repair;GO:0006310~DNA recombination	GO:0005634~nucleus
g222.t1	514	tr|A0A1D5PX51|A0A1D5PX51_CHICK	453	91.69	373	72.57	82.34	31	0	141	513	80	452	0	WD repeat-containing protein 76	NA	Gallus gallus (Chicken)	NA	cellular response to DNA damage stimulus [GO:0006974]	GO:0006974	NA	GO:0006974~cellular response to DNA damage stimulus	NA
g223.t1	811	tr|A0A091IIR2|A0A091IIR2_CALAN	536	91.23	536	66.09	100	47	0	276	811	1	536	0	FERM domain-containing protein 5 (Fragment)	N300_05549	Calypte anna (Anna's hummingbird) (Archilochus anna)	NA	cytoskeleton [GO:0005856]; integral component of membrane [GO:0016021]	GO:0005856; GO:0016021	NA	NA	GO:0005856~cytoskeleton;GO:0016021~integral component of membrane
g224.t1	736	sp|P24503|CADH4_CHICK	913	94.97	736	100	80.61	1	1	1	736	214	913	0	Cadherin-4 (Retinal cadherin) (R-CAD) (R-cadherin)	CDH4	Gallus gallus (Chicken)	NA	integral component of membrane [GO:0016021]; plasma membrane [GO:0005886]; calcium ion binding [GO:0005509]; homophilic cell adhesion via plasma membrane adhesion molecules [GO:0007156]	GO:0005509; GO:0005886; GO:0007156; GO:0016021	GO:0005509~calcium ion binding	GO:0007156~homophilic cell adhesion via plasma membrane adhesion molecules	GO:0005886~plasma membrane;GO:0016021~integral component of membrane
g225.t1	207	tr|F1NYV5|F1NYV5_CHICK	833	95.24	63	30.43	7.56	3	0	131	193	51	113	7e-35	Cadherin-4	CDH4	Gallus gallus (Chicken)	NA	integral component of membrane [GO:0016021]; plasma membrane [GO:0005886]; calcium ion binding [GO:0005509]; homophilic cell adhesion via plasma membrane adhesion molecules [GO:0007156]	GO:0005509; GO:0005886; GO:0007156; GO:0016021	GO:0005509~calcium ion binding	GO:0007156~homophilic cell adhesion via plasma membrane adhesion molecules	GO:0005886~plasma membrane;GO:0016021~integral component of membrane
g226.t1	72	tr|E1C0W6|E1C0W6_CHICK	661	100	59	81.94	8.93	0	0	14	72	31	89	4e-32	Peptidylarginine deiminase type I	PADI1 cPAD1	Gallus gallus (Chicken)	NA	cell [GO:0005623]; cytoplasm [GO:0005737]; nucleus [GO:0005634]; calcium ion binding [GO:0005509]; protein-arginine deiminase activity [GO:0004668]; histone citrullination [GO:0036414]	GO:0004668; GO:0005509; GO:0005623; GO:0005634; GO:0005737; GO:0036414	GO:0004668~protein-arginine deiminase activity;GO:0005509~calcium ion binding	GO:0036414~histone citrullination	GO:0005623~cell;GO:0005634~nucleus;GO:0005737~cytoplasm
g227.t1	656	tr|G1MQB1|G1MQB1_MELGA	665	97.59	663	100	99.7	9	1	1	656	3	665	0	Peptidyl arginine deiminase 2	PADI2	Meleagris gallopavo (Common turkey)	NA	cytoplasm [GO:0005737]; extracellular exosome [GO:0070062]; transcriptionally active chromatin [GO:0035327]; calcium ion binding [GO:0005509]; estrogen receptor binding [GO:0030331]; protein-arginine deiminase activity [GO:0004668]; chromatin-mediated maintenance of transcription [GO:0048096]; histone H3-R26 citrullination [GO:0036413]; intracellular estrogen receptor signaling pathway [GO:003052…	GO:0004668; GO:0005509; GO:0005737; GO:0010848; GO:0021762; GO:0030331; GO:0030520; GO:0035327; GO:0036413; GO:0048096; GO:0070062; GO:0070100; GO:1901624	GO:0004668~protein-arginine deiminase activity;GO:0005509~calcium ion binding;GO:0030331~estrogen receptor binding	GO:0010848~regulation of chromatin disassembly;GO:0021762~substantia nigra development;GO:0030520~intracellular estrogen receptor signaling pathway;GO:0036413~histone H3-R26 citrullination;GO:0048096~chromatin-mediated maintenance of transcription;GO:0070100~negative regulation of chemokine-mediated signaling pathway;GO:1901624~negative regulation of lymphocyte chemotaxis	GO:0005737~cytoplasm;GO:0035327~transcriptionally active chromatin;GO:0070062~extracellular vesicular exosome
g228.t1	258	tr|G1MQC3|G1MQC3_MELGA	290	99.22	256	99.22	88.28	2	0	3	258	35	290	0	Succinate dehydrogenase [ubiquinone] iron-sulfur subunit, mitochondrial (EC 1.3.5.1)	SDHB	Meleagris gallopavo (Common turkey)	PATHWAY: Carbohydrate metabolism; tricarboxylic acid cycle; fumarate from succinate (eukaryal route): step 1/1. {ECO:0000256|RuleBase:RU361237}.	extracellular exosome [GO:0070062]; mitochondrial respiratory chain complex II, succinate dehydrogenase complex (ubiquinone) [GO:0005749]; nucleoplasm [GO:0005654]; plasma membrane [GO:0005886]; 2 iron, 2 sulfur cluster binding [GO:0051537]; 3 iron, 4 sulfur cluster binding [GO:0051538]; 4 iron, 4 sulfur cluster binding [GO:0051539]; electron carrier activity [GO:0009055]; metal ion binding [GO:0…	GO:0005654; GO:0005749; GO:0005886; GO:0006099; GO:0008177; GO:0009055; GO:0046872; GO:0051537; GO:0051538; GO:0051539; GO:0070062	GO:0008177~succinate dehydrogenase (ubiquinone) activity;GO:0009055~electron carrier activity;GO:0046872~metal ion binding;GO:0051537~2 iron, 2 sulfur cluster binding;GO:0051538~3 iron, 4 sulfur cluster binding;GO:0051539~4 iron, 4 sulfur cluster binding	GO:0006099~tricarboxylic acid cycle	GO:0005654~nucleoplasm;GO:0005749~mitochondrial respiratory chain complex II, succinate dehydrogenase complex (ubiquinone);GO:0005886~plasma membrane;GO:0070062~extracellular vesicular exosome
g229.t1	123	tr|G1MQC6|G1MQC6_MELGA	137	95.79	95	77.24	69.34	4	0	1	95	1	95	5e-60	Uncharacterized protein	MRPS16	Meleagris gallopavo (Common turkey)	NA	cytosol [GO:0005829]; mitochondrial small ribosomal subunit [GO:0005763]; structural constituent of ribosome [GO:0003735]; translation [GO:0006412]	GO:0003735; GO:0005763; GO:0005829; GO:0006412	GO:0003735~structural constituent of ribosome	GO:0006412~translation	GO:0005763~mitochondrial small ribosomal subunit;GO:0005829~cytosol
g230.t1	431	tr|H0ZZ99|H0ZZ99_TAEGU	270	79.61	255	59.16	94.44	48	3	174	426	16	268	3e-138	Uncharacterized protein	LOC100225526	Taeniopygia guttata (Zebra finch) (Poephila guttata)	NA	integral component of membrane [GO:0016021]	GO:0016021	NA	NA	GO:0016021~integral component of membrane
g231.t1	509	tr|G1MQD7|G1MQD7_MELGA	464	96.56	465	91.36	100	15	1	45	509	1	464	0	ERBB receptor feedback inhibitor 1	ERRFI1	Meleagris gallopavo (Common turkey)	NA	cytosol [GO:0005829]; extrinsic component of cytoplasmic side of plasma membrane [GO:0031234]; protein kinase binding [GO:0019901]; lung alveolus development [GO:0048286]; lung epithelium development [GO:0060428]; lung vasculature development [GO:0060426]; negative regulation of epidermal growth factor-activated receptor activity [GO:0007175]; negative regulation of protein autophosphorylation [G…	GO:0005829; GO:0007175; GO:0019901; GO:0031234; GO:0031953; GO:0043589; GO:0045616; GO:0048286; GO:0060426; GO:0060428	GO:0019901~protein kinase binding	GO:0007175~negative regulation of epidermal growth factor-activated receptor activity;GO:0031953~negative regulation of protein autophosphorylation;GO:0043589~skin morphogenesis;GO:0045616~regulation of keratinocyte differentiation;GO:0048286~lung alveolus development;GO:0060426~lung vasculature development;GO:0060428~lung epithelium development	GO:0005829~cytosol;GO:0031234~extrinsic component of cytoplasmic side of plasma membrane
g232.t1	189	tr|G1MQE7|G1MQE7_MELGA	189	100	189	100	100	0	0	1	189	1	189	5e-135	Parkinsonism associated deglycase	PARK7	Meleagris gallopavo (Common turkey)	NA	cell body [GO:0044297]; cell-cell adherens junction [GO:0005913]; chromatin [GO:0000785]; cytosol [GO:0005829]; endoplasmic reticulum [GO:0005783]; extracellular exosome [GO:0070062]; mitochondrial intermembrane space [GO:0005758]; mitochondrial matrix [GO:0005759]; mitochondrial respiratory chain complex I [GO:0005747]; neuron projection [GO:0043005]; perinuclear region of cytoplasm [GO:0048471]…	GO:0000785; GO:0002866; GO:0003713; GO:0003729; GO:0005747; GO:0005758; GO:0005759; GO:0005783; GO:0005829; GO:0005913; GO:0006469; GO:0006517; GO:0007005; GO:0008233; GO:0008344; GO:0010273; GO:0010629; GO:0016532; GO:0016605; GO:0018323; GO:0019900; GO:0019955; GO:0032091; GO:0032435; GO:0032757; GO:0033138; GO:0033234; GO:0033864; GO:0036470; GO:0036471; GO:0036478; GO:0036524; GO:0036526; GO:…	GO:0003713~transcription coactivator activity;GO:0003729~mRNA binding;GO:0008233~peptidase activity;GO:0016532~superoxide dismutase copper chaperone activity;GO:0019900~kinase binding;GO:0019955~cytokine binding;GO:0036470~tyrosine 3-monooxygenase activator activity;GO:0036478~L-dopa decarboxylase activator activity;GO:0042803~protein homodimerization activity;GO:0044388~small protein activating …	GO:0002866~positive regulation of acute inflammatory response to antigenic stimulus;GO:0006469~negative regulation of protein kinase activity;GO:0006517~protein deglycosylation;GO:0007005~mitochondrion organization;GO:0008344~adult locomotory behavior;GO:0010273~detoxification of copper ion;GO:0010629~negative regulation of gene expression;GO:0018323~enzyme active site formation via L-cysteine su…	GO:0000785~chromatin;GO:0005747~mitochondrial respiratory chain complex I;GO:0005758~mitochondrial intermembrane space;GO:0005759~mitochondrial matrix;GO:0005783~endoplasmic reticulum;GO:0005829~cytosol;GO:0005913~cell-cell adherens junction;GO:0016605~PML body;GO:0043005~neuron projection;GO:0044297~cell body;GO:0048471~perinuclear region of cytoplasm;GO:0070062~extracellular vesicular exosome
g233.t1	124	tr|Q6Q2J6|Q6Q2J6_CHICK	124	96.77	124	100	100	4	0	1	124	1	124	8e-84	Preprourotensin II	LOC107057365 UTS2	Gallus gallus (Chicken)	NA	extracellular region [GO:0005576]; hormone activity [GO:0005179]; regulation of blood pressure [GO:0008217]; regulation of blood vessel diameter [GO:0097746]	GO:0005179; GO:0005576; GO:0008217; GO:0097746	GO:0005179~hormone activity	GO:0008217~regulation of blood pressure	GO:0005576~extracellular region
g234.t1	391	tr|A0A091PQL5|A0A091PQL5_HALAL	1103	69.59	171	43.73	15.5	9	1	3	130	270	440	3e-69	Period circadian protein 3 (Fragment)	N329_12375	Haliaeetus albicilla (White-tailed sea-eagle)	NA	circadian regulation of gene expression [GO:0032922]	GO:0032922	NA	GO:0032922~circadian regulation of gene expression	NA
g235.t1	1717	tr|G1MQR7|G1MQR7_MELGA	1513	99.2	1492	86.9	98.61	3	2	82	1564	1	1492	0	Calmodulin binding transcription activator 1	CAMTA1	Meleagris gallopavo (Common turkey)	NA	cytosol [GO:0005829]; nucleolus [GO:0005730]; sequence-specific DNA binding [GO:0043565]; neuromuscular process controlling balance [GO:0050885]	GO:0005730; GO:0005829; GO:0043565; GO:0050885	GO:0043565~sequence-specific DNA binding	GO:0050885~neuromuscular process controlling balance	GO:0005730~nucleolus;GO:0005829~cytosol
g237.t1	528	tr|F1NUM7|F1NUM7_CHICK	559	86.93	574	100	100	14	3	1	528	1	559	0	DnaJ heat shock protein family (Hsp40) member C11	DNAJC11	Gallus gallus (Chicken)	NA	extracellular exosome [GO:0070062]; mitochondrial inner membrane [GO:0005743]	GO:0005743; GO:0070062	NA	NA	GO:0005743~mitochondrial inner membrane;GO:0070062~extracellular vesicular exosome
g238.t1	306	tr|R4GGG1|R4GGG1_CHICK	306	99.02	306	100	100	3	0	1	306	1	306	0	PHD finger protein 13	PHF13	Gallus gallus (Chicken)	NA	zinc ion binding [GO:0008270]	GO:0008270	GO:0008270~zinc ion binding	NA	NA
g239.t1	600	tr|A0A1D5PKW3|A0A1D5PKW3_CHICK	600	99.67	600	100	100	2	0	1	600	1	600	0	Kelch like family member 21	KLHL21	Gallus gallus (Chicken)	NA	NA	NA	NA	NA	NA
g240.t1	681	tr|F1NSK0|F1NSK0_CHICK	616	90.1	606	88.99	98.38	59	1	77	681	11	616	0	Zinc finger and BTB domain-containing protein 48	ZBTB48	Gallus gallus (Chicken)	NA	chromosome, telomeric region [GO:0000781]; cytosol [GO:0005829]; nucleoplasm [GO:0005654]; double-stranded telomeric DNA binding [GO:0003691]; identical protein binding [GO:0042802]; telomere maintenance via telomere lengthening [GO:0010833]	GO:0000781; GO:0003691; GO:0005654; GO:0005829; GO:0010833; GO:0042802	GO:0003691~double-stranded telomeric DNA binding;GO:0042802~identical protein binding	GO:0010833~telomere maintenance via telomere lengthening	GO:0000781~chromosome, telomeric region;GO:0005654~nucleoplasm;GO:0005829~cytosol
g241.t1	790	tr|A0A088DBQ4|A0A088DBQ4_CHICK	836	86.36	836	100	100	68	1	1	790	1	836	0	Taste receptor type 1 member 1	T1R1	Gallus gallus (Chicken)	NA	integral component of membrane [GO:0016021]; plasma membrane [GO:0005886]; G-protein coupled receptor activity [GO:0004930]	GO:0004930; GO:0005886; GO:0016021	GO:0004930~G-protein coupled receptor activity	NA	GO:0005886~plasma membrane;GO:0016021~integral component of membrane
g242.t1	595	tr|A0A0Q3LZ76|A0A0Q3LZ76_AMAAE	590	73.06	594	99.83	100	117	4	1	594	39	589	0	Polynucleotide 5'-hydroxyl-kinase NOL9	AAES_161420	Amazona aestiva (Blue-fronted Amazon parrot)	NA	ATP binding [GO:0005524]; kinase activity [GO:0016301]	GO:0005524; GO:0016301	GO:0005524~ATP binding;GO:0016301~kinase activity	NA	NA
g243.t1	1330	tr|G1MRG3|G1MRG3_MELGA	835	91.92	730	54.89	87.43	20	3	44	736	21	748	0	Pleckstrin homology and RhoGEF domain containing G5	PLEKHG5	Meleagris gallopavo (Common turkey)	NA	cell-cell junction [GO:0005911]; endocytic vesicle [GO:0030139]; lamellipodium [GO:0030027]; plasma membrane [GO:0005886]; Rho guanyl-nucleotide exchange factor activity [GO:0005089]; signal transducer activity [GO:0004871]; endothelial cell chemotaxis [GO:0035767]; positive regulation of I-kappaB kinase/NF-kappaB signaling [GO:0043123]; regulation of Rho protein signal transduction [GO:0035023]	GO:0004871; GO:0005089; GO:0005886; GO:0005911; GO:0030027; GO:0030139; GO:0035023; GO:0035767; GO:0043123	GO:0004871~signal transducer activity;GO:0005089~Rho guanyl-nucleotide exchange factor activity	GO:0035023~regulation of Rho protein signal transduction;GO:0035767~endothelial cell chemotaxis;GO:0043123~positive regulation of I-kappaB kinase/NF-kappaB signaling	GO:0005886~plasma membrane;GO:0005911~cell-cell junction;GO:0030027~lamellipodium;GO:0030139~endocytic vesicle
g244.t1	1099	tr|H9H079|H9H079_MELGA	443	90.97	443	40.31	100	40	0	657	1099	1	443	0	Uncharacterized protein	ESPNL	Meleagris gallopavo (Common turkey)	NA	NA	NA	NA	NA	NA
g245.t1	104	tr|Q9DEC6|Q9DEC6_CHICK	69	60	45	43.27	65.22	18	0	7	51	25	69	8e-09	Hairy-1 (Fragment)	chairy-1	Gallus gallus (Chicken)	NA	protein dimerization activity [GO:0046983]	GO:0046983	GO:0046983~protein dimerization activity	NA	NA
g246.t1	342	tr|A0A1D5P097|A0A1D5P097_CHICK	347	98.27	347	100	100	1	1	1	342	1	347	0	Acyl-CoA thioesterase 7	ACOT7	Gallus gallus (Chicken)	NA	NA	NA	NA	NA	NA
g247.t1	636	tr|G1MRJ7|G1MRJ7_MELGA	432	81.96	449	70.6	100	48	4	1	449	1	416	0	G protein-coupled receptor 153	GPR153	Meleagris gallopavo (Common turkey)	NA	integral component of membrane [GO:0016021]; G-protein coupled receptor activity [GO:0004930]	GO:0004930; GO:0016021	GO:0004930~G-protein coupled receptor activity	NA	GO:0016021~integral component of membrane
g248.t1	188	tr|Q5ZMU7|Q5ZMU7_CHICK	297	100	188	100	63.3	0	0	1	188	110	297	2e-136	Protein-S-isoprenylcysteine O-methyltransferase (EC 2.1.1.100)	ICMT RCJMB04_1c6	Gallus gallus (Chicken)	NA	endoplasmic reticulum membrane [GO:0005789]; integral component of membrane [GO:0016021]; protein C-terminal S-isoprenylcysteine carboxyl O-methyltransferase activity [GO:0004671]	GO:0004671; GO:0005789; GO:0016021	GO:0004671~protein C-terminal S-isoprenylcysteine carboxyl O-methyltransferase activity	NA	GO:0005789~endoplasmic reticulum membrane;GO:0016021~integral component of membrane
g249.t1	213	tr|G1MRM1|G1MRM1_MELGA	512	87.74	212	99.53	41.41	1	1	1	212	309	495	2e-125	Ring finger protein 207	RNF207	Meleagris gallopavo (Common turkey)	NA	perinuclear region of cytoplasm [GO:0048471]; chaperone binding [GO:0051087]; Hsp70 protein binding [GO:0030544]; ion channel binding [GO:0044325]; zinc ion binding [GO:0008270]; positive regulation of delayed rectifier potassium channel activity [GO:1902261]; positive regulation of gene expression [GO:0010628]; positive regulation of voltage-gated potassium channel activity involved in ventricul…	GO:0008270; GO:0010628; GO:0030544; GO:0044325; GO:0048471; GO:0051087; GO:1902261; GO:1903762	GO:0008270~zinc ion binding;GO:0030544~Hsp70 protein binding;GO:0044325~ion channel binding;GO:0051087~chaperone binding	GO:0010628~positive regulation of gene expression;GO:1902261~positive regulation of delayed rectifier potassium channel activity;GO:1903762~positive regulation of voltage-gated potassium channel activity involved in ventricular cardiac muscle cell action potential repolarization	GO:0048471~perinuclear region of cytoplasm
g250.t1	427	tr|G1MRM1|G1MRM1_MELGA	512	91.86	221	51.76	43.16	18	0	207	427	69	289	1e-124	Ring finger protein 207	RNF207	Meleagris gallopavo (Common turkey)	NA	perinuclear region of cytoplasm [GO:0048471]; chaperone binding [GO:0051087]; Hsp70 protein binding [GO:0030544]; ion channel binding [GO:0044325]; zinc ion binding [GO:0008270]; positive regulation of delayed rectifier potassium channel activity [GO:1902261]; positive regulation of gene expression [GO:0010628]; positive regulation of voltage-gated potassium channel activity involved in ventricul…	GO:0008270; GO:0010628; GO:0030544; GO:0044325; GO:0048471; GO:0051087; GO:1902261; GO:1903762	GO:0008270~zinc ion binding;GO:0030544~Hsp70 protein binding;GO:0044325~ion channel binding;GO:0051087~chaperone binding	GO:0010628~positive regulation of gene expression;GO:1902261~positive regulation of delayed rectifier potassium channel activity;GO:1903762~positive regulation of voltage-gated potassium channel activity involved in ventricular cardiac muscle cell action potential repolarization	GO:0048471~perinuclear region of cytoplasm
g251.t1	128	tr|F1N9J4|F1N9J4_CHICK	128	100	118	92.19	92.19	0	0	1	118	1	118	5e-82	60S ribosomal protein L22	RPL22	Gallus gallus (Chicken)	NA	cytosolic large ribosomal subunit [GO:0022625]; extracellular exosome [GO:0070062]; extracellular matrix [GO:0031012]; focal adhesion [GO:0005925]; nucleus [GO:0005634]; heparin binding [GO:0008201]; RNA binding [GO:0003723]; structural constituent of ribosome [GO:0003735]; alpha-beta T cell differentiation [GO:0046632]; translation [GO:0006412]	GO:0003723; GO:0003735; GO:0005634; GO:0005925; GO:0006412; GO:0008201; GO:0022625; GO:0031012; GO:0046632; GO:0070062	GO:0003723~RNA binding;GO:0003735~structural constituent of ribosome;GO:0008201~heparin binding	GO:0006412~translation;GO:0046632~alpha-beta T cell differentiation	GO:0005634~nucleus;GO:0005925~focal adhesion;GO:0022625~cytosolic large ribosomal subunit;GO:0031012~extracellular matrix;GO:0070062~extracellular vesicular exosome
g252.t1	1448	tr|G1MR33|G1MR33_MELGA	1956	95.14	658	45.44	33.64	8	3	773	1429	1320	1954	0	Chromodomain helicase DNA binding protein 5	CHD5	Meleagris gallopavo (Common turkey)	NA	cytosol [GO:0005829]; membrane [GO:0016020]; nuclear speck [GO:0016607]; ATP binding [GO:0005524]; ATP-dependent helicase activity [GO:0008026]; DNA binding [GO:0003677]; H3K27me3 modified histone binding [GO:0061628]; zinc ion binding [GO:0008270]; histone H3-K27 trimethylation [GO:0098532]; regulation of transcription involved in cell fate commitment [GO:0060850]	GO:0003677; GO:0005524; GO:0005829; GO:0008026; GO:0008270; GO:0016020; GO:0016607; GO:0060850; GO:0061628; GO:0098532	GO:0003677~DNA binding;GO:0005524~ATP binding;GO:0008026~ATP-dependent helicase activity;GO:0008270~zinc ion binding;GO:0061628~H3K27me3 modified histone binding	GO:0060850~regulation of transcription involved in cell fate commitment;GO:0098532~histone H3-K27 trimethylation	GO:0005829~cytosol;GO:0016020~membrane;GO:0016607~nuclear speck
g253.t1	531	tr|H0YWU3|H0YWU3_TAEGU	398	97.89	331	62.34	83.17	7	0	72	402	9	339	0	Uncharacterized protein	KCNAB2	Taeniopygia guttata (Zebra finch) (Poephila guttata)	NA	axon [GO:0030424]; cytoplasm [GO:0005737]; integral component of membrane [GO:0016021]; voltage-gated potassium channel activity [GO:0005249]	GO:0005249; GO:0005737; GO:0016021; GO:0030424	GO:0005249~voltage-gated potassium channel activity	NA	GO:0005737~cytoplasm;GO:0016021~integral component of membrane;GO:0030424~axon
g254.t1	1378	tr|G1MRZ5|G1MRZ5_MELGA	1406	87.59	1410	100	100	137	9	1	1377	1	1405	0	Nephrocystin 4	NPHP4	Meleagris gallopavo (Common turkey)	NA	cell-cell junction [GO:0005911]; centrosome [GO:0005813]; ciliary base [GO:0097546]; cytoplasm [GO:0005737]; photoreceptor connecting cilium [GO:0032391]; ribbon synapse [GO:0097470]; flagellated sperm motility [GO:0030317]; negative regulation of canonical Wnt signaling pathway [GO:0090090]; photoreceptor cell maintenance [GO:0045494]; photoreceptor cell outer segment organization [GO:0035845]; …	GO:0005737; GO:0005813; GO:0005911; GO:0030317; GO:0032391; GO:0035845; GO:0045494; GO:0060041; GO:0090090; GO:0097470; GO:0097546; GO:1903348	NA	GO:0030317~sperm motility;GO:0035845~photoreceptor cell outer segment organization;GO:0045494~photoreceptor cell maintenance;GO:0060041~retina development in camera-type eye;GO:0090090~negative regulation of canonical Wnt signaling pathway;GO:1903348~positive regulation of tight junction assembly	GO:0005737~cytoplasm;GO:0005813~centrosome;GO:0005911~cell-cell junction;GO:0032391~photoreceptor connecting cilium;GO:0097470~ribbon synapse;GO:0097546~ciliary base
g255.t1	177	tr|G1MS00|G1MS00_MELGA	134	99.09	110	62.15	82.09	1	0	11	120	1	110	1e-74	Adherens junctions associated protein 1	NA	Meleagris gallopavo (Common turkey)	NA	integral component of membrane [GO:0016021]	GO:0016021	NA	NA	GO:0016021~integral component of membrane
g256.t1	191	tr|G1MS59|G1MS59_MELGA	255	93.18	88	46.07	34.51	6	0	78	165	63	150	1e-50	DNA fragmentation factor subunit beta	DFFB	Meleagris gallopavo (Common turkey)	NA	cytoplasm [GO:0005737]; nucleolus [GO:0005730]; DNA binding [GO:0003677]; nuclease activity [GO:0004518]; apoptotic DNA fragmentation [GO:0006309]	GO:0003677; GO:0004518; GO:0005730; GO:0005737; GO:0006309	GO:0003677~DNA binding;GO:0004518~nuclease activity	GO:0006309~apoptotic DNA fragmentation	GO:0005730~nucleolus;GO:0005737~cytoplasm
g257.t1	618	tr|E1C2W2|E1C2W2_CHICK	950	75.38	658	100	69.26	73	4	17	611	244	875	0	Centrosomal protein 104	CEP104	Gallus gallus (Chicken)	NA	NA	NA	NA	NA	NA
g258.t1	601	tr|R0M0A0|R0M0A0_ANAPL	372	83.02	371	61.73	99.73	57	2	237	601	2	372	0	Leucine-rich repeat-containing protein 47 (Fragment)	Anapl_01945	Anas platyrhynchos (Mallard) (Anas boschas)	NA	phenylalanine-tRNA ligase activity [GO:0004826]; RNA binding [GO:0003723]	GO:0003723; GO:0004826	GO:0003723~RNA binding;GO:0004826~phenylalanine-tRNA ligase activity	NA	NA
g259.t1	502	tr|A0A1L1RNL0|A0A1L1RNL0_CHICK	452	82.2	455	90.64	100	74	3	1	452	1	451	0	Uncharacterized protein	CCDC27	Gallus gallus (Chicken)	NA	NA	NA	NA	NA	NA
g260.t1	630	tr|F1P1U2|F1P1U2_CHICK	660	94.76	649	100	98.33	15	1	1	630	12	660	0	Tumor protein p73	TP73	Gallus gallus (Chicken)	NA	cell junction [GO:0030054]; chromatin [GO:0000785]; cytosol [GO:0005829]; Golgi apparatus [GO:0005794]; nucleoplasm [GO:0005654]; transcription factor complex [GO:0005667]; chromatin binding [GO:0003682]; damaged DNA binding [GO:0003684]; double-stranded DNA binding [GO:0003690]; identical protein binding [GO:0042802]; MDM2/MDM4 family protein binding [GO:0097371]; p53 binding [GO:0002039]; prote…	GO:0000122; GO:0000785; GO:0000978; GO:0001077; GO:0002039; GO:0003682; GO:0003684; GO:0003690; GO:0003700; GO:0005654; GO:0005667; GO:0005794; GO:0005829; GO:0006978; GO:0007050; GO:0008134; GO:0010165; GO:0010332; GO:0019901; GO:0030054; GO:0031571; GO:0034644; GO:0042771; GO:0042802; GO:0043508; GO:0043524; GO:0043565; GO:0045944; GO:0051262; GO:0060044; GO:0071158; GO:0097371	GO:0000978~RNA polymerase II core promoter proximal region sequence-specific DNA binding;GO:0001077~RNA polymerase II core promoter proximal region sequence-specific DNA binding transcription factor activity involved in positive regulation of transcription;GO:0002039~p53 binding;GO:0003682~chromatin binding;GO:0003684~damaged DNA binding;GO:0003690~double-stranded DNA binding;GO:0003700~sequence-…	GO:0000122~negative regulation of transcription from RNA polymerase II promoter;GO:0006978~DNA damage response, signal transduction by p53 class mediator resulting in transcription of p21 class mediator;GO:0007050~cell cycle arrest;GO:0010165~response to X-ray;GO:0010332~response to gamma radiation;GO:0031571~mitotic G1 DNA damage checkpoint;GO:0034644~cellular response to UV;GO:0042771~intrinsic…	GO:0000785~chromatin;GO:0005654~nucleoplasm;GO:0005667~transcription factor complex;GO:0005794~Golgi apparatus;GO:0005829~cytosol;GO:0030054~cell junction
g261.t1	470	tr|E1C8W8|E1C8W8_CHICK	449	93.19	470	100	100	11	1	1	470	1	449	0	WD repeat containing, antisense to TP73	WRAP73	Gallus gallus (Chicken)	NA	centrosome [GO:0005813]; ciliary basal body [GO:0036064]; mitotic spindle assembly [GO:0090307]; positive regulation of non-motile cilium assembly [GO:1902857]	GO:0005813; GO:0036064; GO:0090307; GO:1902857	NA	GO:0090307~mitotic spindle assembly;GO:1902857~positive regulation of nonmotile primary cilium assembly	GO:0005813~centrosome;GO:0036064~ciliary basal body
g262.t1	209	tr|G1MSG5|G1MSG5_MELGA	199	98.99	198	94.74	99.5	2	0	12	209	2	199	1e-144	Tumor protein p63 regulated 1 like	TPRG1L	Meleagris gallopavo (Common turkey)	NA	extracellular exosome [GO:0070062]; identical protein binding [GO:0042802]	GO:0042802; GO:0070062	GO:0042802~identical protein binding	NA	GO:0070062~extracellular vesicular exosome
g263.t1	1010	tr|G3UUT9|G3UUT9_MELGA	1446	64.73	1052	100	72.75	239	6	49	970	66	1115	0	Multiple EGF like domains 6	MEGF6	Meleagris gallopavo (Common turkey)	NA	calcium ion binding [GO:0005509]	GO:0005509	GO:0005509~calcium ion binding	NA	NA
g264.t1	625	tr|G1MSN4|G1MSN4_MELGA	635	79.4	636	100	100	71	4	49	625	1	635	0	Rho guanine nucleotide exchange factor 16	ARHGEF16	Meleagris gallopavo (Common turkey)	NA	cadherin binding [GO:0045296]; PDZ domain binding [GO:0030165]; receptor tyrosine kinase binding [GO:0030971]; Rho GTPase binding [GO:0017048]; Rho guanyl-nucleotide exchange factor activity [GO:0005089]; activation of GTPase activity [GO:0090630]; cell chemotaxis [GO:0060326]; positive regulation of establishment of protein localization to plasma membrane [GO:0090004]; regulation of Rho protein …	GO:0005089; GO:0017048; GO:0030165; GO:0030971; GO:0035023; GO:0045296; GO:0060326; GO:0090004; GO:0090630	GO:0005089~Rho guanyl-nucleotide exchange factor activity;GO:0017048~Rho GTPase binding;GO:0030165~PDZ domain binding;GO:0030971~receptor tyrosine kinase binding;GO:0045296~cadherin binding	GO:0035023~regulation of Rho protein signal transduction;GO:0060326~cell chemotaxis;GO:0090004~positive regulation of establishment of protein localization to plasma membrane;GO:0090630~activation of GTPase activity	NA
g265.t1	1055	tr|A0A1D5PB87|A0A1D5PB87_CHICK	1166	97.98	843	79.91	72.3	12	2	3	841	147	988	0	PR/SET domain 16	PRDM16	Gallus gallus (Chicken)	NA	nucleic acid binding [GO:0003676]; regulation of transcription, DNA-templated [GO:0006355]	GO:0003676; GO:0006355	GO:0003676~nucleic acid binding	GO:0006355~regulation of transcription, DNA-templated	NA
g266.t1	195	tr|A0A1D5PB87|A0A1D5PB87_CHICK	1166	99.15	118	60.51	10.12	1	0	19	136	12	129	5e-74	PR/SET domain 16	PRDM16	Gallus gallus (Chicken)	NA	nucleic acid binding [GO:0003676]; regulation of transcription, DNA-templated [GO:0006355]	GO:0003676; GO:0006355	GO:0003676~nucleic acid binding	GO:0006355~regulation of transcription, DNA-templated	NA
g267.t1	377	tr|A0A093HCX5|A0A093HCX5_STRCA	367	73.77	366	97.08	99.73	96	0	12	377	2	367	0	Actin-1 (Fragment)	N308_08389	Struthio camelus australis	NA	NA	NA	NA	NA	NA
g268.t1	377	tr|E1BXV2|E1BXV2_CHICK	377	98.94	377	100	100	4	0	1	377	1	377	0	Uncharacterized protein	LOC107049128	Gallus gallus (Chicken)	NA	ATP binding [GO:0005524]	GO:0005524	GO:0005524~ATP binding	NA	NA
g269.t1	1583	tr|G1NEW6|G1NEW6_MELGA	893	96.41	892	56.35	99.89	6	1	718	1583	2	893	0	Diacylglycerol kinase (DAG kinase) (EC 2.7.1.107)	DGKZ	Meleagris gallopavo (Common turkey)	NA	intracellular [GO:0005622]; ATP binding [GO:0005524]; diacylglycerol kinase activity [GO:0004143]; NAD+ kinase activity [GO:0003951]; intracellular signal transduction [GO:0035556]; protein kinase C-activating G-protein coupled receptor signaling pathway [GO:0007205]	GO:0003951; GO:0004143; GO:0005524; GO:0005622; GO:0007205; GO:0035556	GO:0003951~NAD+ kinase activity;GO:0004143~diacylglycerol kinase activity;GO:0005524~ATP binding	GO:0007205~protein kinase C-activating G-protein coupled receptor signaling pathway;GO:0035556~intracellular signal transduction	GO:0005622~intracellular
g270.t1	142	tr|G1NEU4|G1NEU4_MELGA	142	97.18	142	100	100	4	0	1	142	1	142	2e-93	Midkine	MDK	Meleagris gallopavo (Common turkey)	NA	growth factor activity [GO:0008083]; heparin binding [GO:0008201]; behavioral fear response [GO:0001662]; cerebellar granular layer development [GO:0021681]; cerebral cortex development [GO:0021987]; defecation [GO:0030421]; dentate gyrus development [GO:0021542]; negative regulation of neuron apoptotic process [GO:0043524]; positive regulation of transcription, DNA-templated [GO:0045893]; regula…	GO:0001662; GO:0007614; GO:0008083; GO:0008201; GO:0009611; GO:0021542; GO:0021681; GO:0021987; GO:0030421; GO:0043524; GO:0045893; GO:0050795	GO:0008083~growth factor activity;GO:0008201~heparin binding	GO:0001662~behavioral fear response;GO:0007614~short-term memory;GO:0009611~response to wounding;GO:0021542~dentate gyrus development;GO:0021681~cerebellar granular layer development;GO:0021987~cerebral cortex development;GO:0030421~defecation;GO:0043524~negative regulation of neuron apoptotic process;GO:0045893~positive regulation of transcription, DNA-templated;GO:0050795~regulation of behavior	NA
g271.t1	524	tr|F1NVL7|F1NVL7_CHICK	529	99.21	508	96.95	96.03	4	0	17	524	22	529	0	Muscarinic acetylcholine receptor	CHRM4	Gallus gallus (Chicken)	NA	cell junction [GO:0030054]; integral component of plasma membrane [GO:0005887]; postsynaptic membrane [GO:0045211]; G-protein coupled acetylcholine receptor activity [GO:0016907]; adenylate cyclase-inhibiting G-protein coupled acetylcholine receptor signaling pathway [GO:0007197]; regulation of locomotion [GO:0040012]	GO:0005887; GO:0007197; GO:0016907; GO:0030054; GO:0040012; GO:0045211	GO:0016907~G-protein coupled acetylcholine receptor activity	GO:0007197~adenylate cyclase-inhibiting G-protein coupled acetylcholine receptor signaling pathway;GO:0040012~regulation of locomotion	GO:0005887~integral component of plasma membrane;GO:0030054~cell junction;GO:0045211~postsynaptic membrane
g272.t1	1275	tr|R0LYB2|R0LYB2_ANAPL	1301	80.68	1004	78.75	77.17	81	9	1	895	1	1000	0	Activating molecule in BECN1-regulated autophagy protein 1 (Fragment)	Anapl_06584	Anas platyrhynchos (Mallard) (Anas boschas)	NA	NA	NA	NA	NA	NA
g273.t1	348	tr|G1NES5|G1NES5_MELGA	348	98.28	348	100	100	6	0	1	348	1	348	0	Harbinger transposase derived 1	HARBI1	Meleagris gallopavo (Common turkey)	NA	cytosol [GO:0005829]; microtubule organizing center [GO:0005815]; plasma membrane [GO:0005886]	GO:0005815; GO:0005829; GO:0005886	NA	NA	GO:0005815~microtubule organizing center;GO:0005829~cytosol;GO:0005886~plasma membrane
g274.t1	493	tr|A0A091JQA1|A0A091JQA1_9AVES	550	88.18	550	100	100	1	2	8	493	1	550	0	Autophagy-related protein 13 (Fragment)	Z169_07969	Egretta garzetta (little egret)	NA	ATG1/ULK1 kinase complex [GO:1990316]; autophagy [GO:0006914]	GO:0006914; GO:1990316	NA	GO:0006914~autophagy	GO:1990316~ATG1/UKL1 kinase complex
g275.t1	304	tr|A0A1D5PN07|A0A1D5PN07_CHICK	437	85.92	277	91.12	63.39	3	1	35	275	1	277	2e-165	Rho GTPase activating protein 1	ARHGAP1	Gallus gallus (Chicken)	NA	signal transduction [GO:0007165]	GO:0007165	NA	GO:0007165~signal transduction	NA
g277.t1	572	tr|G1NEM6|G1NEM6_MELGA	607	91.1	607	100	100	19	2	1	572	1	607	0	Prothrombin (EC 3.4.21.5) (Coagulation factor II)	F2	Meleagris gallopavo (Common turkey)	NA	blood microparticle [GO:0072562]; cell [GO:0005623]; extracellular exosome [GO:0070062]; calcium ion binding [GO:0005509]; receptor binding [GO:0005102]; serine-type endopeptidase activity [GO:0004252]; thrombospondin receptor activity [GO:0070053]; acute-phase response [GO:0006953]; cell surface receptor signaling pathway [GO:0007166]; fibrinolysis [GO:0042730]; negative regulation of astrocyte …	GO:0001934; GO:0004252; GO:0005102; GO:0005509; GO:0005623; GO:0006953; GO:0007166; GO:0008284; GO:0008360; GO:0010468; GO:0014068; GO:0030168; GO:0030194; GO:0030307; GO:0032967; GO:0042730; GO:0045861; GO:0048712; GO:0051281; GO:0051480; GO:0070053; GO:0070062; GO:0072562; GO:0090218; GO:1900182; GO:1900738; GO:2000379	GO:0004252~serine-type endopeptidase activity;GO:0005102~receptor binding;GO:0005509~calcium ion binding;GO:0070053~thrombospondin receptor activity	GO:0001934~positive regulation of protein phosphorylation;GO:0006953~acute-phase response;GO:0007166~cell surface receptor signaling pathway;GO:0008284~positive regulation of cell proliferation;GO:0008360~regulation of cell shape;GO:0010468~regulation of gene expression;GO:0014068~positive regulation of phosphatidylinositol 3-kinase signaling;GO:0030168~platelet activation;GO:0030194~positive reg…	GO:0005623~cell;GO:0070062~extracellular vesicular exosome;GO:0072562~blood microparticle
g278.t1	1918	tr|G1NEK8|G1NEK8_MELGA	2072	94.2	1069	55.74	51.59	62	0	1	1069	1	1069	0	Uncharacterized protein	CKAP5	Meleagris gallopavo (Common turkey)	NA	NA	NA	NA	NA	NA
g279.t1	1911	tr|A0A1D5PKF3|A0A1D5PKF3_CHICK	1890	98.6	1851	96.86	97.94	9	1	61	1911	57	1890	0	LDL receptor related protein 4	LRP4	Gallus gallus (Chicken)	NA	integral component of membrane [GO:0016021]; calcium ion binding [GO:0005509]; animal organ development [GO:0048513]; BMP signaling pathway [GO:0030509]; regulation of canonical Wnt signaling pathway [GO:0060828]	GO:0005509; GO:0016021; GO:0030509; GO:0048513; GO:0060828	GO:0005509~calcium ion binding	GO:0030509~BMP signaling pathway;GO:0048513~organ development;GO:0060828~regulation of canonical Wnt signaling pathway	GO:0016021~integral component of membrane
g280.t1	712	tr|F1NQV5|F1NQV5_CHICK	758	92.08	758	100	100	14	2	1	712	1	758	0	Probable ATP-dependent RNA helicase DDX27	DDX27	Gallus gallus (Chicken)	NA	chromosome [GO:0005694]; nucleolus [GO:0005730]; ATP binding [GO:0005524]; ATP-dependent RNA helicase activity [GO:0004004]; RNA binding [GO:0003723]; RNA secondary structure unwinding [GO:0010501]; rRNA processing [GO:0006364]	GO:0003723; GO:0004004; GO:0005524; GO:0005694; GO:0005730; GO:0006364; GO:0010501	GO:0003723~RNA binding;GO:0004004~ATP-dependent RNA helicase activity;GO:0005524~ATP binding	GO:0006364~rRNA processing;GO:0010501~RNA secondary structure unwinding	GO:0005694~chromosome;GO:0005730~nucleolus
g281.t1	104	sp|Q9PV94|RSMB_CHICK	240	100	52	50	21.67	0	0	1	52	1	52	1e-34	Small nuclear ribonucleoprotein-associated protein B' (snRNP-B') (snRPB') (Sm protein B') (Sm-B') (SmB')	SNRPB	Gallus gallus (Chicken)	NA	catalytic step 2 spliceosome [GO:0071013]; cytoplasm [GO:0005737]; cytosol [GO:0005829]; methylosome [GO:0034709]; SMN-Sm protein complex [GO:0034719]; U1 snRNP [GO:0005685]; U2 snRNP [GO:0005686]; U2-type prespliceosome [GO:0071004]; U4 snRNP [GO:0005687]; U4/U6 x U5 tri-snRNP complex [GO:0046540]; U5 snRNP [GO:0005682]; RNA binding [GO:0003723]; mRNA splicing, via spliceosome [GO:0000398]; spli…	GO:0000387; GO:0000398; GO:0003723; GO:0005682; GO:0005685; GO:0005686; GO:0005687; GO:0005737; GO:0005829; GO:0034709; GO:0034719; GO:0046540; GO:0071004; GO:0071013	GO:0003723~RNA binding	GO:0000387~spliceosomal snRNP assembly;GO:0000398~mRNA splicing, via spliceosome	GO:0005682~U5 snRNP;GO:0005685~U1 snRNP;GO:0005686~U2 snRNP;GO:0005687~U4 snRNP;GO:0005737~cytoplasm;GO:0005829~cytosol;GO:0034709~methylosome;GO:0034719~SMN-Sm protein complex;GO:0046540~U4/U6 x U5 tri-snRNP complex;GO:0071004~U2-type prespliceosome;GO:0071013~catalytic step 2 spliceosome
g282.t1	84	tr|A0A099ZPW1|A0A099ZPW1_TINGU	426	98.46	65	77.38	15.26	1	0	1	65	1	65	3e-40	Engulfment and cell motility protein 2 (Fragment)	N309_14463	Tinamus guttatus (White-throated tinamou)	NA	cell migration [GO:0016477]; cell-cell adhesion [GO:0098609]; cytoskeleton organization [GO:0007010]	GO:0007010; GO:0016477; GO:0098609	NA	GO:0007010~cytoskeleton organization;GO:0016477~cell migration;GO:0098609~cell-cell adhesion	NA
g283.t1	627	tr|U3JQK7|U3JQK7_FICAL	732	96.43	644	100	87.98	6	1	1	627	89	732	0	Engulfment and cell motility 2	ELMO2	Ficedula albicollis (Collared flycatcher) (Muscicapa albicollis)	NA	cytosol [GO:0005829]; membrane [GO:0016020]; receptor tyrosine kinase binding [GO:0030971]; cell chemotaxis [GO:0060326]; cell-cell adhesion [GO:0098609]; cytoskeleton organization [GO:0007010]	GO:0005829; GO:0007010; GO:0016020; GO:0030971; GO:0060326; GO:0098609	GO:0030971~receptor tyrosine kinase binding	GO:0007010~cytoskeleton organization;GO:0060326~cell chemotaxis;GO:0098609~cell-cell adhesion	GO:0005829~cytosol;GO:0016020~membrane
g284.t1	220	tr|A0A091T4P1|A0A091T4P1_9AVES	260	90.42	167	75.91	64.23	16	0	34	200	23	189	5e-94	Solute carrier family 35 member C2 (Fragment)	N334_11215	Pelecanus crispus (Dalmatian pelican)	NA	integral component of membrane [GO:0016021]	GO:0016021	NA	NA	GO:0016021~integral component of membrane
g285.t1	446	tr|E1C3A7|E1C3A7_CHICK	802	93.59	421	94.39	52.49	18	1	26	446	6	417	0	Cadherin 22	CDH22	Gallus gallus (Chicken)	NA	integral component of membrane [GO:0016021]; plasma membrane [GO:0005886]; calcium ion binding [GO:0005509]; homophilic cell adhesion via plasma membrane adhesion molecules [GO:0007156]	GO:0005509; GO:0005886; GO:0007156; GO:0016021	GO:0005509~calcium ion binding	GO:0007156~homophilic cell adhesion via plasma membrane adhesion molecules	GO:0005886~plasma membrane;GO:0016021~integral component of membrane
g286.t1	437	tr|E1C3A7|E1C3A7_CHICK	802	96.62	385	88.1	48	13	0	53	437	418	802	0	Cadherin 22	CDH22	Gallus gallus (Chicken)	NA	integral component of membrane [GO:0016021]; plasma membrane [GO:0005886]; calcium ion binding [GO:0005509]; homophilic cell adhesion via plasma membrane adhesion molecules [GO:0007156]	GO:0005509; GO:0005886; GO:0007156; GO:0016021	GO:0005509~calcium ion binding	GO:0007156~homophilic cell adhesion via plasma membrane adhesion molecules	GO:0005886~plasma membrane;GO:0016021~integral component of membrane
g287.t1	308	tr|F1NNR7|F1NNR7_CHICK	276	94.19	258	83.77	93.48	15	0	51	308	19	276	3e-172	Tumor necrosis factor receptor superfamily member 5 precursor	CD40	Gallus gallus (Chicken)	NA	CD40 receptor complex [GO:0035631]; external side of plasma membrane [GO:0009897]; extracellular exosome [GO:0070062]; integral component of plasma membrane [GO:0005887]; intracellular membrane-bounded organelle [GO:0043231]; tumor necrosis factor-activated receptor activity [GO:0005031]; ubiquitin protein ligase binding [GO:0031625]; apoptotic signaling pathway [GO:0097190]; B cell activation [G…	GO:0002768; GO:0005031; GO:0005887; GO:0006874; GO:0006954; GO:0006955; GO:0007275; GO:0009897; GO:0030890; GO:0031625; GO:0032496; GO:0032735; GO:0035631; GO:0042113; GO:0042127; GO:0042511; GO:0042832; GO:0042981; GO:0043123; GO:0043231; GO:0043406; GO:0043491; GO:0043547; GO:0045944; GO:0048304; GO:0051023; GO:0051092; GO:0051607; GO:0070062; GO:0071260; GO:0090037; GO:0097190; GO:2000353	GO:0005031~tumor necrosis factor-activated receptor activity;GO:0031625~ubiquitin protein ligase binding	GO:0002768~immune response-regulating cell surface receptor signaling pathway;GO:0006874~cellular calcium ion homeostasis;GO:0006954~inflammatory response;GO:0006955~immune response;GO:0007275~multicellular organismal development;GO:0030890~positive regulation of B cell proliferation;GO:0032496~response to lipopolysaccharide;GO:0032735~positive regulation of interleukin-12 production;GO:0042113~B…	GO:0005887~integral component of plasma membrane;GO:0009897~external side of plasma membrane;GO:0035631~CD40 receptor complex;GO:0043231~intracellular membrane-bounded organelle;GO:0070062~extracellular vesicular exosome
g288.t1	534	tr|E1C9I7|E1C9I7_CHICK	715	80.75	535	100	74.83	51	6	1	531	38	524	0	Nuclear receptor coactivator 5	NCOA5	Gallus gallus (Chicken)	NA	actin cytoskeleton [GO:0015629]; extracellular space [GO:0005615]; nucleus [GO:0005634]; chromatin binding [GO:0003682]; RNA binding [GO:0003723]; glucose homeostasis [GO:0042593]; negative regulation of insulin receptor signaling pathway [GO:0046627]	GO:0003682; GO:0003723; GO:0005615; GO:0005634; GO:0015629; GO:0042593; GO:0046627	GO:0003682~chromatin binding;GO:0003723~RNA binding	GO:0042593~glucose homeostasis;GO:0046627~negative regulation of insulin receptor signaling pathway	GO:0005615~extracellular space;GO:0005634~nucleus;GO:0015629~actin cytoskeleton
g289.t1	1106	tr|U3JQD6|U3JQD6_FICAL	1099	97.91	1099	99.37	100	17	2	14	1106	1	1099	0	Solute carrier family 12 member 5	SLC12A5	Ficedula albicollis (Collared flycatcher) (Muscicapa albicollis)	NA	dendritic shaft [GO:0043198]; integral component of plasma membrane [GO:0005887]; neuronal cell body [GO:0043025]; potassium:chloride symporter activity [GO:0015379]; cellular chloride ion homeostasis [GO:0030644]; chemical synaptic transmission [GO:0007268]; dendritic spine development [GO:0060996]; learning [GO:0007612]; multicellular organism growth [GO:0035264]; response to drug [GO:0042493];…	GO:0005887; GO:0007268; GO:0007612; GO:0015379; GO:0030644; GO:0035264; GO:0040040; GO:0042493; GO:0043025; GO:0043198; GO:0060996	GO:0015379~potassium:chloride symporter activity	GO:0007268~synaptic transmission;GO:0007612~learning;GO:0030644~cellular chloride ion homeostasis;GO:0035264~multicellular organism growth;GO:0040040~thermosensory behavior;GO:0042493~response to drug;GO:0060996~dendritic spine development	GO:0005887~integral component of plasma membrane;GO:0043025~neuronal cell body;GO:0043198~dendritic shaft
g290.t1	687	tr|H9H1G3|H9H1G3_MELGA	693	97.1	689	100	99.42	17	2	1	687	6	693	0	Matrix metallopeptidase 9	MMP9	Meleagris gallopavo (Common turkey)	NA	extracellular exosome [GO:0070062]; extracellular matrix [GO:0031012]; extracellular space [GO:0005615]; identical protein binding [GO:0042802]; metalloendopeptidase activity [GO:0004222]; zinc ion binding [GO:0008270]; cellular response to cadmium ion [GO:0071276]; cellular response to reactive oxygen species [GO:0034614]; collagen catabolic process [GO:0030574]; endodermal cell differentiation …	GO:0001501; GO:0001503; GO:0001934; GO:0004222; GO:0005615; GO:0008270; GO:0030198; GO:0030574; GO:0031012; GO:0034614; GO:0035987; GO:0042802; GO:0043388; GO:0045742; GO:0050900; GO:0051549; GO:0070062; GO:0071276; GO:0090200; GO:1900122; GO:1904707; GO:2001243; GO:2001258; GO:2001268	GO:0004222~metalloendopeptidase activity;GO:0008270~zinc ion binding;GO:0042802~identical protein binding	GO:0001501~skeletal system development;GO:0001503~ossification;GO:0001934~positive regulation of protein phosphorylation;GO:0030198~extracellular matrix organization;GO:0030574~collagen catabolic process;GO:0034614~cellular response to reactive oxygen species;GO:0035987~endodermal cell differentiation;GO:0043388~positive regulation of DNA binding;GO:0045742~positive regulation of epidermal growth…	GO:0005615~extracellular space;GO:0031012~extracellular matrix;GO:0070062~extracellular vesicular exosome
g291.t1	1397	tr|H9H1G1|H9H1G1_MELGA	1303	96.07	1323	94.7	100	30	5	77	1397	1	1303	0	Zinc finger protein 335	ZNF335	Meleagris gallopavo (Common turkey)	NA	histone methyltransferase complex [GO:0035097]; RNA polymerase II core promoter sequence-specific DNA binding [GO:0000979]; brain morphogenesis [GO:0048854]; cerebral cortex neuron differentiation [GO:0021895]; histone H3-K4 trimethylation [GO:0080182]; neuron projection morphogenesis [GO:0048812]; positive regulation of lymphocyte proliferation [GO:0050671]; positive regulation of neuroblast pro…	GO:0000979; GO:0002052; GO:0021895; GO:0035097; GO:0040029; GO:0048812; GO:0048854; GO:0050671; GO:0051569; GO:0080182	GO:0000979~RNA polymerase II core promoter sequence-specific DNA binding	GO:0002052~positive regulation of neuroblast proliferation;GO:0021895~cerebral cortex neuron differentiation;GO:0040029~regulation of gene expression, epigenetic;GO:0048812~neuron projection morphogenesis;GO:0048854~brain morphogenesis;GO:0050671~positive regulation of lymphocyte proliferation;GO:0051569~regulation of histone H3-K4 methylation;GO:0080182~histone H3-K4 trimethylation	GO:0035097~histone methyltransferase complex
g292.t1	162	tr|A0A093GNL4|A0A093GNL4_PICPB	63	90.48	63	38.89	100	6	0	32	94	1	63	5e-33	Iroquois-class homeodomain protein irx-3 (Fragment)	N307_02890	Picoides pubescens (Downy woodpecker) (Dryobates pubescens)	NA	nucleus [GO:0005634]; sequence-specific DNA binding [GO:0043565]; regulation of transcription, DNA-templated [GO:0006355]	GO:0005634; GO:0006355; GO:0043565	GO:0043565~sequence-specific DNA binding	GO:0006355~regulation of transcription, DNA-templated	GO:0005634~nucleus
g293.t1	223	tr|A0A0Q3VAU9|A0A0Q3VAU9_AMAAE	241	61.88	223	100	92.53	67	3	1	205	1	223	2e-76	E3 ubiquitin-protein ligase RNF182-like protein	AAES_188450	Amazona aestiva (Blue-fronted Amazon parrot)	NA	integral component of membrane [GO:0016021]; ligase activity [GO:0016874]; zinc ion binding [GO:0008270]	GO:0008270; GO:0016021; GO:0016874	GO:0008270~zinc ion binding;GO:0016874~ligase activity	NA	GO:0016021~integral component of membrane
g294.t1	323	tr|H9H1F4|H9H1F4_MELGA	697	87.57	177	54.8	25.39	9	2	95	271	303	466	2e-99	PDX1 C-terminal inhibiting factor 1	PCIF1	Meleagris gallopavo (Common turkey)	NA	intercellular bridge [GO:0045171]; microtubule cytoskeleton [GO:0015630]; nucleoplasm [GO:0005654]; negative regulation of phosphatase activity [GO:0010923]	GO:0005654; GO:0010923; GO:0015630; GO:0045171	NA	GO:0010923~negative regulation of phosphatase activity	GO:0005654~nucleoplasm;GO:0015630~microtubule cytoskeleton;GO:0045171~intercellular bridge
g295.t1	505	tr|G1N8F1|G1N8F1_MELGA	508	98.35	485	96.04	95.47	8	0	16	500	24	508	0	Phospholipid transfer protein	PLTP	Meleagris gallopavo (Common turkey)	NA	extracellular space [GO:0005615]; lipid binding [GO:0008289]; flagellated sperm motility [GO:0030317]; high-density lipoprotein particle remodeling [GO:0034375]; lipid metabolic process [GO:0006629]; positive regulation of cholesterol efflux [GO:0010875]; vitamin E biosynthetic process [GO:0010189]	GO:0005615; GO:0006629; GO:0008289; GO:0010189; GO:0010875; GO:0030317; GO:0034375	GO:0008289~lipid binding	GO:0006629~lipid metabolic process;GO:0010189~vitamin E biosynthetic process;GO:0010875~positive regulation of cholesterol efflux;GO:0030317~sperm motility;GO:0034375~high-density lipoprotein particle remodeling	GO:0005615~extracellular space
g296.t1	419	tr|G1N8A7|G1N8A7_MELGA	470	99.52	417	99.52	88.72	2	0	3	419	54	470	0	Carboxypeptidase (EC 3.4.16.-)	CTSA	Meleagris gallopavo (Common turkey)	NA	nucleoplasm [GO:0005654]; serine-type carboxypeptidase activity [GO:0004185]	GO:0004185; GO:0005654	GO:0004185~serine-type carboxypeptidase activity	NA	GO:0005654~nucleoplasm
g297.t1	265	tr|F1NIQ8|F1NIQ8_CHICK	265	96.6	265	100	100	9	0	1	265	1	265	0	Neuralized E3 ubiquitin protein ligase 2	LOC101751906	Gallus gallus (Chicken)	PATHWAY: Protein modification; protein ubiquitination. {ECO:0000256|SAAS:SAAS00625663}.	intracellular [GO:0005622]; intracellular signal transduction [GO:0035556]; protein ubiquitination [GO:0016567]	GO:0005622; GO:0016567; GO:0035556	NA	GO:0016567~protein ubiquitination;GO:0035556~intracellular signal transduction	GO:0005622~intracellular
g298.t1	563	tr|A0A091VNM3|A0A091VNM3_NIPNI	480	59.06	513	91.12	100	159	3	69	563	1	480	0	Zinc finger SWIM domain-containing protein 1 (Fragment)	Y956_07656	Nipponia nippon (Crested ibis) (Ibis nippon)	NA	zinc ion binding [GO:0008270]	GO:0008270	GO:0008270~zinc ion binding	NA	NA
g299.t1	682	tr|E1BVK3|E1BVK3_CHICK	693	90.95	630	92.38	90.91	57	0	53	682	64	693	0	Zinc finger SWIM-type containing 3	ZSWIM3	Gallus gallus (Chicken)	NA	zinc ion binding [GO:0008270]	GO:0008270	GO:0008270~zinc ion binding	NA	NA
g300.t1	578	tr|E1BVK8|E1BVK8_CHICK	322	98.97	291	50.35	90.37	3	0	28	318	17	307	0	Acyl-CoA thioesterase 8	NA	Gallus gallus (Chicken)	NA	mitochondrion [GO:0005739]; peroxisomal matrix [GO:0005782]; acyl-CoA hydrolase activity [GO:0047617]; medium-chain acyl-CoA hydrolase activity [GO:0052815]; palmitoyl-CoA hydrolase activity [GO:0016290]; receptor binding [GO:0005102]; acyl-CoA metabolic process [GO:0006637]; dicarboxylic acid catabolic process [GO:0043649]; fatty acid catabolic process [GO:0009062]; negative regulation of CD4 bi…	GO:0005102; GO:0005739; GO:0005782; GO:0006637; GO:0009062; GO:0016290; GO:0016559; GO:0043649; GO:0045225; GO:0047617; GO:0052815	GO:0005102~receptor binding;GO:0016290~palmitoyl-CoA hydrolase activity;GO:0047617~acyl-CoA hydrolase activity;GO:0052815~medium-chain acyl-CoA hydrolase activity	GO:0006637~acyl-CoA metabolic process;GO:0009062~fatty acid catabolic process;GO:0016559~peroxisome fission;GO:0043649~dicarboxylic acid catabolic process;GO:0045225~negative regulation of CD4 biosynthetic process	GO:0005739~mitochondrion;GO:0005782~peroxisomal matrix
g301.t1	749	tr|F1NIU2|F1NIU2_CHICK	387	88.13	379	50.6	97.93	44	1	372	749	9	387	0	Sorting nexin family member 21	SNX21	Gallus gallus (Chicken)	NA	early endosome membrane [GO:0031901]; phosphatidylinositol-3-phosphate binding [GO:0032266]; phosphatidylinositol-4,5-bisphosphate binding [GO:0005546]	GO:0005546; GO:0031901; GO:0032266	GO:0005546~phosphatidylinositol-4,5-bisphosphate binding;GO:0032266~phosphatidylinositol-3-phosphate binding	NA	GO:0031901~early endosome membrane
g302.t1	163	sp|P02588|TNNC2_CHICK	163	99.39	163	100	100	1	0	1	163	1	163	4e-110	Troponin C, skeletal muscle	TNNC2	Gallus gallus (Chicken)	NA	troponin complex [GO:0005861]; actin filament binding [GO:0051015]; calcium ion binding [GO:0005509]; calcium-dependent protein binding [GO:0048306]; regulation of muscle contraction [GO:0006937]; skeletal muscle contraction [GO:0003009]	GO:0003009; GO:0005509; GO:0005861; GO:0006937; GO:0048306; GO:0051015	GO:0005509~calcium ion binding;GO:0048306~calcium-dependent protein binding;GO:0051015~actin filament binding	GO:0003009~skeletal muscle contraction;GO:0006937~regulation of muscle contraction	GO:0005861~troponin complex
g303.t1	214	tr|A0A099Z522|A0A099Z522_TINGU	235	31.93	166	77.57	70.64	96	2	6	154	10	175	3e-16	Regulator of G-protein signaling 9-binding protein (Fragment)	N309_12872	Tinamus guttatus (White-throated tinamou)	NA	integral component of membrane [GO:0016021]	GO:0016021	NA	NA	GO:0016021~integral component of membrane
g304.t1	178	tr|A0A0Q3VC64|A0A0Q3VC64_AMAAE	175	62.3	191	100	100	15	2	17	178	13	175	3e-72	Ubiquitin-conjugating enzyme E2 C	AAES_36581	Amazona aestiva (Blue-fronted Amazon parrot)	NA	ATP binding [GO:0005524]	GO:0005524	GO:0005524~ATP binding	NA	NA
g305.t1	250	tr|A0A1D5P9X7|A0A1D5P9X7_CHICK	178	87.06	201	80.4	100	3	1	50	250	1	178	1e-119	Deoxynucleotidyltransferase terminal interacting protein 1	NA	Gallus gallus (Chicken)	NA	NA	NA	NA	NA	NA
g306.t1	527	tr|G1MXF5|G1MXF5_MELGA	232	65.64	259	49.15	100	62	4	169	427	1	232	6e-99	Uncharacterized protein	NA	Meleagris gallopavo (Common turkey)	NA	extracellular region [GO:0005576]; peptidase inhibitor activity [GO:0030414]	GO:0005576; GO:0030414	GO:0030414~peptidase inhibitor activity	NA	GO:0005576~extracellular region
g307.t1	650	tr|E1BW50|E1BW50_CHICK	563	99.75	404	62.15	71.76	1	0	247	650	160	563	0	Catenin beta like 1	CTNNBL1	Gallus gallus (Chicken)	NA	membrane [GO:0016020]; nucleoplasm [GO:0005654]; Prp19 complex [GO:0000974]; spliceosomal complex [GO:0005681]; enzyme binding [GO:0019899]; positive regulation of apoptotic process [GO:0043065]; somatic diversification of immunoglobulins [GO:0016445]	GO:0000974; GO:0005654; GO:0005681; GO:0016020; GO:0016445; GO:0019899; GO:0043065	GO:0019899~enzyme binding	GO:0016445~somatic diversification of immunoglobulins;GO:0043065~positive regulation of apoptotic process	GO:0000974~Prp19 complex;GO:0005654~nucleoplasm;GO:0005681~spliceosomal complex;GO:0016020~membrane
g308.t1	177	tr|F1NX98|F1NX98_CHICK	259	86.29	175	98.87	67.57	24	0	3	177	85	259	4e-103	V-set and transmembrane domain containing 2 like	NA	Gallus gallus (Chicken)	NA	cytoplasm [GO:0005737]; extracellular region [GO:0005576]; negative regulation of neuron apoptotic process [GO:0043524]	GO:0005576; GO:0005737; GO:0043524	NA	GO:0043524~negative regulation of neuron apoptotic process	GO:0005576~extracellular region;GO:0005737~cytoplasm
g309.t1	390	tr|A0A093J466|A0A093J466_FULGA	1087	90.44	293	75.13	26.95	28	0	88	380	795	1087	0	TELO2-interacting protein 1 (Fragment)	N327_13889	Fulmarus glacialis (Northern fulmar)	NA	NA	NA	NA	NA	NA
g310.t1	194	tr|A0A093NH31|A0A093NH31_PYGAD	1086	90.45	157	80.93	14.46	15	0	36	192	609	765	7e-92	TELO2-interacting protein 1 (Fragment)	AS28_10619	Pygoscelis adeliae (Adelie penguin)	NA	NA	NA	NA	NA	NA
g311.t1	765	tr|A0A093NH31|A0A093NH31_PYGAD	1086	81.72	766	100	70.53	136	2	1	763	1	765	0	TELO2-interacting protein 1 (Fragment)	AS28_10619	Pygoscelis adeliae (Adelie penguin)	NA	NA	NA	NA	NA	NA
g312.t1	327	tr|A0A1L1RR12|A0A1L1RR12_CHICK	327	100	327	100	100	0	0	1	327	1	327	0	Regulation of nuclear pre-mRNA domain containing 1B	RPRD1B	Gallus gallus (Chicken)	NA	NA	NA	NA	NA	NA
g313.t1	689	tr|G1N7A6|G1N7A6_MELGA	694	95.77	686	99.56	98.85	29	0	4	689	9	694	0	Transglutaminase 2	TGM2	Meleagris gallopavo (Common turkey)	NA	cytosol [GO:0005829]; endoplasmic reticulum [GO:0005783]; extracellular exosome [GO:0070062]; extracellular matrix [GO:0031012]; focal adhesion [GO:0005925]; intrinsic component of plasma membrane [GO:0031226]; mitochondrion [GO:0005739]; protein-glutamine gamma-glutamyltransferase activity [GO:0003810]; apoptotic cell clearance [GO:0043277]; branching involved in salivary gland morphogenesis [GO…	GO:0003810; GO:0005739; GO:0005783; GO:0005829; GO:0005925; GO:0018149; GO:0031012; GO:0031226; GO:0032471; GO:0043065; GO:0043277; GO:0045785; GO:0051561; GO:0060445; GO:0060662; GO:0070062	GO:0003810~protein-glutamine gamma-glutamyltransferase activity	GO:0018149~peptide cross-linking;GO:0032471~negative regulation of endoplasmic reticulum calcium ion concentration;GO:0043065~positive regulation of apoptotic process;GO:0043277~apoptotic cell clearance;GO:0045785~positive regulation of cell adhesion;GO:0051561~positive regulation of mitochondrial calcium ion concentration;GO:0060445~branching involved in salivary gland morphogenesis;GO:0060662~s…	GO:0005739~mitochondrion;GO:0005783~endoplasmic reticulum;GO:0005829~cytosol;GO:0005925~focal adhesion;GO:0031012~extracellular matrix;GO:0031226~intrinsic component of plasma membrane;GO:0070062~extracellular vesicular exosome
g314.t1	404	tr|G1N754|G1N754_MELGA	1003	92.7	233	57.67	23.23	17	0	1	233	765	997	6e-140	KIAA1755	KIAA1755	Meleagris gallopavo (Common turkey)	NA	NA	NA	NA	NA	NA
g315.t1	661	tr|A0A0Q3SM37|A0A0Q3SM37_AMAAE	1580	66.42	673	100	42.59	195	8	1	660	1	655	0	Protein-glutamine gamma-glutamyltransferase 2	AAES_188365	Amazona aestiva (Blue-fronted Amazon parrot)	NA	protein-glutamine gamma-glutamyltransferase activity [GO:0003810]; peptide cross-linking [GO:0018149]	GO:0003810; GO:0018149	GO:0003810~protein-glutamine gamma-glutamyltransferase activity	GO:0018149~peptide cross-linking	NA
g316.t1	852	tr|F1NXX9|F1NXX9_CHICK	481	94.29	438	51.41	91.06	25	0	1	438	1	438	0	Uncharacterized protein	BPI	Gallus gallus (Chicken)	NA	extracellular space [GO:0005615]; lipopolysaccharide binding [GO:0001530]; defense response to Gram-negative bacterium [GO:0050829]; immune response [GO:0006955]	GO:0001530; GO:0005615; GO:0006955; GO:0050829	GO:0001530~lipopolysaccharide binding	GO:0006955~immune response;GO:0050829~defense response to Gram-negative bacterium	GO:0005615~extracellular space
g317.t1	969	tr|G1N6U8|G1N6U8_MELGA	478	81.74	471	48.61	98.54	31	2	309	724	6	476	0	BPI fold containing family B member 4	BPIFB4	Meleagris gallopavo (Common turkey)	NA	lipid binding [GO:0008289]	GO:0008289	GO:0008289~lipid binding	NA	NA
g319.t1	429	tr|G1N6R1|G1N6R1_MELGA	452	89.23	427	99.53	94.47	45	1	1	427	27	452	0	BPI fold containing family B member 6	BPIFB6	Meleagris gallopavo (Common turkey)	NA	lipid binding [GO:0008289]	GO:0008289	GO:0008289~lipid binding	NA	NA
g320.t1	439	tr|A0A146J2W5|A0A146J2W5_CHICK	439	92.03	439	100	100	35	0	1	439	1	439	0	Protein TENP	TENP	Gallus gallus (Chicken)	NA	lipid binding [GO:0008289]	GO:0008289	GO:0008289~lipid binding	NA	NA
g321.t1	457	tr|G1N6M8|G1N6M8_MELGA	460	79.82	446	97.59	96.96	70	4	6	450	1	427	0	Uncharacterized protein	NA	Meleagris gallopavo (Common turkey)	NA	lipid binding [GO:0008289]	GO:0008289	GO:0008289~lipid binding	NA	NA
g322.t1	209	tr|A0A091WS02|A0A091WS02_NIPNI	263	76.21	206	98.56	78.33	8	1	7	171	40	245	1e-103	Microtubule-associated protein RP/EB family member 1	Y956_07678	Nipponia nippon (Crested ibis) (Ibis nippon)	NA	microtubule binding [GO:0008017]	GO:0008017	GO:0008017~microtubule binding	NA	NA
g323.t1	767	tr|A0A1D5PJJ1|A0A1D5PJJ1_CHICK	851	92.28	816	100	95.89	11	2	4	767	36	851	0	DNA methyltransferase 3 beta	DNMT3B	Gallus gallus (Chicken)	NA	DNA-methyltransferase activity [GO:0009008]; regulation of gene expression [GO:0010468]	GO:0009008; GO:0010468	GO:0009008~DNA-methyltransferase activity	GO:0010468~regulation of gene expression	NA
g324.t1	148	tr|A0A1L1RYA5|A0A1L1RYA5_CHICK	200	98.59	142	95.95	71	2	0	1	142	1	142	1e-96	Uncharacterized protein	COMMD7	Gallus gallus (Chicken)	NA	NA	NA	NA	NA	NA
g325.t1	382	tr|U3JS67|U3JS67_FICAL	672	95.89	341	89.27	50.74	9	1	1	336	1	341	0	Nucleolar protein 4 like	NOL4L	Ficedula albicollis (Collared flycatcher) (Muscicapa albicollis)	NA	cytosol [GO:0005829]; nucleoplasm [GO:0005654]	GO:0005654; GO:0005829	NA	NA	GO:0005654~nucleoplasm;GO:0005829~cytosol
g326.t1	443	tr|A0A091I701|A0A091I701_CALAN	452	91.58	404	91.2	89.38	21	1	53	443	49	452	0	Uncharacterized protein C20orf112 (Fragment)	N300_15631	Calypte anna (Anna's hummingbird) (Archilochus anna)	NA	NA	NA	NA	NA	NA
g327.t1	2162	tr|F1P445|F1P445_CHICK	1538	88.55	1520	70.31	98.83	106	6	710	2162	20	1538	0	Additional sex combs like 1, transcriptional regulator	ASXL1	Gallus gallus (Chicken)	NA	extracellular exosome [GO:0070062]; nuclear chromatin [GO:0000790]; PR-DUB complex [GO:0035517]; DNA binding [GO:0003677]; peroxisome proliferator activated receptor binding [GO:0042975]; retinoic acid receptor binding [GO:0042974]; transcription coactivator activity [GO:0003713]; transcription corepressor activity [GO:0003714]; bone marrow development [GO:0048539]; cell morphogenesis [GO:0000902…	GO:0000122; GO:0000790; GO:0000902; GO:0003007; GO:0003677; GO:0003713; GO:0003714; GO:0006351; GO:0030097; GO:0032526; GO:0035359; GO:0035517; GO:0035522; GO:0042974; GO:0042975; GO:0045599; GO:0045944; GO:0048386; GO:0048387; GO:0048538; GO:0048539; GO:0048872; GO:0060430; GO:0070062	GO:0003677~DNA binding;GO:0003713~transcription coactivator activity;GO:0003714~transcription corepressor activity;GO:0042974~retinoic acid receptor binding;GO:0042975~peroxisome proliferator activated receptor binding	GO:0000122~negative regulation of transcription from RNA polymerase II promoter;GO:0000902~cell morphogenesis;GO:0003007~heart morphogenesis;GO:0006351~transcription, DNA-templated;GO:0030097~hemopoiesis;GO:0032526~response to retinoic acid;GO:0035359~negative regulation of peroxisome proliferator activated receptor signaling pathway;GO:0035522~monoubiquitinated histone H2A deubiquitination;GO:00…	GO:0000790~nuclear chromatin;GO:0035517~PR-DUB complex;GO:0070062~extracellular vesicular exosome
g328.t1	380	tr|Q8AWB4|Q8AWB4_CHICK	380	98.42	380	100	100	6	0	1	380	1	380	0	Protein O-fucosyltransferase 1	POFUT1 RCJMB04_15p12	Gallus gallus (Chicken)	NA	fucosyltransferase activity [GO:0008417]	GO:0008417	GO:0008417~fucosyltransferase activity	NA	NA
g329.t1	494	tr|A0A091J9D2|A0A091J9D2_9AVES	504	99.39	494	100	98.02	3	0	1	494	11	504	0	Zinc finger protein PLAGL2 (Fragment)	Z169_07500	Egretta garzetta (little egret)	NA	nucleus [GO:0005634]; nucleic acid binding [GO:0003676]; transcription factor activity, sequence-specific DNA binding [GO:0003700]; transcription, DNA-templated [GO:0006351]	GO:0003676; GO:0003700; GO:0005634; GO:0006351	GO:0003676~nucleic acid binding;GO:0003700~sequence-specific DNA binding transcription factor activity	GO:0006351~transcription, DNA-templated	GO:0005634~nucleus
g330.t1	437	tr|H0Z829|H0Z829_TAEGU	642	100	279	63.84	43.46	0	0	159	437	364	642	0	Transmembrane 9 superfamily member	TM9SF4	Taeniopygia guttata (Zebra finch) (Poephila guttata)	NA	early endosome [GO:0005769]; Golgi apparatus [GO:0005794]; integral component of membrane [GO:0016021]; cell adhesion [GO:0007155]; phagocytosis [GO:0006909]; positive regulation of protein exit from endoplasmic reticulum [GO:0070863]; positive regulation of protein localization to cell surface [GO:2000010]; regulation of intracellular pH [GO:0051453]; response to hypoxia [GO:0001666]; vacuolar p…	GO:0001666; GO:0005769; GO:0005794; GO:0006909; GO:0007155; GO:0016021; GO:0051453; GO:0070072; GO:0070863; GO:2000010	NA	GO:0001666~response to hypoxia;GO:0006909~phagocytosis;GO:0007155~cell adhesion;GO:0051453~regulation of intracellular pH;GO:0070072~vacuolar proton-transporting V-type ATPase complex assembly;GO:0070863~positive regulation of protein exit from endoplasmic reticulum;GO:2000010~positive regulation of protein localization to cell surface	GO:0005769~early endosome;GO:0005794~Golgi apparatus;GO:0016021~integral component of membrane
g331.t1	490	tr|E1BXA3|E1BXA3_CHICK	493	77.82	541	100	100	21	2	1	490	1	493	0	Tyrosine-protein kinase (EC 2.7.10.2)	HCK	Gallus gallus (Chicken)	NA	extrinsic component of cytoplasmic side of plasma membrane [GO:0031234]; nucleoplasm [GO:0005654]; ATP binding [GO:0005524]; non-membrane spanning protein tyrosine kinase activity [GO:0004715]; receptor binding [GO:0005102]; cell differentiation [GO:0030154]; cell migration [GO:0016477]; innate immune response [GO:0045087]; peptidyl-tyrosine autophosphorylation [GO:0038083]; regulation of cell pr…	GO:0004715; GO:0005102; GO:0005524; GO:0005654; GO:0007169; GO:0016477; GO:0030154; GO:0031234; GO:0038083; GO:0042127; GO:0045087	GO:0004715~non-membrane spanning protein tyrosine kinase activity;GO:0005102~receptor binding;GO:0005524~ATP binding	GO:0007169~transmembrane receptor protein tyrosine kinase signaling pathway;GO:0016477~cell migration;GO:0030154~cell differentiation;GO:0038083~peptidyl-tyrosine autophosphorylation;GO:0042127~regulation of cell proliferation;GO:0045087~innate immune response	GO:0005654~nucleoplasm;GO:0031234~extrinsic component of cytoplasmic side of plasma membrane
g332.t1	780	tr|F1NZC3|F1NZC3_CHICK	539	84.2	538	68.97	99.81	73	3	1	526	1	538	0	XK-related protein	NA	Gallus gallus (Chicken)	NA	integral component of membrane [GO:0016021]	GO:0016021	NA	NA	GO:0016021~integral component of membrane
g333.t1	125	tr|A0A1D5PM26|A0A1D5PM26_CHICK	132	89.39	132	100	100	7	1	1	125	1	132	7e-78	P53 and DNA damage regulated 1	PDRG1	Gallus gallus (Chicken)	NA	prefoldin complex [GO:0016272]; unfolded protein binding [GO:0051082]; protein folding [GO:0006457]	GO:0006457; GO:0016272; GO:0051082	GO:0051082~unfolded protein binding	GO:0006457~protein folding	GO:0016272~prefoldin complex
g334.t1	287	tr|G1N5Y1|G1N5Y1_MELGA	460	97.92	144	50.17	31.3	3	0	7	150	31	174	5e-99	Tubulin tyrosine ligase like 9	TTLL9	Meleagris gallopavo (Common turkey)	NA	cellular protein modification process [GO:0006464]	GO:0006464	NA	GO:0006464~cellular protein modification process	NA
g335.t1	314	tr|E1BRQ8|E1BRQ8_CHICK	215	98.82	170	54.14	79.07	2	0	145	314	46	215	5e-119	Dual specificity phosphatase 15	DUSP15	Gallus gallus (Chicken)	NA	cytosol [GO:0005829]; plasma membrane [GO:0005886]; protein tyrosine phosphatase activity [GO:0004725]; protein tyrosine/serine/threonine phosphatase activity [GO:0008138]; positive regulation of JNK cascade [GO:0046330]; regulation of cell proliferation [GO:0042127]; transforming growth factor beta receptor signaling pathway [GO:0007179]	GO:0004725; GO:0005829; GO:0005886; GO:0007179; GO:0008138; GO:0042127; GO:0046330	GO:0004725~protein tyrosine phosphatase activity;GO:0008138~protein tyrosine/serine/threonine phosphatase activity	GO:0007179~transforming growth factor beta receptor signaling pathway;GO:0042127~regulation of cell proliferation;GO:0046330~positive regulation of JNK cascade	GO:0005829~cytosol;GO:0005886~plasma membrane
g336.t1	854	tr|E1BX17|E1BX17_CHICK	825	88.13	859	100	100	61	5	3	854	1	825	0	Myosin light chain kinase 2, skeletal/cardiac muscle	MYLK2	Gallus gallus (Chicken)	NA	cytoplasm [GO:0005737]; nucleus [GO:0005634]; ATP binding [GO:0005524]; myosin light chain kinase activity [GO:0004687]; cardiac muscle tissue morphogenesis [GO:0055008]; intracellular signal transduction [GO:0035556]; neuromuscular synaptic transmission [GO:0007274]; peptidyl-serine phosphorylation [GO:0018105]; peptidyl-threonine phosphorylation [GO:0018107]; positive regulation of gene express…	GO:0004687; GO:0005524; GO:0005634; GO:0005737; GO:0006941; GO:0007274; GO:0010628; GO:0014816; GO:0018105; GO:0018107; GO:0032971; GO:0035556; GO:0035914; GO:0046777; GO:0055008	GO:0004687~myosin light chain kinase activity;GO:0005524~ATP binding	GO:0006941~striated muscle contraction;GO:0007274~neuromuscular synaptic transmission;GO:0010628~positive regulation of gene expression;GO:0014816~skeletal muscle satellite cell differentiation;GO:0018105~peptidyl-serine phosphorylation;GO:0018107~peptidyl-threonine phosphorylation;GO:0032971~regulation of muscle filament sliding;GO:0035556~intracellular signal transduction;GO:0035914~skeletal mu…	GO:0005634~nucleus;GO:0005737~cytoplasm
g337.t1	1077	tr|A0A1L1RQH7|A0A1L1RQH7_CHICK	745	78.47	641	59.52	86.04	50	4	94	646	2	642	0	Targeting protein for Xklp2	TPX2	Gallus gallus (Chicken)	NA	microtubule [GO:0005874]; spindle [GO:0005819]; activation of protein kinase activity [GO:0032147]; regulation of mitotic spindle organization [GO:0060236]	GO:0005819; GO:0005874; GO:0032147; GO:0060236	NA	GO:0032147~activation of protein kinase activity;GO:0060236~regulation of mitotic spindle organization	GO:0005819~spindle;GO:0005874~microtubule
g338.t1	229	sp|Q07816|B2CL1_CHICK	229	98.69	229	100	100	3	0	1	229	1	229	1e-167	Bcl-2-like protein 1 (Bcl2-L-1) (Apoptosis regulator Bcl-X)	BCL2L1 BCL-X BCLX	Gallus gallus (Chicken)	NA	Bcl-2 family protein complex [GO:0097136]; cell junction [GO:0030054]; centrosome [GO:0005813]; cytosol [GO:0005829]; endoplasmic reticulum [GO:0005783]; integral component of membrane [GO:0016021]; mitochondrial matrix [GO:0005759]; mitochondrial outer membrane [GO:0005741]; nuclear membrane [GO:0031965]; synaptic vesicle membrane [GO:0030672]; BH3 domain binding [GO:0051434]; identical protein …	GO:0000910; GO:0001541; GO:0001836; GO:0005741; GO:0005759; GO:0005783; GO:0005813; GO:0005829; GO:0007093; GO:0007281; GO:0007283; GO:0008283; GO:0008284; GO:0008584; GO:0008630; GO:0009566; GO:0016021; GO:0019050; GO:0019901; GO:0030054; GO:0030672; GO:0031965; GO:0034097; GO:0040007; GO:0042802; GO:0043065; GO:0043524; GO:0046898; GO:0046902; GO:0046982; GO:0051402; GO:0051434; GO:0051881; GO:…	GO:0019901~protein kinase binding;GO:0042802~identical protein binding;GO:0046982~protein heterodimerization activity;GO:0051434~BH3 domain binding	GO:0000910~cytokinesis;GO:0001541~ovarian follicle development;GO:0001836~release of cytochrome c from mitochondria;GO:0007093~mitotic cell cycle checkpoint;GO:0007281~germ cell development;GO:0007283~spermatogenesis;GO:0008283~cell proliferation;GO:0008284~positive regulation of cell proliferation;GO:0008584~male gonad development;GO:0008630~intrinsic apoptotic signaling pathway in response to D…	GO:0005741~mitochondrial outer membrane;GO:0005759~mitochondrial matrix;GO:0005783~endoplasmic reticulum;GO:0005813~centrosome;GO:0005829~cytosol;GO:0016021~integral component of membrane;GO:0030054~cell junction;GO:0030672~synaptic vesicle membrane;GO:0031965~nuclear membrane;GO:0097136~Bcl-2 family protein complex
g339.t1	144	tr|F1NN65|F1NN65_CHICK	541	95.14	144	100	26.62	7	0	1	144	398	541	4e-90	Uncharacterized protein	LOC419276	Gallus gallus (Chicken)	NA	lipopolysaccharide binding [GO:0001530]; defense response to Gram-negative bacterium [GO:0050829]; immune response [GO:0006955]	GO:0001530; GO:0006955; GO:0050829	GO:0001530~lipopolysaccharide binding	GO:0006955~immune response;GO:0050829~defense response to Gram-negative bacterium	NA
g340.t1	347	tr|F1NN65|F1NN65_CHICK	541	91.72	326	93.95	60.26	27	0	1	326	71	396	0	Uncharacterized protein	LOC419276	Gallus gallus (Chicken)	NA	lipopolysaccharide binding [GO:0001530]; defense response to Gram-negative bacterium [GO:0050829]; immune response [GO:0006955]	GO:0001530; GO:0006955; GO:0050829	GO:0001530~lipopolysaccharide binding	GO:0006955~immune response;GO:0050829~defense response to Gram-negative bacterium	NA
g341.t1	69	tr|Q90X15|Q90X15_CHICK	118	100	69	100	58.47	0	0	1	69	50	118	9e-43	Helix-loop-helix protein (Inhibitor of DNA binding 1, HLH protein)	Id1 ID1	Gallus gallus (Chicken)	NA	Golgi apparatus [GO:0005794]; nucleoplasm [GO:0005654]; protein dimerization activity [GO:0046983]; protein self-association [GO:0043621]; transcription factor activity, sequence-specific DNA binding [GO:0003700]; BMP signaling pathway [GO:0030509]; cardiac epithelial to mesenchymal transition [GO:0060317]; circadian rhythm [GO:0007623]; collagen metabolic process [GO:0032963]; endothelial cell m…	GO:0000122; GO:0001886; GO:0003700; GO:0005654; GO:0005794; GO:0006351; GO:0007623; GO:0010628; GO:0030509; GO:0031648; GO:0032963; GO:0043066; GO:0043392; GO:0043408; GO:0043433; GO:0043621; GO:0045665; GO:0045668; GO:0045765; GO:0046677; GO:0046983; GO:0060317; GO:0060425; GO:0060426; GO:0090074	GO:0003700~sequence-specific DNA binding transcription factor activity;GO:0043621~protein self-association;GO:0046983~protein dimerization activity	GO:0000122~negative regulation of transcription from RNA polymerase II promoter;GO:0001886~endothelial cell morphogenesis;GO:0006351~transcription, DNA-templated;GO:0007623~circadian rhythm;GO:0010628~positive regulation of gene expression;GO:0030509~BMP signaling pathway;GO:0031648~protein destabilization;GO:0032963~collagen metabolic process;GO:0043066~negative regulation of apoptotic process;G…	GO:0005654~nucleoplasm;GO:0005794~Golgi apparatus
g342.t1	367	tr|F1NXN9|F1NXN9_CHICK	367	95.64	367	100	100	16	0	1	367	1	367	0	Histocompatibility minor 13	HM13	Gallus gallus (Chicken)	NA	Derlin-1 retrotranslocation complex [GO:0036513]; Golgi-associated vesicle membrane [GO:0030660]; integral component of cytoplasmic side of endoplasmic reticulum membrane [GO:0071458]; integral component of lumenal side of endoplasmic reticulum membrane [GO:0071556]; lysosomal membrane [GO:0005765]; rough endoplasmic reticulum [GO:0005791]; aspartic endopeptidase activity, intramembrane cleaving …	GO:0005765; GO:0005791; GO:0030660; GO:0031625; GO:0036513; GO:0042500; GO:0042803; GO:0071458; GO:0071556; GO:1904211	GO:0031625~ubiquitin protein ligase binding;GO:0042500~aspartic endopeptidase activity, intramembrane cleaving;GO:0042803~protein homodimerization activity	NA	GO:0005765~lysosomal membrane;GO:0005791~rough endoplasmic reticulum;GO:0030660~Golgi-associated vesicle membrane;GO:0071458~integral component of cytoplasmic side of endoplasmic reticulum membrane;GO:0071556~integral component of lumenal side of endoplasmic reticulum membrane
g343.t1	467	tr|G1N5D1|G1N5D1_MELGA	291	90.91	253	54.18	86.94	23	0	7	259	2	254	1e-157	Uncharacterized protein	NA	Meleagris gallopavo (Common turkey)	NA	NA	NA	NA	NA	NA
g344.t1	181	tr|G1N5C7|G1N5C7_MELGA	180	94.64	168	92.82	93.33	9	0	14	181	13	180	3e-112	Neurensin 2	NRSN2	Meleagris gallopavo (Common turkey)	NA	integral component of membrane [GO:0016021]; neuronal cell body [GO:0043025]; plasma membrane [GO:0005886]; transport vesicle [GO:0030133]	GO:0005886; GO:0016021; GO:0030133; GO:0043025	NA	NA	GO:0005886~plasma membrane;GO:0016021~integral component of membrane;GO:0030133~transport vesicle;GO:0043025~neuronal cell body
g345.t1	774	tr|A0A093J833|A0A093J833_EURHL	379	100	378	48.84	99.74	0	0	397	774	2	379	0	TBC1 domain family member 20 (Fragment)	N326_05182	Eurypyga helias (Sunbittern)	NA	integral component of membrane [GO:0016021]	GO:0016021	NA	NA	GO:0016021~integral component of membrane
g346.t1	117	tr|A0A091G847|A0A091G847_9AVES	106	85.85	106	90.6	100	15	0	12	117	1	106	2e-61	Sulfiredoxin-1 (Fragment)	N303_11964	Cuculus canorus (common cuckoo)	NA	ATP binding [GO:0005524]; sulfiredoxin activity [GO:0032542]	GO:0005524; GO:0032542	GO:0005524~ATP binding;GO:0032542~sulfiredoxin activity	NA	NA
g347.t1	265	tr|G9JWG4|G9JWG4_CHICK	276	100	265	100	96.01	0	0	1	265	1	265	0	Zinc finger transcription factor	SCRT2	Gallus gallus (Chicken)	NA	nucleic acid binding [GO:0003676]	GO:0003676	GO:0003676~nucleic acid binding	NA	NA
g348.t1	454	tr|H9KZD9|H9KZD9_CHICK	454	98.02	454	100	100	9	0	1	454	1	454	0	Solute carrier family 52 member 3	SLC52A3	Gallus gallus (Chicken)	NA	integral component of plasma membrane [GO:0005887]; riboflavin transporter activity [GO:0032217]; cellular response to heat [GO:0034605]; sensory perception of sound [GO:0007605]	GO:0005887; GO:0007605; GO:0032217; GO:0034605	GO:0032217~riboflavin transporter activity	GO:0007605~sensory perception of sound;GO:0034605~cellular response to heat	GO:0005887~integral component of plasma membrane
g349.t1	331	tr|A0A1L1RSU0|A0A1L1RSU0_CHICK	331	97.28	331	100	100	9	0	1	331	1	331	0	Family with sequence similarity 110 member A	FAM110A	Gallus gallus (Chicken)	NA	NA	NA	NA	NA	NA
g350.t1	493	tr|A0A1D5PZA4|A0A1D5PZA4_CHICK	493	94.93	493	100	100	25	0	1	493	1	493	0	Angiopoietin 4	ANGPT4	Gallus gallus (Chicken)	NA	receptor tyrosine kinase binding [GO:0030971]; angiogenesis [GO:0001525]	GO:0001525; GO:0030971	GO:0030971~receptor tyrosine kinase binding	GO:0001525~angiogenesis	NA
g351.t1	161	tr|E1BVQ0|E1BVQ0_CHICK	221	95.07	142	88.2	64.25	7	0	1	142	1	142	1e-96	R-spondin 4	Gga.55711 RSPO4	Gallus gallus (Chicken)	NA	nail development [GO:0035878]	GO:0035878	NA	GO:0035878~nail development	NA
g352.t1	218	tr|Q5ZJL3|Q5ZJL3_CHICK	271	76.38	271	100	100	11	1	1	218	1	271	2e-141	Proteasome inhibitor subunit 1	PSMF1 RCJMB04_17f8	Gallus gallus (Chicken)	NA	cytosol [GO:0005829]; endoplasmic reticulum [GO:0005783]; membrane [GO:0016020]; perinuclear region of cytoplasm [GO:0048471]; proteasome binding [GO:0070628]; protein heterodimerization activity [GO:0046982]; protein homodimerization activity [GO:0042803]; negative regulation of proteasomal protein catabolic process [GO:1901799]; ubiquitin-dependent protein catabolic process [GO:0006511]	GO:0005783; GO:0005829; GO:0006511; GO:0016020; GO:0042803; GO:0046982; GO:0048471; GO:0070628; GO:1901799	GO:0042803~protein homodimerization activity;GO:0046982~protein heterodimerization activity;GO:0070628~proteasome binding	GO:0006511~ubiquitin-dependent protein catabolic process;GO:1901799~negative regulation of proteasomal protein catabolic process	GO:0005783~endoplasmic reticulum;GO:0005829~cytosol;GO:0016020~membrane;GO:0048471~perinuclear region of cytoplasm
g353.t1	362	tr|G1N7J9|G1N7J9_MELGA	646	71.36	213	58.84	32.97	42	2	80	275	278	488	6e-94	RAD21 cohesin complex component like 1	RAD21L1	Meleagris gallopavo (Common turkey)	NA	lateral element [GO:0000800]; nuclear meiotic cohesin complex [GO:0034991]; double-strand break repair via homologous recombination [GO:0000724]; fertilization [GO:0009566]; meiotic attachment of telomere to nuclear envelope [GO:0070197]; seminiferous tubule development [GO:0072520]; spermatogenesis [GO:0007283]; synaptonemal complex assembly [GO:0007130]	GO:0000724; GO:0000800; GO:0007130; GO:0007283; GO:0009566; GO:0034991; GO:0070197; GO:0072520	NA	GO:0000724~double-strand break repair via homologous recombination;GO:0007130~synaptonemal complex assembly;GO:0007283~spermatogenesis;GO:0009566~fertilization;GO:0070197~attachment of telomere to nuclear envelope;GO:0072520~seminiferous tubule development	GO:0000800~lateral element;GO:0034991~nuclear meiotic cohesin complex
g354.t1	497	tr|A0A1D5PEN5|A0A1D5PEN5_CHICK	472	98.69	457	91.95	96.82	6	0	41	497	16	472	0	Syntaphilin	SNPH	Gallus gallus (Chicken)	NA	syntaxin-1 binding [GO:0017075]	GO:0017075	GO:0017075~syntaxin-1 binding	NA	NA
g355.t1	298	tr|R4GGF6|R4GGF6_CHICK	352	96.39	305	100	86.65	4	1	1	298	48	352	0	Syndecan binding protein 2	SDCBP2	Gallus gallus (Chicken)	NA	cytoplasm [GO:0005737]; extracellular exosome [GO:0070062]; protein C-terminus binding [GO:0008022]; protein heterodimerization activity [GO:0046982]; protein homodimerization activity [GO:0042803]	GO:0005737; GO:0008022; GO:0042803; GO:0046982; GO:0070062	GO:0008022~protein C-terminus binding;GO:0042803~protein homodimerization activity;GO:0046982~protein heterodimerization activity	NA	GO:0005737~cytoplasm;GO:0070062~extracellular vesicular exosome
g356.t1	97	tr|B5G2R4|B5G2R4_TAEGU	108	89.81	108	100	100	0	1	1	97	1	108	6e-64	Peptidylprolyl isomerase (EC 5.2.1.8)	NA	Taeniopygia guttata (Zebra finch) (Poephila guttata)	NA	peptidyl-prolyl cis-trans isomerase activity [GO:0003755]	GO:0003755	GO:0003755~peptidyl-prolyl cis-trans isomerase activity	NA	NA
g357.t1	548	tr|U3JTF7|U3JTF7_FICAL	356	74.8	373	68.07	100	23	3	176	548	55	356	1e-178	NSFL1 cofactor	NSFL1C	Ficedula albicollis (Collared flycatcher) (Muscicapa albicollis)	NA	cytosol [GO:0005829]; intermediate filament cytoskeleton [GO:0045111]; nucleoplasm [GO:0005654]; plasma membrane [GO:0005886]	GO:0005654; GO:0005829; GO:0005886; GO:0045111	NA	NA	GO:0005654~nucleoplasm;GO:0005829~cytosol;GO:0005886~plasma membrane;GO:0045111~intermediate filament cytoskeleton
g358.t1	207	tr|G1N584|G1N584_MELGA	504	75.79	95	45.89	18.85	22	1	11	105	20	113	2e-41	Uncharacterized protein	NA	Meleagris gallopavo (Common turkey)	NA	integral component of membrane [GO:0016021]	GO:0016021	NA	NA	GO:0016021~integral component of membrane
g359.t1	516	tr|G1N584|G1N584_MELGA	504	64.68	504	97.67	100	139	7	26	516	27	504	0	Uncharacterized protein	NA	Meleagris gallopavo (Common turkey)	NA	integral component of membrane [GO:0016021]	GO:0016021	NA	NA	GO:0016021~integral component of membrane
g360.t1	231	tr|R4GLV2|R4GLV2_CHICK	231	96.54	231	100	100	8	0	1	231	1	231	3e-159	Prodynorphin	PDYN	Gallus gallus (Chicken)	NA	axon terminus [GO:0043679]; dendrite [GO:0030425]; neuronal cell body [GO:0043025]; plasma membrane [GO:0005886]; neuropeptide hormone activity [GO:0005184]; opioid receptor binding [GO:0031628]; chemical synaptic transmission [GO:0007268]; neuropeptide signaling pathway [GO:0007218]; sensory perception [GO:0007600]	GO:0005184; GO:0005886; GO:0007218; GO:0007268; GO:0007600; GO:0030425; GO:0031628; GO:0043025; GO:0043679	GO:0005184~neuropeptide hormone activity;GO:0031628~opioid receptor binding	GO:0007218~neuropeptide signaling pathway;GO:0007268~synaptic transmission;GO:0007600~sensory perception	GO:0005886~plasma membrane;GO:0030425~dendrite;GO:0043025~neuronal cell body;GO:0043679~axon terminus
g361.t1	362	tr|A0A1D5PZ29|A0A1D5PZ29_CHICK	348	100	339	93.65	97.41	0	0	24	362	10	348	0	Serine/threonine kinase 35	NA	Gallus gallus (Chicken)	NA	ATP binding [GO:0005524]; protein serine/threonine kinase activity [GO:0004674]	GO:0004674; GO:0005524	GO:0004674~protein serine/threonine kinase activity;GO:0005524~ATP binding	NA	NA
g362.t1	254	tr|G3UTC0|G3UTC0_MELGA	301	96.72	244	96.06	81.06	8	0	2	245	58	301	2e-177	Fibronectin type III domain containing 11	FNDC11	Meleagris gallopavo (Common turkey)	NA	extracellular exosome [GO:0070062]	GO:0070062	NA	NA	GO:0070062~extracellular vesicular exosome
g363.t1	2769	tr|U3JTI6|U3JTI6_FICAL	2822	78.6	2790	100	98.87	569	6	1	2769	1	2783	0	Helicase with zinc finger 2	HELZ2	Ficedula albicollis (Collared flycatcher) (Muscicapa albicollis)	NA	membrane [GO:0016020]; ligand-dependent nuclear receptor transcription coactivator activity [GO:0030374]; metal ion binding [GO:0046872]; RNA binding [GO:0003723]; positive regulation of transcription from RNA polymerase II promoter [GO:0045944]	GO:0003723; GO:0016020; GO:0030374; GO:0045944; GO:0046872	GO:0003723~RNA binding;GO:0030374~ligand-dependent nuclear receptor transcription coactivator activity;GO:0046872~metal ion binding	GO:0045944~positive regulation of transcription from RNA polymerase II promoter	GO:0016020~membrane
g364.t1	427	tr|A0A1D5PG88|A0A1D5PG88_CHICK	529	94.24	451	100	85.26	2	1	1	427	79	529	0	Glucocorticoid modulatory element binding protein 2	GMEB2	Gallus gallus (Chicken)	NA	nucleus [GO:0005634]; DNA binding [GO:0003677]; transcription coactivator activity [GO:0003713]	GO:0003677; GO:0003713; GO:0005634	GO:0003677~DNA binding;GO:0003713~transcription coactivator activity	NA	GO:0005634~nucleus
g365.t1	180	tr|B5FXL6|B5FXL6_TAEGU	180	100	180	100	100	0	0	1	180	1	180	3e-125	Stathmin	NA	Taeniopygia guttata (Zebra finch) (Poephila guttata)	NA	cytoplasm [GO:0005737]; tubulin binding [GO:0015631]; cytoplasmic microtubule organization [GO:0031122]; neuron projection development [GO:0031175]; regulation of microtubule polymerization or depolymerization [GO:0031110]	GO:0005737; GO:0015631; GO:0031110; GO:0031122; GO:0031175	GO:0015631~tubulin binding	GO:0031110~regulation of microtubule polymerization or depolymerization;GO:0031122~cytoplasmic microtubule organization;GO:0031175~neuron projection development	GO:0005737~cytoplasm
g366.t1	1360	tr|F1NE49|F1NE49_CHICK	1307	72.14	1084	79.71	82.94	127	14	1	943	1	1050	0	Regulator of telomere elongation helicase 1 (EC 3.6.4.12)	RTEL1	Gallus gallus (Chicken)	NA	nucleus [GO:0005634]; 4 iron, 4 sulfur cluster binding [GO:0051539]; ATP binding [GO:0005524]; ATP-dependent DNA helicase activity [GO:0004003]; DNA binding [GO:0003677]; metal ion binding [GO:0046872]; DNA recombination [GO:0006310]; DNA repair [GO:0006281]; DNA replication [GO:0006260]; regulation of double-strand break repair via homologous recombination [GO:0010569]; telomere maintenance [GO:…	GO:0000723; GO:0003677; GO:0004003; GO:0005524; GO:0005634; GO:0006260; GO:0006281; GO:0006310; GO:0010569; GO:0046872; GO:0051539	GO:0003677~DNA binding;GO:0004003~ATP-dependent DNA helicase activity;GO:0005524~ATP binding;GO:0046872~metal ion binding;GO:0051539~4 iron, 4 sulfur cluster binding	GO:0000723~telomere maintenance;GO:0006260~DNA replication;GO:0006281~DNA repair;GO:0006310~DNA recombination;GO:0010569~regulation of double-strand break repair via homologous recombination	GO:0005634~nucleus
g367.t1	239	tr|A0A091VQN3|A0A091VQN3_OPIHO	201	100	201	84.1	100	0	0	1	201	1	201	5e-148	ADP-ribosylation factor-related protein 1	N306_00362	Opisthocomus hoazin (Hoatzin) (Phasianus hoazin)	NA	intracellular [GO:0005622]; GTP binding [GO:0005525]; small GTPase mediated signal transduction [GO:0007264]	GO:0005525; GO:0005622; GO:0007264	GO:0005525~GTP binding	GO:0007264~small GTPase mediated signal transduction	GO:0005622~intracellular
g368.t1	766	tr|E1C285|E1C285_CHICK	542	94.4	357	46.61	65.87	19	1	1	356	1	357	0	Zinc finger CCCH-type and G-patch domain containing	ZGPAT	Gallus gallus (Chicken)	NA	metal ion binding [GO:0046872]; nucleic acid binding [GO:0003676]	GO:0003676; GO:0046872	GO:0003676~nucleic acid binding;GO:0046872~metal ion binding	NA	NA
g369.t1	769	tr|E1C4C9|E1C4C9_CHICK	620	96.66	419	54.49	67.58	13	1	1	418	30	448	0	Zinc finger and BTB domain containing 46	ZBTB46	Gallus gallus (Chicken)	NA	nucleic acid binding [GO:0003676]; negative regulation of dendritic cell differentiation [GO:2001199]; negative regulation of granulocyte differentiation [GO:0030853]; negative regulation of macrophage differentiation [GO:0045650]; negative regulation of monocyte differentiation [GO:0045656]; positive regulation of dendritic cell differentiation [GO:2001200]	GO:0003676; GO:0030853; GO:0045650; GO:0045656; GO:2001199; GO:2001200	GO:0003676~nucleic acid binding	GO:0030853~negative regulation of granulocyte differentiation;GO:0045650~negative regulation of macrophage differentiation;GO:0045656~negative regulation of monocyte differentiation;GO:2001199~negative regulation of dendritic cell differentiation;GO:2001200~positive regulation of dendritic cell differentiation	NA
g370.t1	225	tr|A0A1D5PV84|A0A1D5PV84_CHICK	225	97.33	225	100	100	6	0	1	225	1	225	6e-160	Uncharacterized protein	TPD52L2	Gallus gallus (Chicken)	NA	NA	NA	NA	NA	NA
g371.t1	631	tr|G1MZ81|G1MZ81_MELGA	430	69.94	316	50.08	73.49	17	4	394	631	19	334	2e-135	Xylulokinase	XYLB	Meleagris gallopavo (Common turkey)	NA	extracellular exosome [GO:0070062]; xylulokinase activity [GO:0004856]; xylulose metabolic process [GO:0005997]	GO:0004856; GO:0005997; GO:0070062	GO:0004856~xylulokinase activity	GO:0005997~xylulose metabolic process	GO:0070062~extracellular vesicular exosome
g372.t1	489	tr|G1N997|G1N997_MELGA	495	97.54	488	99.8	98.59	12	0	1	488	7	494	0	Uncharacterized protein	LOC100541927	Meleagris gallopavo (Common turkey)	NA	integral component of membrane [GO:0016021]; heme binding [GO:0020037]; iron ion binding [GO:0005506]; monooxygenase activity [GO:0004497]; oxidoreductase activity, acting on paired donors, with incorporation or reduction of molecular oxygen [GO:0016705]	GO:0004497; GO:0005506; GO:0016021; GO:0016705; GO:0020037	GO:0004497~monooxygenase activity;GO:0005506~iron ion binding;GO:0016705~oxidoreductase activity, acting on paired donors, with incorporation or reduction of molecular oxygen;GO:0020037~heme binding	NA	GO:0016021~integral component of membrane
g373.t1	442	tr|G1N9E1|G1N9E1_MELGA	673	97.03	269	60.86	39.97	8	0	97	365	231	499	0	Calpain 10	CAPN10	Meleagris gallopavo (Common turkey)	NA	cytosol [GO:0005829]; mitochondrion [GO:0005739]; calcium-dependent cysteine-type endopeptidase activity [GO:0004198]; actin cytoskeleton reorganization [GO:0031532]; cellular response to insulin stimulus [GO:0032869]; positive regulation of glucose import [GO:0046326]; positive regulation of insulin secretion [GO:0032024]; positive regulation of intracellular transport [GO:0032388]; positive reg…	GO:0004198; GO:0005739; GO:0005829; GO:0031532; GO:0032024; GO:0032388; GO:0032869; GO:0046326; GO:0097050; GO:2000676	GO:0004198~calcium-dependent cysteine-type endopeptidase activity	GO:0031532~actin cytoskeleton reorganization;GO:0032024~positive regulation of insulin secretion;GO:0032388~positive regulation of intracellular transport;GO:0032869~cellular response to insulin stimulus;GO:0046326~positive regulation of glucose import;GO:0097050~type B pancreatic cell apoptotic process;GO:2000676~positive regulation of type B pancreatic cell apoptotic process	GO:0005739~mitochondrion;GO:0005829~cytosol
g374.t1	1874	tr|A0A1D5PN14|A0A1D5PN14_CHICK	1449	95	1140	60.83	78.67	5	2	34	1137	43	1166	0	ATP binding cassette subfamily C member 5	ABCC5	Gallus gallus (Chicken)	NA	integral component of membrane [GO:0016021]; ATP binding [GO:0005524]; ATPase activity, coupled to transmembrane movement of substances [GO:0042626]; organic anion transmembrane transporter activity [GO:0008514]	GO:0005524; GO:0008514; GO:0016021; GO:0042626	GO:0005524~ATP binding;GO:0008514~organic anion transmembrane transporter activity;GO:0042626~ATPase activity, coupled to transmembrane movement of substances	NA	GO:0016021~integral component of membrane
g375.t1	430	tr|E1BXS9|E1BXS9_CHICK	707	98.12	373	86.74	52.76	7	0	1	373	1	373	0	Eukaryotic translation initiation factor 2B subunit epsilon	EIF2B5	Gallus gallus (Chicken)	NA	nucleotidyltransferase activity [GO:0016779]; biosynthetic process [GO:0009058]	GO:0009058; GO:0016779	GO:0016779~nucleotidyltransferase activity	GO:0009058~biosynthetic process	NA
g376.t1	731	tr|A0A1D5NY00|A0A1D5NY00_CHICK	712	97.4	731	100	100	0	1	1	731	1	712	0	Dishevelled segment polarity protein 3	DVL3	Gallus gallus (Chicken)	NA	intracellular [GO:0005622]; intracellular signal transduction [GO:0035556]; Wnt signaling pathway [GO:0016055]	GO:0005622; GO:0016055; GO:0035556	NA	GO:0016055~Wnt signaling pathway;GO:0035556~intracellular signal transduction	GO:0005622~intracellular
g377.t1	433	tr|U3IGD1|U3IGD1_ANAPL	436	100	433	100	99.31	0	0	1	433	4	436	0	Adaptor related protein complex 2 mu 1 subunit	AP2M1	Anas platyrhynchos (Mallard) (Anas boschas)	NA	clathrin adaptor complex [GO:0030131]; mitochondrion [GO:0005739]; plasma membrane [GO:0005886]; disordered domain specific binding [GO:0097718]; lipid binding [GO:0008289]; intracellular protein transport [GO:0006886]; vesicle-mediated transport [GO:0016192]	GO:0005739; GO:0005886; GO:0006886; GO:0008289; GO:0016192; GO:0030131; GO:0097718	GO:0008289~lipid binding	GO:0006886~intracellular protein transport;GO:0016192~vesicle-mediated transport	GO:0005739~mitochondrion;GO:0005886~plasma membrane;GO:0030131~clathrin adaptor complex
g378.t1	684	tr|F1P0V5|F1P0V5_CHICK	803	95.92	711	100	88.54	2	1	1	684	93	803	0	ATP binding cassette subfamily F member 3	NA	Gallus gallus (Chicken)	NA	membrane [GO:0016020]; ATP binding [GO:0005524]; ATPase activity [GO:0016887]; cadherin binding [GO:0045296]	GO:0005524; GO:0016020; GO:0016887; GO:0045296	GO:0005524~ATP binding;GO:0016887~ATPase activity;GO:0045296~cadherin binding	NA	GO:0016020~membrane
g379.t1	346	tr|A0A093CJH1|A0A093CJH1_TAUER	317	79.57	323	93.35	100	56	4	28	346	1	317	1e-172	PHD finger protein 13 (Fragment)	N340_09705	Tauraco erythrolophus (Red-crested turaco)	NA	zinc ion binding [GO:0008270]	GO:0008270	GO:0008270~zinc ion binding	NA	NA
g380.t1	304	tr|A0A0Q3MAZ4|A0A0Q3MAZ4_AMAAE	410	75.2	246	80.92	60	61	0	59	304	165	410	2e-139	Mucin-1-like protein	AAES_100217	Amazona aestiva (Blue-fronted Amazon parrot)	NA	DNA binding [GO:0003677]; nuclease activity [GO:0004518]	GO:0003677; GO:0004518	GO:0003677~DNA binding;GO:0004518~nuclease activity	NA	NA
g381.t1	1215	tr|R4GGP7|R4GGP7_CHICK	1187	87	1246	100	100	72	7	1	1215	1	1187	0	von Willebrand factor A domain containing 5B2	NA	Gallus gallus (Chicken)	NA	NA	NA	NA	NA	NA
g382.t1	369	tr|A0A093PYF1|A0A093PYF1_9PASS	381	76.46	378	100	99.21	37	1	44	369	4	381	0	Dol-P-Man:Man(5)GlcNAc(2)-PP-Dol alpha-1,3-mannosyltransferase (EC 2.4.1.258) (Dol-P-Man-dependent alpha(1-3)-mannosyltransferase) (Fragment)	N305_01856	Manacus vitellinus (golden-collared manakin)	PATHWAY: Protein modification; protein glycosylation. {ECO:0000256|RuleBase:RU364047}.	endoplasmic reticulum [GO:0005783]; integral component of membrane [GO:0016021]; transferase activity, transferring hexosyl groups [GO:0016758]	GO:0005783; GO:0016021; GO:0016758	GO:0016758~transferase activity, transferring hexosyl groups	NA	GO:0005783~endoplasmic reticulum;GO:0016021~integral component of membrane
g383.t1	248	tr|R4GH65|R4GH65_CHICK	190	97.89	190	76.61	100	4	0	59	248	1	190	1e-132	Uncharacterized protein	NA	Gallus gallus (Chicken)	NA	methyltransferase activity [GO:0008168]	GO:0008168	GO:0008168~methyltransferase activity	NA	NA
g384.t1	79	tr|A0A1L1RTR6|A0A1L1RTR6_CHICK	79	100	79	100	100	0	0	1	79	1	79	3e-51	Calcium/calmodulin dependent protein kinase II inhibitor 2	CAMK2N2	Gallus gallus (Chicken)	NA	protein kinase inhibitor activity [GO:0004860]	GO:0004860	GO:0004860~protein kinase inhibitor activity	NA	NA
g385.t1	335	tr|E1BYR6|E1BYR6_CHICK	335	93.73	335	100	100	21	0	1	335	1	335	0	Uncharacterized protein	MUL1L	Gallus gallus (Chicken)	NA	integral component of membrane [GO:0016021]; ubiquitin-protein transferase activity [GO:0004842]; zinc ion binding [GO:0008270]; organelle organization [GO:0006996]	GO:0004842; GO:0006996; GO:0008270; GO:0016021	GO:0004842~ubiquitin-protein transferase activity;GO:0008270~zinc ion binding	GO:0006996~organelle organization	GO:0016021~integral component of membrane
g386.t1	97	tr|A0A1D5P747|A0A1D5P747_CHICK	673	100	59	60.82	8.77	0	0	39	97	615	673	1e-39	Uncharacterized protein	ECE2	Gallus gallus (Chicken)	NA	metalloendopeptidase activity [GO:0004222]; peptide hormone processing [GO:0016486]	GO:0004222; GO:0016486	GO:0004222~metalloendopeptidase activity	GO:0016486~peptide hormone processing	NA
g387.t1	769	tr|F1NW61|F1NW61_CHICK	769	97.53	769	100	100	19	0	1	769	1	769	0	Uncharacterized protein	ECE2	Gallus gallus (Chicken)	NA	cytoplasmic vesicle membrane [GO:0030659]; integral component of membrane [GO:0016021]; metalloendopeptidase activity [GO:0004222]; peptide hormone processing [GO:0016486]	GO:0004222; GO:0016021; GO:0016486; GO:0030659	GO:0004222~metalloendopeptidase activity	GO:0016486~peptide hormone processing	GO:0016021~integral component of membrane;GO:0030659~cytoplasmic vesicle membrane
g388.t1	808	tr|A0A087RJ33|A0A087RJ33_APTFO	863	94.24	851	100	98.61	6	1	1	808	13	863	0	26S proteasome non-ATPase regulatory subunit 2 (Fragment)	AS27_14140	Aptenodytes forsteri (Emperor penguin)	NA	proteasome complex [GO:0000502]; enzyme regulator activity [GO:0030234]; regulation of protein catabolic process [GO:0042176]	GO:0000502; GO:0030234; GO:0042176	GO:0030234~enzyme regulator activity	GO:0042176~regulation of protein catabolic process	GO:0000502~proteasome complex
g389.t1	849	tr|E1BSG5|E1BSG5_CHICK	1640	91.3	851	100	51.89	53	4	2	836	143	988	0	Eukaryotic translation initiation factor 4 gamma 1	EIF4G1	Gallus gallus (Chicken)	NA	RNA binding [GO:0003723]	GO:0003723	GO:0003723~RNA binding	NA	NA
g390.t1	650	tr|A0A1D5P490|A0A1D5P490_CHICK	1607	99.54	650	100	40.45	3	0	1	650	958	1607	0	Eukaryotic translation initiation factor 4 gamma 1	EIF4G1	Gallus gallus (Chicken)	NA	RNA binding [GO:0003723]	GO:0003723	GO:0003723~RNA binding	NA	NA
g391.t1	380	tr|A0A1D5P2M8|A0A1D5P2M8_CHICK	347	85.43	357	93.95	100	10	2	4	359	11	326	0	Family with sequence similarity 131 member A	FAM131A	Gallus gallus (Chicken)	NA	mitochondrial matrix [GO:0005759]	GO:0005759	NA	NA	GO:0005759~mitochondrial matrix
g392.t1	163	tr|R4GM85|R4GM85_CHICK	163	94.48	163	100	100	9	0	1	163	1	163	9e-111	Uncharacterized protein	LOC770345	Gallus gallus (Chicken)	NA	NA	NA	NA	NA	NA
g393.t1	885	tr|R4GFW3|R4GFW3_CHICK	885	95.37	885	100	100	41	0	1	885	1	885	0	Chloride channel protein	CLCN2	Gallus gallus (Chicken)	NA	integral component of membrane [GO:0016021]; voltage-gated chloride channel activity [GO:0005247]; chloride transmembrane transport [GO:1902476]	GO:0005247; GO:0016021; GO:1902476	GO:0005247~voltage-gated chloride channel activity	GO:1902476~chloride transmembrane transport	GO:0016021~integral component of membrane
g394.t1	927	tr|A0A1D5PBI7|A0A1D5PBI7_CHICK	1099	90.91	902	97.3	82.07	56	5	1	886	158	1049	0	Chordin precursor	Gga.490	Gallus gallus (Chicken)	NA	NA	NA	NA	NA	NA
g395.t1	177	tr|Q6IYE9|Q6IYE9_CHICK	177	94.35	177	100	100	10	0	1	177	1	177	8e-115	Thrombopoietin	Tpo THPO	Gallus gallus (Chicken)	NA	extracellular region [GO:0005576]; cytokine activity [GO:0005125]; hormone activity [GO:0005179]; cell proliferation [GO:0008283]	GO:0005125; GO:0005179; GO:0005576; GO:0008283	GO:0005125~cytokine activity;GO:0005179~hormone activity	GO:0008283~cell proliferation	GO:0005576~extracellular region
g396.t1	150	tr|E1BSD8|E1BSD8_CHICK	150	100	150	100	100	0	0	1	150	1	150	1e-105	DNA-directed RNA polymerases I, II, and III subunit RPABC3	POLR2H	Gallus gallus (Chicken)	NA	DNA-directed RNA polymerase II, core complex [GO:0005665]; protein-DNA complex [GO:0032993]; single-stranded DNA binding [GO:0003697]; transcription from RNA polymerase II promoter [GO:0006366]	GO:0003697; GO:0005665; GO:0006366; GO:0032993	GO:0003697~single-stranded DNA binding	GO:0006366~transcription from RNA polymerase II promoter	GO:0005665~DNA-directed RNA polymerase II, core complex;GO:0032993~protein-DNA complex
g397.t1	853	tr|G1NAF7|G1NAF7_MELGA	1014	96.47	822	96.37	81.07	2	1	12	833	56	850	0	EPH receptor B3	EPHB3	Meleagris gallopavo (Common turkey)	NA	integral component of plasma membrane [GO:0005887]; ATP binding [GO:0005524]; axon guidance receptor activity [GO:0008046]; ephrin receptor activity [GO:0005003]; angiogenesis [GO:0001525]; axonal fasciculation [GO:0007413]; cell migration [GO:0016477]; central nervous system projection neuron axonogenesis [GO:0021952]; corpus callosum development [GO:0022038]; dendritic spine morphogenesis [GO:0…	GO:0001525; GO:0001655; GO:0005003; GO:0005524; GO:0005887; GO:0007413; GO:0008046; GO:0016477; GO:0021952; GO:0022038; GO:0022407; GO:0031290; GO:0034446; GO:0043087; GO:0046777; GO:0048538; GO:0048546; GO:0050770; GO:0051965; GO:0060021; GO:0060997	GO:0005003~ephrin receptor activity;GO:0005524~ATP binding;GO:0008046~axon guidance receptor activity	GO:0001525~angiogenesis;GO:0001655~urogenital system development;GO:0007413~axonal fasciculation;GO:0016477~cell migration;GO:0021952~central nervous system projection neuron axonogenesis;GO:0022038~corpus callosum development;GO:0022407~regulation of cell-cell adhesion;GO:0031290~retinal ganglion cell axon guidance;GO:0034446~substrate adhesion-dependent cell spreading;GO:0043087~regulation of G…	GO:0005887~integral component of plasma membrane
g398.t1	435	tr|F1NYZ3|F1NYZ3_CHICK	569	92.19	461	100	81.02	6	2	1	435	113	569	0	SUMO1/sentrin specific peptidase 5	SENP5	Gallus gallus (Chicken)	NA	nucleolus [GO:0005730]; nucleus [GO:0005634]; endopeptidase activity [GO:0004175]; SUMO-specific protease activity [GO:0016929]; cell cycle [GO:0007049]; protein desumoylation [GO:0016926]	GO:0004175; GO:0005634; GO:0005730; GO:0007049; GO:0016926; GO:0016929	GO:0004175~endopeptidase activity;GO:0016929~SUMO-specific protease activity	GO:0007049~cell cycle;GO:0016926~protein desumoylation	GO:0005634~nucleus;GO:0005730~nucleolus
g399.t1	769	tr|A0A1D5PNF6|A0A1D5PNF6_CHICK	653	92.21	231	30.04	35.38	0	1	557	769	290	520	3e-137	Copine 5	NA	Gallus gallus (Chicken)	NA	NA	NA	NA	NA	NA
g400.t1	902	tr|A0A1D5P173|A0A1D5P173_CHICK	701	83.16	297	32.93	42.37	32	2	570	866	251	529	2e-152	Uncharacterized protein	NA	Gallus gallus (Chicken)	NA	integral component of membrane [GO:0016021]; calcium ion binding [GO:0005509]; G-protein coupled receptor activity [GO:0004930]	GO:0004930; GO:0005509; GO:0016021	GO:0004930~G-protein coupled receptor activity;GO:0005509~calcium ion binding	NA	GO:0016021~integral component of membrane
g401.t1	891	tr|A0A1D5PX94|A0A1D5PX94_CHICK	1346	96.04	859	96.41	63.82	34	0	24	882	24	882	0	Uncharacterized protein	NA	Gallus gallus (Chicken)	NA	integral component of membrane [GO:0016021]; plasma membrane [GO:0005886]; calcium ion binding [GO:0005509]; homophilic cell adhesion via plasma membrane adhesion molecules [GO:0007156]	GO:0005509; GO:0005886; GO:0007156; GO:0016021	GO:0005509~calcium ion binding	GO:0007156~homophilic cell adhesion via plasma membrane adhesion molecules	GO:0005886~plasma membrane;GO:0016021~integral component of membrane
g402.t1	514	tr|Q5ZM75|Q5ZM75_CHICK	514	99.22	514	100	100	4	0	1	514	1	514	0	Uncharacterized protein	RCJMB04_2o24	Gallus gallus (Chicken)	NA	cytoplasm [GO:0005737]; ATP binding [GO:0005524]; serine-tRNA ligase activity [GO:0004828]; seryl-tRNA aminoacylation [GO:0006434]	GO:0004828; GO:0005524; GO:0005737; GO:0006434	GO:0004828~serine-tRNA ligase activity;GO:0005524~ATP binding	GO:0006434~seryl-tRNA aminoacylation	GO:0005737~cytoplasm
g403.t1	831	tr|A0A1D5PYW4|A0A1D5PYW4_CHICK	799	85.38	465	55.96	58.2	7	2	39	442	62	526	0	KIAA1324	NA	Gallus gallus (Chicken)	NA	NA	NA	NA	NA	NA
g404.t1	493	tr|A0A1L1RYD9|A0A1L1RYD9_CHICK	572	85.24	508	100	88.81	31	4	1	464	1	508	0	Innate immunity activator	NA	Gallus gallus (Chicken)	NA	NA	NA	NA	NA	NA
g405.t1	782	tr|G1N1D4|G1N1D4_MELGA	587	77.58	611	78.13	100	105	3	1	611	1	579	0	Leiomodin 1	LMOD1	Meleagris gallopavo (Common turkey)	NA	cytosol [GO:0005829]; myofibril [GO:0030016]; actin binding [GO:0003779]; tropomyosin binding [GO:0005523]; actin nucleation [GO:0045010]; muscle contraction [GO:0006936]; pointed-end actin filament capping [GO:0051694]	GO:0003779; GO:0005523; GO:0005829; GO:0006936; GO:0030016; GO:0045010; GO:0051694	GO:0003779~actin binding;GO:0005523~tropomyosin binding	GO:0006936~muscle contraction;GO:0045010~actin nucleation;GO:0051694~pointed-end actin filament capping	GO:0005829~cytosol;GO:0030016~myofibril
g406.t1	166	tr|F1NM85|F1NM85_CHICK	166	100	166	100	100	0	0	1	166	1	166	3e-118	Mitochondrial import inner membrane translocase subunit TIM17	TIMM17A	Gallus gallus (Chicken)	NA	integral component of mitochondrial inner membrane [GO:0031305]; mitochondrial inner membrane presequence translocase complex [GO:0005744]; nucleoplasm [GO:0005654]; P-P-bond-hydrolysis-driven protein transmembrane transporter activity [GO:0015450]; protein import into mitochondrial matrix [GO:0030150]	GO:0005654; GO:0005744; GO:0015450; GO:0030150; GO:0031305	GO:0015450~P-P-bond-hydrolysis-driven protein transmembrane transporter activity	GO:0030150~protein import into mitochondrial matrix	GO:0005654~nucleoplasm;GO:0005744~mitochondrial inner membrane presequence translocase complex;GO:0031305~integral component of mitochondrial inner membrane
g407.t1	299	tr|F1NM81|F1NM81_CHICK	375	100	299	100	79.73	0	0	1	299	77	375	0	Adiponectin receptor protein 1	ADIPOR1	Gallus gallus (Chicken)	NA	integral component of membrane [GO:0016021]; intrinsic component of plasma membrane [GO:0031226]; plasma membrane [GO:0005886]; adipokinetic hormone receptor activity [GO:0097003]; adiponectin binding [GO:0055100]; hormone binding [GO:0042562]; identical protein binding [GO:0042802]; protein heterodimerization activity [GO:0046982]; protein kinase binding [GO:0019901]; receptor activity [GO:00048…	GO:0004872; GO:0005886; GO:0010633; GO:0010719; GO:0010906; GO:0016021; GO:0019216; GO:0019395; GO:0019901; GO:0031226; GO:0033211; GO:0042562; GO:0042593; GO:0042802; GO:0046426; GO:0046982; GO:0055100; GO:0097003; GO:1901223	GO:0004872~receptor activity;GO:0019901~protein kinase binding;GO:0042562~hormone binding;GO:0042802~identical protein binding;GO:0046982~protein heterodimerization activity;GO:0055100~adiponectin binding;GO:0097003~adipokinetic hormone receptor activity	GO:0010633~negative regulation of epithelial cell migration;GO:0010719~negative regulation of epithelial to mesenchymal transition;GO:0010906~regulation of glucose metabolic process;GO:0019216~regulation of lipid metabolic process;GO:0019395~fatty acid oxidation;GO:0033211~adiponectin-activated signaling pathway;GO:0042593~glucose homeostasis;GO:0046426~negative regulation of JAK-STAT cascade;GO:…	GO:0005886~plasma membrane;GO:0016021~integral component of membrane;GO:0031226~intrinsic component of plasma membrane
g408.t1	245	tr|A0A1D5PI28|A0A1D5PI28_CHICK	245	97.55	245	100	100	6	0	1	245	1	245	2e-171	Tetraspanin	NA	Gallus gallus (Chicken)	NA	integral component of membrane [GO:0016021]	GO:0016021	NA	NA	GO:0016021~integral component of membrane
g409.t1	190	tr|G1N182|G1N182_MELGA	194	90	190	100	97.94	11	1	1	190	13	194	1e-121	Ubiquitin conjugating enzyme E2 T	UBE2T	Meleagris gallopavo (Common turkey)	NA	nucleolus [GO:0005730]; ATP binding [GO:0005524]; chromatin binding [GO:0003682]; ubiquitin conjugating enzyme activity [GO:0061631]; ubiquitin protein ligase binding [GO:0031625]; DNA repair [GO:0006281]; protein autoubiquitination [GO:0051865]; protein K11-linked ubiquitination [GO:0070979]; protein K27-linked ubiquitination [GO:0044314]; protein K29-linked ubiquitination [GO:0035519]; protein …	GO:0003682; GO:0005524; GO:0005730; GO:0006281; GO:0006513; GO:0031625; GO:0035519; GO:0044314; GO:0051865; GO:0061631; GO:0070534; GO:0070936; GO:0070979; GO:0085020	GO:0003682~chromatin binding;GO:0005524~ATP binding;GO:0031625~ubiquitin protein ligase binding;GO:0061631~ubiquitin conjugating enzyme activity	GO:0006281~DNA repair;GO:0006513~protein monoubiquitination;GO:0035519~protein K29-linked ubiquitination;GO:0044314~protein K27-linked ubiquitination;GO:0051865~protein autoubiquitination;GO:0070534~protein K63-linked ubiquitination;GO:0070936~protein K48-linked ubiquitination;GO:0070979~protein K11-linked ubiquitination;GO:0085020~protein K6-linked ubiquitination	GO:0005730~nucleolus
g410.t1	496	tr|Q2TV23|Q2TV23_CHICK	529	97.52	242	48.79	45.75	6	0	9	250	137	378	7e-174	Cryptochrome-like protein	LOC395100	Gallus gallus (Chicken)	NA	cytosol [GO:0005829]; nucleus [GO:0005634]; response to absence of light [GO:0009646]	GO:0005634; GO:0005829; GO:0009646	NA	GO:0009646~response to absence of light	GO:0005634~nucleus;GO:0005829~cytosol
g411.t1	189	tr|G1N106|G1N106_MELGA	266	91.06	123	65.08	46.24	8	1	11	130	1	123	3e-76	DNA damage regulated autophagy modulator 2	DRAM2	Meleagris gallopavo (Common turkey)	NA	apical plasma membrane [GO:0016324]; Golgi apparatus [GO:0005794]; integral component of membrane [GO:0016021]; lysosome [GO:0005764]; photoreceptor inner segment [GO:0001917]; photoreceptor cell maintenance [GO:0045494]; regulation of autophagy [GO:0010506]; visual perception [GO:0007601]	GO:0001917; GO:0005764; GO:0005794; GO:0007601; GO:0010506; GO:0016021; GO:0016324; GO:0045494	NA	GO:0007601~visual perception;GO:0010506~regulation of autophagy;GO:0045494~photoreceptor cell maintenance	GO:0001917~photoreceptor inner segment;GO:0005764~lysosome;GO:0005794~Golgi apparatus;GO:0016021~integral component of membrane;GO:0016324~apical plasma membrane
g412.t1	486	tr|F1NT05|F1NT05_CHICK	435	79.59	441	90.74	100	33	4	1	413	1	412	0	Choline/ethanolaminephosphotransferase 1	CEPT1	Gallus gallus (Chicken)	NA	endoplasmic reticulum membrane [GO:0005789]; integral component of membrane [GO:0016021]; phosphotransferase activity, for other substituted phosphate groups [GO:0016780]; phosphatidylcholine biosynthetic process [GO:0006656]	GO:0005789; GO:0006656; GO:0016021; GO:0016780	GO:0016780~phosphotransferase activity, for other substituted phosphate groups	GO:0006656~phosphatidylcholine biosynthetic process	GO:0005789~endoplasmic reticulum membrane;GO:0016021~integral component of membrane
g413.t1	326	tr|G1N0X6|G1N0X6_MELGA	429	95.51	178	54.6	41.49	8	0	18	195	1	178	9e-121	DENN domain containing 2D	DENND2D	Meleagris gallopavo (Common turkey)	NA	cytosol [GO:0005829]; nucleoplasm [GO:0005654]; Rab guanyl-nucleotide exchange factor activity [GO:0017112]	GO:0005654; GO:0005829; GO:0017112	GO:0017112~Rab guanyl-nucleotide exchange factor activity	NA	GO:0005654~nucleoplasm;GO:0005829~cytosol
g414.t1	481	tr|G1N0V4|G1N0V4_MELGA	539	90.8	413	85.86	76.62	13	3	57	445	128	539	0	Uncharacterized protein	MYBPH	Meleagris gallopavo (Common turkey)	NA	A band [GO:0031672]; cell [GO:0005623]	GO:0005623; GO:0031672	NA	NA	GO:0005623~cell;GO:0031672~A band
g415.t1	324	sp|P49892|AA1R_CHICK	324	96.6	324	100	100	11	0	1	324	1	324	0	Adenosine receptor A1	ADORA1	Gallus gallus (Chicken)	NA	dendritic spine [GO:0043197]; integral component of membrane [GO:0016021]; plasma membrane [GO:0005886]; G-protein coupled adenosine receptor activity [GO:0001609]; excitatory postsynaptic potential [GO:0060079]; negative regulation of inflammatory response [GO:0050728]; negative regulation of leukocyte migration [GO:0002686]; negative regulation of long term synaptic depression [GO:1900453]; neg…	GO:0001609; GO:0002686; GO:0003093; GO:0005886; GO:0016021; GO:0043197; GO:0050728; GO:0051930; GO:0060079; GO:0070256; GO:1900453	GO:0001609~G-protein coupled adenosine receptor activity	GO:0002686~negative regulation of leukocyte migration;GO:0003093~regulation of glomerular filtration;GO:0050728~negative regulation of inflammatory response;GO:0051930~regulation of sensory perception of pain;GO:0060079~regulation of excitatory postsynaptic membrane potential;GO:0070256~negative regulation of mucus secretion;GO:1900453~negative regulation of long term synaptic depression	GO:0005886~plasma membrane;GO:0016021~integral component of membrane;GO:0043197~dendritic spine
g416.t1	227	tr|C4P6Q3|C4P6Q3_CHICK	227	99.12	227	100	100	2	0	1	227	1	227	3e-164	Myogenin	MYOG MyoG	Gallus gallus (Chicken)	NA	nucleoplasm [GO:0005654]; chromatin DNA binding [GO:0031490]; core promoter binding [GO:0001047]; E-box binding [GO:0070888]; protein dimerization activity [GO:0046983]; RNA polymerase II core promoter proximal region sequence-specific DNA binding [GO:0000978]; transcriptional activator activity, RNA polymerase II core promoter proximal region sequence-specific binding [GO:0001077]; cellular resp…	GO:0000978; GO:0001047; GO:0001077; GO:0001503; GO:0005654; GO:0008285; GO:0009408; GO:0014737; GO:0014842; GO:0014891; GO:0014894; GO:0031490; GO:0045445; GO:0045663; GO:0046983; GO:0048741; GO:0048743; GO:0060290; GO:0070888; GO:0071158; GO:0071285; GO:0071363; GO:0071392; GO:1901739	GO:0000978~RNA polymerase II core promoter proximal region sequence-specific DNA binding;GO:0001047~core promoter binding;GO:0001077~RNA polymerase II core promoter proximal region sequence-specific DNA binding transcription factor activity involved in positive regulation of transcription;GO:0031490~chromatin DNA binding;GO:0046983~protein dimerization activity;GO:0070888~E-box binding	GO:0001503~ossification;GO:0008285~negative regulation of cell proliferation;GO:0009408~response to heat;GO:0014737~positive regulation of muscle atrophy;GO:0014842~regulation of satellite cell proliferation;GO:0014891~striated muscle atrophy;GO:0014894~response to denervation involved in regulation of muscle adaptation;GO:0045445~myoblast differentiation;GO:0045663~positive regulation of myoblas…	GO:0005654~nucleoplasm
g417.t1	1187	tr|E1BZT6|E1BZT6_CHICK	1226	89.65	1256	100	100	31	9	1	1187	1	1226	0	PTPRF interacting protein alpha 4	PPFIA4	Gallus gallus (Chicken)	NA	presynaptic active zone [GO:0048786]	GO:0048786	NA	NA	GO:0048786~presynaptic active zone
g418.t1	357	tr|A0A1D5PNU0|A0A1D5PNU0_CHICK	396	99.44	357	100	90.15	2	0	1	357	40	396	0	Transmembrane protein 183A	TMEM183A	Gallus gallus (Chicken)	NA	integral component of membrane [GO:0016021]	GO:0016021	NA	NA	GO:0016021~integral component of membrane
g419.t1	476	tr|G1MT74|G1MT74_MELGA	465	91.22	467	98.11	100	36	2	13	476	1	465	0	Uncharacterized protein	LOC100550363	Meleagris gallopavo (Common turkey)	NA	membrane [GO:0016020]; transferase activity, transferring hexosyl groups [GO:0016758]; carbohydrate metabolic process [GO:0005975]	GO:0005975; GO:0016020; GO:0016758	GO:0016758~transferase activity, transferring hexosyl groups	GO:0005975~carbohydrate metabolic process	GO:0016020~membrane
g420.t1	212	tr|A0A091IWV0|A0A091IWV0_9AVES	198	96.92	195	91.98	98.48	6	0	18	212	4	198	1e-138	Transmembrane protein 9 (Fragment)	Z169_04067	Egretta garzetta (little egret)	NA	integral component of membrane [GO:0016021]	GO:0016021	NA	NA	GO:0016021~integral component of membrane
g421.t1	2747	tr|G1MT65|G1MT65_MELGA	1247	88.62	791	28.8	63.43	90	0	1217	2007	454	1244	0	Uncharacterized protein	NA	Meleagris gallopavo (Common turkey)	NA	NA	NA	NA	NA	NA
g422.t1	798	tr|A0A0Q3LXH9|A0A0Q3LXH9_AMAAE	1075	67.16	609	76.32	56.65	103	5	58	576	189	790	0	Uncharacterized protein	AAES_148149	Amazona aestiva (Blue-fronted Amazon parrot)	NA	troponin complex [GO:0005861]; zinc ion binding [GO:0008270]; regulation of muscle contraction [GO:0006937]	GO:0005861; GO:0006937; GO:0008270	GO:0008270~zinc ion binding	GO:0006937~regulation of muscle contraction	GO:0005861~troponin complex
g423.t1	192	tr|G1MT36|G1MT36_MELGA	192	100	192	100	100	0	0	1	192	1	192	2e-137	Cysteine and glycine rich protein 1	CSRP1	Meleagris gallopavo (Common turkey)	NA	cell [GO:0005623]; cell leading edge [GO:0031252]; cytoplasm [GO:0005737]; extracellular exosome [GO:0070062]; focal adhesion [GO:0005925]; nucleus [GO:0005634]; stress fiber [GO:0001725]; RNA binding [GO:0003723]; zinc ion binding [GO:0008270]; platelet aggregation [GO:0070527]	GO:0001725; GO:0003723; GO:0005623; GO:0005634; GO:0005737; GO:0005925; GO:0008270; GO:0031252; GO:0070062; GO:0070527	GO:0003723~RNA binding;GO:0008270~zinc ion binding	GO:0070527~platelet aggregation	GO:0001725~stress fiber;GO:0005623~cell;GO:0005634~nucleus;GO:0005737~cytoplasm;GO:0005925~focal adhesion;GO:0031252~cell leading edge;GO:0070062~extracellular vesicular exosome
g424.t1	904	tr|R0K779|R0K779_ANAPL	894	77.17	911	100	100	82	9	101	904	3	894	0	Protein phosphatase 1 regulatory subunit 12B (Fragment)	Anapl_02080	Anas platyrhynchos (Mallard) (Anas boschas)	NA	phosphatase regulator activity [GO:0019208]; protein kinase binding [GO:0019901]; signal transduction [GO:0007165]	GO:0007165; GO:0019208; GO:0019901	GO:0019208~phosphatase regulator activity;GO:0019901~protein kinase binding	GO:0007165~signal transduction	NA
g425.t1	349	tr|A0A1D5P3K5|A0A1D5P3K5_CHICK	432	74.03	412	100	95.37	41	2	4	349	21	432	0	Synaptotagmin 2	SYT2	Gallus gallus (Chicken)	NA	integral component of membrane [GO:0016021]; synaptic vesicle [GO:0008021]; calcium-dependent phospholipid binding [GO:0005544]; neurotransmitter secretion [GO:0007269]	GO:0005544; GO:0007269; GO:0008021; GO:0016021	GO:0005544~calcium-dependent phospholipid binding	GO:0007269~neurotransmitter secretion	GO:0008021~synaptic vesicle;GO:0016021~integral component of membrane
g426.t1	1752	tr|H0YSS9|H0YSS9_TAEGU	1809	79.04	1846	100	100	204	20	53	1752	1	1809	0	Neuron navigator 1	NAV1	Taeniopygia guttata (Zebra finch) (Poephila guttata)	NA	axon initial segment [GO:0043194]; microtubule cytoskeleton [GO:0015630]; microtubule bundle formation [GO:0001578]; neuron migration [GO:0001764]	GO:0001578; GO:0001764; GO:0015630; GO:0043194	NA	GO:0001578~microtubule bundle formation;GO:0001764~neuron migration	GO:0015630~microtubule cytoskeleton;GO:0043194~axon initial segment
g427.t1	220	tr|Q90Z41|Q90Z41_CHICK	333	88.08	151	68.64	45.35	9	1	1	142	1	151	9e-90	Roundabout2 protein (Fragment)	ROBO2	Gallus gallus (Chicken)	NA	cell [GO:0005623]; cell surface [GO:0009986]; extracellular exosome [GO:0070062]; membrane [GO:0016020]; identical protein binding [GO:0042802]; apoptotic process involved in luteolysis [GO:0061364]; brain development [GO:0007420]; cell aggregation [GO:0098743]; cell migration [GO:0016477]; cellular response to hormone stimulus [GO:0032870]; heart development [GO:0007507]; homophilic cell adhesio…	GO:0001657; GO:0005623; GO:0007156; GO:0007420; GO:0007507; GO:0009986; GO:0010628; GO:0016020; GO:0016477; GO:0032870; GO:0042802; GO:0045661; GO:0048741; GO:0048839; GO:0050772; GO:0050925; GO:0051451; GO:0051493; GO:0060173; GO:0061364; GO:0061561; GO:0061563; GO:0070062; GO:0071896; GO:0098743; GO:2000290; GO:2001266	GO:0042802~identical protein binding	GO:0001657~ureteric bud development;GO:0007156~homophilic cell adhesion via plasma membrane adhesion molecules;GO:0007420~brain development;GO:0007507~heart development;GO:0010628~positive regulation of gene expression;GO:0016477~cell migration;GO:0032870~cellular response to hormone stimulus;GO:0045661~regulation of myoblast differentiation;GO:0048741~skeletal muscle fiber development;GO:0048839…	GO:0005623~cell;GO:0009986~cell surface;GO:0016020~membrane;GO:0070062~extracellular vesicular exosome
g428.t1	590	tr|G1MYG1|G1MYG1_MELGA	586	95.4	543	92.03	92.66	23	1	20	562	1	541	0	Solute carrier family 2 member 10	SLC2A10	Meleagris gallopavo (Common turkey)	NA	cytosol [GO:0005829]; integral component of membrane [GO:0016021]; substrate-specific transmembrane transporter activity [GO:0022891]	GO:0005829; GO:0016021; GO:0022891	GO:0022891~substrate-specific transmembrane transporter activity	NA	GO:0005829~cytosol;GO:0016021~integral component of membrane
g429.t1	775	tr|U3JRG0|U3JRG0_FICAL	605	88.75	569	73.42	94.05	22	1	249	775	37	605	0	Solute carrier family 13 member 3	SLC13A3	Ficedula albicollis (Collared flycatcher) (Muscicapa albicollis)	NA	extracellular exosome [GO:0070062]; integral component of membrane [GO:0016021]; high-affinity sodium:dicarboxylate symporter activity [GO:0015362]	GO:0015362; GO:0016021; GO:0070062	GO:0015362~high-affinity sodium:dicarboxylate symporter activity	NA	GO:0016021~integral component of membrane;GO:0070062~extracellular vesicular exosome
g430.t1	400	tr|A0A1L1S110|A0A1L1S110_CHICK	439	81.28	406	100	92.48	62	1	1	392	31	436	0	Osteoclast stimulatory transmembrane protein	OCSTAMP	Gallus gallus (Chicken)	NA	integral component of membrane [GO:0016021]	GO:0016021	NA	NA	GO:0016021~integral component of membrane
g431.t1	388	tr|A0A1D5P8Z2|A0A1D5P8Z2_CHICK	387	95.88	388	100	100	15	1	1	388	1	387	0	Uncharacterized protein	NA	Gallus gallus (Chicken)	NA	integral component of membrane [GO:0016021]; thyrotropin-releasing hormone receptor activity [GO:0004997]	GO:0004997; GO:0016021	GO:0004997~thyrotropin-releasing hormone receptor activity	NA	GO:0016021~integral component of membrane
g432.t1	950	tr|E1BSL6|E1BSL6_CHICK	472	96.51	401	42.21	84.96	13	1	1	401	1	400	0	Uncharacterized protein	NA	Gallus gallus (Chicken)	NA	NA	NA	NA	NA	NA
g433.t1	257	tr|G1MY63|G1MY63_MELGA	293	83.28	293	100	100	13	1	1	257	1	293	3e-164	Oxidative stress responsive serine rich 1	OSER1	Meleagris gallopavo (Common turkey)	NA	NA	NA	NA	NA	NA
g434.t1	88	tr|A0A1L1RV58|A0A1L1RV58_CHICK	259	90.67	75	85.23	28.96	7	0	7	81	58	132	1e-42	Ganglioside induced differentiation associated protein 1 like 1	GDAP1L1	Gallus gallus (Chicken)	NA	NA	NA	NA	NA	NA
g435.t1	367	tr|G1MY38|G1MY38_MELGA	367	99.73	367	100	100	1	0	1	367	1	367	0	Ganglioside induced differentiation associated protein 1 like 1	GDAP1L1	Meleagris gallopavo (Common turkey)	NA	integral component of membrane [GO:0016021]	GO:0016021	NA	NA	GO:0016021~integral component of membrane
g436.t1	271	tr|R4GIT7|R4GIT7_CHICK	271	96.31	271	100	100	10	0	1	271	1	271	0	Fat storage inducing transmembrane protein 2	FITM2	Gallus gallus (Chicken)	NA	integral component of endoplasmic reticulum membrane [GO:0030176]; mitochondrion [GO:0005739]; cellular triglyceride homeostasis [GO:0035356]; cytoskeleton organization [GO:0007010]; lipid particle organization [GO:0034389]; lipid storage [GO:0019915]; phospholipid biosynthetic process [GO:0008654]; positive regulation of sequestering of triglyceride [GO:0010890]; regulation of cell morphogenesis…	GO:0005739; GO:0007010; GO:0008654; GO:0010866; GO:0010890; GO:0019915; GO:0022604; GO:0030176; GO:0030730; GO:0034389; GO:0035356	NA	GO:0007010~cytoskeleton organization;GO:0008654~phospholipid biosynthetic process;GO:0010866~regulation of triglyceride biosynthetic process;GO:0010890~positive regulation of sequestering of triglyceride;GO:0019915~lipid storage;GO:0022604~regulation of cell morphogenesis;GO:0030730~sequestering of triglyceride;GO:0034389~lipid particle organization;GO:0035356~cellular triglyceride homeostasis	GO:0005739~mitochondrion;GO:0030176~integral component of endoplasmic reticulum membrane
g437.t1	205	tr|G1MXZ2|G1MXZ2_MELGA	259	98.54	205	100	79.15	1	2	1	205	57	259	1e-146	R3H domain containing like	R3HDML	Meleagris gallopavo (Common turkey)	NA	NA	NA	NA	NA	NA
g438.t1	467	tr|U3IN37|U3IN37_ANAPL	465	96.77	465	99.57	100	15	0	3	467	1	465	0	Hepatocyte nuclear factor 4 alpha	HNF4A	Anas platyrhynchos (Mallard) (Anas boschas)	NA	cytoplasm [GO:0005737]; nucleoplasm [GO:0005654]; fatty acid binding [GO:0005504]; protein homodimerization activity [GO:0042803]; receptor binding [GO:0005102]; RNA polymerase II activating transcription factor binding [GO:0001102]; RNA polymerase II core promoter sequence-specific DNA binding [GO:0000979]; RNA polymerase II transcription factor activity, ligand-activated sequence-specific DNA b…	GO:0000979; GO:0001102; GO:0001228; GO:0003705; GO:0003707; GO:0004879; GO:0005102; GO:0005504; GO:0005654; GO:0005737; GO:0006591; GO:0006629; GO:0006805; GO:0007548; GO:0007596; GO:0008270; GO:0008285; GO:0009749; GO:0010470; GO:0019216; GO:0023019; GO:0030308; GO:0042593; GO:0042803; GO:0050796; GO:0055091; GO:0060395; GO:0070328; GO:2000189	GO:0000979~RNA polymerase II core promoter sequence-specific DNA binding;GO:0001102~RNA polymerase II activating transcription factor binding;GO:0001228~RNA polymerase II transcription regulatory region sequence-specific DNA binding transcription factor activity involved in positive regulation of transcription;GO:0003705~RNA polymerase II distal enhancer sequence-specific DNA binding transcriptio…	GO:0006591~ornithine metabolic process;GO:0006629~lipid metabolic process;GO:0006805~xenobiotic metabolic process;GO:0007548~sex differentiation;GO:0007596~blood coagulation;GO:0008285~negative regulation of cell proliferation;GO:0009749~response to glucose;GO:0010470~regulation of gastrulation;GO:0019216~regulation of lipid metabolic process;GO:0023019~signal transduction involved in regulation …	GO:0005654~nucleoplasm;GO:0005737~cytoplasm
g439.t1	340	tr|G1MXU7|G1MXU7_MELGA	339	99.41	339	99.71	100	2	0	2	340	1	339	0	Alpha tocopherol transfer protein like	TTPAL	Meleagris gallopavo (Common turkey)	NA	intracellular [GO:0005622]; membrane [GO:0016020]; transporter activity [GO:0005215]	GO:0005215; GO:0005622; GO:0016020	GO:0005215~transporter activity	NA	GO:0005622~intracellular;GO:0016020~membrane
g440.t1	459	tr|Q5ZJ52|Q5ZJ52_CHICK	472	97.45	431	93.9	91.31	11	0	1	431	1	431	0	Uncharacterized protein	RCJMB04_20k12	Gallus gallus (Chicken)	NA	integral component of membrane [GO:0016021]; L-serine transmembrane transporter activity [GO:0015194]; phosphatidylserine metabolic process [GO:0006658]; sphingolipid metabolic process [GO:0006665]	GO:0006658; GO:0006665; GO:0015194; GO:0016021	GO:0015194~L-serine transmembrane transporter activity	GO:0006658~phosphatidylserine metabolic process;GO:0006665~sphingolipid metabolic process	GO:0016021~integral component of membrane
g441.t1	202	tr|A0A1D5PDK4|A0A1D5PDK4_CHICK	325	96.43	196	97.03	60.31	7	0	7	202	130	325	4e-139	Adenosine deaminase	ADA	Gallus gallus (Chicken)	NA	deaminase activity [GO:0019239]; purine ribonucleoside monophosphate biosynthetic process [GO:0009168]	GO:0009168; GO:0019239	GO:0019239~deaminase activity	GO:0009168~purine ribonucleoside monophosphate biosynthetic process	NA
g442.t1	250	tr|A0A1D5PBK2|A0A1D5PBK2_CHICK	266	78.31	189	75.6	71.05	24	2	44	232	90	261	1e-93	WNT1 inducible signaling pathway protein 2	NA	Gallus gallus (Chicken)	NA	extracellular region [GO:0005576]; insulin-like growth factor binding [GO:0005520]; regulation of cell growth [GO:0001558]	GO:0001558; GO:0005520; GO:0005576	GO:0005520~insulin-like growth factor binding	GO:0001558~regulation of cell growth	GO:0005576~extracellular region
g443.t1	345	tr|E1BQH4|E1BQH4_CHICK	346	90.46	346	100	100	32	1	1	345	1	346	0	Uncharacterized protein	NA	Gallus gallus (Chicken)	NA	integral component of membrane [GO:0016021]; G-protein coupled receptor activity [GO:0004930]	GO:0004930; GO:0016021	GO:0004930~G-protein coupled receptor activity	NA	GO:0016021~integral component of membrane
g444.t1	398	tr|A0A1D5PW54|A0A1D5PW54_CHICK	383	93.22	398	100	100	12	1	1	398	1	383	0	Potassium two pore domain channel subfamily K member 15	KCNK15	Gallus gallus (Chicken)	NA	integral component of membrane [GO:0016021]; potassium channel activity [GO:0005267]	GO:0005267; GO:0016021	GO:0005267~potassium channel activity	NA	GO:0016021~integral component of membrane
g445.t1	350	tr|F1P4E1|F1P4E1_CHICK	270	80.86	324	92.57	100	8	3	1	324	1	270	0	Regulating synaptic membrane exocytosis 4	RIMS4	Gallus gallus (Chicken)	NA	presynaptic active zone [GO:0048786]; synaptic membrane [GO:0097060]; ion channel binding [GO:0044325]; calcium ion-regulated exocytosis of neurotransmitter [GO:0048791]; regulation of membrane potential [GO:0042391]; regulation of synaptic vesicle exocytosis [GO:2000300]	GO:0042391; GO:0044325; GO:0048786; GO:0048791; GO:0097060; GO:2000300	GO:0044325~ion channel binding	GO:0042391~regulation of membrane potential;GO:0048791~calcium ion-dependent exocytosis of neurotransmitter;GO:2000300~regulation of synaptic vesicle exocytosis	GO:0048786~presynaptic active zone;GO:0097060~synaptic membrane
g446.t1	197	tr|G1MXY2|G1MXY2_MELGA	246	98.65	148	75.13	60.16	2	0	50	197	99	246	3e-104	Tyrosine 3-monooxygenase/tryptophan 5-monooxygenase activation protein beta	YWHAB	Meleagris gallopavo (Common turkey)	NA	cytosol [GO:0005829]; extracellular exosome [GO:0070062]; focal adhesion [GO:0005925]; membrane [GO:0016020]; perinuclear region of cytoplasm [GO:0048471]; cadherin binding [GO:0045296]; histone deacetylase binding [GO:0042826]; phosphoserine binding [GO:0050815]; protein domain specific binding [GO:0019904]; cytoplasmic sequestering of protein [GO:0051220]; negative regulation of G-protein coupl…	GO:0005829; GO:0005925; GO:0006605; GO:0016020; GO:0019904; GO:0035308; GO:0042826; GO:0043085; GO:0045296; GO:0045744; GO:0048471; GO:0050815; GO:0051220; GO:0070062	GO:0019904~protein domain specific binding;GO:0042826~histone deacetylase binding;GO:0045296~cadherin binding;GO:0050815~phosphoserine binding	GO:0006605~protein targeting;GO:0035308~negative regulation of protein dephosphorylation;GO:0043085~positive regulation of catalytic activity;GO:0045744~negative regulation of G-protein coupled receptor protein signaling pathway;GO:0051220~cytoplasmic sequestering of protein	GO:0005829~cytosol;GO:0005925~focal adhesion;GO:0016020~membrane;GO:0048471~perinuclear region of cytoplasm;GO:0070062~extracellular vesicular exosome
g447.t1	474	tr|A0A093FHT1|A0A093FHT1_GAVST	610	81.55	412	86.92	67.54	33	4	1	369	1	412	0	Embryonic polyadenylate-binding protein (Fragment)	N328_07118	Gavia stellata (Red-throated diver) (Red-throated loon)	NA	RNA binding [GO:0003723]	GO:0003723	GO:0003723~RNA binding	NA	NA
g448.t1	222	tr|F1P4X4|F1P4X4_CHICK	482	47.84	324	100	67.22	41	5	1	222	185	482	3e-64	Translocase of outer mitochondrial membrane 34	NA	Gallus gallus (Chicken)	NA	NA	NA	NA	NA	NA
g449.t1	287	tr|A0A1D5PDQ4|A0A1D5PDQ4_CHICK	504	96.12	129	44.95	25.6	5	0	120	248	277	405	3e-78	Serine/threonine-protein kinase 4	STK4	Gallus gallus (Chicken)	NA	ATP binding [GO:0005524]; protein serine/threonine kinase activity [GO:0004674]; signal transduction [GO:0007165]	GO:0004674; GO:0005524; GO:0007165	GO:0004674~protein serine/threonine kinase activity;GO:0005524~ATP binding	GO:0007165~signal transduction	NA
g450.t1	152	tr|G1NH50|G1NH50_MELGA	269	90	70	46.05	26.02	7	0	35	104	112	181	4e-35	Uncharacterized protein	LOC100549826	Meleagris gallopavo (Common turkey)	NA	nucleic acid binding [GO:0003676]	GO:0003676	GO:0003676~nucleic acid binding	NA	NA
g451.t1	769	sp|P05094|ACTN1_CHICK	893	80.99	684	88.95	76.6	58	7	1	643	1	653	0	Alpha-actinin-1 (Alpha-actinin cytoskeletal isoform) (F-actin cross-linking protein) (Non-muscle alpha-actinin-1)	ACTN1	Gallus gallus (Chicken)	NA	bicellular tight junction [GO:0005923]; cell [GO:0005623]; cell leading edge [GO:0031252]; dense body [GO:0097433]; focal adhesion [GO:0005925]; inner dense plaque of desmosome [GO:0090637]; lamellipodium [GO:0030027]; lateral plasma membrane [GO:0016328]; outer dense plaque of desmosome [GO:0090636]; ruffle [GO:0001726]; sarcolemma [GO:0042383]; smooth muscle dense body [GO:0030486]; stress fibe…	GO:0001725; GO:0001726; GO:0005509; GO:0005623; GO:0005915; GO:0005923; GO:0005925; GO:0016328; GO:0017166; GO:0030018; GO:0030027; GO:0030274; GO:0030486; GO:0031252; GO:0042383; GO:0042803; GO:0045214; GO:0048741; GO:0051015; GO:0051017; GO:0051219; GO:0051393; GO:0051764; GO:0090636; GO:0090637; GO:0097433; GO:1990357	GO:0005509~calcium ion binding;GO:0017166~vinculin binding;GO:0030274~LIM domain binding;GO:0042803~protein homodimerization activity;GO:0051015~actin filament binding;GO:0051219~phosphoprotein binding;GO:0051393~alpha-actinin binding	GO:0045214~sarcomere organization;GO:0048741~skeletal muscle fiber development;GO:0051017~actin filament bundle assembly;GO:0051764~actin crosslink formation	GO:0001725~stress fiber;GO:0001726~ruffle;GO:0005623~cell;GO:0005915~zonula adherens;GO:0005923~tight junction;GO:0005925~focal adhesion;GO:0016328~lateral plasma membrane;GO:0030018~Z disc;GO:0030027~lamellipodium;GO:0030486~smooth muscle dense body;GO:0031252~cell leading edge;GO:0042383~sarcolemma;GO:0097433~dense body;GO:1990357~terminal web
g452.t1	930	tr|A0A0Q3TXK6|A0A0Q3TXK6_AMAAE	958	88.43	959	100	100	71	4	1	930	11	958	0	DDB1-and CUL4-associated factor 5	AAES_41492	Amazona aestiva (Blue-fronted Amazon parrot)	NA	NA	NA	NA	NA	NA
g453.t1	678	tr|E1BXG2|E1BXG2_CHICK	621	88.35	678	100	100	22	2	1	678	1	621	0	Exonuclease 3'-5' domain containing 2	EXD2	Gallus gallus (Chicken)	NA	cytoplasm [GO:0005737]; nucleus [GO:0005634]; 3'-5' exonuclease activity [GO:0008408]; nucleic acid binding [GO:0003676]; single-stranded DNA 3'-5' exodeoxyribonuclease activity [GO:0008310]; DNA double-strand break processing [GO:0000729]; double-strand break repair via homologous recombination [GO:0000724]	GO:0000724; GO:0000729; GO:0003676; GO:0005634; GO:0005737; GO:0008310; GO:0008408	GO:0003676~nucleic acid binding;GO:0008310~single-stranded DNA 3'-5' exodeoxyribonuclease activity;GO:0008408~3'-5' exonuclease activity	GO:0000724~double-strand break repair via homologous recombination;GO:0000729~DNA double-strand break processing	GO:0005634~nucleus;GO:0005737~cytoplasm
g454.t1	553	tr|F1NXH2|F1NXH2_CHICK	563	96.02	477	86.26	84.72	11	2	56	531	49	518	0	Polypeptide N-acetylgalactosaminyltransferase (EC 2.4.1.-) (Protein-UDP acetylgalactosaminyltransferase)	GALNT16	Gallus gallus (Chicken)	PATHWAY: Protein modification; protein glycosylation. {ECO:0000256|RuleBase:RU361242, ECO:0000256|SAAS:SAAS00405767}.	extracellular exosome [GO:0070062]; Golgi membrane [GO:0000139]; integral component of membrane [GO:0016021]; carbohydrate binding [GO:0030246]; transferase activity, transferring glycosyl groups [GO:0016757]; protein glycosylation [GO:0006486]	GO:0000139; GO:0006486; GO:0016021; GO:0016757; GO:0030246; GO:0070062	GO:0016757~transferase activity, transferring glycosyl groups;GO:0030246~carbohydrate binding	GO:0006486~protein glycosylation	GO:0000139~Golgi membrane;GO:0016021~integral component of membrane;GO:0070062~extracellular vesicular exosome
g455.t1	96	tr|F1NHW3|F1NHW3_CHICK	104	100	95	98.96	91.35	0	0	2	96	10	104	1e-66	Enhancer of rudimentary homolog	ERH	Gallus gallus (Chicken)	NA	methylosome [GO:0034709]; midbody [GO:0030496]; methyl-CpG binding [GO:0008327]; RNA binding [GO:0003723]; cell cycle [GO:0007049]; positive regulation of Notch signaling pathway [GO:0045747]; pyrimidine nucleotide biosynthetic process [GO:0006221]	GO:0003723; GO:0006221; GO:0007049; GO:0008327; GO:0030496; GO:0034709; GO:0045747	GO:0003723~RNA binding;GO:0008327~methyl-CpG binding	GO:0006221~pyrimidine nucleotide biosynthetic process;GO:0007049~cell cycle;GO:0045747~positive regulation of Notch signaling pathway	GO:0030496~midbody;GO:0034709~methylosome
g456.t1	305	tr|C4N9M9|C4N9M9_CHICK	305	99.67	305	100	100	1	0	1	305	1	305	0	Zinc transporter SLC39A9	NA	Gallus gallus (Chicken)	NA	integral component of membrane [GO:0016021]; metal ion transmembrane transporter activity [GO:0046873]	GO:0016021; GO:0046873	GO:0046873~metal ion transmembrane transporter activity	NA	GO:0016021~integral component of membrane
g457.t1	568	tr|F1NY42|F1NY42_CHICK	498	98.39	498	87.68	100	6	1	1	498	1	496	0	Pleckstrin homology and coiled-coil domain containing D1	PLEKHD1	Gallus gallus (Chicken)	NA	NA	NA	NA	NA	NA
g458.t1	627	tr|R4GKD4|R4GKD4_CHICK	626	96.21	633	100	100	11	3	1	627	1	626	0	Coiled-coil domain containing 177	CCDC177	Gallus gallus (Chicken)	NA	NA	NA	NA	NA	NA
g459.t1	451	tr|B8YLW8|B8YLW8_CHICK	451	100	451	100	100	0	0	1	451	1	451	0	Dopamine D1A receptor	D1A	Gallus gallus (Chicken)	NA	integral component of plasma membrane [GO:0005887]; dopamine neurotransmitter receptor activity [GO:0004952]; organic cyclic compound binding [GO:0097159]; conditioned taste aversion [GO:0001661]; memory [GO:0007613]; positive regulation of adenylate cyclase activity involved in G-protein coupled receptor signaling pathway [GO:0010579]; vasodilation [GO:0042311]	GO:0001661; GO:0004952; GO:0005887; GO:0007613; GO:0010579; GO:0042311; GO:0097159	GO:0004952~dopamine neurotransmitter receptor activity;GO:0097159~organic cyclic compound binding	GO:0001661~conditioned taste aversion;GO:0007613~memory;GO:0010579~positive regulation of adenylate cyclase activity involved in G-protein coupled receptor signaling pathway;GO:0042311~vasodilation	GO:0005887~integral component of plasma membrane
g460.t1	370	tr|A0A1D5PV44|A0A1D5PV44_CHICK	343	94.44	252	68.11	73.47	14	0	57	308	23	274	6e-173	Sideroflexin	SFXN1	Gallus gallus (Chicken)	NA	integral component of membrane [GO:0016021]; mitochondrial membrane [GO:0031966]; ion transmembrane transporter activity [GO:0015075]	GO:0015075; GO:0016021; GO:0031966	GO:0015075~ion transmembrane transporter activity	NA	GO:0016021~integral component of membrane;GO:0031966~mitochondrial membrane
g461.t1	639	tr|Q5ZKH9|Q5ZKH9_CHICK	881	91.19	624	97.65	70.83	29	2	42	639	258	881	0	Kinesin-like protein	KIF20A RCJMB04_10l13	Gallus gallus (Chicken)	NA	Golgi apparatus [GO:0005794]; microtubule [GO:0005874]; midbody [GO:0030496]; spindle [GO:0005819]; ATP binding [GO:0005524]; microtubule binding [GO:0008017]; microtubule motor activity [GO:0003777]; protein kinase binding [GO:0019901]; cell separation after cytokinesis [GO:0000920]; microtubule bundle formation [GO:0001578]; microtubule-based movement [GO:0007018]; mitotic cytokinesis [GO:00002…	GO:0000281; GO:0000920; GO:0001578; GO:0003777; GO:0005524; GO:0005794; GO:0005819; GO:0005874; GO:0007018; GO:0008017; GO:0019901; GO:0030496	GO:0003777~microtubule motor activity;GO:0005524~ATP binding;GO:0008017~microtubule binding;GO:0019901~protein kinase binding	GO:0000281~mitotic cytokinesis;GO:0000920~cell separation after cytokinesis;GO:0001578~microtubule bundle formation;GO:0007018~microtubule-based movement	GO:0005794~Golgi apparatus;GO:0005819~spindle;GO:0005874~microtubule;GO:0030496~midbody
g462.t1	1169	tr|G3UUP8|G3UUP8_MELGA	1201	85.59	1228	100	100	75	9	1	1153	1	1201	0	Bromodomain containing 8	BRD8	Meleagris gallopavo (Common turkey)	NA	mitochondrion [GO:0005739]; NuA4 histone acetyltransferase complex [GO:0035267]; Swr1 complex [GO:0000812]; histone H2A acetylation [GO:0043968]; histone H4 acetylation [GO:0043967]	GO:0000812; GO:0005739; GO:0035267; GO:0043967; GO:0043968	NA	GO:0043967~histone H4 acetylation;GO:0043968~histone H2A acetylation	GO:0000812~Swr1 complex;GO:0005739~mitochondrion;GO:0035267~NuA4 histone acetyltransferase complex
g463.t1	148	tr|A0A1D5P1P9|A0A1D5P1P9_CHICK	148	100	148	100	100	0	0	1	148	1	148	9e-104	NHP2 ribonucleoprotein	NHP2	Gallus gallus (Chicken)	NA	nucleolus [GO:0005730]; RNA binding [GO:0003723]	GO:0003723; GO:0005730	GO:0003723~RNA binding	NA	GO:0005730~nucleolus
g464.t1	596	tr|G1MY75|G1MY75_MELGA	596	98.99	596	100	100	6	0	1	596	1	596	0	NEDD4 binding protein 3	N4BP3	Meleagris gallopavo (Common turkey)	NA	cytoplasmic vesicle [GO:0031410]	GO:0031410	NA	NA	GO:0031410~cytoplasmic vesicle
g465.t1	323	tr|Q2HPN7|Q2HPN7_CHICK	319	92.38	302	93.5	94.67	23	0	22	323	18	319	0	Beta-1,4-galactosyltransferase 7 (Beta1,4-galactosyltransferase 7) (EC 2.4.1.133)	B4GAL-T7 B4GALT7	Gallus gallus (Chicken)	NA	Golgi apparatus [GO:0005794]; integral component of membrane [GO:0016021]; beta-N-acetylglucosaminylglycopeptide beta-1,4-galactosyltransferase activity [GO:0003831]; galactosyltransferase activity [GO:0008378]; manganese ion binding [GO:0030145]; xylosylprotein 4-beta-galactosyltransferase activity [GO:0046525]; carbohydrate metabolic process [GO:0005975]; glycosaminoglycan biosynthetic process …	GO:0003831; GO:0005794; GO:0005975; GO:0006024; GO:0006029; GO:0006487; GO:0008378; GO:0016021; GO:0030145; GO:0046525; GO:0048147; GO:0097435	GO:0003831~beta-N-acetylglucosaminylglycopeptide beta-1,4-galactosyltransferase activity;GO:0008378~galactosyltransferase activity;GO:0030145~manganese ion binding;GO:0046525~xylosylprotein 4-beta-galactosyltransferase activity	GO:0005975~carbohydrate metabolic process;GO:0006024~glycosaminoglycan biosynthetic process;GO:0006029~proteoglycan metabolic process;GO:0006487~protein N-linked glycosylation;GO:0048147~negative regulation of fibroblast proliferation;GO:0097435~fibril organization	GO:0005794~Golgi apparatus;GO:0016021~integral component of membrane
g466.t1	337	tr|A0A1D5PW25|A0A1D5PW25_CHICK	337	99.7	337	100	100	1	0	1	337	1	337	0	Lectin, mannose binding 2	LMAN2	Gallus gallus (Chicken)	NA	integral component of membrane [GO:0016021]	GO:0016021	NA	NA	GO:0016021~integral component of membrane
g467.t1	211	tr|H9KZ58|H9KZ58_CHICK	237	86.5	237	100	100	6	2	1	211	1	237	1e-140	Uncharacterized protein	ARL2	Gallus gallus (Chicken)	NA	intracellular [GO:0005622]; GTP binding [GO:0005525]; small GTPase mediated signal transduction [GO:0007264]	GO:0005525; GO:0005622; GO:0007264	GO:0005525~GTP binding	GO:0007264~small GTPase mediated signal transduction	GO:0005622~intracellular
g468.t1	665	tr|E1C553|E1C553_CHICK	675	98.95	665	100	98.52	7	0	1	665	11	675	0	Solute carrier family 34 member 1	SLC34A1	Gallus gallus (Chicken)	NA	apical plasma membrane [GO:0016324]; brush border [GO:0005903]; cytoplasm [GO:0005737]; integral component of membrane [GO:0016021]; vesicle [GO:0031982]; sodium-dependent phosphate transmembrane transporter activity [GO:0015321]; sodium:phosphate symporter activity [GO:0005436]; cellular phosphate ion homeostasis [GO:0030643]; response to cadmium ion [GO:0046686]; response to lead ion [GO:001028…	GO:0005436; GO:0005737; GO:0005903; GO:0010288; GO:0015321; GO:0016021; GO:0016324; GO:0030643; GO:0031982; GO:0046686; GO:0046689	GO:0005436~sodium:phosphate symporter activity;GO:0015321~sodium-dependent phosphate transmembrane transporter activity	GO:0010288~response to lead ion;GO:0030643~cellular phosphate ion homeostasis;GO:0046686~response to cadmium ion;GO:0046689~response to mercury ion	GO:0005737~cytoplasm;GO:0005903~brush border;GO:0016021~integral component of membrane;GO:0016324~apical plasma membrane;GO:0031982~vesicle
g469.t1	345	tr|G1NR43|G1NR43_MELGA	344	98.55	344	99.71	100	5	0	1	344	1	344	0	Uncharacterized protein	LOC100550610	Meleagris gallopavo (Common turkey)	NA	integral component of membrane [GO:0016021]; plasma membrane [GO:0005886]; adrenergic receptor activity [GO:0004935]	GO:0004935; GO:0005886; GO:0016021	GO:0004935~adrenergic receptor activity	NA	GO:0005886~plasma membrane;GO:0016021~integral component of membrane
g470.t1	575	tr|A0A0Q3MRL6|A0A0Q3MRL6_AMAAE	575	98.09	575	100	100	11	0	1	575	1	575	0	G protein-coupled receptor kinase (EC 2.7.11.-)	AAES_46861	Amazona aestiva (Blue-fronted Amazon parrot)	NA	ATP binding [GO:0005524]; G-protein coupled receptor kinase activity [GO:0004703]; signal transduction [GO:0007165]	GO:0004703; GO:0005524; GO:0007165	GO:0004703~G-protein coupled receptor kinase activity;GO:0005524~ATP binding	GO:0007165~signal transduction	NA
g471.t1	232	tr|A0A1D5PEU1|A0A1D5PEU1_CHICK	232	89.22	232	100	100	25	0	1	232	1	232	4e-140	Proline rich 7, synaptic	NA	Gallus gallus (Chicken)	NA	integral component of membrane [GO:0016021]	GO:0016021	NA	NA	GO:0016021~integral component of membrane
g472.t1	636	tr|A0A1D5PTK7|A0A1D5PTK7_CHICK	606	85.38	636	100	100	63	3	1	636	1	606	0	Drebrin	DBN1	Gallus gallus (Chicken)	NA	intracellular [GO:0005622]; actin binding [GO:0003779]; actin filament organization [GO:0007015]	GO:0003779; GO:0005622; GO:0007015	GO:0003779~actin binding	GO:0007015~actin filament organization	GO:0005622~intracellular
g473.t1	694	tr|A0A1D5NUM8|A0A1D5NUM8_CHICK	755	67.17	798	100	100	112	13	1	694	4	755	0	PDZ and LIM domain protein 7	PDLIM7	Gallus gallus (Chicken)	NA	zinc ion binding [GO:0008270]	GO:0008270	GO:0008270~zinc ion binding	NA	NA
g474.t1	428	tr|G1MY17|G1MY17_MELGA	428	90.19	428	100	100	42	0	1	428	1	428	0	Docking protein 3	DOK3	Meleagris gallopavo (Common turkey)	NA	cytoplasm [GO:0005737]; insulin receptor binding [GO:0005158]; Ras protein signal transduction [GO:0007265]	GO:0005158; GO:0005737; GO:0007265	GO:0005158~insulin receptor binding	GO:0007265~Ras protein signal transduction	GO:0005737~cytoplasm
g475.t1	617	tr|A0A1D5P7E4|A0A1D5P7E4_CHICK	617	97.89	617	100	100	13	0	1	617	1	617	0	DEAD-box helicase 41	NA	Gallus gallus (Chicken)	NA	ATP binding [GO:0005524]; nucleic acid binding [GO:0003676]	GO:0003676; GO:0005524	GO:0003676~nucleic acid binding;GO:0005524~ATP binding	NA	NA
g476.t1	862	tr|A0A1D5P4I8|A0A1D5P4I8_CHICK	780	95.88	679	78.77	87.05	28	0	184	862	102	780	0	Family with sequence similarity 193 member B	NA	Gallus gallus (Chicken)	NA	NA	NA	NA	NA	NA
g477.t1	400	tr|U3K244|U3K244_FICAL	292	93.75	256	64	87.67	16	0	14	269	15	270	7e-170	Uncharacterized protein	NA	Ficedula albicollis (Collared flycatcher) (Muscicapa albicollis)	NA	NA	NA	NA	NA	NA
g478.t1	145	tr|F1NAR2|F1NAR2_CHICK	215	100	83	57.24	38.6	0	0	1	83	1	83	1e-58	PRELI domain-containing protein 1, mitochondrial	PRELID1	Gallus gallus (Chicken)	NA	mitochondrial intermembrane space [GO:0005758]; nucleoplasm [GO:0005654]; protein complex [GO:0043234]; phosphatidic acid transporter activity [GO:1990050]; negative regulation of mitochondrial membrane potential [GO:0010917]; negative regulation of release of cytochrome c from mitochondria [GO:0090201]; positive regulation of cellular respiration [GO:1901857]; positive regulation of endopeptidas…	GO:0005654; GO:0005758; GO:0010917; GO:0010950; GO:0043234; GO:0045580; GO:0070234; GO:0090201; GO:0097035; GO:1901857; GO:1990050; GO:2001140	GO:1990050~phosphatidic acid transporter activity	GO:0010917~negative regulation of mitochondrial membrane potential;GO:0010950~positive regulation of endopeptidase activity;GO:0045580~regulation of T cell differentiation;GO:0070234~positive regulation of T cell apoptotic process;GO:0090201~negative regulation of release of cytochrome c from mitochondria;GO:0097035~regulation of membrane lipid distribution;GO:1901857~positive regulation of cellu…	GO:0005654~nucleoplasm;GO:0005758~mitochondrial intermembrane space;GO:0043234~protein complex
g479.t1	231	tr|F1NAR7|F1NAR7_CHICK	203	87.88	231	100	100	0	1	1	231	1	203	3e-143	Ras-related protein Rab-24	RAB24	Gallus gallus (Chicken)	NA	autophagosome [GO:0005776]; mitochondrion [GO:0005739]; GTP binding [GO:0005525]; GTPase activity [GO:0003924]	GO:0003924; GO:0005525; GO:0005739; GO:0005776	GO:0003924~GTPase activity;GO:0005525~GTP binding	NA	GO:0005739~mitochondrion;GO:0005776~autophagic vacuole
g480.t1	2831	tr|F1N972|F1N972_CHICK	2829	93.37	2879	100	100	93	4	1	2831	1	2829	0	Nuclear receptor binding SET domain protein 1	NSD1	Gallus gallus (Chicken)	NA	nucleus [GO:0005634]; androgen receptor binding [GO:0050681]; histone methyltransferase activity (H3-K36 specific) [GO:0046975]; RNA polymerase II core promoter sequence-specific DNA binding [GO:0000979]; transcription cofactor activity [GO:0003712]; zinc ion binding [GO:0008270]; positive regulation of transcription, DNA-templated [GO:0045893]; regulation of histone H3-K36 methylation [GO:000041…	GO:0000414; GO:0000979; GO:0003712; GO:0005634; GO:0008270; GO:0033135; GO:0045893; GO:0046975; GO:0050681; GO:1903025	GO:0000979~RNA polymerase II core promoter sequence-specific DNA binding;GO:0003712~transcription cofactor activity;GO:0008270~zinc ion binding;GO:0046975~histone methyltransferase activity (H3-K36 specific);GO:0050681~androgen receptor binding	GO:0000414~regulation of histone H3-K36 methylation;GO:0033135~regulation of peptidyl-serine phosphorylation;GO:0045893~positive regulation of transcription, DNA-templated;GO:1903025~regulation of RNA polymerase II regulatory region sequence-specific DNA binding	GO:0005634~nucleus
g481.t1	802	tr|F1NCL8|F1NCL8_CHICK	803	98.13	804	100	100	12	2	1	802	1	803	0	Fibroblast growth factor receptor (EC 2.7.10.1)	FGFR4	Gallus gallus (Chicken)	NA	cell-cell junction [GO:0005911]; endoplasmic reticulum [GO:0005783]; Golgi apparatus [GO:0005794]; integral component of plasma membrane [GO:0005887]; transport vesicle [GO:0030133]; ATP binding [GO:0005524]; fibroblast growth factor binding [GO:0017134]; fibroblast growth factor-activated receptor activity [GO:0005007]; heparin binding [GO:0008201]; cell migration [GO:0016477]; positive regulati…	GO:0005007; GO:0005524; GO:0005783; GO:0005794; GO:0005887; GO:0005911; GO:0008201; GO:0008284; GO:0010628; GO:0010715; GO:0016477; GO:0017134; GO:0030133; GO:0043085; GO:0045862; GO:0046777; GO:0070374; GO:0070857; GO:2000573	GO:0005007~fibroblast growth factor-activated receptor activity;GO:0005524~ATP binding;GO:0008201~heparin binding;GO:0017134~fibroblast growth factor binding	GO:0008284~positive regulation of cell proliferation;GO:0010628~positive regulation of gene expression;GO:0010715~regulation of extracellular matrix disassembly;GO:0016477~cell migration;GO:0043085~positive regulation of catalytic activity;GO:0045862~positive regulation of proteolysis;GO:0046777~protein autophosphorylation;GO:0070374~positive regulation of ERK1 and ERK2 cascade;GO:0070857~regulat…	GO:0005783~endoplasmic reticulum;GO:0005794~Golgi apparatus;GO:0005887~integral component of plasma membrane;GO:0005911~cell-cell junction;GO:0030133~transport vesicle
g482.t1	265	tr|F1P3R8|F1P3R8_CHICK	282	92.91	282	100	100	3	1	1	265	1	282	0	Zinc finger protein 346	ZNF346	Gallus gallus (Chicken)	NA	nucleolus [GO:0005730]; double-stranded RNA binding [GO:0003725]; enzyme binding [GO:0019899]; p53 binding [GO:0002039]; zinc ion binding [GO:0008270]; intrinsic apoptotic signaling pathway by p53 class mediator [GO:0072332]; positive regulation of apoptotic process [GO:0043065]	GO:0002039; GO:0003725; GO:0005730; GO:0008270; GO:0019899; GO:0043065; GO:0072332	GO:0002039~p53 binding;GO:0003725~double-stranded RNA binding;GO:0008270~zinc ion binding;GO:0019899~enzyme binding	GO:0043065~positive regulation of apoptotic process;GO:0072332~intrinsic apoptotic signaling pathway by p53 class mediator	GO:0005730~nucleolus
g483.t1	1563	tr|A0A1D5PRA8|A0A1D5PRA8_CHICK	943	86.9	794	50.8	84.2	73	2	770	1563	37	799	0	Uncharacterized protein	NA	Gallus gallus (Chicken)	NA	cell [GO:0005623]; ATP binding [GO:0005524]; glucose binding [GO:0005536]; hexokinase activity [GO:0004396]; cellular glucose homeostasis [GO:0001678]; glycolytic process [GO:0006096]	GO:0001678; GO:0004396; GO:0005524; GO:0005536; GO:0005623; GO:0006096	GO:0004396~hexokinase activity;GO:0005524~ATP binding;GO:0005536~glucose binding	GO:0001678~cellular glucose homeostasis;GO:0006096~glycolytic process	GO:0005623~cell
g484.t1	120	tr|R4GGM7|R4GGM7_CHICK	872	92.56	121	100	13.88	8	1	1	120	752	872	2e-68	Uncharacterized protein	NA	Gallus gallus (Chicken)	NA	cytosol [GO:0005829]; ATP binding [GO:0005524]; fructokinase activity [GO:0008865]; glucokinase activity [GO:0004340]; glucose binding [GO:0005536]; mannokinase activity [GO:0019158]; cellular glucose homeostasis [GO:0001678]; glycolytic process [GO:0006096]	GO:0001678; GO:0004340; GO:0005524; GO:0005536; GO:0005829; GO:0006096; GO:0008865; GO:0019158	GO:0004340~glucokinase activity;GO:0005524~ATP binding;GO:0005536~glucose binding;GO:0008865~fructokinase activity;GO:0019158~mannokinase activity	GO:0001678~cellular glucose homeostasis;GO:0006096~glycolytic process	GO:0005829~cytosol
g485.t1	820	tr|A0A091WUF5|A0A091WUF5_NIPNI	875	83.43	875	100	100	87	4	4	820	1	875	0	Netrin receptor UNC5A (Fragment)	Y956_04287	Nipponia nippon (Crested ibis) (Ibis nippon)	NA	integral component of membrane [GO:0016021]; signal transduction [GO:0007165]	GO:0007165; GO:0016021	NA	GO:0007165~signal transduction	GO:0016021~integral component of membrane
g486.t1	157	tr|R4GJD6|R4GJD6_CHICK	217	99.34	152	96.82	70.05	1	0	6	157	29	180	2e-110	Eukaryotic translation initiation factor 4E family member 1B	EIF4E1B	Gallus gallus (Chicken)	NA	cytoplasm [GO:0005737]; translation initiation factor activity [GO:0003743]	GO:0003743; GO:0005737	GO:0003743~translation initiation factor activity	NA	GO:0005737~cytoplasm
g487.t1	552	tr|A0A1L1RXI4|A0A1L1RXI4_CHICK	489	93.75	400	72.46	81.8	23	1	153	552	92	489	0	Uncharacterized protein	GPRIN1	Gallus gallus (Chicken)	NA	NA	NA	NA	NA	NA
g488.t1	1312	tr|F1NLE0|F1NLE0_CHICK	1308	86.86	1339	100	100	104	5	1	1312	15	1308	0	Cadherin related family member 2	CDHR2	Gallus gallus (Chicken)	NA	apical plasma membrane [GO:0016324]; brush border membrane [GO:0031526]; extracellular exosome [GO:0070062]; microvillus membrane [GO:0031528]; spanning component of plasma membrane [GO:0044214]; calcium ion binding [GO:0005509]; cell adhesion molecule binding [GO:0050839]; cell-cell adhesion mediated by cadherin [GO:0044331]; epithelial cell differentiation [GO:0030855]; homophilic cell adhesion…	GO:0005509; GO:0007156; GO:0016324; GO:0030855; GO:0031526; GO:0031528; GO:0032532; GO:0044214; GO:0044331; GO:0050839; GO:0060243; GO:0070062; GO:0090675	GO:0005509~calcium ion binding;GO:0050839~cell adhesion molecule binding	GO:0007156~homophilic cell adhesion via plasma membrane adhesion molecules;GO:0030855~epithelial cell differentiation;GO:0032532~regulation of microvillus length;GO:0044331~cell-cell adhesion mediated by cadherin;GO:0060243~negative regulation of cell growth involved in contact inhibition	GO:0016324~apical plasma membrane;GO:0031526~brush border membrane;GO:0031528~microvillus membrane;GO:0044214~spanning component of plasma membrane;GO:0070062~extracellular vesicular exosome
g489.t1	352	tr|R4GIU9|R4GIU9_CHICK	442	95.77	355	100	80.32	12	1	1	352	88	442	0	Ring finger protein 44	RNF44	Gallus gallus (Chicken)	NA	ubiquitin protein ligase activity [GO:0061630]; zinc ion binding [GO:0008270]; proteasome-mediated ubiquitin-dependent protein catabolic process [GO:0043161]	GO:0008270; GO:0043161; GO:0061630	GO:0008270~zinc ion binding;GO:0061630~ubiquitin protein ligase activity	GO:0043161~proteasome-mediated ubiquitin-dependent protein catabolic process	NA
g490.t1	400	tr|F1NUY5|F1NUY5_CHICK	445	85.17	445	100	100	21	1	1	400	1	445	0	Fas associated factor family member 2	FAF2	Gallus gallus (Chicken)	NA	lipid particle [GO:0005811]; VCP-NPL4-UFD1 AAA ATPase complex [GO:0034098]; lipase binding [GO:0035473]; lipase inhibitor activity [GO:0055102]; ubiquitin binding [GO:0043130]; ubiquitin protein ligase binding [GO:0031625]; lipid particle organization [GO:0034389]; retrograde protein transport, ER to cytosol [GO:0030970]; ubiquitin-dependent ERAD pathway [GO:0030433]	GO:0005811; GO:0030433; GO:0030970; GO:0031625; GO:0034098; GO:0034389; GO:0035473; GO:0043130; GO:0055102	GO:0031625~ubiquitin protein ligase binding;GO:0035473~lipase binding;GO:0043130~ubiquitin binding;GO:0055102~lipase inhibitor activity	GO:0030433~ER-associated ubiquitin-dependent protein catabolic process;GO:0030970~retrograde protein transport, ER to cytosol;GO:0034389~lipid particle organization	GO:0005811~lipid particle;GO:0034098~Cdc48p-Npl4p-Ufd1p AAA ATPase complex
g491.t1	210	tr|A0A1D5PJ40|A0A1D5PJ40_CHICK	210	99.52	210	100	100	1	0	1	210	1	210	4e-149	Clathrin light chain	CLTB	Gallus gallus (Chicken)	NA	clathrin coat of coated pit [GO:0030132]; clathrin coat of trans-Golgi network vesicle [GO:0030130]; structural molecule activity [GO:0005198]; intracellular protein transport [GO:0006886]; vesicle-mediated transport [GO:0016192]	GO:0005198; GO:0006886; GO:0016192; GO:0030130; GO:0030132	GO:0005198~structural molecule activity	GO:0006886~intracellular protein transport;GO:0016192~vesicle-mediated transport	GO:0030130~clathrin coat of trans-Golgi network vesicle;GO:0030132~clathrin coat of coated pit
g492.t1	93	tr|F1NUW0|F1NUW0_CHICK	93	96.77	93	100	100	3	0	1	93	1	93	5e-60	Uncharacterized protein	HIGD2A	Gallus gallus (Chicken)	NA	integral component of membrane [GO:0016021]; mitochondrion [GO:0005739]; mitochondrial respiratory chain supercomplex assembly [GO:0097250]	GO:0005739; GO:0016021; GO:0097250	NA	GO:0097250~mitochondrial respiratory chain supercomplex assembly	GO:0005739~mitochondrion;GO:0016021~integral component of membrane
g493.t1	201	tr|E1C6R6|E1C6R6_CHICK	180	80.1	201	100	100	19	2	1	201	1	180	1e-107	NOP16 nucleolar protein	NOP16	Gallus gallus (Chicken)	NA	nucleolus [GO:0005730]; RNA binding [GO:0003723]; ribosomal large subunit biogenesis [GO:0042273]	GO:0003723; GO:0005730; GO:0042273	GO:0003723~RNA binding	GO:0042273~ribosomal large subunit biogenesis	GO:0005730~nucleolus
g494.t1	230	tr|G1MZS0|G1MZS0_MELGA	228	92.54	228	99.13	100	17	0	1	228	1	228	3e-146	ADP ribosylation factor like GTPase 10	ARL10	Meleagris gallopavo (Common turkey)	NA	integral component of membrane [GO:0016021]; intracellular [GO:0005622]; GTP binding [GO:0005525]; small GTPase mediated signal transduction [GO:0007264]	GO:0005525; GO:0005622; GO:0007264; GO:0016021	GO:0005525~GTP binding	GO:0007264~small GTPase mediated signal transduction	GO:0005622~intracellular;GO:0016021~integral component of membrane
g495.t1	308	tr|F1NSS8|F1NSS8_CHICK	287	98.95	287	93.18	100	3	0	22	308	1	287	0	Putative monooxygenase p33MONOX	KIAA1191	Gallus gallus (Chicken)	NA	cytoplasm [GO:0005737]	GO:0005737	NA	NA	GO:0005737~cytoplasm
g496.t1	667	tr|A0A1D5P1C5|A0A1D5P1C5_CHICK	704	90.28	669	100	95.03	60	2	1	667	39	704	0	SUMO interacting motifs containing 1	SIMC1	Gallus gallus (Chicken)	NA	NA	NA	NA	NA	NA
g497.t1	323	tr|A0A1L1RPP5|A0A1L1RPP5_CHICK	323	100	323	100	100	0	0	1	323	1	323	0	Uncharacterized protein	THOC3	Gallus gallus (Chicken)	NA	NA	NA	NA	NA	NA
g498.t1	364	tr|F1NUQ9|F1NUQ9_CHICK	369	96.69	363	99.73	98.37	12	0	1	363	1	363	0	Histamine receptor H2	HRH2	Gallus gallus (Chicken)	NA	integral component of membrane [GO:0016021]; histamine receptor activity [GO:0004969]; digestive tract development [GO:0048565]; epithelial cell morphogenesis [GO:0003382]; gastrin-induced gastric acid secretion [GO:0001698]; gland development [GO:0048732]; histamine-induced gastric acid secretion [GO:0001697]; immune response [GO:0006955]; memory [GO:0007613]; positive regulation of vasoconstric…	GO:0001697; GO:0001698; GO:0003382; GO:0004969; GO:0006955; GO:0007613; GO:0008542; GO:0016021; GO:0045907; GO:0048167; GO:0048565; GO:0048732; GO:1901998	GO:0004969~histamine receptor activity	GO:0001697~histamine-induced gastric acid secretion;GO:0001698~gastrin-induced gastric acid secretion;GO:0003382~epithelial cell morphogenesis;GO:0006955~immune response;GO:0007613~memory;GO:0008542~visual learning;GO:0045907~positive regulation of vasoconstriction;GO:0048167~regulation of synaptic plasticity;GO:0048565~digestive tract development;GO:0048732~gland development;GO:1901998~toxin tra…	GO:0016021~integral component of membrane
g499.t1	1082	tr|F1NMN2|F1NMN2_CHICK	472	90.58	467	43.16	98.94	44	0	280	746	1	467	0	Uncharacterized protein	SPINK5	Gallus gallus (Chicken)	NA	NA	NA	NA	NA	NA
g500.t1	92	tr|G1MZY6|G1MZY6_MELGA	81	98.51	67	72.83	82.72	1	0	1	67	1	67	3e-41	Serine peptidase inhibitor, Kazal type 6	SPINK6	Meleagris gallopavo (Common turkey)	NA	NA	NA	NA	NA	NA
g501.t1	240	tr|G1N014|G1N014_MELGA	320	76.68	193	80.42	60.31	20	3	69	236	77	269	4e-91	Ubiquitin like domain containing CTD phosphatase 1	UBLCP1	Meleagris gallopavo (Common turkey)	NA	nucleolus [GO:0005730]; protein serine/threonine phosphatase activity [GO:0004722]	GO:0004722; GO:0005730	GO:0004722~protein serine/threonine phosphatase activity	NA	GO:0005730~nucleolus
g502.t1	310	tr|A0A094KN32|A0A094KN32_9AVES	583	83.69	282	90.97	48.37	39	3	34	309	9	289	2e-151	RING finger protein 145 (Fragment)	N338_07535	Podiceps cristatus (great crested grebe)	NA	integral component of membrane [GO:0016021]; zinc ion binding [GO:0008270]	GO:0008270; GO:0016021	GO:0008270~zinc ion binding	NA	GO:0016021~integral component of membrane
g504.t1	452	tr|E1C9I4|E1C9I4_CHICK	472	94.91	393	86.95	83.26	20	0	15	407	62	454	0	Arrestin domain containing 4	ARRDC4	Gallus gallus (Chicken)	NA	endosome [GO:0005768]; plasma membrane [GO:0005886]; positive regulation of ubiquitin-protein transferase activity [GO:0051443]	GO:0005768; GO:0005886; GO:0051443	NA	GO:0051443~positive regulation of ubiquitin-protein transferase activity	GO:0005768~endosome;GO:0005886~plasma membrane
g506.t1	245	tr|G1NAA6|G1NAA6_MELGA	280	91.58	202	82.45	72.14	8	1	24	225	82	274	5e-132	Uncharacterized protein	NA	Meleagris gallopavo (Common turkey)	NA	NA	NA	NA	NA	NA
g507.t1	518	tr|A0A091M251|A0A091M251_CARIC	948	99	299	57.72	31.54	3	0	9	307	115	413	0	Tyrosine-protein kinase receptor (EC 2.7.10.1) (Fragment)	N322_02630	Cariama cristata (Red-legged seriema)	NA	integral component of membrane [GO:0016021]; ATP binding [GO:0005524]; transmembrane receptor protein tyrosine kinase activity [GO:0004714]; transmembrane receptor protein tyrosine kinase signaling pathway [GO:0007169]	GO:0004714; GO:0005524; GO:0007169; GO:0016021	GO:0004714~transmembrane receptor protein tyrosine kinase activity;GO:0005524~ATP binding	GO:0007169~transmembrane receptor protein tyrosine kinase signaling pathway	GO:0016021~integral component of membrane
g508.t1	211	tr|R0KC59|R0KC59_ANAPL	1349	99.45	182	86.26	13.49	1	0	2	183	18	199	1e-120	Tyrosine-protein kinase receptor (EC 2.7.10.1) (Fragment)	Anapl_02004	Anas platyrhynchos (Mallard) (Anas boschas)	NA	integral component of membrane [GO:0016021]; ATP binding [GO:0005524]; insulin receptor substrate binding [GO:0043560]; phosphatidylinositol 3-kinase binding [GO:0043548]; transmembrane receptor protein tyrosine kinase activity [GO:0004714]; protein autophosphorylation [GO:0046777]; transmembrane receptor protein tyrosine kinase signaling pathway [GO:0007169]	GO:0004714; GO:0005524; GO:0007169; GO:0016021; GO:0043548; GO:0043560; GO:0046777	GO:0004714~transmembrane receptor protein tyrosine kinase activity;GO:0005524~ATP binding;GO:0043548~phosphatidylinositol 3-kinase binding;GO:0043560~insulin receptor substrate binding	GO:0007169~transmembrane receptor protein tyrosine kinase signaling pathway;GO:0046777~protein autophosphorylation	GO:0016021~integral component of membrane
g510.t1	1411	tr|F1NJM8|F1NJM8_CHICK	1604	91.23	1425	100	88.84	111	3	1	1411	180	1604	0	Synemin	SYNM	Gallus gallus (Chicken)	NA	adherens junction [GO:0005912]; costamere [GO:0043034]; intermediate filament [GO:0005882]; neurofilament cytoskeleton [GO:0060053]; sarcolemma [GO:0042383]; intermediate filament binding [GO:0019215]; structural constituent of cytoskeleton [GO:0005200]; structural constituent of muscle [GO:0008307]; vinculin binding [GO:0017166]; fast-twitch skeletal muscle fiber contraction [GO:0031443]	GO:0005200; GO:0005882; GO:0005912; GO:0008307; GO:0017166; GO:0019215; GO:0031443; GO:0042383; GO:0043034; GO:0060053	GO:0005200~structural constituent of cytoskeleton;GO:0008307~structural constituent of muscle;GO:0017166~vinculin binding;GO:0019215~intermediate filament binding	GO:0031443~fast-twitch skeletal muscle fiber contraction	GO:0005882~intermediate filament;GO:0005912~adherens junction;GO:0042383~sarcolemma;GO:0043034~costamere;GO:0060053~neurofilament cytoskeleton
g511.t1	113	tr|A0A091R2F1|A0A091R2F1_MERNU	321	100	73	64.6	22.74	0	0	13	85	22	94	1e-41	Leucine-rich repeat-containing protein 28 (Fragment)	N331_04538	Merops nubicus (Northern carmine bee-eater)	NA	NA	NA	NA	NA	NA
g512.t1	279	tr|A0A1D5PGM7|A0A1D5PGM7_CHICK	182	95.83	120	43.01	65.93	3	1	29	146	41	160	9e-75	Leucine rich repeat containing 28	LRRC28	Gallus gallus (Chicken)	NA	NA	NA	NA	NA	NA
g513.t1	449	tr|R0KC71|R0KC71_ANAPL	484	90.06	322	71.71	66.53	14	3	95	402	50	367	0	Myocyte-specific enhancer factor 2A (Fragment)	Anapl_02000	Anas platyrhynchos (Mallard) (Anas boschas)	NA	nucleus [GO:0005634]; DNA binding [GO:0003677]; protein dimerization activity [GO:0046983]; regulation of transcription, DNA-templated [GO:0006355]; transcription, DNA-templated [GO:0006351]	GO:0003677; GO:0005634; GO:0006351; GO:0006355; GO:0046983	GO:0003677~DNA binding;GO:0046983~protein dimerization activity	GO:0006351~transcription, DNA-templated;GO:0006355~regulation of transcription, DNA-templated	GO:0005634~nucleus
g514.t1	305	tr|E1C7L4|E1C7L4_CHICK	305	90.49	305	100	100	29	0	1	305	1	305	0	LysM domain containing 4	LYSMD4	Gallus gallus (Chicken)	NA	integral component of membrane [GO:0016021]	GO:0016021	NA	NA	GO:0016021~integral component of membrane
g515.t1	264	tr|G1NAR2|G1NAR2_MELGA	607	99.44	178	67.42	29.32	1	0	38	215	380	557	5e-121	Uncharacterized protein	NA	Meleagris gallopavo (Common turkey)	NA	proteinaceous extracellular matrix [GO:0005578]; metalloendopeptidase activity [GO:0004222]; nucleic acid binding [GO:0003676]; zinc ion binding [GO:0008270]	GO:0003676; GO:0004222; GO:0005578; GO:0008270	GO:0003676~nucleic acid binding;GO:0004222~metalloendopeptidase activity;GO:0008270~zinc ion binding	NA	GO:0005578~proteinaceous extracellular matrix
g516.t1	924	tr|U3IH84|U3IH84_ANAPL	1004	64.25	884	95.67	88.05	68	13	137	880	1	776	0	ADAM metallopeptidase with thrombospondin type 1 motif 17	ADAMTS17	Anas platyrhynchos (Mallard) (Anas boschas)	NA	proteinaceous extracellular matrix [GO:0005578]; metalloendopeptidase activity [GO:0004222]; nucleic acid binding [GO:0003676]; zinc ion binding [GO:0008270]	GO:0003676; GO:0004222; GO:0005578; GO:0008270	GO:0003676~nucleic acid binding;GO:0004222~metalloendopeptidase activity;GO:0008270~zinc ion binding	NA	GO:0005578~proteinaceous extracellular matrix
g517.t1	293	tr|A0A093NZ96|A0A093NZ96_PYGAD	356	76.11	247	84.3	69.38	30	2	7	253	54	271	2e-128	Ceramide synthase 3 (Fragment)	AS28_02079	Pygoscelis adeliae (Adelie penguin)	NA	endoplasmic reticulum [GO:0005783]; integral component of membrane [GO:0016021]; nucleus [GO:0005634]; DNA binding [GO:0003677]	GO:0003677; GO:0005634; GO:0005783; GO:0016021	GO:0003677~DNA binding	NA	GO:0005634~nucleus;GO:0005783~endoplasmic reticulum;GO:0016021~integral component of membrane
g518.t1	157	tr|U3K6R3|U3K6R3_FICAL	282	79.17	96	61.15	34.04	16	1	1	96	1	92	7e-45	Ankyrin repeat and SOCS box containing 7	ASB7	Ficedula albicollis (Collared flycatcher) (Muscicapa albicollis)	NA	NA	NA	NA	NA	NA
g519.t1	240	tr|Q9DD46|Q9DD46_CHICK	512	97.46	197	82.08	38.48	5	0	43	239	64	260	9e-139	Aldehyde dehydrogenase	ALDH6 ALDH1A3	Gallus gallus (Chicken)	NA	cytosol [GO:0005829]; extracellular exosome [GO:0070062]; nucleus [GO:0005634]; plasma membrane [GO:0005886]; aldehyde dehydrogenase (NAD) activity [GO:0004029]; aldehyde dehydrogenase [NAD(P)+] activity [GO:0004030]; NAD+ binding [GO:0070403]; protein homodimerization activity [GO:0042803]; retinal dehydrogenase activity [GO:0001758]; thyroid hormone binding [GO:0070324]; face development [GO:00…	GO:0001758; GO:0002072; GO:0002138; GO:0004029; GO:0004030; GO:0005634; GO:0005829; GO:0005886; GO:0007626; GO:0021768; GO:0042472; GO:0042574; GO:0042803; GO:0043065; GO:0048386; GO:0050885; GO:0051289; GO:0060013; GO:0060166; GO:0060324; GO:0070062; GO:0070324; GO:0070384; GO:0070403	GO:0001758~retinal dehydrogenase activity;GO:0004029~aldehyde dehydrogenase (NAD) activity;GO:0004030~aldehyde dehydrogenase [NAD(P)+] activity;GO:0042803~protein homodimerization activity;GO:0070324~thyroid hormone binding;GO:0070403~NAD+ binding	GO:0002072~optic cup morphogenesis involved in camera-type eye development;GO:0002138~retinoic acid biosynthetic process;GO:0007626~locomotory behavior;GO:0021768~nucleus accumbens development;GO:0042472~inner ear morphogenesis;GO:0042574~retinal metabolic process;GO:0043065~positive regulation of apoptotic process;GO:0048386~positive regulation of retinoic acid receptor signaling pathway;GO:0050…	GO:0005634~nucleus;GO:0005829~cytosol;GO:0005886~plasma membrane;GO:0070062~extracellular vesicular exosome
g520.t1	604	tr|A0A1D5PVN2|A0A1D5PVN2_CHICK	584	88.68	530	87.75	90.75	53	1	74	603	1	523	0	Autophagy-related protein 9	LOC107055991	Gallus gallus (Chicken)	NA	cytoplasmic vesicle membrane [GO:0030659]; Golgi apparatus [GO:0005794]; integral component of membrane [GO:0016021]; autophagy [GO:0006914]; protein transport [GO:0015031]	GO:0005794; GO:0006914; GO:0015031; GO:0016021; GO:0030659	NA	GO:0006914~autophagy;GO:0015031~protein transport	GO:0005794~Golgi apparatus;GO:0016021~integral component of membrane;GO:0030659~cytoplasmic vesicle membrane
g521.t1	317	tr|H9CZQ3|H9CZQ3_CHICK	915	70.17	181	57.1	19.78	11	1	153	290	687	867	3e-60	Endothelial nitric oxide synthase 3 isoform 5	NOS3	Gallus gallus (Chicken)	NA	calmodulin binding [GO:0005516]; flavin adenine dinucleotide binding [GO:0050660]; FMN binding [GO:0010181]; heme binding [GO:0020037]; iron ion binding [GO:0005506]; NADP binding [GO:0050661]; nitric-oxide synthase activity [GO:0004517]; nitric oxide biosynthetic process [GO:0006809]	GO:0004517; GO:0005506; GO:0005516; GO:0006809; GO:0010181; GO:0020037; GO:0050660; GO:0050661	GO:0004517~nitric-oxide synthase activity;GO:0005506~iron ion binding;GO:0005516~calmodulin binding;GO:0010181~FMN binding;GO:0020037~heme binding;GO:0050660~flavin adenine dinucleotide binding;GO:0050661~NADP binding	GO:0006809~nitric oxide biosynthetic process	NA
g522.t1	747	tr|R7VU17|R7VU17_COLLI	468	82.9	421	56.36	89.96	68	2	326	745	49	466	0	Amine oxidase (EC 1.4.3.-)	A306_11138	Columba livia (Rock dove)	NA	copper ion binding [GO:0005507]; primary amine oxidase activity [GO:0008131]; quinone binding [GO:0048038]; amine metabolic process [GO:0009308]	GO:0005507; GO:0008131; GO:0009308; GO:0048038	GO:0005507~copper ion binding;GO:0008131~primary amine oxidase activity;GO:0048038~quinone binding	GO:0009308~amine metabolic process	NA
g523.t1	605	tr|A0A1L1RV67|A0A1L1RV67_CHICK	682	95.11	327	54.05	47.95	14	1	218	544	339	663	0	Uncharacterized protein	NA	Gallus gallus (Chicken)	NA	intracellular [GO:0005622]; metal ion binding [GO:0046872]; nucleic acid binding [GO:0003676]; regulation of transcription, DNA-templated [GO:0006355]	GO:0003676; GO:0005622; GO:0006355; GO:0046872	GO:0003676~nucleic acid binding;GO:0046872~metal ion binding	GO:0006355~regulation of transcription, DNA-templated	GO:0005622~intracellular
g524.t1	254	tr|A0A1D5PDA8|A0A1D5PDA8_CHICK	256	63.08	260	100	100	84	4	1	253	1	255	1e-110	Uncharacterized protein	GIMAP5	Gallus gallus (Chicken)	NA	integral component of membrane [GO:0016021]; GTP binding [GO:0005525]	GO:0005525; GO:0016021	GO:0005525~GTP binding	NA	GO:0016021~integral component of membrane
g525.t1	126	tr|A0A1D5P7S9|A0A1D5P7S9_CHICK	1875	97.52	121	96.03	6.45	3	0	6	126	1755	1875	1e-71	Trinucleotide repeat containing 6C	TNRC6C	Gallus gallus (Chicken)	NA	nucleic acid binding [GO:0003676]; miRNA mediated inhibition of translation [GO:0035278]	GO:0003676; GO:0035278	GO:0003676~nucleic acid binding	GO:0035278~negative regulation of translation involved in gene silencing by miRNA	NA
g526.t1	208	tr|F1P3K5|F1P3K5_CHICK	208	99.04	208	100	100	2	0	1	208	1	208	1e-149	RAS-like, family 10, member A	RASL10A	Gallus gallus (Chicken)	NA	membrane [GO:0016020]; GTP binding [GO:0005525]; GTPase activity [GO:0003924]; signal transduction [GO:0007165]	GO:0003924; GO:0005525; GO:0007165; GO:0016020	GO:0003924~GTPase activity;GO:0005525~GTP binding	GO:0007165~signal transduction	GO:0016020~membrane
g527.t1	773	tr|E1BWX8|E1BWX8_CHICK	715	91.45	737	95.34	100	2	2	51	748	1	715	0	SEC14 like lipid binding 1	SEC14L1	Gallus gallus (Chicken)	NA	integral component of membrane [GO:0016021]; transport [GO:0006810]	GO:0006810; GO:0016021	NA	GO:0006810~transport	GO:0016021~integral component of membrane
g529.t1	758	tr|E1BUF1|E1BUF1_CHICK	795	91.47	809	100	100	4	3	1	758	1	795	0	Mannosyl (alpha-1,6-)-glycoprotein beta-1,6-N-acetyl-glucosaminyltransferase, isozyme B	MGAT5B	Gallus gallus (Chicken)	NA	Golgi apparatus [GO:0005794]; integral component of membrane [GO:0016021]; alpha-1,6-mannosylglycoprotein 6-beta-N-acetylglucosaminyltransferase activity [GO:0030144]; protein N-linked glycosylation [GO:0006487]	GO:0005794; GO:0006487; GO:0016021; GO:0030144	GO:0030144~alpha-1,6-mannosylglycoprotein 6-beta-N-acetylglucosaminyltransferase activity	GO:0006487~protein N-linked glycosylation	GO:0005794~Golgi apparatus;GO:0016021~integral component of membrane
g530.t1	338	tr|E1BSA8|E1BSA8_CHICK	448	99.01	302	89.35	67.41	3	0	37	338	147	448	0	Major facilitator superfamily domain containing 11	MFSD11	Gallus gallus (Chicken)	NA	integral component of membrane [GO:0016021]	GO:0016021	NA	NA	GO:0016021~integral component of membrane
g531.t1	178	sp|P30352|SRSF2_CHICK	221	100	116	65.17	52.49	0	0	1	116	1	116	8e-79	Serine/arginine-rich splicing factor 2 (Protein PR264) (Splicing component, 35 kDa) (Splicing factor SC35) (SC-35) (Splicing factor, arginine/serine-rich 2)	SRSF2 SFRS2	Gallus gallus (Chicken)	NA	nucleus [GO:0005634]; RNA binding [GO:0003723]; mRNA processing [GO:0006397]; RNA splicing [GO:0008380]	GO:0003723; GO:0005634; GO:0006397; GO:0008380	GO:0003723~RNA binding	GO:0006397~mRNA processing;GO:0008380~RNA splicing	GO:0005634~nucleus
g532.t1	195	tr|E1BS93|E1BS93_CHICK	230	81.74	230	100	100	7	1	1	195	1	230	1e-128	Uncharacterized protein	METTL23	Gallus gallus (Chicken)	NA	NA	NA	NA	NA	NA
g533.t1	917	sp|Q92183|SIA7A_CHICK	566	91.53	531	57.91	93.82	45	0	387	917	36	566	0	Alpha-N-acetylgalactosaminide alpha-2,6-sialyltransferase 1 (EC 2.4.99.3) (GalNAc alpha-2,6-sialyltransferase I) (ST6GalNAc I) (ST6GalNAcI) (Sialyltransferase 7A) (SIAT7-A)	ST6GALNAC1 SIAT7A	Gallus gallus (Chicken)	PATHWAY: Protein modification; protein glycosylation.	Golgi membrane [GO:0000139]; integral component of membrane [GO:0016021]; alpha-N-acetylgalactosaminide alpha-2,6-sialyltransferase activity [GO:0001665]; oligosaccharide biosynthetic process [GO:0009312]; oligosaccharide metabolic process [GO:0009311]; protein N-linked glycosylation via asparagine [GO:0018279]	GO:0000139; GO:0001665; GO:0009311; GO:0009312; GO:0016021; GO:0018279	GO:0001665~alpha-N-acetylgalactosaminide alpha-2,6-sialyltransferase activity	GO:0009311~oligosaccharide metabolic process;GO:0009312~oligosaccharide biosynthetic process;GO:0018279~protein N-linked glycosylation via asparagine	GO:0000139~Golgi membrane;GO:0016021~integral component of membrane
g534.t1	404	tr|F1NF50|F1NF50_CHICK	404	94.8	404	100	100	21	0	1	404	1	404	0	Alpha-N-acetylgalactosaminide alpha-2,6-sialyltransferase 2	ST6GALNAC2	Gallus gallus (Chicken)	NA	integral component of Golgi membrane [GO:0030173]; sialyltransferase activity [GO:0008373]; protein glycosylation [GO:0006486]	GO:0006486; GO:0008373; GO:0030173	GO:0008373~sialyltransferase activity	GO:0006486~protein glycosylation	GO:0030173~integral component of Golgi membrane
g536.t1	179	tr|Q5QRU7|Q5QRU7_CHICK	179	100	179	100	100	0	0	1	179	1	179	9e-132	Cytoglobin	CYGB	Gallus gallus (Chicken)	NA	neuron projection [GO:0043005]; neuronal cell body [GO:0043025]; nuclear speck [GO:0016607]; heme binding [GO:0020037]; iron ion binding [GO:0005506]; oxygen binding [GO:0019825]; oxygen transporter activity [GO:0005344]	GO:0005344; GO:0005506; GO:0016607; GO:0019825; GO:0020037; GO:0043005; GO:0043025	GO:0005344~oxygen transporter activity;GO:0005506~iron ion binding;GO:0019825~oxygen binding;GO:0020037~heme binding	NA	GO:0016607~nuclear speck;GO:0043005~neuron projection;GO:0043025~neuronal cell body
g537.t1	884	tr|E1BVU5|E1BVU5_CHICK	853	90.66	899	100	100	14	3	10	884	1	853	0	Inactive rhomboid protein	RHBDF2	Gallus gallus (Chicken)	NA	endoplasmic reticulum membrane [GO:0005789]; integral component of membrane [GO:0016021]; plasma membrane [GO:0005886]; negative regulation of protein secretion [GO:0050709]; proteolysis [GO:0006508]; regulation of epidermal growth factor receptor signaling pathway [GO:0042058]; regulation of protein secretion [GO:0050708]	GO:0005789; GO:0005886; GO:0006508; GO:0016021; GO:0042058; GO:0050708; GO:0050709	NA	GO:0006508~proteolysis;GO:0042058~regulation of epidermal growth factor receptor signaling pathway;GO:0050708~regulation of protein secretion;GO:0050709~negative regulation of protein secretion	GO:0005789~endoplasmic reticulum membrane;GO:0005886~plasma membrane;GO:0016021~integral component of membrane
g538.t1	205	tr|G1MYG9|G1MYG9_MELGA	205	90.24	205	100	100	20	0	1	205	1	205	1e-132	Aralkylamine N-acetyltransferase	AANAT	Meleagris gallopavo (Common turkey)	NA	cytosol [GO:0005829]; perinuclear region of cytoplasm [GO:0048471]; aralkylamine N-acetyltransferase activity [GO:0004059]; arylamine N-acetyltransferase activity [GO:0004060]; cellular response to cAMP [GO:0071320]; circadian rhythm [GO:0007623]; melatonin biosynthetic process [GO:0030187]; N-terminal protein amino acid acetylation [GO:0006474]	GO:0004059; GO:0004060; GO:0005829; GO:0006474; GO:0007623; GO:0030187; GO:0048471; GO:0071320	GO:0004059~aralkylamine N-acetyltransferase activity;GO:0004060~arylamine N-acetyltransferase activity	GO:0006474~N-terminal protein amino acid acetylation;GO:0007623~circadian rhythm;GO:0030187~melatonin biosynthetic process;GO:0071320~cellular response to cAMP	GO:0005829~cytosol;GO:0048471~perinuclear region of cytoplasm
g539.t1	1318	tr|F1P5I5|F1P5I5_CHICK	1374	97.35	1319	100	96	26	2	1	1318	64	1374	0	Ubiquitin conjugating enzyme E2 O	UBE2O	Gallus gallus (Chicken)	NA	cytoplasm [GO:0005737]; cytosol [GO:0005829]; nuclear body [GO:0016604]; RNA binding [GO:0003723]; ubiquitin conjugating enzyme activity [GO:0061631]; ubiquitin protein ligase activity [GO:0061630]; ubiquitin protein ligase binding [GO:0031625]; positive regulation of BMP signaling pathway [GO:0030513]; protein K63-linked ubiquitination [GO:0070534]; protein monoubiquitination [GO:0006513]; retro…	GO:0003723; GO:0005737; GO:0005829; GO:0006513; GO:0016604; GO:0030513; GO:0031625; GO:0042147; GO:0061630; GO:0061631; GO:0070534	GO:0003723~RNA binding;GO:0031625~ubiquitin protein ligase binding;GO:0061630~ubiquitin protein ligase activity;GO:0061631~ubiquitin conjugating enzyme activity	GO:0006513~protein monoubiquitination;GO:0030513~positive regulation of BMP signaling pathway;GO:0042147~retrograde transport, endosome to Golgi;GO:0070534~protein K63-linked ubiquitination	GO:0005737~cytoplasm;GO:0005829~cytosol;GO:0016604~nuclear body
g540.t1	433	tr|A0A1D5P1F1|A0A1D5P1F1_CHICK	508	94.23	433	100	85.24	25	0	1	433	76	508	0	Sphingosine kinase 1	SPHK1	Gallus gallus (Chicken)	NA	NAD+ kinase activity [GO:0003951]	GO:0003951	GO:0003951~NAD+ kinase activity	NA	NA
g541.t1	366	tr|E1BYN9|E1BYN9_CHICK	383	95.04	383	100	100	2	1	1	366	1	383	0	Phosphoribosyl pyrophosphate synthetase associated protein 1	PRPSAP1	Gallus gallus (Chicken)	NA	identical protein binding [GO:0042802]; magnesium ion binding [GO:0000287]; ribose phosphate diphosphokinase activity [GO:0004749]; nucleoside metabolic process [GO:0009116]; nucleotide biosynthetic process [GO:0009165]	GO:0000287; GO:0004749; GO:0009116; GO:0009165; GO:0042802	GO:0000287~magnesium ion binding;GO:0004749~ribose phosphate diphosphokinase activity;GO:0042802~identical protein binding	GO:0009116~nucleoside metabolic process;GO:0009165~nucleotide biosynthetic process	NA
g542.t1	585	tr|G1MYF8|G1MYF8_MELGA	458	88.85	269	45.98	58.73	16	1	331	585	1	269	7e-161	Uncharacterized protein	NA	Meleagris gallopavo (Common turkey)	NA	NA	NA	NA	NA	NA
g544.t1	551	tr|G1N5Z9|G1N5Z9_MELGA	619	98.39	498	90.38	80.45	8	0	1	498	1	498	0	Kelch repeat and BTB domain containing 12	KBTBD12	Meleagris gallopavo (Common turkey)	NA	NA	NA	NA	NA	NA
g545.t1	361	tr|A0A093Q6X3|A0A093Q6X3_9PASS	403	99.44	359	99.45	89.08	2	0	3	361	45	403	0	Protein transport protein Sec61 subunit alpha isoform 1 (Fragment)	N305_03923	Manacus vitellinus (golden-collared manakin)	NA	integral component of membrane [GO:0016021]; protein transport [GO:0015031]	GO:0015031; GO:0016021	NA	GO:0015031~protein transport	GO:0016021~integral component of membrane
g546.t1	337	tr|R0LYS8|R0LYS8_ANAPL	409	91.07	291	86.35	71.15	21	1	47	337	124	409	0	RuvB-like helicase (EC 3.6.4.12) (Fragment)	RUVBL1 Anapl_08401	Anas platyrhynchos (Mallard) (Anas boschas)	NA	cytosol [GO:0005829]; extracellular exosome [GO:0070062]; Ino80 complex [GO:0031011]; MLL1 complex [GO:0071339]; NuA4 histone acetyltransferase complex [GO:0035267]; R2TP complex [GO:0097255]; Swr1 complex [GO:0000812]; ATP binding [GO:0005524]; ATP-dependent 5'-3' DNA helicase activity [GO:0043141]; cadherin binding [GO:0045296]; DNA recombination [GO:0006310]; DNA repair [GO:0006281]; histone H…	GO:0000812; GO:0005524; GO:0005829; GO:0006281; GO:0006310; GO:0006351; GO:0006355; GO:0031011; GO:0035267; GO:0043141; GO:0043967; GO:0043968; GO:0045296; GO:0070062; GO:0071339; GO:0097255; GO:1903146; GO:1903955; GO:1904874	GO:0005524~ATP binding;GO:0043141~ATP-dependent 5'-3' DNA helicase activity;GO:0045296~cadherin binding	GO:0006281~DNA repair;GO:0006310~DNA recombination;GO:0006351~transcription, DNA-templated;GO:0006355~regulation of transcription, DNA-templated;GO:0043967~histone H4 acetylation;GO:0043968~histone H2A acetylation;GO:1903146~regulation of mitochondrion degradation;GO:1903955~positive regulation of protein targeting to mitochondrion	GO:0000812~Swr1 complex;GO:0005829~cytosol;GO:0031011~Ino80 complex;GO:0035267~NuA4 histone acetyltransferase complex;GO:0070062~extracellular vesicular exosome;GO:0071339~MLL1 complex;GO:0097255~R2TP complex
g547.t1	612	tr|A0A1D5PXD0|A0A1D5PXD0_CHICK	578	93.52	540	88.24	93.43	12	1	1	540	1	517	0	Eukaryotic elongation factor, selenocysteine-tRNA specific	EEFSEC	Gallus gallus (Chicken)	NA	GTP binding [GO:0005525]; GTPase activity [GO:0003924]	GO:0003924; GO:0005525	GO:0003924~GTPase activity;GO:0005525~GTP binding	NA	NA
g549.t1	208	tr|A0A1L1RKW7|A0A1L1RKW7_CHICK	208	93.75	208	100	100	13	0	1	208	1	208	2e-134	Uncharacterized protein	DNAJB8	Gallus gallus (Chicken)	NA	NA	NA	NA	NA	NA
g550.t1	466	tr|G1N5I0|G1N5I0_MELGA	466	100	466	100	100	0	0	1	466	1	466	0	GATA binding protein 2	GATA2	Meleagris gallopavo (Common turkey)	NA	nucleoplasm [GO:0005654]; protein complex [GO:0043234]; C2H2 zinc finger domain binding [GO:0070742]; chromatin binding [GO:0003682]; RNA polymerase II core promoter sequence-specific DNA binding [GO:0000979]; RNA polymerase II distal enhancer sequence-specific DNA binding [GO:0000980]; transcription factor binding [GO:0008134]; transcriptional activator activity, RNA polymerase II core promoter …	GO:0000122; GO:0000979; GO:0000980; GO:0001077; GO:0001655; GO:0001709; GO:0003682; GO:0005654; GO:0008134; GO:0008270; GO:0010725; GO:0021514; GO:0021533; GO:0021902; GO:0021954; GO:0021983; GO:0035019; GO:0035065; GO:0035854; GO:0042472; GO:0043234; GO:0045599; GO:0045648; GO:0045650; GO:0045654; GO:0045746; GO:0045766; GO:0048469; GO:0048873; GO:0060216; GO:0060872; GO:0070345; GO:0070742; GO:…	GO:0000979~RNA polymerase II core promoter sequence-specific DNA binding;GO:0000980~RNA polymerase II distal enhancer sequence-specific DNA binding;GO:0001077~RNA polymerase II core promoter proximal region sequence-specific DNA binding transcription factor activity involved in positive regulation of transcription;GO:0003682~chromatin binding;GO:0008134~transcription factor binding;GO:0008270~zin…	GO:0000122~negative regulation of transcription from RNA polymerase II promoter;GO:0001655~urogenital system development;GO:0001709~cell fate determination;GO:0010725~regulation of primitive erythrocyte differentiation;GO:0021514~ventral spinal cord interneuron differentiation;GO:0021533~cell differentiation in hindbrain;GO:0021902~commitment of neuronal cell to specific neuron type in forebrain;…	GO:0005654~nucleoplasm;GO:0043234~protein complex
g551.t1	596	tr|A0A1L1RTY4|A0A1L1RTY4_CHICK	601	99.66	596	100	99.17	2	0	1	596	6	601	0	Dolichyl-diphosphooligosaccharide--protein glycosyltransferase subunit 1 (EC 2.4.99.18)	RPN1	Gallus gallus (Chicken)	PATHWAY: Protein modification; protein glycosylation. {ECO:0000256|RuleBase:RU361143}.	endoplasmic reticulum membrane [GO:0005789]; integral component of membrane [GO:0016021]; dolichyl-diphosphooligosaccharide-protein glycotransferase activity [GO:0004579]; protein glycosylation [GO:0006486]	GO:0004579; GO:0005789; GO:0006486; GO:0016021	GO:0004579~dolichyl-diphosphooligosaccharide-protein glycotransferase activity	GO:0006486~protein glycosylation	GO:0005789~endoplasmic reticulum membrane;GO:0016021~integral component of membrane
g552.t1	325	tr|A0A091WEL6|A0A091WEL6_OPIHO	207	100	207	63.69	100	0	0	119	325	1	207	2e-152	Ras-related protein Rab-7a	N306_14348	Opisthocomus hoazin (Hoatzin) (Phasianus hoazin)	NA	GTP binding [GO:0005525]; GTPase activity [GO:0003924]	GO:0003924; GO:0005525	GO:0003924~GTPase activity;GO:0005525~GTP binding	NA	NA
g553.t1	215	tr|A0A1D5PBD0|A0A1D5PBD0_CHICK	186	76.74	215	100	100	21	2	1	215	1	186	9e-79	H1 histone family member X	NA	Gallus gallus (Chicken)	NA	nucleosome [GO:0000786]; nucleus [GO:0005634]; DNA binding [GO:0003677]; nucleosome assembly [GO:0006334]	GO:0000786; GO:0003677; GO:0005634; GO:0006334	GO:0003677~DNA binding	GO:0006334~nucleosome assembly	GO:0000786~nucleosome;GO:0005634~nucleus
g554.t1	126	tr|R4GJP9|R4GJP9_CHICK	126	99.21	126	100	100	1	0	1	126	1	126	2e-83	Histone H2A	LOC101751709	Gallus gallus (Chicken)	NA	nuclear chromatin [GO:0000790]; nucleosome [GO:0000786]; DNA binding [GO:0003677]; protein heterodimerization activity [GO:0046982]; cellular response to DNA damage stimulus [GO:0006974]; chromatin silencing [GO:0006342]	GO:0000786; GO:0000790; GO:0003677; GO:0006342; GO:0006974; GO:0046982	GO:0003677~DNA binding;GO:0046982~protein heterodimerization activity	GO:0006342~chromatin silencing;GO:0006974~cellular response to DNA damage stimulus	GO:0000786~nucleosome;GO:0000790~nuclear chromatin
g555.t1	1251	tr|F1NB52|F1NB52_CHICK	874	99.74	783	62.59	89.59	2	0	98	880	85	867	0	Coatomer subunit gamma	COPG1	Gallus gallus (Chicken)	NA	COPI vesicle coat [GO:0030126]; Golgi membrane [GO:0000139]; structural molecule activity [GO:0005198]; intracellular protein transport [GO:0006886]; vesicle-mediated transport [GO:0016192]	GO:0000139; GO:0005198; GO:0006886; GO:0016192; GO:0030126	GO:0005198~structural molecule activity	GO:0006886~intracellular protein transport;GO:0016192~vesicle-mediated transport	GO:0000139~Golgi membrane;GO:0030126~COPI vesicle coat
g556.t1	688	tr|G1N5G9|G1N5G9_MELGA	2895	75.14	700	100	24.18	56	8	60	658	2213	2895	0	Collagen type VII alpha 1 chain	COL7A1	Meleagris gallopavo (Common turkey)	NA	basement membrane [GO:0005604]; extracellular space [GO:0005615]; identical protein binding [GO:0042802]; serine-type endopeptidase inhibitor activity [GO:0004867]; endodermal cell differentiation [GO:0035987]	GO:0004867; GO:0005604; GO:0005615; GO:0035987; GO:0042802	GO:0004867~serine-type endopeptidase inhibitor activity;GO:0042802~identical protein binding	GO:0035987~endodermal cell differentiation	GO:0005604~basement membrane;GO:0005615~extracellular space
g557.t1	1614	tr|G1N5G9|G1N5G9_MELGA	2895	78.51	1410	87.36	48.7	111	17	1	1219	1	1409	0	Collagen type VII alpha 1 chain	COL7A1	Meleagris gallopavo (Common turkey)	NA	basement membrane [GO:0005604]; extracellular space [GO:0005615]; identical protein binding [GO:0042802]; serine-type endopeptidase inhibitor activity [GO:0004867]; endodermal cell differentiation [GO:0035987]	GO:0004867; GO:0005604; GO:0005615; GO:0035987; GO:0042802	GO:0004867~serine-type endopeptidase inhibitor activity;GO:0042802~identical protein binding	GO:0035987~endodermal cell differentiation	GO:0005604~basement membrane;GO:0005615~extracellular space
g558.t1	4047	tr|A0A091IBV7|A0A091IBV7_CALAN	3610	84.68	3707	91.6	100	288	18	105	3637	1	3601	0	Cadherin EGF LAG seven-pass G-type receptor 3 (Fragment)	N300_10057	Calypte anna (Anna's hummingbird) (Archilochus anna)	NA	integral component of membrane [GO:0016021]; plasma membrane [GO:0005886]; calcium ion binding [GO:0005509]; G-protein coupled receptor activity [GO:0004930]; secondary active sulfate transmembrane transporter activity [GO:0008271]; cell surface receptor signaling pathway [GO:0007166]; homophilic cell adhesion via plasma membrane adhesion molecules [GO:0007156]	GO:0004930; GO:0005509; GO:0005886; GO:0007156; GO:0007166; GO:0008271; GO:0016021	GO:0004930~G-protein coupled receptor activity;GO:0005509~calcium ion binding;GO:0008271~secondary active sulfate transmembrane transporter activity	GO:0007156~homophilic cell adhesion via plasma membrane adhesion molecules;GO:0007166~cell surface receptor signaling pathway	GO:0005886~plasma membrane;GO:0016021~integral component of membrane
g559.t1	759	tr|E1C7M3|E1C7M3_CHICK	759	97.23	759	100	100	21	0	1	759	1	759	0	NCK interacting protein with SH3 domain	NCKIPSD	Gallus gallus (Chicken)	NA	COP9 signalosome [GO:0008180]; positive regulation of neuron projection development [GO:0010976]	GO:0008180; GO:0010976	NA	GO:0010976~positive regulation of neuron projection development	GO:0008180~COP9 signalosome
g560.t1	372	tr|G1N4J7|G1N4J7_MELGA	424	86.33	417	100	98.35	12	2	1	372	8	424	0	Kinase (EC 2.7.-.-)	IP6K2	Meleagris gallopavo (Common turkey)	NA	intermediate filament cytoskeleton [GO:0045111]; nucleus [GO:0005634]; inositol hexakisphosphate kinase activity [GO:0000828]; inositol-1,4,5-trisphosphate 3-kinase activity [GO:0008440]; negative regulation of cell growth [GO:0030308]; phosphatidylinositol phosphorylation [GO:0046854]; positive regulation of apoptotic process [GO:0043065]	GO:0000828; GO:0005634; GO:0008440; GO:0030308; GO:0043065; GO:0045111; GO:0046854	GO:0000828~inositol hexakisphosphate kinase activity;GO:0008440~inositol-1,4,5-trisphosphate 3-kinase activity	GO:0030308~negative regulation of cell growth;GO:0043065~positive regulation of apoptotic process;GO:0046854~phosphatidylinositol phosphorylation	GO:0005634~nucleus;GO:0045111~intermediate filament cytoskeleton
g561.t1	373	tr|E1C7P7|E1C7P7_CHICK	338	99.11	338	90.62	100	3	0	36	373	1	338	0	Abhydrolase domain containing 6	ABHD6	Gallus gallus (Chicken)	NA	AMPA glutamate receptor complex [GO:0032281]; extracellular exosome [GO:0070062]; mitochondrion [GO:0005739]; acylglycerol lipase activity [GO:0047372]; phospholipase activity [GO:0004620]; acylglycerol catabolic process [GO:0046464]; long term synaptic depression [GO:0060292]; negative regulation of cell migration [GO:0030336]; phospholipid catabolic process [GO:0009395]; positive regulation of …	GO:0004620; GO:0005739; GO:0009395; GO:0030336; GO:0032281; GO:0046464; GO:0046889; GO:0047372; GO:0060292; GO:0070062; GO:2000124	GO:0004620~phospholipase activity;GO:0047372~acylglycerol lipase activity	GO:0009395~phospholipid catabolic process;GO:0030336~negative regulation of cell migration;GO:0046464~acylglycerol catabolic process;GO:0046889~positive regulation of lipid biosynthetic process;GO:0060292~long term synaptic depression;GO:2000124~regulation of endocannabinoid signaling pathway	GO:0005739~mitochondrion;GO:0032281~alpha-amino-3-hydroxy-5-methyl-4-isoxazolepropionic acid selective glutamate receptor complex;GO:0070062~extracellular vesicular exosome
g562.t1	363	tr|Q3Y8N1|Q3Y8N1_CHICK	307	95.47	265	73	86.32	12	0	1	265	1	265	0	Deoxyribonuclease	DNASE1L3	Gallus gallus (Chicken)	NA	endoplasmic reticulum [GO:0005783]; nucleus [GO:0005634]; deoxyribonuclease activity [GO:0004536]; endonuclease activity [GO:0004519]; apoptotic DNA fragmentation [GO:0006309]; programmed cell death involved in cell development [GO:0010623]	GO:0004519; GO:0004536; GO:0005634; GO:0005783; GO:0006309; GO:0010623	GO:0004519~endonuclease activity;GO:0004536~deoxyribonuclease activity	GO:0006309~apoptotic DNA fragmentation;GO:0010623~developmental programmed cell death	GO:0005634~nucleus;GO:0005783~endoplasmic reticulum
g563.t1	2436	tr|A0A1D5NYG3|A0A1D5NYG3_CHICK	2652	74.25	2377	97.58	89.63	427	17	176	2435	117	2425	0	Filamin-B	FLNB	Gallus gallus (Chicken)	NA	actin binding [GO:0003779]; actin cytoskeleton organization [GO:0030036]; cell differentiation [GO:0030154]	GO:0003779; GO:0030036; GO:0030154	GO:0003779~actin binding	GO:0030036~actin cytoskeleton organization;GO:0030154~cell differentiation	NA
g564.t1	347	tr|F1N8D3|F1N8D3_CHICK	809	87.72	391	100	48.33	3	2	2	347	419	809	0	Sarcolemma associated protein	SLMAP	Gallus gallus (Chicken)	NA	integral component of membrane [GO:0016021]; muscle contraction [GO:0006936]; protein localization to plasma membrane [GO:0072659]; regulation of membrane depolarization during cardiac muscle cell action potential [GO:1900825]; regulation of voltage-gated sodium channel activity [GO:1905150]	GO:0006936; GO:0016021; GO:0072659; GO:1900825; GO:1905150	NA	GO:0006936~muscle contraction;GO:0072659~protein localization to plasma membrane;GO:1900825~regulation of membrane depolarization during cardiac muscle cell action potential	GO:0016021~integral component of membrane
g565.t1	131	tr|R4GIN8|R4GIN8_CHICK	398	73.44	64	48.85	16.08	13	2	68	131	339	398	8e-24	Protein kinase cAMP-activated catalytic subunit beta	PRKACB	Gallus gallus (Chicken)	NA	centrosome [GO:0005813]; ciliary base [GO:0097546]; cytosol [GO:0005829]; extracellular exosome [GO:0070062]; intercellular bridge [GO:0045171]; ATP binding [GO:0005524]; cAMP-dependent protein kinase activity [GO:0004691]; magnesium ion binding [GO:0000287]; ubiquitin protein ligase binding [GO:0031625]; negative regulation of smoothened signaling pathway involved in dorsal/ventral neural tube p…	GO:0000287; GO:0001843; GO:0004691; GO:0005524; GO:0005813; GO:0005829; GO:0031625; GO:0045171; GO:0070062; GO:0070613; GO:0097546; GO:1901621	GO:0000287~magnesium ion binding;GO:0004691~cAMP-dependent protein kinase activity;GO:0005524~ATP binding;GO:0031625~ubiquitin protein ligase binding	GO:0001843~neural tube closure;GO:0070613~regulation of protein processing;GO:1901621~negative regulation of smoothened signaling pathway involved in dorsal/ventral neural tube patterning	GO:0005813~centrosome;GO:0005829~cytosol;GO:0045171~intercellular bridge;GO:0070062~extracellular vesicular exosome;GO:0097546~ciliary base
g566.t1	233	tr|A0A091NG12|A0A091NG12_9PASS	522	99.07	108	46.35	20.69	1	0	90	197	235	342	6e-72	Tubulin polyglutamylase TTLL7 (Fragment)	N310_11166	Acanthisitta chloris (rifleman)	NA	cellular protein modification process [GO:0006464]	GO:0006464	NA	GO:0006464~cellular protein modification process	NA
g567.t1	394	sp|Q5F464|LPP_CHICK	604	80.79	380	96.45	62.91	57	2	9	372	65	444	0	Lipoma-preferred partner homolog	LPP RCJMB04_2l20	Gallus gallus (Chicken)	NA	cell junction [GO:0030054]; cytoplasm [GO:0005737]; nucleus [GO:0005634]; zinc ion binding [GO:0008270]; cell adhesion [GO:0007155]	GO:0005634; GO:0005737; GO:0007155; GO:0008270; GO:0030054	GO:0008270~zinc ion binding	GO:0007155~cell adhesion	GO:0005634~nucleus;GO:0005737~cytoplasm;GO:0030054~cell junction
g569.t1	767	tr|F1NBN7|F1NBN7_CHICK	708	99.44	708	92.31	100	4	0	60	767	1	708	0	B-cell lymphoma 6 protein homolog	BCL6	Gallus gallus (Chicken)	NA	Golgi apparatus [GO:0005794]; nucleoplasm [GO:0005654]; replication fork [GO:0005657]; chromatin DNA binding [GO:0031490]; identical protein binding [GO:0042802]; intronic transcription regulatory region sequence-specific DNA binding [GO:0001161]; RNA polymerase II regulatory region sequence-specific DNA binding [GO:0000977]; transcriptional repressor activity, RNA polymerase II transcription reg…	GO:0000060; GO:0000902; GO:0000977; GO:0001161; GO:0001227; GO:0001953; GO:0002467; GO:0005654; GO:0005657; GO:0005794; GO:0006974; GO:0007266; GO:0007283; GO:0008285; GO:0030036; GO:0030183; GO:0030308; GO:0030890; GO:0031065; GO:0031490; GO:0032764; GO:0035024; GO:0042092; GO:0042802; GO:0043065; GO:0043066; GO:0043087; GO:0043380; GO:0045591; GO:0045629; GO:0045666; GO:0045746; GO:0048294; GO:…	GO:0000977~RNA polymerase II regulatory region sequence-specific DNA binding;GO:0001161~intronic transcription regulatory region sequence-specific DNA binding;GO:0001227~RNA polymerase II transcription regulatory region sequence-specific DNA binding transcription factor activity involved in negative regulation of transcription;GO:0031490~chromatin DNA binding;GO:0042802~identical protein binding	GO:0000060~protein import into nucleus, translocation;GO:0000902~cell morphogenesis;GO:0001953~negative regulation of cell-matrix adhesion;GO:0002467~germinal center formation;GO:0006974~cellular response to DNA damage stimulus;GO:0007266~Rho protein signal transduction;GO:0007283~spermatogenesis;GO:0008285~negative regulation of cell proliferation;GO:0030036~actin cytoskeleton organization;GO:00…	GO:0005654~nucleoplasm;GO:0005657~replication fork;GO:0005794~Golgi apparatus
g570.t1	116	tr|A5YW27|A5YW27_CHICK	116	100	116	100	100	0	0	1	116	1	116	5e-77	Somatostatin	NA	Gallus gallus (Chicken)	NA	extracellular space [GO:0005615]; hormone activity [GO:0005179]; regulation of cell migration [GO:0030334]	GO:0005179; GO:0005615; GO:0030334	GO:0005179~hormone activity	GO:0030334~regulation of cell migration	GO:0005615~extracellular space
g571.t1	1278	tr|U3J8A9|U3J8A9_ANAPL	1147	58.78	1162	90.92	100	359	10	1	1108	52	1147	0	Uncharacterized protein	NA	Anas platyrhynchos (Mallard) (Anas boschas)	NA	NA	NA	NA	NA	NA
g572.t1	736	tr|F1N9E1|F1N9E1_CHICK	730	91.98	761	100	100	5	2	1	736	1	730	0	Mannan-binding lectin serine protease 1 precursor	MASP1	Gallus gallus (Chicken)	NA	cytosol [GO:0005829]; extracellular space [GO:0005615]; nucleoplasm [GO:0005654]; calcium ion binding [GO:0005509]; calcium-dependent protein binding [GO:0048306]; protein homodimerization activity [GO:0042803]; serine-type endopeptidase activity [GO:0004252]; complement activation, lectin pathway [GO:0001867]	GO:0001867; GO:0004252; GO:0005509; GO:0005615; GO:0005654; GO:0005829; GO:0042803; GO:0048306	GO:0004252~serine-type endopeptidase activity;GO:0005509~calcium ion binding;GO:0042803~protein homodimerization activity;GO:0048306~calcium-dependent protein binding	GO:0001867~complement activation, lectin pathway	GO:0005615~extracellular space;GO:0005654~nucleoplasm;GO:0005829~cytosol
g573.t1	289	tr|G1N6Q0|G1N6Q0_MELGA	170	95.73	164	56.75	96.47	7	0	1	164	7	170	4e-116	Uncharacterized protein	NA	Meleagris gallopavo (Common turkey)	NA	NA	NA	NA	NA	NA
g574.t1	282	tr|A0A1L1RYS1|A0A1L1RYS1_CHICK	276	86.4	272	96.45	98.55	36	1	9	280	1	271	4e-146	Uncharacterized protein	NA	Gallus gallus (Chicken)	NA	integral component of membrane [GO:0016021]	GO:0016021	NA	NA	GO:0016021~integral component of membrane
g575.t1	487	tr|E1C4K8|E1C4K8_CHICK	367	99.73	367	75.36	100	1	0	121	487	1	367	0	Phosphate cytidylyltransferase 1, choline, alpha	PCYT1A	Gallus gallus (Chicken)	NA	endoplasmic reticulum membrane [GO:0005789]; glycogen granule [GO:0042587]; catalytic activity [GO:0003824]; phosphatidylcholine biosynthetic process [GO:0006656]	GO:0003824; GO:0005789; GO:0006656; GO:0042587	GO:0003824~catalytic activity	GO:0006656~phosphatidylcholine biosynthetic process	GO:0005789~endoplasmic reticulum membrane;GO:0042587~glycogen granule
g576.t1	405	tr|E1C4J6|E1C4J6_CHICK	339	90.56	339	83.7	100	32	0	67	405	1	339	0	Solute carrier family 51 alpha subunit	SLC51A	Gallus gallus (Chicken)	NA	endoplasmic reticulum membrane [GO:0005789]; integral component of membrane [GO:0016021]; plasma membrane [GO:0005886]; protein complex [GO:0043234]; protein heterodimerization activity [GO:0046982]; protein homodimerization activity [GO:0042803]; transporter activity [GO:0005215]; bile acid and bile salt transport [GO:0015721]	GO:0005215; GO:0005789; GO:0005886; GO:0015721; GO:0016021; GO:0042803; GO:0043234; GO:0046982	GO:0005215~transporter activity;GO:0042803~protein homodimerization activity;GO:0046982~protein heterodimerization activity	GO:0015721~bile acid and bile salt transport	GO:0005789~endoplasmic reticulum membrane;GO:0005886~plasma membrane;GO:0016021~integral component of membrane;GO:0043234~protein complex
g577.t1	207	tr|A0A1L1RY11|A0A1L1RY11_CHICK	218	96.77	62	29.95	28.44	2	0	1	62	1	62	6e-31	Uncharacterized protein	NA	Gallus gallus (Chicken)	NA	integral component of membrane [GO:0016021]	GO:0016021	NA	NA	GO:0016021~integral component of membrane
g578.t1	760	sp|Q90997|TFR1_CHICK	776	88.68	760	100	97.94	86	0	1	760	17	776	0	Transferrin receptor protein 1 (TR) (TfR) (TfR1) (Trfr)	TFRC	Gallus gallus (Chicken)	NA	integral component of membrane [GO:0016021]; melanosome [GO:0042470]; plasma membrane [GO:0005886]; transferrin receptor activity [GO:0004998]; transferrin transmembrane transporter activity [GO:0033570]; cellular iron ion homeostasis [GO:0006879]; positive regulation of B cell proliferation [GO:0030890]; positive regulation of isotype switching [GO:0045830]; positive regulation of T cell prolife…	GO:0004998; GO:0005886; GO:0006879; GO:0016021; GO:0030890; GO:0031623; GO:0033570; GO:0033572; GO:0042102; GO:0042470; GO:0045830	GO:0004998~transferrin receptor activity;GO:0033570~transferrin transmembrane transporter activity	GO:0006879~cellular iron ion homeostasis;GO:0030890~positive regulation of B cell proliferation;GO:0031623~receptor internalization;GO:0033572~transferrin transport;GO:0042102~positive regulation of T cell proliferation;GO:0045830~positive regulation of isotype switching	GO:0005886~plasma membrane;GO:0016021~integral component of membrane;GO:0042470~melanosome
g579.t1	2744	tr|R4GK19|R4GK19_CHICK	1146	97.28	1102	40.16	96.16	16	2	1	1102	59	1146	0	Tyrosine kinase non receptor 2	TNK2	Gallus gallus (Chicken)	NA	clathrin-coated pit [GO:0005905]; clathrin-coated vesicle [GO:0030136]; extrinsic component of cytoplasmic side of plasma membrane [GO:0031234]; Grb2-EGFR complex [GO:0070436]; nucleus [GO:0005634]; ATP binding [GO:0005524]; epidermal growth factor receptor binding [GO:0005154]; identical protein binding [GO:0042802]; non-membrane spanning protein tyrosine kinase activity [GO:0004715]; protein se…	GO:0004712; GO:0004715; GO:0005102; GO:0005154; GO:0005524; GO:0005634; GO:0005905; GO:0007169; GO:0016477; GO:0030136; GO:0030154; GO:0031234; GO:0031625; GO:0038083; GO:0042127; GO:0042802; GO:0045087; GO:0050731; GO:0070436; GO:2000369	GO:0004712~protein serine/threonine/tyrosine kinase activity;GO:0004715~non-membrane spanning protein tyrosine kinase activity;GO:0005102~receptor binding;GO:0005154~epidermal growth factor receptor binding;GO:0005524~ATP binding;GO:0031625~ubiquitin protein ligase binding;GO:0042802~identical protein binding	GO:0007169~transmembrane receptor protein tyrosine kinase signaling pathway;GO:0016477~cell migration;GO:0030154~cell differentiation;GO:0038083~peptidyl-tyrosine autophosphorylation;GO:0042127~regulation of cell proliferation;GO:0045087~innate immune response;GO:0050731~positive regulation of peptidyl-tyrosine phosphorylation;GO:2000369~regulation of clathrin-mediated endocytosis	GO:0005634~nucleus;GO:0005905~coated pit;GO:0030136~clathrin-coated vesicle;GO:0031234~extrinsic component of cytoplasmic side of plasma membrane;GO:0070436~Grb2-EGFR complex
g580.t1	382	tr|A0A0Q3MB05|A0A0Q3MB05_AMAAE	682	77.08	349	91.36	51.17	58	2	37	363	308	656	0	Mucin-4-like protein	AAES_101907	Amazona aestiva (Blue-fronted Amazon parrot)	NA	cell-matrix adhesion [GO:0007160]	GO:0007160	NA	GO:0007160~cell-matrix adhesion	NA
g581.t1	498	tr|F1NSZ2|F1NSZ2_CHICK	499	95.41	479	96.18	95.99	19	1	23	498	21	499	0	Uncharacterized protein	LOC424919	Gallus gallus (Chicken)	NA	deoxyribodipyrimidine photo-lyase activity [GO:0003904]; photoreactive repair [GO:0000719]	GO:0000719; GO:0003904	GO:0003904~deoxyribodipyrimidine photo-lyase activity	GO:0000719~photoreactive repair	NA
g582.t1	911	tr|A0A093HQT6|A0A093HQT6_STRCA	948	72.72	964	100	100	151	11	44	911	1	948	0	Run domain Beclin-1 interacting and cysteine-rich containing protein (Fragment)	N308_13871	Struthio camelus australis	NA	NA	NA	NA	NA	NA
g583.t1	913	tr|A0A093IN07|A0A093IN07_FULGA	687	81.8	687	75.25	100	17	3	335	913	1	687	0	Leucine-rich repeat and calponin homology domain-containing protein 3 (Fragment)	N327_09044	Fulmarus glacialis (Northern fulmar)	NA	NA	NA	NA	NA	NA
g584.t1	278	tr|E1C9C3|E1C9C3_CHICK	396	91.57	261	93.88	65.91	22	0	4	264	122	382	3e-172	IQ motif containing G	IQCG	Gallus gallus (Chicken)	NA	cytoplasm [GO:0005737]; extracellular exosome [GO:0070062]; manchette [GO:0002177]; sperm flagellum [GO:0036126]; calmodulin binding [GO:0005516]; Hsp70 protein binding [GO:0030544]; sperm axoneme assembly [GO:0007288]	GO:0002177; GO:0005516; GO:0005737; GO:0007288; GO:0030544; GO:0036126; GO:0070062	GO:0005516~calmodulin binding;GO:0030544~Hsp70 protein binding	GO:0007288~sperm axoneme assembly	GO:0002177~manchette;GO:0005737~cytoplasm;GO:0036126~sperm flagellum;GO:0070062~extracellular vesicular exosome
g585.t1	193	tr|A0A1L1RSP8|A0A1L1RSP8_CHICK	198	91.98	162	83.94	81.82	13	0	26	187	2	163	1e-95	Uncharacterized protein	NA	Gallus gallus (Chicken)	NA	NA	NA	NA	NA	NA
g586.t1	244	tr|A0A0Q3M7I4|A0A0Q3M7I4_AMAAE	195	76.92	130	53.28	66.67	29	1	116	244	66	195	3e-53	Uncharacterized protein	AAES_112786	Amazona aestiva (Blue-fronted Amazon parrot)	NA	NA	NA	NA	NA	NA
g587.t1	333	tr|A0A0Q3Q6Y7|A0A0Q3Q6Y7_AMAAE	296	71.21	264	79.28	89.19	67	1	20	274	2	265	1e-131	Histone-lysine N-methyltransferase SETMAR-like protein	AAES_55996	Amazona aestiva (Blue-fronted Amazon parrot)	NA	chromosome [GO:0005694]; nucleus [GO:0005634]; histone-lysine N-methyltransferase activity [GO:0018024]; zinc ion binding [GO:0008270]	GO:0005634; GO:0005694; GO:0008270; GO:0018024	GO:0008270~zinc ion binding;GO:0018024~histone-lysine N-methyltransferase activity	NA	GO:0005634~nucleus;GO:0005694~chromosome
g588.t1	211	tr|E1C234|E1C234_CHICK	353	68.94	264	100	74.79	22	3	1	204	1	264	2e-106	Sulfatase modifying factor 1	SUMF1	Gallus gallus (Chicken)	NA	endoplasmic reticulum [GO:0005783]; protein homodimerization activity [GO:0042803]	GO:0005783; GO:0042803	GO:0042803~protein homodimerization activity	NA	GO:0005783~endoplasmic reticulum
g589.t1	1776	tr|A0A1D5PP03|A0A1D5PP03_CHICK	2697	93.05	950	53.49	35.22	35	4	852	1770	1084	2033	0	Inositol 1,4,5-trisphosphate receptor type 1	ITPR1	Gallus gallus (Chicken)	NA	endoplasmic reticulum [GO:0005783]; integral component of membrane [GO:0016021]; inositol 1,4,5-trisphosphate-sensitive calcium-release channel activity [GO:0005220]	GO:0005220; GO:0005783; GO:0016021	GO:0005220~inositol 1,4,5-trisphosphate-sensitive calcium-release channel activity	NA	GO:0005783~endoplasmic reticulum;GO:0016021~integral component of membrane
g590.t1	715	tr|R0LKW7|R0LKW7_ANAPL	2767	97.71	656	91.75	23.71	13	1	27	682	2103	2756	0	Inositol 1,4,5-trisphosphate receptor type 1 (Fragment)	Anapl_10950	Anas platyrhynchos (Mallard) (Anas boschas)	NA	endoplasmic reticulum [GO:0005783]; integral component of membrane [GO:0016021]; inositol 1,4,5-trisphosphate-sensitive calcium-release channel activity [GO:0005220]	GO:0005220; GO:0005783; GO:0016021	GO:0005220~inositol 1,4,5-trisphosphate-sensitive calcium-release channel activity	NA	GO:0005783~endoplasmic reticulum;GO:0016021~integral component of membrane
g591.t1	295	sp|A7M7B9|NTH_CHICK	281	95.09	265	89.83	94.31	13	0	31	295	17	281	0	Endonuclease III-like protein 1 (EC 3.2.2.-) (EC 4.2.99.18) (Bifunctional DNA N-glycosylase/DNA-(apurinic or apyrimidinic site) lyase) (DNA glycosylase/AP lyase)	NTHL1	Gallus gallus (Chicken)	NA	mitochondrion [GO:0005739]; nucleus [GO:0005634]; 4 iron, 4 sulfur cluster binding [GO:0051539]; double-stranded DNA binding [GO:0003690]; metal ion binding [GO:0046872]; oxidized pyrimidine nucleobase lesion DNA N-glycosylase activity [GO:0000703]; base-excision repair, AP site formation [GO:0006285]; nucleotide-excision repair, DNA incision, 5'-to lesion [GO:0006296]	GO:0000703; GO:0003690; GO:0005634; GO:0005739; GO:0006285; GO:0006296; GO:0046872; GO:0051539	GO:0000703~oxidized pyrimidine nucleobase lesion DNA N-glycosylase activity;GO:0003690~double-stranded DNA binding;GO:0046872~metal ion binding;GO:0051539~4 iron, 4 sulfur cluster binding	GO:0006285~base-excision repair, AP site formation;GO:0006296~nucleotide-excision repair, DNA incision, 5'-to lesion	GO:0005634~nucleus;GO:0005739~mitochondrion
g592.t1	1589	tr|A0A1D5PM46|A0A1D5PM46_CHICK	1810	94.62	1617	100	89.34	15	2	24	1589	215	1810	0	TSC complex subunit 2	TSC2	Gallus gallus (Chicken)	NA	TSC1-TSC2 complex [GO:0033596]; GTPase activator activity [GO:0005096]; negative regulation of TOR signaling [GO:0032007]; regulation of small GTPase mediated signal transduction [GO:0051056]	GO:0005096; GO:0032007; GO:0033596; GO:0051056	GO:0005096~GTPase activator activity	GO:0032007~negative regulation of TOR signaling;GO:0051056~regulation of small GTPase mediated signal transduction	GO:0033596~TSC1-TSC2 complex
g593.t1	4298	tr|F1N838|F1N838_CHICK	4382	96.14	4296	99.95	98.04	80	3	89	4298	87	4382	0	Polycystin 1, transient receptor potential channel interacting	PKD1	Gallus gallus (Chicken)	NA	basolateral plasma membrane [GO:0016323]; cell surface [GO:0009986]; cytoplasm [GO:0005737]; extracellular exosome [GO:0070062]; integral component of membrane [GO:0016021]; membrane [GO:0016020]; motile cilium [GO:0031514]; nucleus [GO:0005634]; polycystin complex [GO:0002133]; calcium channel activity [GO:0005262]; ion channel binding [GO:0044325]; protein domain specific binding [GO:0019904]; …	GO:0001502; GO:0001568; GO:0001889; GO:0002133; GO:0005262; GO:0005634; GO:0005737; GO:0006611; GO:0006807; GO:0007050; GO:0007259; GO:0007507; GO:0009986; GO:0016020; GO:0016021; GO:0016323; GO:0016337; GO:0018105; GO:0019901; GO:0019904; GO:0021510; GO:0021915; GO:0030010; GO:0030155; GO:0031514; GO:0031659; GO:0032092; GO:0034405; GO:0036303; GO:0042994; GO:0043588; GO:0044325; GO:0045944; GO:…	GO:0005262~calcium channel activity;GO:0019901~protein kinase binding;GO:0019904~protein domain specific binding;GO:0044325~ion channel binding	GO:0001502~cartilage condensation;GO:0001568~blood vessel development;GO:0001889~liver development;GO:0006611~protein export from nucleus;GO:0006807~nitrogen compound metabolic process;GO:0007050~cell cycle arrest;GO:0007259~JAK-STAT cascade;GO:0007507~heart development;GO:0016337~single organismal cell-cell adhesion;GO:0018105~peptidyl-serine phosphorylation;GO:0021510~spinal cord development;GO…	GO:0002133~polycystin complex;GO:0005634~nucleus;GO:0005737~cytoplasm;GO:0009986~cell surface;GO:0016020~membrane;GO:0016021~integral component of membrane;GO:0016323~basolateral plasma membrane;GO:0031514~motile cilium;GO:0070062~extracellular vesicular exosome
g594.t1	789	tr|F1NEH1|F1NEH1_CHICK	670	84.29	643	81.5	95.97	3	3	245	789	28	670	0	TNF receptor associated factor 7	TRAF7	Gallus gallus (Chicken)	NA	intracellular membrane-bounded organelle [GO:0043231]; plasma membrane [GO:0005886]; ubiquitin ligase complex [GO:0000151]; ubiquitin-protein transferase activity [GO:0004842]; zinc ion binding [GO:0008270]; activation of MAPKKK activity [GO:0000185]; apoptotic process [GO:0006915]; positive regulation of apoptotic signaling pathway [GO:2001235]; protein ubiquitination [GO:0016567]	GO:0000151; GO:0000185; GO:0004842; GO:0005886; GO:0006915; GO:0008270; GO:0016567; GO:0043231; GO:2001235	GO:0004842~ubiquitin-protein transferase activity;GO:0008270~zinc ion binding	GO:0000185~activation of MAPKKK activity;GO:0006915~apoptotic process;GO:0016567~protein ubiquitination;GO:2001235~positive regulation of apoptotic signaling pathway	GO:0000151~ubiquitin ligase complex;GO:0005886~plasma membrane;GO:0043231~intracellular membrane-bounded organelle
g595.t1	1508	tr|F1N9H2|F1N9H2_CHICK	924	98.94	851	56.43	92.1	9	0	495	1345	16	866	0	Uncharacterized protein	NA	Gallus gallus (Chicken)	NA	cytoplasm [GO:0005737]; membrane [GO:0016020]	GO:0005737; GO:0016020	NA	NA	GO:0005737~cytoplasm;GO:0016020~membrane
g596.t1	560	tr|F1NB63|F1NB63_CHICK	559	93.05	561	100	100	36	2	1	560	1	559	0	Uncharacterized protein	NA	Gallus gallus (Chicken)	NA	integral component of membrane [GO:0016021]; hydrolase activity, hydrolyzing O-glycosyl compounds [GO:0004553]; carbohydrate metabolic process [GO:0005975]	GO:0004553; GO:0005975; GO:0016021	GO:0004553~hydrolase activity, hydrolyzing O-glycosyl compounds	GO:0005975~carbohydrate metabolic process	GO:0016021~integral component of membrane
g597.t1	881	tr|F1NAZ4|F1NAZ4_CHICK	326	93.83	308	34.96	94.48	15	1	1	308	1	304	0	MTOR associated protein, LST8 homolog	MLST8	Gallus gallus (Chicken)	NA	TORC1 complex [GO:0031931]; TORC2 complex [GO:0031932]; protein serine/threonine kinase activator activity [GO:0043539]; positive regulation of actin filament polymerization [GO:0030838]; positive regulation of peptidyl-tyrosine phosphorylation [GO:0050731]; positive regulation of TOR signaling [GO:0032008]; regulation of actin cytoskeleton organization [GO:0032956]; regulation of GTPase activity…	GO:0030838; GO:0031929; GO:0031931; GO:0031932; GO:0032008; GO:0032956; GO:0038202; GO:0043087; GO:0043539; GO:0050731	GO:0043539~protein serine/threonine kinase activator activity	GO:0030838~positive regulation of actin filament polymerization;GO:0031929~TOR signaling;GO:0032008~positive regulation of TOR signaling;GO:0032956~regulation of actin cytoskeleton organization;GO:0038202~TORC1 signaling;GO:0043087~regulation of GTPase activity;GO:0050731~positive regulation of peptidyl-tyrosine phosphorylation	GO:0031931~TORC1 complex;GO:0031932~TORC2 complex
g598.t1	237	tr|F1NIS2|F1NIS2_CHICK	235	95.36	237	100	100	9	1	1	237	1	235	7e-159	Transmembrane protein 119	TMEM119	Gallus gallus (Chicken)	NA	endoplasmic reticulum [GO:0005783]; integral component of membrane [GO:0016021]; plasma membrane [GO:0005886]; osteoblast differentiation [GO:0001649]; positive regulation of bone development [GO:1903012]; positive regulation of bone mineralization [GO:0030501]; positive regulation of osteoblast differentiation [GO:0045669]; positive regulation of osteoblast proliferation [GO:0033690]; spermatid …	GO:0001649; GO:0005783; GO:0005886; GO:0016021; GO:0030501; GO:0033690; GO:0045669; GO:0048515; GO:1903012	NA	GO:0001649~osteoblast differentiation;GO:0030501~positive regulation of bone mineralization;GO:0033690~positive regulation of osteoblast proliferation;GO:0045669~positive regulation of osteoblast differentiation;GO:0048515~spermatid differentiation;GO:1903012~positive regulation of bone development	GO:0005783~endoplasmic reticulum;GO:0005886~plasma membrane;GO:0016021~integral component of membrane
g599.t1	97	tr|F1NF91|F1NF91_CHICK	97	100	97	100	100	0	0	1	97	1	97	6e-65	Iron-sulfur cluster assembly enzyme	ISCU	Gallus gallus (Chicken)	NA	mitochondrial matrix [GO:0005759]; 2 iron, 2 sulfur cluster binding [GO:0051537]; 4 iron, 4 sulfur cluster binding [GO:0051539]; ferrous iron binding [GO:0008198]; iron-sulfur transferase activity [GO:0036455]; cellular iron ion homeostasis [GO:0006879]; iron-sulfur cluster assembly [GO:0016226]; protein maturation by iron-sulfur cluster transfer [GO:0097428]	GO:0005759; GO:0006879; GO:0008198; GO:0016226; GO:0036455; GO:0051537; GO:0051539; GO:0097428	GO:0008198~ferrous iron binding;GO:0036455~iron-sulfur transferase activity;GO:0051537~2 iron, 2 sulfur cluster binding;GO:0051539~4 iron, 4 sulfur cluster binding	GO:0006879~cellular iron ion homeostasis;GO:0016226~iron-sulfur cluster assembly;GO:0097428~protein maturation by iron-sulfur cluster transfer	GO:0005759~mitochondrial matrix
g600.t1	867	tr|A0A1D5PSP5|A0A1D5PSP5_CHICK	910	94.52	894	100	98.24	22	4	1	867	17	910	0	Squamous cell carcinoma antigen recognized by T cells 3	SART3	Gallus gallus (Chicken)	NA	nucleic acid binding [GO:0003676]; RNA processing [GO:0006396]	GO:0003676; GO:0006396	GO:0003676~nucleic acid binding	GO:0006396~RNA processing	NA
g601.t1	436	tr|F1NFA7|F1NFA7_CHICK	455	99.24	396	90.83	87.03	3	0	41	436	60	455	0	FIC domain containing	FICD	Gallus gallus (Chicken)	NA	protein adenylyltransferase activity [GO:0070733]	GO:0070733	GO:0070733~protein adenylyltransferase activity	NA	NA
g602.t1	360	tr|A0A1D5P7P2|A0A1D5P7P2_CHICK	360	96.39	360	100	100	13	0	1	360	1	360	0	Chemokine-like receptor 1	CMKLR1	Gallus gallus (Chicken)	NA	integral component of membrane [GO:0016021]; G-protein coupled receptor activity [GO:0004930]	GO:0004930; GO:0016021	GO:0004930~G-protein coupled receptor activity	NA	GO:0016021~integral component of membrane
g603.t1	579	tr|F1NFB9|F1NFB9_CHICK	559	98.21	559	96.55	100	10	0	21	579	1	559	0	WSC domain containing 2	WSCD2	Gallus gallus (Chicken)	NA	NA	NA	NA	NA	NA
g604.t1	549	tr|A0A0Q3T4L2|A0A0Q3T4L2_AMAAE	596	65.92	584	100	97.99	64	11	46	549	68	596	0	Rabphilin-3A	AAES_143419	Amazona aestiva (Blue-fronted Amazon parrot)	NA	intracellular [GO:0005622]; membrane [GO:0016020]; metal ion binding [GO:0046872]; intracellular protein transport [GO:0006886]	GO:0005622; GO:0006886; GO:0016020; GO:0046872	GO:0046872~metal ion binding	GO:0006886~intracellular protein transport	GO:0005622~intracellular;GO:0016020~membrane
g605.t1	589	tr|F1NAV2|F1NAV2_CHICK	903	84.22	412	69.95	45.63	17	1	1	364	1	412	0	Uncharacterized protein	ERCC4	Gallus gallus (Chicken)	NA	ERCC4-ERCC1 complex [GO:0070522]; nuclear chromosome, telomeric region [GO:0000784]; nucleotide-excision repair factor 1 complex [GO:0000110]; transcription factor TFIID complex [GO:0005669]; 3' overhang single-stranded DNA endodeoxyribonuclease activity [GO:1990599]; damaged DNA binding [GO:0003684]; protein C-terminus binding [GO:0008022]; protein N-terminus binding [GO:0047485]; single-strande…	GO:0000014; GO:0000110; GO:0000712; GO:0000724; GO:0000784; GO:0001094; GO:0003684; GO:0003697; GO:0005669; GO:0006295; GO:0006296; GO:0006303; GO:0008022; GO:0009650; GO:0034644; GO:0047485; GO:0061819; GO:0070522; GO:1901255; GO:1904357; GO:1905765; GO:1905768; GO:1990599	GO:0000014~single-stranded DNA endodeoxyribonuclease activity;GO:0001094~TFIID-class transcription factor binding;GO:0003684~damaged DNA binding;GO:0003697~single-stranded DNA binding;GO:0008022~protein C-terminus binding;GO:0047485~protein N-terminus binding;GO:1990599~3' overhang single-stranded DNA endodeoxyribonuclease activity	GO:0000712~resolution of meiotic recombination intermediates;GO:0000724~double-strand break repair via homologous recombination;GO:0006295~nucleotide-excision repair, DNA incision, 3'-to lesion;GO:0006296~nucleotide-excision repair, DNA incision, 5'-to lesion;GO:0006303~double-strand break repair via nonhomologous end joining;GO:0009650~UV protection;GO:0034644~cellular response to UV;GO:1901255~…	GO:0000110~nucleotide-excision repair factor 1 complex;GO:0000784~nuclear chromosome, telomeric region;GO:0005669~transcription factor TFIID complex;GO:0070522~ERCC4-ERCC1 complex
g606.t1	512	tr|E1C7F7|E1C7F7_CHICK	1093	95.5	333	65.04	30.47	15	0	167	499	411	743	0	MKL1/myocardin like 2	MKL2	Gallus gallus (Chicken)	NA	nucleus [GO:0005634]; RNA polymerase II transcription coactivator activity [GO:0001105]; regulation of transcription from RNA polymerase II promoter [GO:0006357]; smooth muscle cell differentiation [GO:0051145]	GO:0001105; GO:0005634; GO:0006357; GO:0051145	GO:0001105~RNA polymerase II transcription coactivator activity	GO:0006357~regulation of transcription from RNA polymerase II promoter;GO:0051145~smooth muscle cell differentiation	GO:0005634~nucleus
g607.t1	859	tr|Q5ZJ72|Q5ZJ72_CHICK	574	84.88	291	33.88	50.7	15	1	549	810	274	564	9e-163	Uncharacterized protein	RCJMB04_20e14	Gallus gallus (Chicken)	NA	cytoplasm [GO:0005737]; nucleus [GO:0005634]; metal ion binding [GO:0046872]; poly(A)-specific ribonuclease activity [GO:0004535]; RNA binding [GO:0003723]; mRNA catabolic process [GO:0006402]	GO:0003723; GO:0004535; GO:0005634; GO:0005737; GO:0006402; GO:0046872	GO:0003723~RNA binding;GO:0004535~poly(A)-specific ribonuclease activity;GO:0046872~metal ion binding	GO:0006402~mRNA catabolic process	GO:0005634~nucleus;GO:0005737~cytoplasm
g608.t1	1653	tr|E1C358|E1C358_CHICK	918	92.21	719	43.5	78.32	29	1	962	1653	200	918	0	Thioredoxin domain containing 11	TXNDC11	Gallus gallus (Chicken)	NA	endoplasmic reticulum [GO:0005783]; protein disulfide isomerase activity [GO:0003756]; cell redox homeostasis [GO:0045454]; protein folding [GO:0006457]; response to endoplasmic reticulum stress [GO:0034976]	GO:0003756; GO:0005783; GO:0006457; GO:0034976; GO:0045454	GO:0003756~protein disulfide isomerase activity	GO:0006457~protein folding;GO:0034976~response to endoplasmic reticulum stress;GO:0045454~cell redox homeostasis	GO:0005783~endoplasmic reticulum
g609.t1	87	tr|R4GFS5|R4GFS5_CHICK	87	100	87	100	100	0	0	1	87	1	87	8e-58	Stannin	SNN	Gallus gallus (Chicken)	NA	cytoplasm [GO:0005737]; integral component of membrane [GO:0016021]; metal ion binding [GO:0046872]	GO:0005737; GO:0016021; GO:0046872	GO:0046872~metal ion binding	NA	GO:0005737~cytoplasm;GO:0016021~integral component of membrane
g610.t1	127	tr|G1MR95|G1MR95_MELGA	149	78.07	114	89.76	76.51	5	1	34	127	1	114	3e-53	Lipopolysaccharide induced TNF factor	LITAF	Meleagris gallopavo (Common turkey)	NA	cytosol [GO:0005829]; Golgi apparatus [GO:0005794]; lysosomal membrane [GO:0005765]; nucleoplasm [GO:0005654]; plasma membrane [GO:0005886]; signal transducer activity [GO:0004871]; WW domain binding [GO:0050699]; cellular response to lipopolysaccharide [GO:0071222]; negative regulation of NF-kappaB import into nucleus [GO:0042347]; positive regulation of I-kappaB kinase/NF-kappaB signaling [GO:0…	GO:0001817; GO:0004871; GO:0005654; GO:0005765; GO:0005794; GO:0005829; GO:0005886; GO:0042347; GO:0043123; GO:0050699; GO:0071222	GO:0004871~signal transducer activity;GO:0050699~WW domain binding	GO:0001817~regulation of cytokine production;GO:0042347~negative regulation of NF-kappaB import into nucleus;GO:0043123~positive regulation of I-kappaB kinase/NF-kappaB signaling;GO:0071222~cellular response to lipopolysaccharide	GO:0005654~nucleoplasm;GO:0005765~lysosomal membrane;GO:0005794~Golgi apparatus;GO:0005829~cytosol;GO:0005886~plasma membrane
g611.t1	996	tr|E1C4I0|E1C4I0_CHICK	1222	90.41	542	54.42	44.35	50	1	310	849	681	1222	0	Ubiquitin specific peptidase 42	USP42	Gallus gallus (Chicken)	NA	nucleus [GO:0005634]; thiol-dependent ubiquitin-specific protease activity [GO:0004843]; histone deubiquitination [GO:0016578]; ubiquitin-dependent protein catabolic process [GO:0006511]	GO:0004843; GO:0005634; GO:0006511; GO:0016578	GO:0004843~ubiquitin-specific protease activity	GO:0006511~ubiquitin-dependent protein catabolic process;GO:0016578~histone deubiquitination	GO:0005634~nucleus
g612.t1	552	tr|F1NSR6|F1NSR6_CHICK	635	89.56	450	81.52	70.87	31	1	1	434	1	450	0	Eukaryotic translation initiation factor 2-alpha kinase 1	EIF2AK1	Gallus gallus (Chicken)	NA	cytoplasm [GO:0005737]; ATP binding [GO:0005524]; eukaryotic translation initiation factor 2alpha kinase activity [GO:0004694]; heme binding [GO:0020037]; protein homodimerization activity [GO:0042803]; acute inflammatory response [GO:0002526]; iron ion homeostasis [GO:0055072]; macrophage differentiation [GO:0030225]; negative regulation of cell proliferation [GO:0008285]; negative regulation of…	GO:0002526; GO:0004694; GO:0005524; GO:0005737; GO:0006909; GO:0008285; GO:0009605; GO:0010999; GO:0020037; GO:0030225; GO:0042803; GO:0046501; GO:0046777; GO:0046986; GO:0055072	GO:0004694~eukaryotic translation initiation factor 2alpha kinase activity;GO:0005524~ATP binding;GO:0020037~heme binding;GO:0042803~protein homodimerization activity	GO:0002526~acute inflammatory response;GO:0006909~phagocytosis;GO:0008285~negative regulation of cell proliferation;GO:0009605~response to external stimulus;GO:0010999~regulation of eIF2 alpha phosphorylation by heme;GO:0030225~macrophage differentiation;GO:0046501~protoporphyrinogen IX metabolic process;GO:0046777~protein autophosphorylation;GO:0046986~negative regulation of hemoglobin biosynthe…	GO:0005737~cytoplasm
g613.t1	312	tr|F1NSQ1|F1NSQ1_CHICK	312	97.76	312	100	100	7	0	1	312	1	312	0	Aminoacyl tRNA synthetase complex interacting multifunctional protein 2	AIMP2	Gallus gallus (Chicken)	NA	aminoacyl-tRNA synthetase multienzyme complex [GO:0017101]; membrane [GO:0016020]; nucleus [GO:0005634]; protein complex scaffold [GO:0032947]; negative regulation of cell proliferation [GO:0008285]; positive regulation of aminoacyl-tRNA ligase activity [GO:1903632]; positive regulation of protein ubiquitination [GO:0031398]; protein complex assembly [GO:0006461]; Type II pneumocyte differentiati…	GO:0005634; GO:0006461; GO:0008285; GO:0016020; GO:0017101; GO:0031398; GO:0032947; GO:0060510; GO:1903632	GO:0032947~protein complex scaffold	GO:0006461~protein complex assembly;GO:0008285~negative regulation of cell proliferation;GO:0031398~positive regulation of protein ubiquitination;GO:0060510~Type II pneumocyte differentiation;GO:1903632~positive regulation of aminoacyl-tRNA ligase activity	GO:0005634~nucleus;GO:0016020~membrane;GO:0017101~aminoacyl-tRNA synthetase multienzyme complex
g614.t1	777	tr|U3IA77|U3IA77_ANAPL	871	71.59	866	100	99.43	150	10	7	777	7	871	0	PMS1 homolog 2, mismatch repair system component	PMS2	Anas platyrhynchos (Mallard) (Anas boschas)	NA	cytosol [GO:0005829]; microtubule cytoskeleton [GO:0015630]; mismatch repair complex [GO:0032300]; nucleoplasm [GO:0005654]; P-body [GO:0000932]; plasma membrane [GO:0005886]; ATP binding [GO:0005524]; MutSalpha complex binding [GO:0032407]; single base insertion or deletion binding [GO:0032138]; single-stranded DNA binding [GO:0003697]; mismatch repair [GO:0006298]	GO:0000932; GO:0003697; GO:0005524; GO:0005654; GO:0005829; GO:0005886; GO:0006298; GO:0015630; GO:0032138; GO:0032300; GO:0032407	GO:0003697~single-stranded DNA binding;GO:0005524~ATP binding;GO:0032138~single base insertion or deletion binding;GO:0032407~MutSalpha complex binding	GO:0006298~mismatch repair	GO:0000932~cytoplasmic mRNA processing body;GO:0005654~nucleoplasm;GO:0005829~cytosol;GO:0005886~plasma membrane;GO:0015630~microtubule cytoskeleton;GO:0032300~mismatch repair complex
g615.t1	523	tr|G1MRP6|G1MRP6_MELGA	859	71.27	442	84.51	51.46	50	5	1	381	1	426	0	Uncharacterized protein	NA	Meleagris gallopavo (Common turkey)	NA	NA	NA	NA	NA	NA
g616.t1	517	tr|R0L5R5|R0L5R5_ANAPL	423	92.39	381	73.69	90.07	1	1	165	517	1	381	0	UPF0550 protein C7orf28-like protein (Fragment)	Anapl_00435	Anas platyrhynchos (Mallard) (Anas boschas)	NA	NA	NA	NA	NA	NA
g617.t1	870	tr|F1NPU4|F1NPU4_CHICK	1540	86.99	584	67.13	37.92	76	0	226	809	827	1410	0	Lemur tyrosine kinase 2	LMTK2	Gallus gallus (Chicken)	NA	cytosol [GO:0005829]; early endosome [GO:0005769]; Golgi apparatus [GO:0005794]; integral component of membrane [GO:0016021]; perinuclear region of cytoplasm [GO:0048471]; recycling endosome [GO:0055037]; ATP binding [GO:0005524]; myosin VI binding [GO:0070853]; protein phosphatase inhibitor activity [GO:0004864]; protein serine/threonine kinase activity [GO:0004674]; early endosome to late endos…	GO:0001881; GO:0004674; GO:0004864; GO:0005524; GO:0005769; GO:0005794; GO:0005829; GO:0016021; GO:0018105; GO:0018107; GO:0032456; GO:0033572; GO:0045022; GO:0046777; GO:0048471; GO:0055037; GO:0070853	GO:0004674~protein serine/threonine kinase activity;GO:0004864~protein phosphatase inhibitor activity;GO:0005524~ATP binding;GO:0070853~myosin VI binding	GO:0001881~receptor recycling;GO:0018105~peptidyl-serine phosphorylation;GO:0018107~peptidyl-threonine phosphorylation;GO:0032456~endocytic recycling;GO:0033572~transferrin transport;GO:0045022~early endosome to late endosome transport;GO:0046777~protein autophosphorylation	GO:0005769~early endosome;GO:0005794~Golgi apparatus;GO:0005829~cytosol;GO:0016021~integral component of membrane;GO:0048471~perinuclear region of cytoplasm;GO:0055037~recycling endosome
g618.t1	1546	tr|G1MS04|G1MS04_MELGA	1180	87.26	1170	75.68	99.15	58	4	440	1519	1	1169	0	Tectonin beta-propeller repeat containing 1	TECPR1	Meleagris gallopavo (Common turkey)	NA	autophagosome membrane [GO:0000421]; integral component of membrane [GO:0016021]; lysosomal membrane [GO:0005765]; nucleoplasm [GO:0005654]; phosphatidylinositol-3-phosphate binding [GO:0032266]; autophagosome maturation [GO:0097352]	GO:0000421; GO:0005654; GO:0005765; GO:0016021; GO:0032266; GO:0097352	GO:0032266~phosphatidylinositol-3-phosphate binding	GO:0097352~autophagic vacuole maturation	GO:0000421~autophagic vacuole membrane;GO:0005654~nucleoplasm;GO:0005765~lysosomal membrane;GO:0016021~integral component of membrane
g619.t1	547	tr|E1C7S1|E1C7S1_CHICK	434	97.89	427	78.06	98.39	7	1	121	547	10	434	0	Neuronal pentraxin 2	NPTX2	Gallus gallus (Chicken)	NA	associative learning [GO:0008306]	GO:0008306	NA	GO:0008306~associative learning	NA
g620.t1	411	tr|F1NNB8|F1NNB8_CHICK	425	94.83	406	98.78	95.53	21	0	6	411	20	425	0	Transmembrane protein 130	TMEM130	Gallus gallus (Chicken)	NA	Golgi apparatus [GO:0005794]; integral component of plasma membrane [GO:0005887]	GO:0005794; GO:0005887	NA	NA	GO:0005794~Golgi apparatus;GO:0005887~integral component of plasma membrane
g621.t1	929	tr|A0A0Q3XBN1|A0A0Q3XBN1_AMAAE	3619	83.61	781	84.07	21.58	43	5	224	919	646	1426	0	Uncharacterized protein	AAES_13771	Amazona aestiva (Blue-fronted Amazon parrot)	NA	histone acetyltransferase complex [GO:0000123]; kinase activity [GO:0016301]; histone acetylation [GO:0016573]	GO:0000123; GO:0016301; GO:0016573	GO:0016301~kinase activity	GO:0016573~histone acetylation	GO:0000123~histone acetyltransferase complex
g622.t1	464	tr|A0A1D5PRL4|A0A1D5PRL4_CHICK	464	91.81	464	100	100	36	1	1	464	3	464	0	Zic family member 3	ZIC3	Gallus gallus (Chicken)	NA	nucleic acid binding [GO:0003676]	GO:0003676	GO:0003676~nucleic acid binding	NA	NA
g625.t1	186	tr|Q9W6A2|Q9W6A2_CHICK	245	51.03	145	77.96	59.18	52	1	1	145	1	126	3e-34	Fibroblast growth factor (FGF)	FGF13 FHF-2	Gallus gallus (Chicken)	NA	extracellular region [GO:0005576]; growth factor activity [GO:0008083]	GO:0005576; GO:0008083	GO:0008083~growth factor activity	NA	GO:0005576~extracellular region
g627.t1	475	tr|F1NWP1|F1NWP1_CHICK	471	95.6	477	100	100	13	2	1	475	1	471	0	Coagulation factor IX	F9	Gallus gallus (Chicken)	NA	extracellular exosome [GO:0070062]; extracellular space [GO:0005615]; calcium ion binding [GO:0005509]; serine-type endopeptidase activity [GO:0004252]; blood coagulation [GO:0007596]; zymogen activation [GO:0031638]	GO:0004252; GO:0005509; GO:0005615; GO:0007596; GO:0031638; GO:0070062	GO:0004252~serine-type endopeptidase activity;GO:0005509~calcium ion binding	GO:0007596~blood coagulation;GO:0031638~zymogen activation	GO:0005615~extracellular space;GO:0070062~extracellular vesicular exosome
g628.t1	142	tr|A0A1D5NV05|A0A1D5NV05_CHICK	1009	98.18	110	77.46	10.9	1	1	1	110	892	1000	7e-67	MCF.2 cell line derived transforming sequence	MCF2	Gallus gallus (Chicken)	NA	intracellular [GO:0005622]; Rho guanyl-nucleotide exchange factor activity [GO:0005089]; intracellular signal transduction [GO:0035556]; regulation of Rho protein signal transduction [GO:0035023]	GO:0005089; GO:0005622; GO:0035023; GO:0035556	GO:0005089~Rho guanyl-nucleotide exchange factor activity	GO:0035023~regulation of Rho protein signal transduction;GO:0035556~intracellular signal transduction	GO:0005622~intracellular
g629.t1	1893	tr|E1BWQ1|E1BWQ1_CHICK	1103	94.82	907	47.91	82.23	18	1	966	1872	16	893	0	MCF.2 cell line derived transforming sequence	MCF2	Gallus gallus (Chicken)	NA	extracellular exosome [GO:0070062]; intracellular [GO:0005622]; Rho guanyl-nucleotide exchange factor activity [GO:0005089]; dendrite development [GO:0016358]; intracellular signal transduction [GO:0035556]; regulation of Rho protein signal transduction [GO:0035023]	GO:0005089; GO:0005622; GO:0016358; GO:0035023; GO:0035556; GO:0070062	GO:0005089~Rho guanyl-nucleotide exchange factor activity	GO:0016358~dendrite development;GO:0035023~regulation of Rho protein signal transduction;GO:0035556~intracellular signal transduction	GO:0005622~intracellular;GO:0070062~extracellular vesicular exosome
g630.t1	431	tr|F1P2I0|F1P2I0_CHICK	431	94.43	431	100	100	24	0	1	431	1	431	0	XK-related protein	XKRX	Gallus gallus (Chicken)	NA	integral component of membrane [GO:0016021]	GO:0016021	NA	NA	GO:0016021~integral component of membrane
g631.t1	572	tr|G1MY90|G1MY90_MELGA	585	91.56	557	97.38	95.21	34	1	16	572	42	585	0	NADPH oxidase 1	NOX1	Meleagris gallopavo (Common turkey)	NA	early endosome [GO:0005769]; invadopodium membrane [GO:0071438]; NADPH oxidase complex [GO:0043020]; Rac GTPase binding [GO:0048365]; superoxide-generating NADPH oxidase activity [GO:0016175]; voltage-gated proton channel activity [GO:0030171]; angiogenesis [GO:0001525]; cell migration [GO:0016477]; cellular response to hyperoxia [GO:0071455]; cellular stress response to acidic pH [GO:1990451]; e…	GO:0001525; GO:0003081; GO:0005769; GO:0008284; GO:0010575; GO:0016175; GO:0016477; GO:0030171; GO:0030198; GO:0042554; GO:0042743; GO:0043020; GO:0045726; GO:0046330; GO:0048365; GO:0051454; GO:0071438; GO:0071455; GO:0072592; GO:1902177; GO:1990451	GO:0016175~superoxide-generating NADPH oxidase activity;GO:0030171~voltage-gated proton channel activity;GO:0048365~Rac GTPase binding	GO:0001525~angiogenesis;GO:0003081~regulation of systemic arterial blood pressure by renin-angiotensin;GO:0008284~positive regulation of cell proliferation;GO:0010575~positive regulation vascular endothelial growth factor production;GO:0016477~cell migration;GO:0030198~extracellular matrix organization;GO:0042554~superoxide anion generation;GO:0042743~hydrogen peroxide metabolic process;GO:004572…	GO:0005769~early endosome;GO:0043020~NADPH oxidase complex;GO:0071438~invadopodium membrane
g632.t1	410	tr|Q5ZLS0|Q5ZLS0_CHICK	475	72.44	479	100	100	59	8	1	410	1	475	0	Uncharacterized protein	CSTF2 RCJMB04_5b8	Gallus gallus (Chicken)	NA	mRNA cleavage and polyadenylation specificity factor complex [GO:0005847]; nuclear body [GO:0016604]; mRNA binding [GO:0003729]; mRNA polyadenylation [GO:0006378]; pre-mRNA cleavage required for polyadenylation [GO:0098789]	GO:0003729; GO:0005847; GO:0006378; GO:0016604; GO:0098789	GO:0003729~mRNA binding	GO:0006378~mRNA polyadenylation	GO:0005847~mRNA cleavage and polyadenylation specificity factor complex;GO:0016604~nuclear body
g633.t1	427	tr|G1MYD9|G1MYD9_MELGA	440	93.22	428	100	97.27	26	2	1	426	13	439	0	tRNA methyltransferase 12 homolog	TRMT12	Meleagris gallopavo (Common turkey)	NA	transferase activity [GO:0016740]; tRNA processing [GO:0008033]	GO:0008033; GO:0016740	GO:0016740~transferase activity	GO:0008033~tRNA processing	NA
g634.t1	710	tr|G1MYJ5|G1MYJ5_MELGA	675	85.58	721	100	100	38	6	1	707	1	669	0	Synaptotagmin like 4	SYTL4	Meleagris gallopavo (Common turkey)	NA	cytosol [GO:0005829]; endosome [GO:0005768]; extrinsic component of membrane [GO:0019898]; microtubule organizing center [GO:0005815]; nucleoplasm [GO:0005654]; secretory granule [GO:0030141]; neurexin family protein binding [GO:0042043]; phospholipid binding [GO:0005543]; Rab GTPase binding [GO:0017137]; exocytosis [GO:0006887]; intracellular protein transport [GO:0006886]; multivesicular body s…	GO:0005543; GO:0005654; GO:0005768; GO:0005815; GO:0005829; GO:0006886; GO:0006887; GO:0017137; GO:0019898; GO:0030141; GO:0042043; GO:0045921; GO:0046676; GO:0050714; GO:0071985	GO:0005543~phospholipid binding;GO:0017137~Rab GTPase binding;GO:0042043~neurexin family protein binding	GO:0006886~intracellular protein transport;GO:0006887~exocytosis;GO:0045921~positive regulation of exocytosis;GO:0046676~negative regulation of insulin secretion;GO:0050714~positive regulation of protein secretion;GO:0071985~multivesicular body sorting pathway	GO:0005654~nucleoplasm;GO:0005768~endosome;GO:0005815~microtubule organizing center;GO:0005829~cytosol;GO:0019898~extrinsic component of membrane;GO:0030141~secretory granule
g635.t1	463	tr|G1MYK4|G1MYK4_MELGA	468	98.27	463	100	98.93	8	0	1	463	6	468	0	Sushi repeat containing protein, X-linked 2	SRPX2	Meleagris gallopavo (Common turkey)	NA	cytoplasm [GO:0005737]; extracellular space [GO:0005615]; hepatocyte growth factor binding [GO:0036458]; identical protein binding [GO:0042802]; receptor binding [GO:0005102]; cell motility [GO:0048870]; positive regulation of cell migration involved in sprouting angiogenesis [GO:0090050]; positive regulation of synapse assembly [GO:0051965]; regulation of phosphorylation [GO:0042325]; single org…	GO:0005102; GO:0005615; GO:0005737; GO:0016337; GO:0036458; GO:0042325; GO:0042802; GO:0048870; GO:0051965; GO:0071625; GO:0090050	GO:0005102~receptor binding;GO:0036458~hepatocyte growth factor binding;GO:0042802~identical protein binding	GO:0016337~single organismal cell-cell adhesion;GO:0042325~regulation of phosphorylation;GO:0048870~cell motility;GO:0051965~positive regulation of synapse assembly;GO:0071625~vocalization behavior;GO:0090050~positive regulation of cell migration involved in sprouting angiogenesis	GO:0005615~extracellular space;GO:0005737~cytoplasm
g636.t1	252	tr|E1C857|E1C857_CHICK	252	97.62	252	100	100	6	0	1	252	1	252	0	Tetraspanin	TSPAN6	Gallus gallus (Chicken)	NA	extracellular exosome [GO:0070062]; integral component of plasma membrane [GO:0005887]; signal transducer activity [GO:0004871]; cell surface receptor signaling pathway [GO:0007166]; negative regulation of NIK/NF-kappaB signaling [GO:1901223]; negative regulation of viral-induced cytoplasmic pattern recognition receptor signaling pathway [GO:0039532]; positive regulation of I-kappaB kinase/NF-kap…	GO:0004871; GO:0005887; GO:0007166; GO:0039532; GO:0043123; GO:0070062; GO:1901223	GO:0004871~signal transducer activity	GO:0007166~cell surface receptor signaling pathway;GO:0039532~negative regulation of viral-induced cytoplasmic pattern recognition receptor signaling pathway;GO:0043123~positive regulation of I-kappaB kinase/NF-kappaB signaling;GO:1901223~negative regulation of NIK/NF-kappaB signaling	GO:0005887~integral component of plasma membrane;GO:0070062~extracellular vesicular exosome
g637.t1	319	tr|F1NES5|F1NES5_CHICK	319	97.81	319	100	100	7	0	1	319	1	319	0	Tenomodulin	TNMD	Gallus gallus (Chicken)	NA	integral component of membrane [GO:0016021]; endothelial cell morphogenesis [GO:0001886]; negative regulation of angiogenesis [GO:0016525]; negative regulation of endothelial cell proliferation [GO:0001937]	GO:0001886; GO:0001937; GO:0016021; GO:0016525	NA	GO:0001886~endothelial cell morphogenesis;GO:0001937~negative regulation of endothelial cell proliferation;GO:0016525~negative regulation of angiogenesis	GO:0016021~integral component of membrane
g638.t1	958	tr|F1NER2|F1NER2_CHICK	1087	99.58	713	74.43	65.59	3	0	1	713	1	713	0	Protocadherin-19 precursor	PCDH19	Gallus gallus (Chicken)	NA	integral component of plasma membrane [GO:0005887]; calcium ion binding [GO:0005509]; brain development [GO:0007420]; cell adhesion [GO:0007155]; cell-cell signaling [GO:0007267]; homophilic cell adhesion via plasma membrane adhesion molecules [GO:0007156]; nervous system development [GO:0007399]	GO:0005509; GO:0005887; GO:0007155; GO:0007156; GO:0007267; GO:0007399; GO:0007420	GO:0005509~calcium ion binding	GO:0007155~cell adhesion;GO:0007156~homophilic cell adhesion via plasma membrane adhesion molecules;GO:0007267~cell-cell signaling;GO:0007399~nervous system development;GO:0007420~brain development	GO:0005887~integral component of plasma membrane
g639.t1	89	sp|Q5ZHU0|HRG1_CHICK	147	97.75	89	100	60.54	2	0	1	89	59	147	2e-56	Heme transporter HRG1 (Heme-responsive gene 1 protein homolog) (HRG-1) (Solute carrier family 48 member 1)	SLC48A1 HRG1 RCJMB04_33e14	Gallus gallus (Chicken)	NA	endosome membrane [GO:0010008]; integral component of membrane [GO:0016021]; lysosomal membrane [GO:0005765]; plasma membrane [GO:0005886]; heme binding [GO:0020037]; heme transporter activity [GO:0015232]	GO:0005765; GO:0005886; GO:0010008; GO:0015232; GO:0016021; GO:0020037	GO:0015232~heme transporter activity;GO:0020037~heme binding	NA	GO:0005765~lysosomal membrane;GO:0005886~plasma membrane;GO:0010008~endosome membrane;GO:0016021~integral component of membrane
g640.t1	161	tr|A7Z095|A7Z095_CHICK	161	97.52	161	100	100	4	0	1	161	1	161	8e-115	Twist3	TWIST3	Gallus gallus (Chicken)	NA	protein dimerization activity [GO:0046983]	GO:0046983	GO:0046983~protein dimerization activity	NA	NA
g641.t1	1102	tr|Q5F432|Q5F432_CHICK	946	94.59	905	82.12	95.67	10	1	1	905	1	866	0	Histone deacetylase (EC 3.5.1.98)	RCJMB04_3k14	Gallus gallus (Chicken)	NA	hydrolase activity [GO:0016787]	GO:0016787	GO:0016787~hydrolase activity	NA	NA
g642.t1	621	tr|A0A1D5PRF9|A0A1D5PRF9_CHICK	630	92.73	605	97.42	96.03	18	1	1	579	1	605	0	Rac GTPase activating protein 1	RACGAP1	Gallus gallus (Chicken)	NA	intracellular [GO:0005622]; metal ion binding [GO:0046872]; intracellular signal transduction [GO:0035556]	GO:0005622; GO:0035556; GO:0046872	GO:0046872~metal ion binding	GO:0035556~intracellular signal transduction	GO:0005622~intracellular
g643.t1	731	tr|A0A0Q3UQ34|A0A0Q3UQ34_AMAAE	746	87.39	698	95.49	93.57	40	1	1	698	1	650	0	Amiloride-sensitive cation channel 2, neuronal	AAES_153271	Amazona aestiva (Blue-fronted Amazon parrot)	NA	integral component of membrane [GO:0016021]; sodium channel activity [GO:0005272]	GO:0005272; GO:0016021	GO:0005272~sodium channel activity	NA	GO:0016021~integral component of membrane
g644.t1	453	tr|A0A1D5NZC2|A0A1D5NZC2_CHICK	512	97.13	453	100	88.48	13	0	1	453	60	512	0	SWI/SNF related, matrix associated, actin dependent regulator of chromatin, subfamily d, member 1	SMARCD1	Gallus gallus (Chicken)	NA	NA	NA	NA	NA	NA
g645.t1	233	tr|A0A1D5P1Y7|A0A1D5P1Y7_CHICK	349	95.16	124	53.22	35.53	6	0	1	124	1	124	1e-79	Glycerol-3-phosphate dehydrogenase [NAD(+)] (EC 1.1.1.8)	ACCN2	Gallus gallus (Chicken)	NA	glycerol-3-phosphate dehydrogenase complex [GO:0009331]; glycerol-3-phosphate dehydrogenase [NAD+] activity [GO:0004367]; NAD binding [GO:0051287]; protein homodimerization activity [GO:0042803]; carbohydrate metabolic process [GO:0005975]; glycerol-3-phosphate catabolic process [GO:0046168]	GO:0004367; GO:0005975; GO:0009331; GO:0042803; GO:0046168; GO:0051287	GO:0004367~glycerol-3-phosphate dehydrogenase [NAD+] activity;GO:0042803~protein homodimerization activity;GO:0051287~NAD binding	GO:0005975~carbohydrate metabolic process;GO:0046168~glycerol-3-phosphate catabolic process	GO:0009331~glycerol-3-phosphate dehydrogenase complex
g646.t1	316	tr|A0A1D5NZ43|A0A1D5NZ43_CHICK	391	94.82	328	100	83.89	0	1	6	316	64	391	0	Ceramide synthase 5	CERS5	Gallus gallus (Chicken)	NA	endoplasmic reticulum [GO:0005783]; integral component of membrane [GO:0016021]; nucleus [GO:0005634]; DNA binding [GO:0003677]	GO:0003677; GO:0005634; GO:0005783; GO:0016021	GO:0003677~DNA binding	NA	GO:0005634~nucleus;GO:0005783~endoplasmic reticulum;GO:0016021~integral component of membrane
g647.t1	799	tr|H9H1S5|H9H1S5_MELGA	764	95.19	770	96.37	100	28	2	30	799	4	764	0	Uncharacterized protein	LIMA1	Meleagris gallopavo (Common turkey)	NA	brush border [GO:0005903]; cleavage furrow [GO:0032154]; focal adhesion [GO:0005925]; stress fiber [GO:0001725]; actin filament binding [GO:0051015]; actin monomer binding [GO:0003785]; cadherin binding [GO:0045296]; zinc ion binding [GO:0008270]; actin filament bundle assembly [GO:0051017]; negative regulation of actin filament depolymerization [GO:0030835]; ruffle organization [GO:0031529]	GO:0001725; GO:0003785; GO:0005903; GO:0005925; GO:0008270; GO:0030835; GO:0031529; GO:0032154; GO:0045296; GO:0051015; GO:0051017	GO:0003785~actin monomer binding;GO:0008270~zinc ion binding;GO:0045296~cadherin binding;GO:0051015~actin filament binding	GO:0030835~negative regulation of actin filament depolymerization;GO:0031529~ruffle organization;GO:0051017~actin filament bundle assembly	GO:0001725~stress fiber;GO:0005903~brush border;GO:0005925~focal adhesion;GO:0032154~cleavage furrow
g648.t1	729	tr|A0A091U0D8|A0A091U0D8_PHALP	725	83.83	736	100	100	97	3	5	729	1	725	0	La-related protein 4 (Fragment)	N335_09693	Phaethon lepturus (White-tailed tropicbird)	NA	nucleic acid binding [GO:0003676]	GO:0003676	GO:0003676~nucleic acid binding	NA	NA
g649.t1	1498	tr|A0A1D5NXF6|A0A1D5NXF6_CHICK	1572	94.97	1572	100	100	5	2	1	1498	1	1572	0	Disco interacting protein 2 homolog B	DIP2B	Gallus gallus (Chicken)	NA	catalytic activity [GO:0003824]; metabolic process [GO:0008152]	GO:0003824; GO:0008152	GO:0003824~catalytic activity	GO:0008152~metabolic process	NA
g650.t1	336	tr|H9H1S8|H9H1S8_MELGA	317	99.68	317	94.35	100	1	0	20	336	1	317	0	Activating transcription factor 1	ATF1	Meleagris gallopavo (Common turkey)	NA	ATF1-ATF4 transcription factor complex [GO:1990590]; nucleoplasm [GO:0005654]; RNA polymerase II regulatory region sequence-specific DNA binding [GO:0000977]; transcriptional activator activity, RNA polymerase II transcription regulatory region sequence-specific binding [GO:0001228]	GO:0000977; GO:0001228; GO:0005654; GO:1990590	GO:0000977~RNA polymerase II regulatory region sequence-specific DNA binding;GO:0001228~RNA polymerase II transcription regulatory region sequence-specific DNA binding transcription factor activity involved in positive regulation of transcription	NA	GO:0005654~nucleoplasm;GO:1990590~ATF1-ATF4 transcription factor complex
g651.t1	347	tr|A0A1D5PA28|A0A1D5PA28_CHICK	246	96.28	242	69.74	98.37	9	0	1	242	1	242	2e-173	Uncharacterized protein	METTL7A	Gallus gallus (Chicken)	NA	integral component of membrane [GO:0016021]; methyltransferase activity [GO:0008168]	GO:0008168; GO:0016021	GO:0008168~methyltransferase activity	NA	GO:0016021~integral component of membrane
g652.t1	1548	tr|R0LAT3|R0LAT3_ANAPL	2010	96.18	1335	86.24	66.42	21	2	220	1524	162	1496	0	Sodium channel protein (Fragment)	Anapl_12850	Anas platyrhynchos (Mallard) (Anas boschas)	NA	voltage-gated sodium channel complex [GO:0001518]; voltage-gated sodium channel activity [GO:0005248]	GO:0001518; GO:0005248	GO:0005248~voltage-gated sodium channel activity	NA	GO:0001518~voltage-gated sodium channel complex
g653.t1	189	tr|A0A0Q3PCZ4|A0A0Q3PCZ4_AMAAE	226	60.62	193	100	85.4	67	4	1	185	31	222	2e-58	Uncharacterized protein	AAES_158813	Amazona aestiva (Blue-fronted Amazon parrot)	NA	integral component of membrane [GO:0016021]; signal transduction [GO:0007165]	GO:0007165; GO:0016021	NA	GO:0007165~signal transduction	GO:0016021~integral component of membrane
g654.t1	717	tr|A0A1D5NW98|A0A1D5NW98_CHICK	717	99.02	717	100	100	7	0	1	717	1	717	0	Fidgetin like 2	FIGNL2	Gallus gallus (Chicken)	NA	ATP binding [GO:0005524]	GO:0005524	GO:0005524~ATP binding	NA	NA
g655.t1	454	tr|A0A0Q3T0T5|A0A0Q3T0T5_AMAAE	443	68.07	429	94.49	96.84	121	4	1	425	1	417	0	Ankyrin repeat domain-containing protein 33B-like protein	AAES_158817	Amazona aestiva (Blue-fronted Amazon parrot)	NA	NA	NA	NA	NA	NA
g656.t1	207	tr|A0A1D5P3Z7|A0A1D5P3Z7_CHICK	498	95.61	205	99.03	41.16	9	0	1	205	1	205	3e-109	Receptor protein serine/threonine kinase (EC 2.7.11.30)	ACVRL1	Gallus gallus (Chicken)	NA	integral component of membrane [GO:0016021]; ATP binding [GO:0005524]; signal transducer, downstream of receptor, with serine/threonine kinase activity [GO:0004702]; transmembrane receptor protein serine/threonine kinase activity [GO:0004675]	GO:0004675; GO:0004702; GO:0005524; GO:0016021	GO:0004675~transmembrane receptor protein serine/threonine kinase activity;GO:0004702~receptor signaling protein serine/threonine kinase activity;GO:0005524~ATP binding	NA	GO:0016021~integral component of membrane
g657.t1	279	tr|Q5ZM95|Q5ZM95_CHICK	492	93.99	283	100	57.52	0	1	14	279	210	492	0	Uncharacterized protein	RCJMB04_2m14	Gallus gallus (Chicken)	NA	nucleic acid binding [GO:0003676]	GO:0003676	GO:0003676~nucleic acid binding	NA	NA
g658.t1	294	tr|Q5ZJM7|Q5ZJM7_CHICK	265	96.12	258	87.76	97.36	10	0	1	258	1	258	0	Deoxyadenosine kinase (EC 2.7.1.76)	DGUOK dAK RCJMB04_17b6	Gallus gallus (Chicken)	NA	ATP binding [GO:0005524]; deoxyadenosine kinase activity [GO:0004136]	GO:0004136; GO:0005524	GO:0004136~deoxyadenosine kinase activity;GO:0005524~ATP binding	NA	NA
g659.t1	145	tr|A0A093H1J5|A0A093H1J5_STRCA	144	88.19	144	99.31	100	17	0	1	144	1	144	6e-87	Leukotriene C4 synthase (Fragment)	N308_14890	Struthio camelus australis	NA	integral component of membrane [GO:0016021]	GO:0016021	NA	NA	GO:0016021~integral component of membrane
g660.t1	422	tr|A0A093GU97|A0A093GU97_STRCA	603	79.25	400	94.79	66.33	28	3	47	391	1	400	0	Calnexin	N308_14889	Struthio camelus australis	NA	endoplasmic reticulum [GO:0005783]; integral component of membrane [GO:0016021]; calcium ion binding [GO:0005509]; unfolded protein binding [GO:0051082]; protein folding [GO:0006457]	GO:0005509; GO:0005783; GO:0006457; GO:0016021; GO:0051082	GO:0005509~calcium ion binding;GO:0051082~unfolded protein binding	GO:0006457~protein folding	GO:0005783~endoplasmic reticulum;GO:0016021~integral component of membrane
g661.t1	1024	tr|A0A0Q3U2G7|A0A0Q3U2G7_AMAAE	1033	91.19	1033	100	100	63	4	20	1024	1	1033	0	Mastermind-like protein 1 isoform X1	AAES_08280	Amazona aestiva (Blue-fronted Amazon parrot)	NA	nuclear speck [GO:0016607]; transcription coactivator activity [GO:0003713]; Notch signaling pathway [GO:0007219]; positive regulation of transcription from RNA polymerase II promoter [GO:0045944]	GO:0003713; GO:0007219; GO:0016607; GO:0045944	GO:0003713~transcription coactivator activity	GO:0007219~Notch signaling pathway;GO:0045944~positive regulation of transcription from RNA polymerase II promoter	GO:0016607~nuclear speck
g662.t1	141	tr|E1BXH6|E1BXH6_CHICK	150	69.44	108	76.6	72	1	1	5	112	1	76	3e-41	Leukotriene C4 synthase	LTC4S	Gallus gallus (Chicken)	NA	endoplasmic reticulum [GO:0005783]; integral component of membrane [GO:0016021]; nuclear envelope [GO:0005635]; enzyme activator activity [GO:0008047]; glutathione peroxidase activity [GO:0004602]; glutathione transferase activity [GO:0004364]; leukotriene-C4 synthase activity [GO:0004464]; leukotriene biosynthetic process [GO:0019370]	GO:0004364; GO:0004464; GO:0004602; GO:0005635; GO:0005783; GO:0008047; GO:0016021; GO:0019370	GO:0004364~glutathione transferase activity;GO:0004464~leukotriene-C4 synthase activity;GO:0004602~glutathione peroxidase activity;GO:0008047~enzyme activator activity	GO:0019370~leukotriene biosynthetic process	GO:0005635~nuclear envelope;GO:0005783~endoplasmic reticulum;GO:0016021~integral component of membrane
g663.t1	558	tr|A0A1D5PP75|A0A1D5PP75_CHICK	546	97.31	558	100	100	3	1	1	558	1	546	0	Mannosyl (alpha-1,3-)-glycoprotein beta-1,4-N-acetylglucosaminyltransferase, isozyme B	MGAT4B	Gallus gallus (Chicken)	NA	membrane [GO:0016020]; transferase activity, transferring hexosyl groups [GO:0016758]; carbohydrate metabolic process [GO:0005975]	GO:0005975; GO:0016020; GO:0016758	GO:0016758~transferase activity, transferring hexosyl groups	GO:0005975~carbohydrate metabolic process	GO:0016020~membrane
g664.t1	417	tr|A0A1L1RPL4|A0A1L1RPL4_CHICK	453	87.2	453	100	100	22	2	1	417	1	453	0	Sequestosome 1	SQSTM1	Gallus gallus (Chicken)	NA	zinc ion binding [GO:0008270]	GO:0008270	GO:0008270~zinc ion binding	NA	NA
g665.t1	1458	tr|E1C2K7|E1C2K7_CHICK	1229	94.51	1221	83.74	99.35	37	4	1	1198	1	1214	0	TBC1 domain family member 9B	TBC1D9B	Gallus gallus (Chicken)	NA	endomembrane system [GO:0012505]; intracellular [GO:0005622]; calcium ion binding [GO:0005509]; GTPase activator activity [GO:0005096]; Rab GTPase binding [GO:0017137]; activation of GTPase activity [GO:0090630]; intracellular protein transport [GO:0006886]; regulation of vesicle fusion [GO:0031338]	GO:0005096; GO:0005509; GO:0005622; GO:0006886; GO:0012505; GO:0017137; GO:0031338; GO:0090630	GO:0005096~GTPase activator activity;GO:0005509~calcium ion binding;GO:0017137~Rab GTPase binding	GO:0006886~intracellular protein transport;GO:0031338~regulation of vesicle fusion;GO:0090630~activation of GTPase activity	GO:0005622~intracellular;GO:0012505~endomembrane system
g666.t1	425	tr|A0A1D5PGN4|A0A1D5PGN4_CHICK	422	99.49	390	91.76	92.42	2	0	36	425	33	422	0	Ring finger protein 130	RNF130	Gallus gallus (Chicken)	NA	integral component of membrane [GO:0016021]; zinc ion binding [GO:0008270]	GO:0008270; GO:0016021	GO:0008270~zinc ion binding	NA	GO:0016021~integral component of membrane
g667.t1	1396	tr|F1N871|F1N871_CHICK	1378	97.85	1396	100	100	12	2	1	1396	1	1378	0	Fms related tyrosine kinase 4	FLT4	Gallus gallus (Chicken)	NA	integral component of plasma membrane [GO:0005887]; receptor complex [GO:0043235]; ATP binding [GO:0005524]; growth factor binding [GO:0019838]; protein phosphatase binding [GO:0019903]; vascular endothelial growth factor-activated receptor activity [GO:0005021]; lung alveolus development [GO:0048286]; lymphangiogenesis [GO:0001946]; negative regulation of apoptotic process [GO:0043066]; positive…	GO:0001938; GO:0001946; GO:0002040; GO:0003016; GO:0005021; GO:0005524; GO:0005887; GO:0010575; GO:0010595; GO:0019838; GO:0019903; GO:0043066; GO:0043235; GO:0046330; GO:0046777; GO:0048010; GO:0048286; GO:0060312; GO:0070374; GO:0090037	GO:0005021~vascular endothelial growth factor-activated receptor activity;GO:0005524~ATP binding;GO:0019838~growth factor binding;GO:0019903~protein phosphatase binding	GO:0001938~positive regulation of endothelial cell proliferation;GO:0001946~lymphangiogenesis;GO:0002040~sprouting angiogenesis;GO:0003016~respiratory system process;GO:0010575~positive regulation vascular endothelial growth factor production;GO:0010595~positive regulation of endothelial cell migration;GO:0043066~negative regulation of apoptotic process;GO:0046330~positive regulation of JNK casca…	GO:0005887~integral component of plasma membrane;GO:0043235~receptor complex
g668.t1	400	tr|A0A0Q3U389|A0A0Q3U389_AMAAE	427	78.25	400	100	93.68	87	0	1	400	28	427	0	Zinc-binding protein A33-like protein	AAES_08381	Amazona aestiva (Blue-fronted Amazon parrot)	NA	zinc ion binding [GO:0008270]	GO:0008270	GO:0008270~zinc ion binding	NA	NA
g669.t1	385	tr|Q30D05|Q30D05_CHICK	385	98.7	385	100	100	5	0	1	385	1	385	0	Neuropeptide Y7 receptor	NPY7R	Gallus gallus (Chicken)	NA	integral component of membrane [GO:0016021]; neuropeptide Y receptor activity [GO:0004983]	GO:0004983; GO:0016021	GO:0004983~neuropeptide Y receptor activity	NA	GO:0016021~integral component of membrane
g670.t1	1273	tr|G1N564|G1N564_MELGA	1314	93.61	1298	100	98.78	38	2	1	1254	1	1297	0	HMG-box containing 3	HMGXB3	Meleagris gallopavo (Common turkey)	NA	nucleus [GO:0005634]; DNA binding [GO:0003677]	GO:0003677; GO:0005634	GO:0003677~DNA binding	NA	GO:0005634~nucleus
g671.t1	968	tr|F1N869|F1N869_CHICK	967	93.08	968	100	100	66	1	1	968	1	967	0	Uncharacterized protein	NA	Gallus gallus (Chicken)	NA	cell surface [GO:0009986]; CSF1-CSF1R complex [GO:1990682]; integral component of membrane [GO:0016021]; nucleoplasm [GO:0005654]; plasma membrane [GO:0005886]; ATP binding [GO:0005524]; cytokine binding [GO:0019955]; macrophage colony-stimulating factor receptor activity [GO:0005011]; protein homodimerization activity [GO:0042803]; protein phosphatase binding [GO:0019903]; axon guidance [GO:0007…	GO:0005011; GO:0005524; GO:0005654; GO:0005886; GO:0007169; GO:0007411; GO:0008283; GO:0008284; GO:0008285; GO:0008360; GO:0009986; GO:0016021; GO:0019903; GO:0019955; GO:0021772; GO:0021879; GO:0030316; GO:0030335; GO:0031529; GO:0042517; GO:0042803; GO:0043066; GO:0045217; GO:0046488; GO:0046777; GO:0048015; GO:0061098; GO:0070374; GO:0071902; GO:0090197; GO:1990682; GO:2000249	GO:0005011~macrophage colony-stimulating factor receptor activity;GO:0005524~ATP binding;GO:0019903~protein phosphatase binding;GO:0019955~cytokine binding;GO:0042803~protein homodimerization activity	GO:0007169~transmembrane receptor protein tyrosine kinase signaling pathway;GO:0007411~axon guidance;GO:0008283~cell proliferation;GO:0008284~positive regulation of cell proliferation;GO:0008285~negative regulation of cell proliferation;GO:0008360~regulation of cell shape;GO:0021772~olfactory bulb development;GO:0021879~forebrain neuron differentiation;GO:0030316~osteoclast differentiation;GO:003…	GO:0005654~nucleoplasm;GO:0005886~plasma membrane;GO:0009986~cell surface;GO:0016021~integral component of membrane
g672.t1	689	tr|A0A1D5NU66|A0A1D5NU66_CHICK	1090	98.68	682	98.98	62.57	8	1	8	689	410	1090	0	Platelet derived growth factor receptor beta	PDGFRB	Gallus gallus (Chicken)	NA	integral component of membrane [GO:0016021]; ATP binding [GO:0005524]; transmembrane receptor protein tyrosine kinase activity [GO:0004714]; transmembrane receptor protein tyrosine kinase signaling pathway [GO:0007169]	GO:0004714; GO:0005524; GO:0007169; GO:0016021	GO:0004714~transmembrane receptor protein tyrosine kinase activity;GO:0005524~ATP binding	GO:0007169~transmembrane receptor protein tyrosine kinase signaling pathway	GO:0016021~integral component of membrane
g673.t1	260	sp|Q9DEB6|CDX1_CHICK	260	100	260	100	100	0	0	1	260	1	260	0	Homeobox protein CDX-1 (Caudal-type homeodomain protein)	CDX1 CDXA	Gallus gallus (Chicken)	NA	nucleus [GO:0005634]; RNA polymerase II distal enhancer sequence-specific DNA binding [GO:0000980]; RNA polymerase II regulatory region sequence-specific DNA binding [GO:0000977]; transcription factor activity, sequence-specific DNA binding [GO:0003700]; transcription regulatory region DNA binding [GO:0044212]; transcriptional activator activity, RNA polymerase II distal enhancer sequence-specifi…	GO:0000977; GO:0000980; GO:0001205; GO:0003700; GO:0005634; GO:0006357; GO:0009887; GO:0009948; GO:0014807; GO:0030154; GO:0044212; GO:0045944; GO:0060349	GO:0000977~RNA polymerase II regulatory region sequence-specific DNA binding;GO:0000980~RNA polymerase II distal enhancer sequence-specific DNA binding;GO:0001205~RNA polymerase II distal enhancer sequence-specific DNA binding transcription factor activity involved in positive regulation of transcription;GO:0003700~sequence-specific DNA binding transcription factor activity;GO:0044212~transcripti…	GO:0006357~regulation of transcription from RNA polymerase II promoter;GO:0009887~organ morphogenesis;GO:0009948~anterior/posterior axis specification;GO:0014807~regulation of somitogenesis;GO:0030154~cell differentiation;GO:0045944~positive regulation of transcription from RNA polymerase II promoter;GO:0060349~bone morphogenesis	GO:0005634~nucleus
g674.t1	636	tr|G1N4T4|G1N4T4_MELGA	636	98.74	636	100	100	8	0	1	636	1	636	0	Transporter	SLC6A7	Meleagris gallopavo (Common turkey)	NA	integral component of membrane [GO:0016021]; L-proline transmembrane transporter activity [GO:0015193]; neurotransmitter:sodium symporter activity [GO:0005328]	GO:0005328; GO:0015193; GO:0016021	GO:0005328~neurotransmitter:sodium symporter activity;GO:0015193~L-proline transmembrane transporter activity	NA	GO:0016021~integral component of membrane
g675.t1	515	tr|F1P011|F1P011_CHICK	478	99.79	478	92.82	100	1	0	1	478	1	478	0	Calcium/calmodulin-dependent protein kinase type II subunit alpha	CAMK2A	Gallus gallus (Chicken)	NA	ATP binding [GO:0005524]; calmodulin binding [GO:0005516]; calmodulin-dependent protein kinase activity [GO:0004683]	GO:0004683; GO:0005516; GO:0005524	GO:0004683~calmodulin-dependent protein kinase activity;GO:0005516~calmodulin binding;GO:0005524~ATP binding	NA	NA
g676.t1	572	tr|F1NQP9|F1NQP9_CHICK	574	99.13	574	100	100	3	1	1	572	1	574	0	Arylsulfatase family member I	ARSI	Gallus gallus (Chicken)	NA	sulfuric ester hydrolase activity [GO:0008484]; metabolic process [GO:0008152]	GO:0008152; GO:0008484	GO:0008484~sulfuric ester hydrolase activity	GO:0008152~metabolic process	NA
g677.t1	961	tr|F1NRG3|F1NRG3_CHICK	974	82.66	992	100	100	77	7	10	961	38	974	0	Treacher Collins-Franceschetti syndrome 1	TCOF1	Gallus gallus (Chicken)	NA	NA	NA	NA	NA	NA
g678.t1	510	tr|Q6J613|Q6J613_CHICK	286	83.02	265	51.96	92.66	29	2	217	465	21	285	5e-160	CD74 molecule (Invariant chain isoform p41)	Ii CD74	Gallus gallus (Chicken)	NA	cell surface [GO:0009986]; cytoplasm [GO:0005737]; endoplasmic reticulum [GO:0005783]; external side of plasma membrane [GO:0009897]; extracellular exosome [GO:0070062]; Golgi apparatus [GO:0005794]; integral component of membrane [GO:0016021]; lysosome [GO:0005764]; macrophage migration inhibitory factor receptor complex [GO:0035692]; MHC class II protein complex [GO:0042613]; MHC protein comple…	GO:0001516; GO:0001540; GO:0001961; GO:0002606; GO:0002792; GO:0002830; GO:0002906; GO:0004896; GO:0005737; GO:0005764; GO:0005771; GO:0005783; GO:0005794; GO:0006886; GO:0006952; GO:0008283; GO:0009897; GO:0009986; GO:0016021; GO:0016064; GO:0019886; GO:0030890; GO:0033674; GO:0035691; GO:0035692; GO:0035693; GO:0035718; GO:0042288; GO:0042609; GO:0042611; GO:0042613; GO:0042658; GO:0043123; GO:…	GO:0001540~beta-amyloid binding;GO:0004896~cytokine receptor activity;GO:0035718~macrophage migration inhibitory factor binding;GO:0042288~MHC class I protein binding;GO:0042609~CD4 receptor binding;GO:0042658~MHC class II protein binding, via antigen binding groove;GO:0044183~protein binding involved in protein folding;GO:0050998~nitric-oxide synthase binding	GO:0001516~prostaglandin biosynthetic process;GO:0001961~positive regulation of cytokine-mediated signaling pathway;GO:0002606~positive regulation of dendritic cell antigen processing and presentation;GO:0002792~negative regulation of peptide secretion;GO:0002830~positive regulation of type 2 immune response;GO:0002906~negative regulation of mature B cell apoptotic process;GO:0006886~intracellula…	GO:0005737~cytoplasm;GO:0005764~lysosome;GO:0005771~multivesicular body;GO:0005783~endoplasmic reticulum;GO:0005794~Golgi apparatus;GO:0009897~external side of plasma membrane;GO:0009986~cell surface;GO:0016021~integral component of membrane;GO:0035692~macrophage migration inhibitory factor receptor complex;GO:0035693~NOS2-CD74 complex;GO:0042611~MHC protein complex;GO:0042613~MHC class II protei…
g679.t1	809	tr|E1BQI7|E1BQI7_CHICK	878	99.51	809	100	92.14	4	0	1	809	69	877	0	N-deacetylase and N-sulfotransferase 1	NDST1	Gallus gallus (Chicken)	NA	intracellular [GO:0005622]; [heparan sulfate]-glucosamine N-sulfotransferase activity [GO:0015016]; deacetylase activity [GO:0019213]; aorta development [GO:0035904]; cardiac septum development [GO:0003279]; coronary vasculature development [GO:0060976]; embryonic neurocranium morphogenesis [GO:0048702]; embryonic viscerocranium morphogenesis [GO:0048703]; fibroblast growth factor receptor signal…	GO:0000165; GO:0000271; GO:0003279; GO:0005622; GO:0006477; GO:0007224; GO:0007585; GO:0008543; GO:0015016; GO:0019213; GO:0030203; GO:0030900; GO:0030901; GO:0035904; GO:0048702; GO:0048703; GO:0060976	GO:0015016~[heparan sulfate]-glucosamine N-sulfotransferase activity;GO:0019213~deacetylase activity	GO:0000165~MAPK cascade;GO:0000271~polysaccharide biosynthetic process;GO:0003279~cardiac septum development;GO:0006477~protein sulfation;GO:0007224~smoothened signaling pathway;GO:0007585~respiratory gaseous exchange;GO:0008543~fibroblast growth factor receptor signaling pathway;GO:0030203~glycosaminoglycan metabolic process;GO:0030900~forebrain development;GO:0030901~midbrain development;GO:003…	GO:0005622~intracellular
g680.t1	809	tr|R4GI80|R4GI80_CHICK	964	89.45	730	90.23	75.73	54	1	100	806	1	730	0	Synaptopodin	NA	Gallus gallus (Chicken)	NA	actin cytoskeleton [GO:0015629]; nucleus [GO:0005634]; spine apparatus [GO:0097444]; Z disc [GO:0030018]; actin binding [GO:0003779]; positive regulation of actin filament bundle assembly [GO:0032233]; regulation of long-term neuronal synaptic plasticity [GO:0048169]; spine apparatus assembly [GO:1905355]; visual learning [GO:0008542]	GO:0003779; GO:0005634; GO:0008542; GO:0015629; GO:0030018; GO:0032233; GO:0048169; GO:0097444; GO:1905355	GO:0003779~actin binding	GO:0008542~visual learning;GO:0032233~positive regulation of actin filament bundle assembly;GO:0048169~regulation of long-term neuronal synaptic plasticity	GO:0005634~nucleus;GO:0015629~actin cytoskeleton;GO:0030018~Z disc;GO:0097444~spine apparatus
g681.t1	176	tr|R4GI80|R4GI80_CHICK	964	96.59	176	100	18.26	6	0	1	176	789	964	7e-105	Synaptopodin	NA	Gallus gallus (Chicken)	NA	actin cytoskeleton [GO:0015629]; nucleus [GO:0005634]; spine apparatus [GO:0097444]; Z disc [GO:0030018]; actin binding [GO:0003779]; positive regulation of actin filament bundle assembly [GO:0032233]; regulation of long-term neuronal synaptic plasticity [GO:0048169]; spine apparatus assembly [GO:1905355]; visual learning [GO:0008542]	GO:0003779; GO:0005634; GO:0008542; GO:0015629; GO:0030018; GO:0032233; GO:0048169; GO:0097444; GO:1905355	GO:0003779~actin binding	GO:0008542~visual learning;GO:0032233~positive regulation of actin filament bundle assembly;GO:0048169~regulation of long-term neuronal synaptic plasticity	GO:0005634~nucleus;GO:0015629~actin cytoskeleton;GO:0030018~Z disc;GO:0097444~spine apparatus
g682.t1	220	tr|G3UR90|G3UR90_MELGA	246	85.59	236	100	95.93	16	1	3	220	11	246	4e-142	Myozenin 3	MYOZ3	Meleagris gallopavo (Common turkey)	NA	NA	NA	NA	NA	NA
g683.t1	410	tr|G1N3L9|G1N3L9_MELGA	420	97.62	420	100	100	0	1	1	410	1	420	0	RNA binding motif protein 22	RBM22	Meleagris gallopavo (Common turkey)	NA	catalytic step 2 spliceosome [GO:0071013]; cytoplasm [GO:0005737]; calcium-dependent protein binding [GO:0048306]; metal ion binding [GO:0046872]; nucleocytoplasmic transporter activity [GO:0005487]; pre-mRNA binding [GO:0036002]; U6 snRNA binding [GO:0017070]; cellular response to drug [GO:0035690]; mRNA cis splicing, via spliceosome [GO:0045292]; positive regulation of intracellular protein tra…	GO:0000060; GO:0005487; GO:0005737; GO:0017070; GO:0033120; GO:0035690; GO:0036002; GO:0045292; GO:0046872; GO:0048306; GO:0071013; GO:0090316	GO:0005487~nucleocytoplasmic transporter activity;GO:0017070~U6 snRNA binding;GO:0036002~pre-mRNA binding;GO:0046872~metal ion binding;GO:0048306~calcium-dependent protein binding	GO:0000060~protein import into nucleus, translocation;GO:0033120~positive regulation of RNA splicing;GO:0035690~cellular response to drug;GO:0045292~mRNA cis splicing, via spliceosome;GO:0090316~positive regulation of intracellular protein transport	GO:0005737~cytoplasm;GO:0071013~catalytic step 2 spliceosome
g684.t1	476	tr|E1BQQ5|E1BQQ5_CHICK	460	96.64	476	100	100	0	1	1	476	1	460	0	Dynactin subunit 4	DCTN4	Gallus gallus (Chicken)	NA	centrosome [GO:0005813]; cytoplasmic dynein complex [GO:0005868]; dynactin complex [GO:0005869]; protein N-terminus binding [GO:0047485]; nuclear migration [GO:0007097]	GO:0005813; GO:0005868; GO:0005869; GO:0007097; GO:0047485	GO:0047485~protein N-terminus binding	GO:0007097~nuclear migration	GO:0005813~centrosome;GO:0005868~cytoplasmic dynein complex;GO:0005869~dynactin complex
g685.t1	191	tr|F1NPJ8|F1NPJ8_CHICK	218	73.96	192	100	88.07	2	1	48	191	27	218	2e-94	Glutathione peroxidase	GPX3	Gallus gallus (Chicken)	NA	glutathione peroxidase activity [GO:0004602]; response to oxidative stress [GO:0006979]	GO:0004602; GO:0006979	GO:0004602~glutathione peroxidase activity	GO:0006979~response to oxidative stress	NA
g686.t1	439	tr|A0A1D5PHA8|A0A1D5PHA8_CHICK	630	76.03	509	100	80.79	24	4	7	417	113	621	0	Uncharacterized protein	TNIP1	Gallus gallus (Chicken)	NA	MyD88-dependent toll-like receptor signaling pathway [GO:0002755]; negative regulation of ERK1 and ERK2 cascade [GO:0070373]; negative regulation of I-kappaB kinase/NF-kappaB signaling [GO:0043124]; regulation of inflammatory response [GO:0050727]	GO:0002755; GO:0043124; GO:0050727; GO:0070373	NA	GO:0002755~MyD88-dependent toll-like receptor signaling pathway;GO:0043124~negative regulation of I-kappaB kinase/NF-kappaB signaling;GO:0050727~regulation of inflammatory response;GO:0070373~negative regulation of ERK1 and ERK2 cascade	NA
g687.t1	110	tr|G1N441|G1N441_MELGA	203	83.96	106	96.36	52.22	17	0	1	106	1	106	4e-53	Uncharacterized protein	NA	Meleagris gallopavo (Common turkey)	NA	MyD88-dependent toll-like receptor signaling pathway [GO:0002755]; negative regulation of ERK1 and ERK2 cascade [GO:0070373]; negative regulation of I-kappaB kinase/NF-kappaB signaling [GO:0043124]; regulation of inflammatory response [GO:0050727]	GO:0002755; GO:0043124; GO:0050727; GO:0070373	NA	GO:0002755~MyD88-dependent toll-like receptor signaling pathway;GO:0043124~negative regulation of I-kappaB kinase/NF-kappaB signaling;GO:0050727~regulation of inflammatory response;GO:0070373~negative regulation of ERK1 and ERK2 cascade	NA
g688.t1	697	tr|E1BWX1|E1BWX1_CHICK	782	96.55	696	99.86	89	10	1	2	697	101	782	0	Annexin	ANXA6	Gallus gallus (Chicken)	NA	extracellular exosome [GO:0070062]; focal adhesion [GO:0005925]; late endosome membrane [GO:0031902]; lysosomal membrane [GO:0005765]; mitochondrion [GO:0005739]; perinuclear region of cytoplasm [GO:0048471]; calcium ion binding [GO:0005509]; calcium-dependent phospholipid binding [GO:0005544]; calcium-dependent protein binding [GO:0048306]; cholesterol binding [GO:0015485]; GTP binding [GO:00055…	GO:0005509; GO:0005525; GO:0005544; GO:0005739; GO:0005765; GO:0005925; GO:0006816; GO:0006937; GO:0015276; GO:0015485; GO:0031902; GO:0042803; GO:0048306; GO:0048471; GO:0051260; GO:0051560; GO:0070062; GO:0097190	GO:0005509~calcium ion binding;GO:0005525~GTP binding;GO:0005544~calcium-dependent phospholipid binding;GO:0015276~ligand-gated ion channel activity;GO:0015485~cholesterol binding;GO:0042803~protein homodimerization activity;GO:0048306~calcium-dependent protein binding	GO:0006816~calcium ion transport;GO:0006937~regulation of muscle contraction;GO:0051260~protein homooligomerization;GO:0051560~mitochondrial calcium ion homeostasis;GO:0097190~apoptotic signaling pathway	GO:0005739~mitochondrion;GO:0005765~lysosomal membrane;GO:0005925~focal adhesion;GO:0031902~late endosome membrane;GO:0048471~perinuclear region of cytoplasm;GO:0070062~extracellular vesicular exosome
g689.t1	433	tr|E1BWV8|E1BWV8_CHICK	719	94.9	431	99.54	59.94	22	0	1	431	1	431	0	Uncharacterized protein	LOC770309	Gallus gallus (Chicken)	NA	integral component of membrane [GO:0016021]; amino acid transmembrane transporter activity [GO:0015171]	GO:0015171; GO:0016021	GO:0015171~amino acid transmembrane transporter activity	NA	GO:0016021~integral component of membrane
g690.t1	300	tr|G1N3E5|G1N3E5_MELGA	213	98.12	213	71	100	4	0	88	300	1	213	7e-145	Coiled-coil domain containing 69	CCDC69	Meleagris gallopavo (Common turkey)	NA	NA	NA	NA	NA	NA
g691.t1	202	tr|G1N3B0|G1N3B0_MELGA	170	92.22	167	82.67	98.24	13	0	36	202	4	170	2e-110	GM2 ganglioside activator	GM2A	Meleagris gallopavo (Common turkey)	NA	extracellular exosome [GO:0070062]; mitochondrion [GO:0005739]; beta-N-acetylhexosaminidase activity [GO:0004563]; enzyme activator activity [GO:0008047]; ganglioside catabolic process [GO:0006689]; learning or memory [GO:0007611]; lipid storage [GO:0019915]; neuromuscular process controlling balance [GO:0050885]; oligosaccharide catabolic process [GO:0009313]	GO:0004563; GO:0005739; GO:0006689; GO:0007611; GO:0008047; GO:0009313; GO:0019915; GO:0050885; GO:0070062	GO:0004563~beta-N-acetylhexosaminidase activity;GO:0008047~enzyme activator activity	GO:0006689~ganglioside catabolic process;GO:0007611~learning or memory;GO:0009313~oligosaccharide catabolic process;GO:0019915~lipid storage;GO:0050885~neuromuscular process controlling balance	GO:0005739~mitochondrion;GO:0070062~extracellular vesicular exosome
g692.t1	474	tr|A0A1D5NUH4|A0A1D5NUH4_CHICK	510	97.05	474	100	92.94	14	0	1	474	37	510	0	Uncharacterized protein	SLC36A1	Gallus gallus (Chicken)	NA	integral component of membrane [GO:0016021]	GO:0016021	NA	NA	GO:0016021~integral component of membrane
g693.t1	3867	tr|F1NWT2|F1NWT2_CHICK	4397	66.73	3844	99.41	87.42	1012	51	139	3867	706	4397	0	FAT atypical cadherin 2	FAT2	Gallus gallus (Chicken)	NA	cell-cell adherens junction [GO:0005913]; extracellular exosome [GO:0070062]; integral component of membrane [GO:0016021]; plasma membrane [GO:0005886]; calcium ion binding [GO:0005509]; epithelial cell migration [GO:0010631]; homophilic cell adhesion via plasma membrane adhesion molecules [GO:0007156]	GO:0005509; GO:0005886; GO:0005913; GO:0007156; GO:0010631; GO:0016021; GO:0070062	GO:0005509~calcium ion binding	GO:0007156~homophilic cell adhesion via plasma membrane adhesion molecules;GO:0010631~epithelial cell migration	GO:0005886~plasma membrane;GO:0005913~cell-cell adherens junction;GO:0016021~integral component of membrane;GO:0070062~extracellular vesicular exosome
g694.t1	71	tr|F1P2A1|F1P2A1_CHICK	71	98.59	71	100	100	1	0	1	71	1	71	6e-46	Antioxidant 1 copper chaperone	ATOX1	Gallus gallus (Chicken)	NA	cytoplasm [GO:0005737]; copper chaperone activity [GO:0016531]; copper-dependent protein binding [GO:0032767]; cellular copper ion homeostasis [GO:0006878]; intracellular copper ion transport [GO:0015680]; response to oxidative stress [GO:0006979]	GO:0005737; GO:0006878; GO:0006979; GO:0015680; GO:0016531; GO:0032767	GO:0016531~copper chaperone activity;GO:0032767~copper-dependent protein binding	GO:0006878~cellular copper ion homeostasis;GO:0006979~response to oxidative stress;GO:0015680~intracellular copper ion transport	GO:0005737~cytoplasm
g695.t1	396	tr|A0A093I6D6|A0A093I6D6_STRCA	465	83.99	406	100	87.31	31	1	25	396	60	465	0	Ras GTPase-activating protein-binding protein 1	N308_09124	Struthio camelus australis	NA	intracellular [GO:0005622]; RNA binding [GO:0003723]; transport [GO:0006810]	GO:0003723; GO:0005622; GO:0006810	GO:0003723~RNA binding	GO:0006810~transport	GO:0005622~intracellular
g696.t1	398	tr|U3IHL6|U3IHL6_ANAPL	452	100	388	97.49	85.84	0	0	11	398	65	452	0	Glycine receptor alpha 1	GLRA1	Anas platyrhynchos (Mallard) (Anas boschas)	NA	cell junction [GO:0030054]; external side of plasma membrane [GO:0009897]; inhibitory synapse [GO:0060077]; integral component of plasma membrane [GO:0005887]; intracellular membrane-bounded organelle [GO:0043231]; neuron projection [GO:0043005]; neuronal cell body [GO:0043025]; postsynaptic membrane [GO:0045211]; extracellular-glycine-gated chloride channel activity [GO:0016934]; glycine binding…	GO:0001508; GO:0001964; GO:0002087; GO:0005887; GO:0006936; GO:0007218; GO:0007340; GO:0007601; GO:0007628; GO:0008270; GO:0009897; GO:0016594; GO:0016934; GO:0022824; GO:0030054; GO:0030977; GO:0043005; GO:0043025; GO:0043231; GO:0045211; GO:0050884; GO:0051970; GO:0060012; GO:0060013; GO:0060077; GO:0060080; GO:0071230; GO:0071294; GO:0071361; GO:2000344	GO:0008270~zinc ion binding;GO:0016594~glycine binding;GO:0016934~extracellular-glycine-gated chloride channel activity;GO:0022824~transmitter-gated ion channel activity;GO:0030977~taurine binding	GO:0001508~action potential;GO:0001964~startle response;GO:0002087~regulation of respiratory gaseous exchange by neurological system process;GO:0006936~muscle contraction;GO:0007218~neuropeptide signaling pathway;GO:0007340~acrosome reaction;GO:0007601~visual perception;GO:0007628~adult walking behavior;GO:0050884~neuromuscular process controlling posture;GO:0051970~negative regulation of transmi…	GO:0005887~integral component of plasma membrane;GO:0009897~external side of plasma membrane;GO:0030054~cell junction;GO:0043005~neuron projection;GO:0043025~neuronal cell body;GO:0043231~intracellular membrane-bounded organelle;GO:0045211~postsynaptic membrane;GO:0060077~inhibitory synapse
g697.t1	252	tr|G3UV78|G3UV78_MELGA	134	99.25	134	53.17	100	1	0	35	168	1	134	2e-93	Uncharacterized protein	NA	Meleagris gallopavo (Common turkey)	NA	nucleus [GO:0005634]; sequence-specific DNA binding [GO:0043565]; transcription factor activity, sequence-specific DNA binding [GO:0003700]; transcription, DNA-templated [GO:0006351]	GO:0003700; GO:0005634; GO:0006351; GO:0043565	GO:0003700~sequence-specific DNA binding transcription factor activity;GO:0043565~sequence-specific DNA binding	GO:0006351~transcription, DNA-templated	GO:0005634~nucleus
g698.t1	215	tr|Q90WK1|Q90WK1_CHICK	194	99.48	193	89.77	99.48	1	0	1	193	1	193	4e-138	Platelet derived growth factor subunit A (Platelet-derived growth factor A chain short form type 2)	PDGF-A (S2) PDGFA	Gallus gallus (Chicken)	NA	membrane [GO:0016020]; growth factor activity [GO:0008083]; gonad development [GO:0008406]	GO:0008083; GO:0008406; GO:0016020	GO:0008083~growth factor activity	GO:0008406~gonad development	GO:0016020~membrane
g699.t1	426	tr|A0A093HDX9|A0A093HDX9_TYTAL	381	86.15	426	100	100	14	4	1	426	1	381	0	cAMP-dependent protein kinase type I-beta regulatory subunit	N341_07709	Tyto alba (Barn owl)	NA	cAMP-dependent protein kinase complex [GO:0005952]; cAMP binding [GO:0030552]; cAMP-dependent protein kinase regulator activity [GO:0008603]; kinase activity [GO:0016301]	GO:0005952; GO:0008603; GO:0016301; GO:0030552	GO:0008603~cAMP-dependent protein kinase regulator activity;GO:0016301~kinase activity;GO:0030552~cAMP binding	NA	GO:0005952~cAMP-dependent protein kinase complex
g700.t1	632	tr|A0A0Q3XBN0|A0A0Q3XBN0_AMAAE	1496	72.99	485	76.74	32.42	102	4	142	602	261	740	0	Uncharacterized protein	AAES_13701	Amazona aestiva (Blue-fronted Amazon parrot)	NA	integral component of nuclear inner membrane [GO:0005639]; LINC complex [GO:0034993]	GO:0005639; GO:0034993	NA	NA	GO:0005639~integral component of nuclear inner membrane;GO:0034993~LINC complex
g701.t1	792	tr|A0A0Q3XBN0|A0A0Q3XBN0_AMAAE	1496	64.35	575	72.6	38.44	178	5	6	562	768	1333	0	Uncharacterized protein	AAES_13701	Amazona aestiva (Blue-fronted Amazon parrot)	NA	integral component of nuclear inner membrane [GO:0005639]; LINC complex [GO:0034993]	GO:0005639; GO:0034993	NA	NA	GO:0005639~integral component of nuclear inner membrane;GO:0034993~LINC complex
g702.t1	375	tr|U3IQE8|U3IQE8_ANAPL	375	96.22	370	98.67	98.67	13	1	7	375	6	375	0	ArfGAP with dual PH domains 1	ADAP1	Anas platyrhynchos (Mallard) (Anas boschas)	NA	cytosol [GO:0005829]; nucleus [GO:0005634]; plasma membrane [GO:0005886]; GTPase activator activity [GO:0005096]; metal ion binding [GO:0046872]	GO:0005096; GO:0005634; GO:0005829; GO:0005886; GO:0046872	GO:0005096~GTPase activator activity;GO:0046872~metal ion binding	NA	GO:0005634~nucleus;GO:0005829~cytosol;GO:0005886~plasma membrane
g703.t1	908	tr|A0A0Q3XBC2|A0A0Q3XBC2_AMAAE	899	82.46	861	94.82	95.77	92	3	1	852	1	811	0	Uncharacterized protein	AAES_13655	Amazona aestiva (Blue-fronted Amazon parrot)	NA	heme binding [GO:0020037]; iron ion binding [GO:0005506]; oxidoreductase activity, acting on paired donors, with incorporation or reduction of molecular oxygen [GO:0016705]	GO:0005506; GO:0016705; GO:0020037	GO:0005506~iron ion binding;GO:0016705~oxidoreductase activity, acting on paired donors, with incorporation or reduction of molecular oxygen;GO:0020037~heme binding	NA	NA
[truncated: 21,171 more rows]
