# Supplementary material for: De novo assembly of the Indian blue peacock (Pavo cristatus) genome using Oxford Nanopore technology and Illumina sequencing
Source: Gigascience. 2019 May 11;8(5):giz038. doi: 10.1093/gigascience/giz038 (PMC6511069; doi:10.1093/gigascience/giz038)
Supplement: Supplemental Files [file giz038_supplemental_files.zip › Table_S5_KEGG_annotation.xlsx]

## Sheet: Table S5. KEGG pathway anno
Gene_ID	KO_ID	Description	Pathway	Pathway Function	Major_Group
g11.t1	K03374	SIAT7D; N-acetylgalactosaminide alpha-2,6-sialyltransferase (sialyltransferase 7D) [EC:2.4.99.7]	00604 Glycosphingolipid biosynthesis - ganglio series	Glycan biosynthesis and metabolism	Metabolism
g12.t1	K03376	SIAT7F; N-acetylgalactosaminide alpha-2,6-sialyltransferase (sialyltransferase 7F) [EC:2.4.99.-]	00604 Glycosphingolipid biosynthesis - ganglio series	Glycan biosynthesis and metabolism	Metabolism
g14.t1	K01930	FPGS; folylpolyglutamate synthase [EC:6.3.2.17]	00790 Folate biosynthesis	Metabolism of cofactors and vitamins	Metabolism
g20.t1	K08745	SLC27A1_4; solute carrier family 27 (fatty acid transporter), member 1/4 [EC:6.2.1.-]	03320 PPAR signaling pathway	Endocrine system	Organismal Systems
g22.t1	K01528	DNM; dynamin GTPase [EC:3.6.5.5]	04144 Endocytosis	Transport and catabolism	Cellular Processes
g34.t1	K01689	ENO; enolase [EC:4.2.1.11]	01200 Carbon metabolism	Metabolism	Metabolism
g34.t1	K01689	ENO; enolase [EC:4.2.1.11]	03018 RNA degradation	Folding, sorting and degradation	Genetic Information Processing
g34.t1	K01689	ENO; enolase [EC:4.2.1.11]	01230 Biosynthesis of amino acids	Metabolism	Metabolism
g34.t1	K01689	ENO; enolase [EC:4.2.1.11]	00010 Glycolysis / Gluconeogenesis	Carbohydrate metabolism	Metabolism
g35.t1	K01672	CA; carbonic anhydrase [EC:4.2.1.1]	00910 Nitrogen metabolism	Energy metabolism	Metabolism
g38.t1	K13937	H6PD; hexose-6-phosphate dehydrogenase [EC:1.1.1.47 3.1.1.31]	01200 Carbon metabolism	Metabolism	Metabolism
g38.t1	K13937	H6PD; hexose-6-phosphate dehydrogenase [EC:1.1.1.47 3.1.1.31]	00030 Pentose phosphate pathway	Carbohydrate metabolism	Metabolism
g45.t1	K06210	NMNAT; nicotinamide mononucleotide adenylyltransferase [EC:2.7.7.1 2.7.7.18]	00760 Nicotinate and nicotinamide metabolism	Metabolism of cofactors and vitamins	Metabolism
g47.t1	K10597	UBE4B; ubiquitin conjugation factor E4 B [EC:2.3.2.27]	04141 Protein processing in endoplasmic reticulum	Folding, sorting and degradation	Genetic Information Processing
g47.t1	K10597	UBE4B; ubiquitin conjugation factor E4 B [EC:2.3.2.27]	04120 Ubiquitin mediated proteolysis	Folding, sorting and degradation	Genetic Information Processing
g50.t1	K20404	DEPDC5; DEP domain-containing protein 5	04150 mTOR signaling pathway	Signal transduction	Environmental Information Processing
g53.t1	K01613	psd; phosphatidylserine decarboxylase [EC:4.1.1.65]	00564 Glycerophospholipid metabolism	Lipid metabolism	Metabolism
g59.t1	K05744	LIMK2; LIM domain kinase 2 [EC:2.7.11.1]	04810 Regulation of actin cytoskeleton	Cell motility	Cellular Processes
g60.t1	K10666	RNF5; E3 ubiquitin-protein ligase RNF5 [EC:2.3.2.27]	04141 Protein processing in endoplasmic reticulum	Folding, sorting and degradation	Genetic Information Processing
g64.t1	K00248	ACADS; butyryl-CoA dehydrogenase [EC:1.3.8.1]	01200 Carbon metabolism	Metabolism	Metabolism
g64.t1	K00248	ACADS; butyryl-CoA dehydrogenase [EC:1.3.8.1]	00280 Valine, leucine and isoleucine degradation	Amino acid metabolism	Metabolism
g64.t1	K00248	ACADS; butyryl-CoA dehydrogenase [EC:1.3.8.1]	00071 Fatty acid degradation	Lipid metabolism	Metabolism
g64.t1	K00248	ACADS; butyryl-CoA dehydrogenase [EC:1.3.8.1]	01212 Fatty acid metabolism	Metabolism	Metabolism
g64.t1	K00248	ACADS; butyryl-CoA dehydrogenase [EC:1.3.8.1]	00650 Butanoate metabolism	Carbohydrate metabolism	Metabolism
g68.t1	K03537	POP5; ribonuclease P/MRP protein subunit POP5 [EC:3.1.26.5]	03013 RNA transport	Translation	Genetic Information Processing
g68.t1	K03537	POP5; ribonuclease P/MRP protein subunit POP5 [EC:3.1.26.5]	03008 Ribosome biogenesis in eukaryotes	Translation	Genetic Information Processing
g70.t1	K06127	COQ5; 2-methoxy-6-polyprenyl-1,4-benzoquinol methylase [EC:2.1.1.201]	00130 Ubiquinone and other terpenoid-quinone biosynthesis	Metabolism of cofactors and vitamins	Metabolism
g72.t1	K02435	gatC; aspartyl-tRNA(Asn)/glutamyl-tRNA(Gln) amidotransferase subunit C [EC:6.3.5.6 6.3.5.7]	00970 Aminoacyl-tRNA biosynthesis	Translation	Genetic Information Processing
g78.t1	K17987	NBR1; next to BRCA1 gene 1 protein	04137 Mitophagy - animal	Transport and catabolism	Cellular Processes
g79.t1	K10605	BRCA1; breast cancer type 1 susceptibility protein [EC:2.3.2.27]	03460 Fanconi anemia pathway	Replication and repair	Genetic Information Processing
g79.t1	K10605	BRCA1; breast cancer type 1 susceptibility protein [EC:2.3.2.27]	04120 Ubiquitin mediated proteolysis	Folding, sorting and degradation	Genetic Information Processing
g79.t1	K10605	BRCA1; breast cancer type 1 susceptibility protein [EC:2.3.2.27]	03440 Homologous recombination	Replication and repair	Genetic Information Processing
g84.t1	K02901	RP-L27e; large subunit ribosomal protein L27e	03010 Ribosome	Translation	Genetic Information Processing
g87.t1	K01084	G6PC; glucose-6-phosphatase [EC:3.1.3.9]	04920 Adipocytokine signaling pathway	Endocrine system	Organismal Systems
g87.t1	K01084	G6PC; glucose-6-phosphatase [EC:3.1.3.9]	00500 Starch and sucrose metabolism	Carbohydrate metabolism	Metabolism
g87.t1	K01084	G6PC; glucose-6-phosphatase [EC:3.1.3.9]	00052 Galactose metabolism	Carbohydrate metabolism	Metabolism
g87.t1	K01084	G6PC; glucose-6-phosphatase [EC:3.1.3.9]	04068 FoxO signaling pathway	Signal transduction	Environmental Information Processing
g87.t1	K01084	G6PC; glucose-6-phosphatase [EC:3.1.3.9]	04910 Insulin signaling pathway	Endocrine system	Organismal Systems
g87.t1	K01084	G6PC; glucose-6-phosphatase [EC:3.1.3.9]	00010 Glycolysis / Gluconeogenesis	Carbohydrate metabolism	Metabolism
g88.t1	K00276	AOC3; primary-amine oxidase [EC:1.4.3.21]	00360 Phenylalanine metabolism	Amino acid metabolism	Metabolism
g88.t1	K00276	AOC3; primary-amine oxidase [EC:1.4.3.21]	00350 Tyrosine metabolism	Amino acid metabolism	Metabolism
g88.t1	K00276	AOC3; primary-amine oxidase [EC:1.4.3.21]	00410 beta-Alanine metabolism	Metabolism of other amino acids	Metabolism
g88.t1	K00276	AOC3; primary-amine oxidase [EC:1.4.3.21]	00260 Glycine, serine and threonine metabolism	Amino acid metabolism	Metabolism
g89.t1	K00276	AOC3; primary-amine oxidase [EC:1.4.3.21]	00360 Phenylalanine metabolism	Amino acid metabolism	Metabolism
g89.t1	K00276	AOC3; primary-amine oxidase [EC:1.4.3.21]	00350 Tyrosine metabolism	Amino acid metabolism	Metabolism
g89.t1	K00276	AOC3; primary-amine oxidase [EC:1.4.3.21]	00410 beta-Alanine metabolism	Metabolism of other amino acids	Metabolism
g89.t1	K00276	AOC3; primary-amine oxidase [EC:1.4.3.21]	00260 Glycine, serine and threonine metabolism	Amino acid metabolism	Metabolism
g90.t1	K06698	PSME3; proteasome activator subunit 3 (PA28 gamma)	03050 Proteasome	Folding, sorting and degradation	Genetic Information Processing
g91.t1	K08334	BECN; beclin	04140 Autophagy - animal	Transport and catabolism	Cellular Processes
g91.t1	K08334	BECN; beclin	04137 Mitophagy - animal	Transport and catabolism	Cellular Processes
g91.t1	K08334	BECN; beclin	04136 Autophagy - other eukaryotes	Transport and catabolism	Cellular Processes
g91.t1	K08334	BECN; beclin	04371 Apelin signaling pathway	Signal transduction	Environmental Information Processing
g95.t1	K12189	VPS25; ESCRT-II complex subunit VPS25	04144 Endocytosis	Transport and catabolism	Cellular Processes
g96.t1	K08448	RAMP2; receptor activity modifying protein 2	04270 Vascular smooth muscle contraction	Circulatory system	Organismal Systems
g97.t1	K17451	EZH1; histone-lysine N-methyltransferase EZH1 [EC:2.1.1.43]	00310 Lysine degradation	Amino acid metabolism	Metabolism
g99.t1	K07379	CNTNAP1; contactin associated protein 1	04514 Cell adhesion molecules (CAMs)	Signaling molecules and interaction	Environmental Information Processing
g100.t1	K04185	CCR10; C-C chemokine receptor type 10	04672 Intestinal immune network for IgA production	Immune system	Organismal Systems
g100.t1	K04185	CCR10; C-C chemokine receptor type 10	04060 Cytokine-cytokine receptor interaction	Signaling molecules and interaction	Environmental Information Processing
g106.t1	K02318	COASY; phosphopantetheine adenylyltransferase / dephospho-CoA kinase [EC:2.7.7.3 2.7.1.24]	00770 Pantothenate and CoA biosynthesis	Metabolism of cofactors and vitamins	Metabolism
g107.t1	K00044	HSD17B1; 17beta-estradiol 17-dehydrogenase [EC:1.1.1.62]	00140 Steroid hormone biosynthesis	Lipid metabolism	Metabolism
g108.t1	K01205	NAGLU; alpha-N-acetylglucosaminidase [EC:3.2.1.50]	04142 Lysosome	Transport and catabolism	Cellular Processes
g108.t1	K01205	NAGLU; alpha-N-acetylglucosaminidase [EC:3.2.1.50]	00531 Glycosaminoglycan degradation	Glycan biosynthesis and metabolism	Metabolism
g109.t1	K02154	ATPeV0A; V-type H+-transporting ATPase subunit a	00190 Oxidative phosphorylation	Energy metabolism	Metabolism
g109.t1	K02154	ATPeV0A; V-type H+-transporting ATPase subunit a	04142 Lysosome	Transport and catabolism	Cellular Processes
g109.t1	K02154	ATPeV0A; V-type H+-transporting ATPase subunit a	04145 Phagosome	Transport and catabolism	Cellular Processes
g111.t1	K04692	STAT3; signal transducer and activator of transcription 3	04920 Adipocytokine signaling pathway	Endocrine system	Organismal Systems
g111.t1	K04692	STAT3; signal transducer and activator of transcription 3	04933 AGE-RAGE signaling pathway in diabetic complications	Endocrine and metabolic diseases	Human Diseases
g111.t1	K04692	STAT3; signal transducer and activator of transcription 3	04217 Necroptosis	Cell growth and death	Cellular Processes
g111.t1	K04692	STAT3; signal transducer and activator of transcription 3	04068 FoxO signaling pathway	Signal transduction	Environmental Information Processing
g112.t1	K11224	STAT5B; signal transducer and activator of transcription 5B	04217 Necroptosis	Cell growth and death	Cellular Processes
g112.t1	K11224	STAT5B; signal transducer and activator of transcription 5B	04933 AGE-RAGE signaling pathway in diabetic complications	Endocrine and metabolic diseases	Human Diseases
g112.t1	K11224	STAT5B; signal transducer and activator of transcription 5B	04012 ErbB signaling pathway	Signal transduction	Environmental Information Processing
g115.t1	K05246	HCRT; hypocretin (orexin) neuropeptide	04080 Neuroactive ligand-receptor interaction	Signaling molecules and interaction	Environmental Information Processing
g119.t1	K06062	PCAF; histone acetyltransferase [EC:2.3.1.48]	04330 Notch signaling pathway	Signal transduction	Environmental Information Processing
g120.t1	K12649	DHX58; ATP-dependent RNA helicase DHX58 [EC:3.6.3.14]	04622 RIG-I-like receptor signaling pathway	Immune system	Organismal Systems
g128.t1	K01648	ACLY; ATP citrate (pro-S)-lyase [EC:2.3.3.8]	00020 Citrate cycle (TCA cycle)	Carbohydrate metabolism	Metabolism
g132.t1	K01081	E3.1.3.5; 5'-nucleotidase [EC:3.1.3.5]	00760 Nicotinate and nicotinamide metabolism	Metabolism of cofactors and vitamins	Metabolism
g132.t1	K01081	E3.1.3.5; 5'-nucleotidase [EC:3.1.3.5]	00240 Pyrimidine metabolism	Nucleotide metabolism	Metabolism
g132.t1	K01081	E3.1.3.5; 5'-nucleotidase [EC:3.1.3.5]	00230 Purine metabolism	Nucleotide metabolism	Metabolism
g136.t1	K03113	EIF1; translation initiation factor 1	03013 RNA transport	Translation	Genetic Information Processing
g146.t1	K04182	CCR7; C-C chemokine receptor type 7	04060 Cytokine-cytokine receptor interaction	Signaling molecules and interaction	Environmental Information Processing
g155.t1	K02873	RP-L13e; large subunit ribosomal protein L13e	03010 Ribosome	Translation	Genetic Information Processing
g157.t1	K01015	SULT2B1; alcohol sulfotransferase [EC:2.8.2.2]	00140 Steroid hormone biosynthesis	Lipid metabolism	Metabolism
g159.t1	K17595	SPATA2; spermatogenesis-associated protein 2	04217 Necroptosis	Cell growth and death	Cellular Processes
g162.t1	K10888	FANCA; fanconi anemia group A protein	03460 Fanconi anemia pathway	Replication and repair	Genetic Information Processing
g163.t1	K02098	SPIR; spire	04320 Dorso-ventral axis formation	Development	Organismal Systems
g165.t1	K04199	MC1R; melanocortin 1 receptor	04916 Melanogenesis	Endocrine system	Organismal Systems
g165.t1	K04199	MC1R; melanocortin 1 receptor	04080 Neuroactive ligand-receptor interaction	Signaling molecules and interaction	Environmental Information Processing
g169.t1	K07127	uraH; 5-hydroxyisourate hydrolase [EC:3.5.2.17]	00230 Purine metabolism	Nucleotide metabolism	Metabolism
g170.t1	K06796	CDH3; cadherin 3, type 1, P-cadherin	04514 Cell adhesion molecules (CAMs)	Signaling molecules and interaction	Environmental Information Processing
g174.t1	K14548	UTP4; U3 small nucleolar RNA-associated protein 4	03008 Ribosome biogenesis in eukaryotes	Translation	Genetic Information Processing
g176.t1	K12196	VPS4; vacuolar protein-sorting-associated protein 4	04144 Endocytosis	Transport and catabolism	Cellular Processes
g176.t1	K12196	VPS4; vacuolar protein-sorting-associated protein 4	04217 Necroptosis	Cell growth and death	Cellular Processes
g184.t1	K00355	NQO1; NAD(P)H dehydrogenase (quinone) [EC:1.6.5.2]	00130 Ubiquinone and other terpenoid-quinone biosynthesis	Metabolism of cofactors and vitamins	Metabolism
g185.t1	K11883	NOB1; RNA-binding protein NOB1	03008 Ribosome biogenesis in eukaryotes	Translation	Genetic Information Processing
g187.t1	K16848	IQGAP1; Ras GTPase-activating-like protein IQGAP1	04810 Regulation of actin cytoskeleton	Cell motility	Cellular Processes
g187.t1	K16848	IQGAP1; Ras GTPase-activating-like protein IQGAP1	04520 Adherens junction	Cellular community - eukaryotes	Cellular Processes
g189.t1	K20915	TP53BP1; tumor suppressor p53-binding protein 1	04621 NOD-like receptor signaling pathway	Immune system	Organismal Systems
g191.t1	K13024	PPIP5K; inositol-hexakisphosphate/diphosphoinositol-pentakisphosphate 1-kinase [EC:2.7.4.24]	04070 Phosphatidylinositol signaling system	Signal transduction	Environmental Information Processing
g192.t1	K00933	E2.7.3.2; creatine kinase [EC:2.7.3.2]	00330 Arginine and proline metabolism	Amino acid metabolism	Metabolism
g193.t1	K08056	PDIA3; protein disulfide isomerase family A, member 3 [EC:5.3.4.1]	04141 Protein processing in endoplasmic reticulum	Folding, sorting and degradation	Genetic Information Processing
g198.t1	K01349	FURIN; furin [EC:3.4.21.75]	05164 Influenza A	Infectious diseases	Human Diseases
g200.t1	K01231	MAN2; alpha-mannosidase II [EC:3.2.1.114]	00510 N-Glycan biosynthesis	Glycan biosynthesis and metabolism	Metabolism
g205.t1	K21138	HDDC3; guanosine-3',5'-bis(diphosphate) 3'-pyrophosphohydrolase [EC:3.1.7.2]	00230 Purine metabolism	Nucleotide metabolism	Metabolism
g211.t1	K00031	IDH1; isocitrate dehydrogenase [EC:1.1.1.42]	01200 Carbon metabolism	Metabolism	Metabolism
g211.t1	K00031	IDH1; isocitrate dehydrogenase [EC:1.1.1.42]	00480 Glutathione metabolism	Metabolism of other amino acids	Metabolism
g211.t1	K00031	IDH1; isocitrate dehydrogenase [EC:1.1.1.42]	00020 Citrate cycle (TCA cycle)	Carbohydrate metabolism	Metabolism
g211.t1	K00031	IDH1; isocitrate dehydrogenase [EC:1.1.1.42]	01230 Biosynthesis of amino acids	Metabolism	Metabolism
g211.t1	K00031	IDH1; isocitrate dehydrogenase [EC:1.1.1.42]	04146 Peroxisome	Transport and catabolism	Cellular Processes
g211.t1	K00031	IDH1; isocitrate dehydrogenase [EC:1.1.1.42]	01210 2-Oxocarboxylic acid metabolism	Metabolism	Metabolism
g213.t1	K12399	AP3S; AP-3 complex subunit sigma	04142 Lysosome	Transport and catabolism	Cellular Processes
g214.t1	K11140	ANPEP; aminopeptidase N [EC:3.4.11.2]	00480 Glutathione metabolism	Metabolism of other amino acids	Metabolism
g216.t1	K04280	GNRHR; gonadotropin-releasing hormone receptor	04080 Neuroactive ligand-receptor interaction	Signaling molecules and interaction	Environmental Information Processing
g216.t1	K04280	GNRHR; gonadotropin-releasing hormone receptor	04912 GnRH signaling pathway	Endocrine system	Organismal Systems
g219.t1	K04349	RASGRF1; Ras-specific guanine nucleotide-releasing factor 1	04510 Focal adhesion	Cellular community - eukaryotes	Cellular Processes
g219.t1	K04349	RASGRF1; Ras-specific guanine nucleotide-releasing factor 1	04010 MAPK signaling pathway	Signal transduction	Environmental Information Processing
g220.t1	K01366	CTSH; cathepsin H [EC:3.4.22.16]	04142 Lysosome	Transport and catabolism	Cellular Processes
g220.t1	K01366	CTSH; cathepsin H [EC:3.4.22.16]	04210 Apoptosis	Cell growth and death	Cellular Processes
g221.t1	K10901	BLM; bloom syndrome protein [EC:3.6.4.12]	03460 Fanconi anemia pathway	Replication and repair	Genetic Information Processing
g221.t1	K10901	BLM; bloom syndrome protein [EC:3.6.4.12]	03440 Homologous recombination	Replication and repair	Genetic Information Processing
g224.t1	K06797	CDH4; cadherin 4, type 1, R-cadherin	04514 Cell adhesion molecules (CAMs)	Signaling molecules and interaction	Environmental Information Processing
g228.t1	K00235	SDHB; succinate dehydrogenase (ubiquinone) iron-sulfur subunit [EC:1.3.5.1]	00190 Oxidative phosphorylation	Energy metabolism	Metabolism
g228.t1	K00235	SDHB; succinate dehydrogenase (ubiquinone) iron-sulfur subunit [EC:1.3.5.1]	01200 Carbon metabolism	Metabolism	Metabolism
g228.t1	K00235	SDHB; succinate dehydrogenase (ubiquinone) iron-sulfur subunit [EC:1.3.5.1]	00020 Citrate cycle (TCA cycle)	Carbohydrate metabolism	Metabolism
g229.t1	K02959	RP-S16; small subunit ribosomal protein S16	03010 Ribosome	Translation	Genetic Information Processing
g233.t1	K05248	UTS2; urotensin 2	04080 Neuroactive ligand-receptor interaction	Signaling molecules and interaction	Environmental Information Processing
g234.t1	K02633	PER; period circadian protein	05168 Herpes simplex infection	Infectious diseases	Human Diseases
g246.t1	K17360	ACOT7; acyl-coenzyme A thioesterase 7 [EC:3.1.2.2]	00062 Fatty acid elongation	Lipid metabolism	Metabolism
g246.t1	K17360	ACOT7; acyl-coenzyme A thioesterase 7 [EC:3.1.2.2]	01040 Biosynthesis of unsaturated fatty acids	Lipid metabolism	Metabolism
g248.t1	K00587	ICMT; protein-S-isoprenylcysteine O-methyltransferase [EC:2.1.1.100]	00900 Terpenoid backbone biosynthesis	Metabolism of terpenoids and polyketides	Metabolism
g251.t1	K02891	RP-L22e; large subunit ribosomal protein L22e	03010 Ribosome	Translation	Genetic Information Processing
g256.t1	K02311	DFFB; DNA fragmentation factor, 40 kD, beta subunit [EC:3.-.-.-]	04210 Apoptosis	Cell growth and death	Cellular Processes
g260.t1	K10148	TP73; tumor protein p73	04115 p53 signaling pathway	Cell growth and death	Cellular Processes
g267.t1	K05692	ACTB_G1; actin beta/gamma 1	04810 Regulation of actin cytoskeleton	Cell motility	Cellular Processes
g267.t1	K05692	ACTB_G1; actin beta/gamma 1	05132 Salmonella infection	Infectious diseases	Human Diseases
g267.t1	K05692	ACTB_G1; actin beta/gamma 1	04510 Focal adhesion	Cellular community - eukaryotes	Cellular Processes
g267.t1	K05692	ACTB_G1; actin beta/gamma 1	04210 Apoptosis	Cell growth and death	Cellular Processes
g267.t1	K05692	ACTB_G1; actin beta/gamma 1	04520 Adherens junction	Cellular community - eukaryotes	Cellular Processes
g267.t1	K05692	ACTB_G1; actin beta/gamma 1	04530 Tight junction	Cellular community - eukaryotes	Cellular Processes
g267.t1	K05692	ACTB_G1; actin beta/gamma 1	04145 Phagosome	Transport and catabolism	Cellular Processes
g267.t1	K05692	ACTB_G1; actin beta/gamma 1	05164 Influenza A	Infectious diseases	Human Diseases
g269.t1	K00901	dgkA; diacylglycerol kinase (ATP) [EC:2.7.1.107]	00561 Glycerolipid metabolism	Lipid metabolism	Metabolism
g269.t1	K00901	dgkA; diacylglycerol kinase (ATP) [EC:2.7.1.107]	04070 Phosphatidylinositol signaling system	Signal transduction	Environmental Information Processing
g269.t1	K00901	dgkA; diacylglycerol kinase (ATP) [EC:2.7.1.107]	00564 Glycerophospholipid metabolism	Lipid metabolism	Metabolism
g271.t1	K04132	CHRM4; muscarinic acetylcholine receptor M4	04080 Neuroactive ligand-receptor interaction	Signaling molecules and interaction	Environmental Information Processing
g271.t1	K04132	CHRM4; muscarinic acetylcholine receptor M4	04810 Regulation of actin cytoskeleton	Cell motility	Cellular Processes
g272.t1	K17985	AMBRA1; activating molecule in BECN1-regulated autophagy protein 1	04140 Autophagy - animal	Transport and catabolism	Cellular Processes
g272.t1	K17985	AMBRA1; activating molecule in BECN1-regulated autophagy protein 1	04137 Mitophagy - animal	Transport and catabolism	Cellular Processes
g274.t1	K08331	ATG13; autophagy-related protein 13	04140 Autophagy - animal	Transport and catabolism	Cellular Processes
g274.t1	K08331	ATG13; autophagy-related protein 13	04136 Autophagy - other eukaryotes	Transport and catabolism	Cellular Processes
g277.t1	K01313	F2; coagulation factor II (thrombin) [EC:3.4.21.5]	04080 Neuroactive ligand-receptor interaction	Signaling molecules and interaction	Environmental Information Processing
g277.t1	K01313	F2; coagulation factor II (thrombin) [EC:3.4.21.5]	04810 Regulation of actin cytoskeleton	Cell motility	Cellular Processes
g281.t1	K11086	SNRPB; small nuclear ribonucleoprotein B and B'	03040 Spliceosome	Transcription	Genetic Information Processing
g287.t1	K03160	TNFRSF5; tumor necrosis factor receptor superfamily member 5	04672 Intestinal immune network for IgA production	Immune system	Organismal Systems
g287.t1	K03160	TNFRSF5; tumor necrosis factor receptor superfamily member 5	04620 Toll-like receptor signaling pathway	Immune system	Organismal Systems
g287.t1	K03160	TNFRSF5; tumor necrosis factor receptor superfamily member 5	04060 Cytokine-cytokine receptor interaction	Signaling molecules and interaction	Environmental Information Processing
g287.t1	K03160	TNFRSF5; tumor necrosis factor receptor superfamily member 5	04514 Cell adhesion molecules (CAMs)	Signaling molecules and interaction	Environmental Information Processing
g295.t1	K08761	PLTP; phospholipid transfer protein	03320 PPAR signaling pathway	Endocrine system	Organismal Systems
g296.t1	K13289	CTSA; cathepsin A (carboxypeptidase C) [EC:3.4.16.5]	04142 Lysosome	Transport and catabolism	Cellular Processes
g300.t1	K11992	ACOT8; acyl-CoA thioesterase 8 [EC:3.1.2.27]	00120 Primary bile acid biosynthesis	Lipid metabolism	Metabolism
g300.t1	K11992	ACOT8; acyl-CoA thioesterase 8 [EC:3.1.2.27]	04146 Peroxisome	Transport and catabolism	Cellular Processes
g302.t1	K12042	TNNC2; troponin C, skeletal muscle	04020 Calcium signaling pathway	Signal transduction	Environmental Information Processing
g304.t1	K06688	UBE2C; ubiquitin-conjugating enzyme E2 C [EC:2.3.2.23]	04120 Ubiquitin mediated proteolysis	Folding, sorting and degradation	Genetic Information Processing
g307.t1	K12864	CTNNBL1; beta-catenin-like protein 1	03040 Spliceosome	Transcription	Genetic Information Processing
g311.t1	K20403	TTI1; TELO2-interacting protein 1	04150 mTOR signaling pathway	Signal transduction	Environmental Information Processing
g323.t1	K17399	DNMT3B; DNA (cytosine-5)-methyltransferase 3B [EC:2.1.1.37]	00270 Cysteine and methionine metabolism	Amino acid metabolism	Metabolism
g328.t1	K03691	POFUT; peptide-O-fucosyltransferase [EC:2.4.1.221]	00514 Other types of O-glycan biosynthesis	Glycan biosynthesis and metabolism	Metabolism
g336.t1	K00907	MYLK; myosin-light-chain kinase [EC:2.7.11.18]	04810 Regulation of actin cytoskeleton	Cell motility	Cellular Processes
g336.t1	K00907	MYLK; myosin-light-chain kinase [EC:2.7.11.18]	04510 Focal adhesion	Cellular community - eukaryotes	Cellular Processes
g336.t1	K00907	MYLK; myosin-light-chain kinase [EC:2.7.11.18]	04020 Calcium signaling pathway	Signal transduction	Environmental Information Processing
g336.t1	K00907	MYLK; myosin-light-chain kinase [EC:2.7.11.18]	04270 Vascular smooth muscle contraction	Circulatory system	Organismal Systems
g336.t1	K00907	MYLK; myosin-light-chain kinase [EC:2.7.11.18]	04371 Apelin signaling pathway	Signal transduction	Environmental Information Processing
g338.t1	K04570	BCL2L1; Bcl-2-like 1 (apoptosis regulator Bcl-X)	04621 NOD-like receptor signaling pathway	Immune system	Organismal Systems
g338.t1	K04570	BCL2L1; Bcl-2-like 1 (apoptosis regulator Bcl-X)	04140 Autophagy - animal	Transport and catabolism	Cellular Processes
g338.t1	K04570	BCL2L1; Bcl-2-like 1 (apoptosis regulator Bcl-X)	04137 Mitophagy - animal	Transport and catabolism	Cellular Processes
g338.t1	K04570	BCL2L1; Bcl-2-like 1 (apoptosis regulator Bcl-X)	04210 Apoptosis	Cell growth and death	Cellular Processes
g341.t1	K04680	ID1; DNA-binding protein inhibitor ID1	04350 TGF-beta signaling pathway	Signal transduction	Environmental Information Processing
g352.t1	K06700	PSMF1; proteasome inhibitor subunit 1 (PI31)	03050 Proteasome	Folding, sorting and degradation	Genetic Information Processing
g357.t1	K14012	SHP1; UBX domain-containing protein 1	04141 Protein processing in endoplasmic reticulum	Folding, sorting and degradation	Genetic Information Processing
g371.t1	K00854	xylB; xylulokinase [EC:2.7.1.17]	00040 Pentose and glucuronate interconversions	Carbohydrate metabolism	Metabolism
g374.t1	K05668	ABCC5; ATP-binding cassette, subfamily C (CFTR/MRP), member 5	02010 ABC transporters	Membrane transport	Environmental Information Processing
g375.t1	K03240	EIF2B5; translation initiation factor eIF-2B subunit epsilon	03013 RNA transport	Translation	Genetic Information Processing
g376.t1	K02353	DVL; segment polarity protein dishevelled	04310 Wnt signaling pathway	Signal transduction	Environmental Information Processing
g376.t1	K02353	DVL; segment polarity protein dishevelled	04150 mTOR signaling pathway	Signal transduction	Environmental Information Processing
g376.t1	K02353	DVL; segment polarity protein dishevelled	04916 Melanogenesis	Endocrine system	Organismal Systems
g376.t1	K02353	DVL; segment polarity protein dishevelled	04330 Notch signaling pathway	Signal transduction	Environmental Information Processing
g377.t1	K11826	AP2M1; AP-2 complex subunit mu-1	04144 Endocytosis	Transport and catabolism	Cellular Processes
g382.t1	K03845	ALG3; alpha-1,3-mannosyltransferase [EC:2.4.1.258]	00510 N-Glycan biosynthesis	Glycan biosynthesis and metabolism	Metabolism
g388.t1	K03028	PSMD2; 26S proteasome regulatory subunit N1	03050 Proteasome	Folding, sorting and degradation	Genetic Information Processing
g389.t1	K03260	EIF4G; translation initiation factor 4G	03013 RNA transport	Translation	Genetic Information Processing
g390.t1	K03260	EIF4G; translation initiation factor 4G	03013 RNA transport	Translation	Genetic Information Processing
g394.t1	K04657	CHRD; chordin	04350 TGF-beta signaling pathway	Signal transduction	Environmental Information Processing
g395.t1	K06854	THPO; thrombopoietin	04060 Cytokine-cytokine receptor interaction	Signaling molecules and interaction	Environmental Information Processing
g396.t1	K03016	RPB8; DNA-directed RNA polymerases I, II, and III subunit RPABC3	00230 Purine metabolism	Nucleotide metabolism	Metabolism
g396.t1	K03016	RPB8; DNA-directed RNA polymerases I, II, and III subunit RPABC3	00240 Pyrimidine metabolism	Nucleotide metabolism	Metabolism
g396.t1	K03016	RPB8; DNA-directed RNA polymerases I, II, and III subunit RPABC3	04623 Cytosolic DNA-sensing pathway	Immune system	Organismal Systems
g396.t1	K03016	RPB8; DNA-directed RNA polymerases I, II, and III subunit RPABC3	03020 RNA polymerase	Transcription	Genetic Information Processing
g402.t1	K01875	SARS; seryl-tRNA synthetase [EC:6.1.1.11]	00970 Aminoacyl-tRNA biosynthesis	Translation	Genetic Information Processing
g407.t1	K07297	ADIPOR; adiponectin receptor	04920 Adipocytokine signaling pathway	Endocrine system	Organismal Systems
g409.t1	K13960	UBE2T; ubiquitin-conjugating enzyme E2 T [EC:2.3.2.23]	03460 Fanconi anemia pathway	Replication and repair	Genetic Information Processing
g412.t1	K13644	CEPT1; choline/ethanolamine phosphotransferase [EC:2.7.8.1 2.7.8.2]	00440 Phosphonate and phosphinate metabolism	Metabolism of other amino acids	Metabolism
g412.t1	K13644	CEPT1; choline/ethanolamine phosphotransferase [EC:2.7.8.1 2.7.8.2]	00565 Ether lipid metabolism	Lipid metabolism	Metabolism
g412.t1	K13644	CEPT1; choline/ethanolamine phosphotransferase [EC:2.7.8.1 2.7.8.2]	00564 Glycerophospholipid metabolism	Lipid metabolism	Metabolism
g415.t1	K04265	ADORA1; adenosine A1 receptor	04080 Neuroactive ligand-receptor interaction	Signaling molecules and interaction	Environmental Information Processing
g419.t1	K13748	MGAT4C; alpha-1,3-mannosylglycoprotein beta-1,4-N-acetylglucosaminyltransferase C [EC:2.4.1.201 2.4.1.145]	00510 N-Glycan biosynthesis	Glycan biosynthesis and metabolism	Metabolism
g424.t1	K12329	PPP1R12B; protein phosphatase 1 regulatory subunit 12B	04810 Regulation of actin cytoskeleton	Cell motility	Cellular Processes
g424.t1	K12329	PPP1R12B; protein phosphatase 1 regulatory subunit 12B	04510 Focal adhesion	Cellular community - eukaryotes	Cellular Processes
g424.t1	K12329	PPP1R12B; protein phosphatase 1 regulatory subunit 12B	04270 Vascular smooth muscle contraction	Circulatory system	Organismal Systems
g431.t1	K04282	TRHR; thyrotropin-releasing hormone receptor	04080 Neuroactive ligand-receptor interaction	Signaling molecules and interaction	Environmental Information Processing
g431.t1	K04282	TRHR; thyrotropin-releasing hormone receptor	04020 Calcium signaling pathway	Signal transduction	Environmental Information Processing
g441.t1	K01488	add; adenosine deaminase [EC:3.5.4.4]	00230 Purine metabolism	Nucleotide metabolism	Metabolism
g446.t1	K16197	YWHAB_Q_Z; 14-3-3 protein beta/theta/zeta	04114 Oocyte meiosis	Cell growth and death	Cellular Processes
g446.t1	K16197	YWHAB_Q_Z; 14-3-3 protein beta/theta/zeta	04110 Cell cycle	Cell growth and death	Cellular Processes
g451.t1	K05699	ACTN1_4; actinin alpha 1/4	04810 Regulation of actin cytoskeleton	Cell motility	Cellular Processes
g451.t1	K05699	ACTN1_4; actinin alpha 1/4	04510 Focal adhesion	Cellular community - eukaryotes	Cellular Processes
g451.t1	K05699	ACTN1_4; actinin alpha 1/4	04530 Tight junction	Cellular community - eukaryotes	Cellular Processes
g451.t1	K05699	ACTN1_4; actinin alpha 1/4	04520 Adherens junction	Cellular community - eukaryotes	Cellular Processes
g454.t1	K00710	GALNT; polypeptide N-acetylgalactosaminyltransferase [EC:2.4.1.41]	00512 Mucin type O-glycan biosynthesis	Glycan biosynthesis and metabolism	Metabolism
g459.t1	K04144	DRD1; dopamine receptor D1	04080 Neuroactive ligand-receptor interaction	Signaling molecules and interaction	Environmental Information Processing
g459.t1	K04144	DRD1; dopamine receptor D1	04540 Gap junction	Cellular community - eukaryotes	Cellular Processes
g459.t1	K04144	DRD1; dopamine receptor D1	04020 Calcium signaling pathway	Signal transduction	Environmental Information Processing
g463.t1	K11129	NHP2; H/ACA ribonucleoprotein complex subunit 2	03008 Ribosome biogenesis in eukaryotes	Translation	Genetic Information Processing
g465.t1	K00733	B4GALT7; xylosylprotein 4-beta-galactosyltransferase [EC:2.4.1.133]	00534 Glycosaminoglycan biosynthesis - heparan sulfate / heparin	Glycan biosynthesis and metabolism	Metabolism
g465.t1	K00733	B4GALT7; xylosylprotein 4-beta-galactosyltransferase [EC:2.4.1.133]	00532 Glycosaminoglycan biosynthesis - chondroitin sulfate / dermatan sulfate	Glycan biosynthesis and metabolism	Metabolism
g466.t1	K10082	LMAN2; lectin, mannose-binding 2	04141 Protein processing in endoplasmic reticulum	Folding, sorting and degradation	Genetic Information Processing
g470.t1	K08291	GRK4_5_6; G protein-coupled receptor kinase [EC:2.7.11.16]	04144 Endocytosis	Transport and catabolism	Cellular Processes
g480.t1	K15588	NSD1; histone-lysine N-methyltransferase NSD1 [EC:2.1.1.43]	00310 Lysine degradation	Amino acid metabolism	Metabolism
g481.t1	K05095	FGFR4; fibroblast growth factor receptor 4 [EC:2.7.10.1]	04810 Regulation of actin cytoskeleton	Cell motility	Cellular Processes
g481.t1	K05095	FGFR4; fibroblast growth factor receptor 4 [EC:2.7.10.1]	04144 Endocytosis	Transport and catabolism	Cellular Processes
g481.t1	K05095	FGFR4; fibroblast growth factor receptor 4 [EC:2.7.10.1]	04010 MAPK signaling pathway	Signal transduction	Environmental Information Processing
g483.t1	K00844	HK; hexokinase [EC:2.7.1.1]	00500 Starch and sucrose metabolism	Carbohydrate metabolism	Metabolism
g483.t1	K00844	HK; hexokinase [EC:2.7.1.1]	00051 Fructose and mannose metabolism	Carbohydrate metabolism	Metabolism
g483.t1	K00844	HK; hexokinase [EC:2.7.1.1]	01200 Carbon metabolism	Metabolism	Metabolism
g483.t1	K00844	HK; hexokinase [EC:2.7.1.1]	00052 Galactose metabolism	Carbohydrate metabolism	Metabolism
g483.t1	K00844	HK; hexokinase [EC:2.7.1.1]	00524 Neomycin, kanamycin and gentamicin biosynthesis	Biosynthesis of other secondary metabolites	Metabolism
g483.t1	K00844	HK; hexokinase [EC:2.7.1.1]	04910 Insulin signaling pathway	Endocrine system	Organismal Systems
g483.t1	K00844	HK; hexokinase [EC:2.7.1.1]	00010 Glycolysis / Gluconeogenesis	Carbohydrate metabolism	Metabolism
g483.t1	K00844	HK; hexokinase [EC:2.7.1.1]	00520 Amino sugar and nucleotide sugar metabolism	Carbohydrate metabolism	Metabolism
g486.t1	K03259	EIF4E; translation initiation factor 4E	04910 Insulin signaling pathway	Endocrine system	Organismal Systems
g486.t1	K03259	EIF4E; translation initiation factor 4E	04150 mTOR signaling pathway	Signal transduction	Environmental Information Processing
g486.t1	K03259	EIF4E; translation initiation factor 4E	03013 RNA transport	Translation	Genetic Information Processing
g491.t1	K04645	CLTB; clathrin light chain B	04142 Lysosome	Transport and catabolism	Cellular Processes
g491.t1	K04645	CLTB; clathrin light chain B	04144 Endocytosis	Transport and catabolism	Cellular Processes
g497.t1	K12880	THOC3; THO complex subunit 3	03040 Spliceosome	Transcription	Genetic Information Processing
g497.t1	K12880	THOC3; THO complex subunit 3	03013 RNA transport	Translation	Genetic Information Processing
g498.t1	K04150	HRH2; histamine receptor H2	04080 Neuroactive ligand-receptor interaction	Signaling molecules and interaction	Environmental Information Processing
g498.t1	K04150	HRH2; histamine receptor H2	04020 Calcium signaling pathway	Signal transduction	Environmental Information Processing
g513.t1	K09260	MEF2A; MADS-box transcription enhancer factor 2A	04371 Apelin signaling pathway	Signal transduction	Environmental Information Processing
g517.t1	K04710	CERS; ceramide synthetase [EC:2.3.1.24]	00600 Sphingolipid metabolism	Lipid metabolism	Metabolism
g522.t1	K11182	AOC1; diamine oxidase [EC:1.4.3.22]	00330 Arginine and proline metabolism	Amino acid metabolism	Metabolism
g522.t1	K11182	AOC1; diamine oxidase [EC:1.4.3.22]	00380 Tryptophan metabolism	Amino acid metabolism	Metabolism
g522.t1	K11182	AOC1; diamine oxidase [EC:1.4.3.22]	00340 Histidine metabolism	Amino acid metabolism	Metabolism
g529.t1	K09661	MGAT5B; mannosyl alpha-1,6-glycoprotein beta-1,6-N-acetyl-glucosaminyltransferase, isozyme B [EC:2.4.1.-]	00515 Mannose type O-glycan biosyntheis	Glycan biosynthesis and metabolism	Metabolism
g529.t1	K09661	MGAT5B; mannosyl alpha-1,6-glycoprotein beta-1,6-N-acetyl-glucosaminyltransferase, isozyme B [EC:2.4.1.-]	00510 N-Glycan biosynthesis	Glycan biosynthesis and metabolism	Metabolism
g531.t1	K12891	SFRS2; splicing factor, arginine/serine-rich 2	05168 Herpes simplex infection	Infectious diseases	Human Diseases
g531.t1	K12891	SFRS2; splicing factor, arginine/serine-rich 2	03040 Spliceosome	Transcription	Genetic Information Processing
g533.t1	K03479	SIAT7A; alpha-N-acetylgalactosaminide alpha-2,6-sialyltransferase (sialyltransferase 7A) [EC:2.4.99.3]	00512 Mucin type O-glycan biosynthesis	Glycan biosynthesis and metabolism	Metabolism
g538.t1	K00669	AANAT; arylalkylamine N-acetyltransferase [EC:2.3.1.87]	00380 Tryptophan metabolism	Amino acid metabolism	Metabolism
g539.t1	K10581	UBE2O; ubiquitin-conjugating enzyme E2 O [EC:2.3.2.24]	04120 Ubiquitin mediated proteolysis	Folding, sorting and degradation	Genetic Information Processing
g540.t1	K04718	SPHK; sphingosine kinase [EC:2.7.1.91]	00600 Sphingolipid metabolism	Lipid metabolism	Metabolism
g540.t1	K04718	SPHK; sphingosine kinase [EC:2.7.1.91]	04370 VEGF signaling pathway	Signal transduction	Environmental Information Processing
g540.t1	K04718	SPHK; sphingosine kinase [EC:2.7.1.91]	04020 Calcium signaling pathway	Signal transduction	Environmental Information Processing
g540.t1	K04718	SPHK; sphingosine kinase [EC:2.7.1.91]	04371 Apelin signaling pathway	Signal transduction	Environmental Information Processing
g546.t1	K04499	RUVBL1; RuvB-like protein 1 (pontin 52)	04310 Wnt signaling pathway	Signal transduction	Environmental Information Processing
g551.t1	K12666	OST1; oligosaccharyltransferase complex subunit alpha (ribophorin I)	04141 Protein processing in endoplasmic reticulum	Folding, sorting and degradation	Genetic Information Processing
g551.t1	K12666	OST1; oligosaccharyltransferase complex subunit alpha (ribophorin I)	00510 N-Glycan biosynthesis	Glycan biosynthesis and metabolism	Metabolism
g552.t1	K07897	RAB7A; Ras-related protein Rab-7A	04145 Phagosome	Transport and catabolism	Cellular Processes
g552.t1	K07897	RAB7A; Ras-related protein Rab-7A	04140 Autophagy - animal	Transport and catabolism	Cellular Processes
g552.t1	K07897	RAB7A; Ras-related protein Rab-7A	05132 Salmonella infection	Infectious diseases	Human Diseases
g552.t1	K07897	RAB7A; Ras-related protein Rab-7A	04144 Endocytosis	Transport and catabolism	Cellular Processes
g552.t1	K07897	RAB7A; Ras-related protein Rab-7A	04137 Mitophagy - animal	Transport and catabolism	Cellular Processes
g554.t1	K11251	H2A; histone H2A	04217 Necroptosis	Cell growth and death	Cellular Processes
g560.t1	K07756	IP6K; inositol-hexakisphosphate 5-kinase [EC:2.7.4.21]	04070 Phosphatidylinositol signaling system	Signal transduction	Environmental Information Processing
g563.t1	K04437	FLNA; filamin	05132 Salmonella infection	Infectious diseases	Human Diseases
g563.t1	K04437	FLNA; filamin	04510 Focal adhesion	Cellular community - eukaryotes	Cellular Processes
g563.t1	K04437	FLNA; filamin	04010 MAPK signaling pathway	Signal transduction	Environmental Information Processing
g569.t1	K15618	BCL6; B-cell lymphoma 6 protein	04068 FoxO signaling pathway	Signal transduction	Environmental Information Processing
g574.t1	K06744	PDCD1; programmed cell death protein 1	04514 Cell adhesion molecules (CAMs)	Signaling molecules and interaction	Environmental Information Processing
g575.t1	K00968	PCYT1; choline-phosphate cytidylyltransferase [EC:2.7.7.15]	00440 Phosphonate and phosphinate metabolism	Metabolism of other amino acids	Metabolism
g575.t1	K00968	PCYT1; choline-phosphate cytidylyltransferase [EC:2.7.7.15]	00564 Glycerophospholipid metabolism	Lipid metabolism	Metabolism
g578.t1	K06503	TFRC; transferrin receptor	04216 Ferroptosis	Cell growth and death	Cellular Processes
g578.t1	K06503	TFRC; transferrin receptor	04144 Endocytosis	Transport and catabolism	Cellular Processes
g578.t1	K06503	TFRC; transferrin receptor	04145 Phagosome	Transport and catabolism	Cellular Processes
g582.t1	K19330	RUBCN; run domain Beclin-1 interacting and cysteine-rich containing protein	04140 Autophagy - animal	Transport and catabolism	Cellular Processes
g587.t1	K11433	SETMAR; histone-lysine N-methyltransferase SETMAR [EC:2.1.1.43]	00310 Lysine degradation	Amino acid metabolism	Metabolism
g588.t1	K13444	SUMF1; sulfatase modifying factor 1	04142 Lysosome	Transport and catabolism	Cellular Processes
g589.t1	K04958	ITPR1; inositol 1,4,5-triphosphate receptor type 1	04114 Oocyte meiosis	Cell growth and death	Cellular Processes
g589.t1	K04958	ITPR1; inositol 1,4,5-triphosphate receptor type 1	04540 Gap junction	Cellular community - eukaryotes	Cellular Processes
g589.t1	K04958	ITPR1; inositol 1,4,5-triphosphate receptor type 1	04210 Apoptosis	Cell growth and death	Cellular Processes
g589.t1	K04958	ITPR1; inositol 1,4,5-triphosphate receptor type 1	04270 Vascular smooth muscle contraction	Circulatory system	Organismal Systems
g589.t1	K04958	ITPR1; inositol 1,4,5-triphosphate receptor type 1	04621 NOD-like receptor signaling pathway	Immune system	Organismal Systems
g589.t1	K04958	ITPR1; inositol 1,4,5-triphosphate receptor type 1	04070 Phosphatidylinositol signaling system	Signal transduction	Environmental Information Processing
g589.t1	K04958	ITPR1; inositol 1,4,5-triphosphate receptor type 1	04371 Apelin signaling pathway	Signal transduction	Environmental Information Processing
g589.t1	K04958	ITPR1; inositol 1,4,5-triphosphate receptor type 1	04912 GnRH signaling pathway	Endocrine system	Organismal Systems
g589.t1	K04958	ITPR1; inositol 1,4,5-triphosphate receptor type 1	04140 Autophagy - animal	Transport and catabolism	Cellular Processes
g589.t1	K04958	ITPR1; inositol 1,4,5-triphosphate receptor type 1	04020 Calcium signaling pathway	Signal transduction	Environmental Information Processing
g591.t1	K10773	NTH; endonuclease III [EC:4.2.99.18]	03410 Base excision repair	Replication and repair	Genetic Information Processing
g592.t1	K07207	TSC2; tuberous sclerosis 2	04115 p53 signaling pathway	Cell growth and death	Cellular Processes
g592.t1	K07207	TSC2; tuberous sclerosis 2	04140 Autophagy - animal	Transport and catabolism	Cellular Processes
g592.t1	K07207	TSC2; tuberous sclerosis 2	04150 mTOR signaling pathway	Signal transduction	Environmental Information Processing
g592.t1	K07207	TSC2; tuberous sclerosis 2	04910 Insulin signaling pathway	Endocrine system	Organismal Systems
g596.t1	K14459	HEX; hexosaminidase [EC:3.2.1.52]	00511 Other glycan degradation	Glycan biosynthesis and metabolism	Metabolism
g597.t1	K08266	MLST8; target of rapamycin complex subunit LST8	04150 mTOR signaling pathway	Signal transduction	Environmental Information Processing
g597.t1	K08266	MLST8; target of rapamycin complex subunit LST8	04140 Autophagy - animal	Transport and catabolism	Cellular Processes
g597.t1	K08266	MLST8; target of rapamycin complex subunit LST8	04136 Autophagy - other eukaryotes	Transport and catabolism	Cellular Processes
g605.t1	K10848	ERCC4; DNA excision repair protein ERCC-4 [EC:3.1.-.-]	03460 Fanconi anemia pathway	Replication and repair	Genetic Information Processing
g605.t1	K10848	ERCC4; DNA excision repair protein ERCC-4 [EC:3.1.-.-]	03420 Nucleotide excision repair	Replication and repair	Genetic Information Processing
g607.t1	K01148	PARN; poly(A)-specific ribonuclease [EC:3.1.13.4]	03018 RNA degradation	Folding, sorting and degradation	Genetic Information Processing
g610.t1	K19363	LITAF; lipopolysaccharide-induced tumor necrosis factor-alpha factor	04142 Lysosome	Transport and catabolism	Cellular Processes
g612.t1	K16194	EIF2AK1; eukaryotic translation initiation factor 2-alpha kinase 1 [EC:2.7.11.1]	05168 Herpes simplex infection	Infectious diseases	Human Diseases
g612.t1	K16194	EIF2AK1; eukaryotic translation initiation factor 2-alpha kinase 1 [EC:2.7.11.1]	04141 Protein processing in endoplasmic reticulum	Folding, sorting and degradation	Genetic Information Processing
g612.t1	K16194	EIF2AK1; eukaryotic translation initiation factor 2-alpha kinase 1 [EC:2.7.11.1]	05164 Influenza A	Infectious diseases	Human Diseases
g614.t1	K10858	PMS2; DNA mismatch repair protein PMS2	03460 Fanconi anemia pathway	Replication and repair	Genetic Information Processing
g614.t1	K10858	PMS2; DNA mismatch repair protein PMS2	03430 Mismatch repair	Replication and repair	Genetic Information Processing
g631.t1	K08008	NOX1; NADPH oxidase 1	04933 AGE-RAGE signaling pathway in diabetic complications	Endocrine and metabolic diseases	Human Diseases
g632.t1	K14407	CSTF2; cleavage stimulation factor subunit 2	03015 mRNA surveillance pathway	Translation	Genetic Information Processing
g646.t1	K04710	CERS; ceramide synthetase [EC:2.3.1.24]	00600 Sphingolipid metabolism	Lipid metabolism	Metabolism
g658.t1	K00893	DCK; deoxycitidine kinase [EC:2.7.1.74]	00240 Pyrimidine metabolism	Nucleotide metabolism	Metabolism
g658.t1	K00893	DCK; deoxycitidine kinase [EC:2.7.1.74]	00230 Purine metabolism	Nucleotide metabolism	Metabolism
g659.t1	K00807	LTC4S; leukotriene-C4 synthase [EC:4.4.1.20]	00590 Arachidonic acid metabolism	Lipid metabolism	Metabolism
g660.t1	K08054	CANX; calnexin	04141 Protein processing in endoplasmic reticulum	Folding, sorting and degradation	Genetic Information Processing
g660.t1	K08054	CANX; calnexin	04145 Phagosome	Transport and catabolism	Cellular Processes
g661.t1	K06061	MAML; mastermind	04330 Notch signaling pathway	Signal transduction	Environmental Information Processing
g662.t1	K00807	LTC4S; leukotriene-C4 synthase [EC:4.4.1.20]	00590 Arachidonic acid metabolism	Lipid metabolism	Metabolism
g663.t1	K00738	MGAT4A_B; alpha-1,3-mannosylglycoprotein beta-1,4-N-acetylglucosaminyltransferase A/B [EC:2.4.1.145]	00510 N-Glycan biosynthesis	Glycan biosynthesis and metabolism	Metabolism
g664.t1	K14381	SQSTM1; sequestosome 1	04217 Necroptosis	Cell growth and death	Cellular Processes
g664.t1	K14381	SQSTM1; sequestosome 1	04137 Mitophagy - animal	Transport and catabolism	Cellular Processes
g667.t1	K05097	FLT4; FMS-like tyrosine kinase 4 [EC:2.7.10.1]	04510 Focal adhesion	Cellular community - eukaryotes	Cellular Processes
g667.t1	K05097	FLT4; FMS-like tyrosine kinase 4 [EC:2.7.10.1]	04060 Cytokine-cytokine receptor interaction	Signaling molecules and interaction	Environmental Information Processing
g669.t1	K04205	NPY2R; neuropeptide Y receptor type 2	04080 Neuroactive ligand-receptor interaction	Signaling molecules and interaction	Environmental Information Processing
g671.t1	K05090	CSF1R; macrophage colony-stimulating factor 1 receptor [EC:2.7.10.1]	04144 Endocytosis	Transport and catabolism	Cellular Processes
g671.t1	K05090	CSF1R; macrophage colony-stimulating factor 1 receptor [EC:2.7.10.1]	04060 Cytokine-cytokine receptor interaction	Signaling molecules and interaction	Environmental Information Processing
g672.t1	K05089	PDGFRB; platelet-derived growth factor receptor beta [EC:2.7.10.1]	04810 Regulation of actin cytoskeleton	Cell motility	Cellular Processes
g672.t1	K05089	PDGFRB; platelet-derived growth factor receptor beta [EC:2.7.10.1]	04510 Focal adhesion	Cellular community - eukaryotes	Cellular Processes
g672.t1	K05089	PDGFRB; platelet-derived growth factor receptor beta [EC:2.7.10.1]	04020 Calcium signaling pathway	Signal transduction	Environmental Information Processing
g672.t1	K05089	PDGFRB; platelet-derived growth factor receptor beta [EC:2.7.10.1]	04010 MAPK signaling pathway	Signal transduction	Environmental Information Processing
g672.t1	K05089	PDGFRB; platelet-derived growth factor receptor beta [EC:2.7.10.1]	04540 Gap junction	Cellular community - eukaryotes	Cellular Processes
g672.t1	K05089	PDGFRB; platelet-derived growth factor receptor beta [EC:2.7.10.1]	04060 Cytokine-cytokine receptor interaction	Signaling molecules and interaction	Environmental Information Processing
g675.t1	K04515	CAMK2; calcium/calmodulin-dependent protein kinase (CaM kinase) II [EC:2.7.11.17]	04114 Oocyte meiosis	Cell growth and death	Cellular Processes
g675.t1	K04515	CAMK2; calcium/calmodulin-dependent protein kinase (CaM kinase) II [EC:2.7.11.17]	04261 Adrenergic signaling in cardiomyocytes	Circulatory system	Organismal Systems
g675.t1	K04515	CAMK2; calcium/calmodulin-dependent protein kinase (CaM kinase) II [EC:2.7.11.17]	04310 Wnt signaling pathway	Signal transduction	Environmental Information Processing
g675.t1	K04515	CAMK2; calcium/calmodulin-dependent protein kinase (CaM kinase) II [EC:2.7.11.17]	04012 ErbB signaling pathway	Signal transduction	Environmental Information Processing
g675.t1	K04515	CAMK2; calcium/calmodulin-dependent protein kinase (CaM kinase) II [EC:2.7.11.17]	04916 Melanogenesis	Endocrine system	Organismal Systems
g675.t1	K04515	CAMK2; calcium/calmodulin-dependent protein kinase (CaM kinase) II [EC:2.7.11.17]	04912 GnRH signaling pathway	Endocrine system	Organismal Systems
g675.t1	K04515	CAMK2; calcium/calmodulin-dependent protein kinase (CaM kinase) II [EC:2.7.11.17]	04217 Necroptosis	Cell growth and death	Cellular Processes
g675.t1	K04515	CAMK2; calcium/calmodulin-dependent protein kinase (CaM kinase) II [EC:2.7.11.17]	04020 Calcium signaling pathway	Signal transduction	Environmental Information Processing
g677.t1	K14562	TCOF1; Treacher Collins syndrome protein	03008 Ribosome biogenesis in eukaryotes	Translation	Genetic Information Processing
g678.t1	K06505	CD74; CD74 antigen	05168 Herpes simplex infection	Infectious diseases	Human Diseases
g679.t1	K02576	NDST1; heparan sulfate N-deacetylase/N-sulfotransferase NDST1 [EC:3.1.1.- 2.8.2.-]	00534 Glycosaminoglycan biosynthesis - heparan sulfate / heparin	Glycan biosynthesis and metabolism	Metabolism
g680.t1	K21112	SYNPO; synaptopodin	04530 Tight junction	Cellular community - eukaryotes	Cellular Processes
g683.t1	K12872	RBM22; pre-mRNA-splicing factor RBM22/SLT11	03040 Spliceosome	Transcription	Genetic Information Processing
g685.t1	K00432	gpx; glutathione peroxidase [EC:1.11.1.9]	00590 Arachidonic acid metabolism	Lipid metabolism	Metabolism
g685.t1	K00432	gpx; glutathione peroxidase [EC:1.11.1.9]	00480 Glutathione metabolism	Metabolism of other amino acids	Metabolism
g691.t1	K12383	GM2A; ganglioside GM2 activator	04142 Lysosome	Transport and catabolism	Cellular Processes
g696.t1	K05193	GLRA1; glycine receptor alpha-1	04080 Neuroactive ligand-receptor interaction	Signaling molecules and interaction	Environmental Information Processing
g698.t1	K04359	PDGFA; platelet-derived growth factor subunit A	04810 Regulation of actin cytoskeleton	Cell motility	Cellular Processes
g698.t1	K04359	PDGFA; platelet-derived growth factor subunit A	04510 Focal adhesion	Cellular community - eukaryotes	Cellular Processes
g698.t1	K04359	PDGFA; platelet-derived growth factor subunit A	04010 MAPK signaling pathway	Signal transduction	Environmental Information Processing
g698.t1	K04359	PDGFA; platelet-derived growth factor subunit A	04540 Gap junction	Cellular community - eukaryotes	Cellular Processes
g698.t1	K04359	PDGFA; platelet-derived growth factor subunit A	04060 Cytokine-cytokine receptor interaction	Signaling molecules and interaction	Environmental Information Processing
g699.t1	K04739	PRKAR; cAMP-dependent protein kinase regulator	04910 Insulin signaling pathway	Endocrine system	Organismal Systems
g712.t1	K21068	MICALL2; MICAL-like protein 2	04530 Tight junction	Cellular community - eukaryotes	Cellular Processes
g714.t1	K12316	GAA; lysosomal alpha-glucosidase [EC:3.2.1.20]	00052 Galactose metabolism	Carbohydrate metabolism	Metabolism
g714.t1	K12316	GAA; lysosomal alpha-glucosidase [EC:3.2.1.20]	04142 Lysosome	Transport and catabolism	Cellular Processes
g714.t1	K12316	GAA; lysosomal alpha-glucosidase [EC:3.2.1.20]	00500 Starch and sucrose metabolism	Carbohydrate metabolism	Metabolism
g730.t1	K01069	E3.1.2.6; hydroxyacylglutathione hydrolase [EC:3.1.2.6]	00620 Pyruvate metabolism	Carbohydrate metabolism	Metabolism
g731.t1	K01557	FAHD1; acylpyruvate hydrolase [EC:3.7.1.5]	00350 Tyrosine metabolism	Amino acid metabolism	Metabolism
g735.t1	K02925	RP-L3e; large subunit ribosomal protein L3e	03010 Ribosome	Translation	Genetic Information Processing
g736.t1	K03966	NDUFB10; NADH dehydrogenase (ubiquinone) 1 beta subcomplex subunit 10	00190 Oxidative phosphorylation	Energy metabolism	Metabolism
g737.t1	K02981	RP-S2e; small subunit ribosomal protein S2e	03010 Ribosome	Translation	Genetic Information Processing
g739.t1	K06491	NCAM; neural cell adhesion molecule	04514 Cell adhesion molecules (CAMs)	Signaling molecules and interaction	Environmental Information Processing
g742.t1	K05692	ACTB_G1; actin beta/gamma 1	04810 Regulation of actin cytoskeleton	Cell motility	Cellular Processes
g742.t1	K05692	ACTB_G1; actin beta/gamma 1	05132 Salmonella infection	Infectious diseases	Human Diseases
g742.t1	K05692	ACTB_G1; actin beta/gamma 1	04510 Focal adhesion	Cellular community - eukaryotes	Cellular Processes
g742.t1	K05692	ACTB_G1; actin beta/gamma 1	04210 Apoptosis	Cell growth and death	Cellular Processes
g742.t1	K05692	ACTB_G1; actin beta/gamma 1	04520 Adherens junction	Cellular community - eukaryotes	Cellular Processes
g742.t1	K05692	ACTB_G1; actin beta/gamma 1	04530 Tight junction	Cellular community - eukaryotes	Cellular Processes
g742.t1	K05692	ACTB_G1; actin beta/gamma 1	04145 Phagosome	Transport and catabolism	Cellular Processes
g742.t1	K05692	ACTB_G1; actin beta/gamma 1	05164 Influenza A	Infectious diseases	Human Diseases
g745.t1	K04241	UTS2R; urotensin 2 receptor	04080 Neuroactive ligand-receptor interaction	Signaling molecules and interaction	Environmental Information Processing
g746.t1	K04678	SMURF; E3 ubiquitin ligase SMURF1/2 [EC:2.3.2.26]	04350 TGF-beta signaling pathway	Signal transduction	Environmental Information Processing
g746.t1	K04678	SMURF; E3 ubiquitin ligase SMURF1/2 [EC:2.3.2.26]	04144 Endocytosis	Transport and catabolism	Cellular Processes
g746.t1	K04678	SMURF; E3 ubiquitin ligase SMURF1/2 [EC:2.3.2.26]	04120 Ubiquitin mediated proteolysis	Folding, sorting and degradation	Genetic Information Processing
g746.t1	K04678	SMURF; E3 ubiquitin ligase SMURF1/2 [EC:2.3.2.26]	04340 Hedgehog signaling pathway	Signal transduction	Environmental Information Processing
g748.t1	K05757	ARPC1A_B; actin related protein 2/3 complex, subunit 1A/1B	04810 Regulation of actin cytoskeleton	Cell motility	Cellular Processes
g748.t1	K05757	ARPC1A_B; actin related protein 2/3 complex, subunit 1A/1B	04144 Endocytosis	Transport and catabolism	Cellular Processes
g748.t1	K05757	ARPC1A_B; actin related protein 2/3 complex, subunit 1A/1B	05132 Salmonella infection	Infectious diseases	Human Diseases
g751.t1	K04432	MAP2K3; mitogen-activated protein kinase kinase 3 [EC:2.7.12.2]	05164 Influenza A	Infectious diseases	Human Diseases
g751.t1	K04432	MAP2K3; mitogen-activated protein kinase kinase 3 [EC:2.7.12.2]	04010 MAPK signaling pathway	Signal transduction	Environmental Information Processing
g751.t1	K04432	MAP2K3; mitogen-activated protein kinase kinase 3 [EC:2.7.12.2]	04620 Toll-like receptor signaling pathway	Immune system	Organismal Systems
g751.t1	K04432	MAP2K3; mitogen-activated protein kinase kinase 3 [EC:2.7.12.2]	04912 GnRH signaling pathway	Endocrine system	Organismal Systems
g757.t1	K05150	TNFRSF13B; tumor necrosis factor receptor superfamily member 13B	04060 Cytokine-cytokine receptor interaction	Signaling molecules and interaction	Environmental Information Processing
g757.t1	K05150	TNFRSF13B; tumor necrosis factor receptor superfamily member 13B	04672 Intestinal immune network for IgA production	Immune system	Organismal Systems
g760.t1	K09594	FLCN; folliculin	04150 mTOR signaling pathway	Signal transduction	Environmental Information Processing
g761.t1	K01081	E3.1.3.5; 5'-nucleotidase [EC:3.1.3.5]	00760 Nicotinate and nicotinamide metabolism	Metabolism of cofactors and vitamins	Metabolism
g761.t1	K01081	E3.1.3.5; 5'-nucleotidase [EC:3.1.3.5]	00240 Pyrimidine metabolism	Nucleotide metabolism	Metabolism
g761.t1	K01081	E3.1.3.5; 5'-nucleotidase [EC:3.1.3.5]	00230 Purine metabolism	Nucleotide metabolism	Metabolism
g764.t1	K00551	PEMT; phosphatidylethanolamine N-methyltransferase [EC:2.1.1.17]	00564 Glycerophospholipid metabolism	Lipid metabolism	Metabolism
g767.t1	K07197	SREBP1; sterol regulatory element-binding transcription factor 1	04910 Insulin signaling pathway	Endocrine system	Organismal Systems
g775.t1	K06094	LLGL; lethal(2) giant larvae protein	04530 Tight junction	Cellular community - eukaryotes	Cellular Processes
g779.t1	K03165	TOP3; DNA topoisomerase III [EC:5.99.1.2]	03460 Fanconi anemia pathway	Replication and repair	Genetic Information Processing
g779.t1	K03165	TOP3; DNA topoisomerase III [EC:5.99.1.2]	03440 Homologous recombination	Replication and repair	Genetic Information Processing
g781.t1	K00600	glyA; glycine hydroxymethyltransferase [EC:2.1.2.1]	01200 Carbon metabolism	Metabolism	Metabolism
g781.t1	K00600	glyA; glycine hydroxymethyltransferase [EC:2.1.2.1]	00630 Glyoxylate and dicarboxylate metabolism	Carbohydrate metabolism	Metabolism
g781.t1	K00600	glyA; glycine hydroxymethyltransferase [EC:2.1.2.1]	00670 One carbon pool by folate	Metabolism of cofactors and vitamins	Metabolism
g781.t1	K00600	glyA; glycine hydroxymethyltransferase [EC:2.1.2.1]	01230 Biosynthesis of amino acids	Metabolism	Metabolism
g781.t1	K00600	glyA; glycine hydroxymethyltransferase [EC:2.1.2.1]	00260 Glycine, serine and threonine metabolism	Amino acid metabolism	Metabolism
g796.t1	K07374	TUBA; tubulin alpha	04145 Phagosome	Transport and catabolism	Cellular Processes
g796.t1	K07374	TUBA; tubulin alpha	04530 Tight junction	Cellular community - eukaryotes	Cellular Processes
g796.t1	K07374	TUBA; tubulin alpha	04540 Gap junction	Cellular community - eukaryotes	Cellular Processes
g796.t1	K07374	TUBA; tubulin alpha	04210 Apoptosis	Cell growth and death	Cellular Processes
g799.t1	K12599	SKI2; antiviral helicase SKI2 [EC:3.6.4.-]	03018 RNA degradation	Folding, sorting and degradation	Genetic Information Processing
g804.t1	K18019	PTPN7; tyrosine-protein phosphatase non-receptor type 7 [EC:3.1.3.48]	04010 MAPK signaling pathway	Signal transduction	Environmental Information Processing
g808.t1	K04857	CACNA1S; voltage-dependent calcium channel L type alpha-1S	04260 Cardiac muscle contraction	Circulatory system	Organismal Systems
g808.t1	K04857	CACNA1S; voltage-dependent calcium channel L type alpha-1S	04020 Calcium signaling pathway	Signal transduction	Environmental Information Processing
g808.t1	K04857	CACNA1S; voltage-dependent calcium channel L type alpha-1S	04270 Vascular smooth muscle contraction	Circulatory system	Organismal Systems
g808.t1	K04857	CACNA1S; voltage-dependent calcium channel L type alpha-1S	04010 MAPK signaling pathway	Signal transduction	Environmental Information Processing
g808.t1	K04857	CACNA1S; voltage-dependent calcium channel L type alpha-1S	04261 Adrenergic signaling in cardiomyocytes	Circulatory system	Organismal Systems
g808.t1	K04857	CACNA1S; voltage-dependent calcium channel L type alpha-1S	04912 GnRH signaling pathway	Endocrine system	Organismal Systems
g809.t1	K04702	PIM1; proto-oncogene serine/threonine-protein kinase Pim-1 [EC:2.7.11.1]	04933 AGE-RAGE signaling pathway in diabetic complications	Endocrine and metabolic diseases	Human Diseases
g812.t1	K04441	P38; p38 MAP kinase [EC:2.7.11.24]	04114 Oocyte meiosis	Cell growth and death	Cellular Processes
g812.t1	K04441	P38; p38 MAP kinase [EC:2.7.11.24]	04933 AGE-RAGE signaling pathway in diabetic complications	Endocrine and metabolic diseases	Human Diseases
g812.t1	K04441	P38; p38 MAP kinase [EC:2.7.11.24]	04370 VEGF signaling pathway	Signal transduction	Environmental Information Processing
g812.t1	K04441	P38; p38 MAP kinase [EC:2.7.11.24]	05132 Salmonella infection	Infectious diseases	Human Diseases
g812.t1	K04441	P38; p38 MAP kinase [EC:2.7.11.24]	04010 MAPK signaling pathway	Signal transduction	Environmental Information Processing
g812.t1	K04441	P38; p38 MAP kinase [EC:2.7.11.24]	04261 Adrenergic signaling in cardiomyocytes	Circulatory system	Organismal Systems
g812.t1	K04441	P38; p38 MAP kinase [EC:2.7.11.24]	04914 Progesterone-mediated oocyte maturation	Endocrine system	Organismal Systems
g812.t1	K04441	P38; p38 MAP kinase [EC:2.7.11.24]	04621 NOD-like receptor signaling pathway	Immune system	Organismal Systems
g812.t1	K04441	P38; p38 MAP kinase [EC:2.7.11.24]	04068 FoxO signaling pathway	Signal transduction	Environmental Information Processing
g812.t1	K04441	P38; p38 MAP kinase [EC:2.7.11.24]	04620 Toll-like receptor signaling pathway	Immune system	Organismal Systems
g812.t1	K04441	P38; p38 MAP kinase [EC:2.7.11.24]	05164 Influenza A	Infectious diseases	Human Diseases
g812.t1	K04441	P38; p38 MAP kinase [EC:2.7.11.24]	04622 RIG-I-like receptor signaling pathway	Immune system	Organismal Systems
g812.t1	K04441	P38; p38 MAP kinase [EC:2.7.11.24]	04912 GnRH signaling pathway	Endocrine system	Organismal Systems
g813.t1	K04441	P38; p38 MAP kinase [EC:2.7.11.24]	04114 Oocyte meiosis	Cell growth and death	Cellular Processes
g813.t1	K04441	P38; p38 MAP kinase [EC:2.7.11.24]	04933 AGE-RAGE signaling pathway in diabetic complications	Endocrine and metabolic diseases	Human Diseases
g813.t1	K04441	P38; p38 MAP kinase [EC:2.7.11.24]	04370 VEGF signaling pathway	Signal transduction	Environmental Information Processing
g813.t1	K04441	P38; p38 MAP kinase [EC:2.7.11.24]	05132 Salmonella infection	Infectious diseases	Human Diseases
g813.t1	K04441	P38; p38 MAP kinase [EC:2.7.11.24]	04010 MAPK signaling pathway	Signal transduction	Environmental Information Processing
g813.t1	K04441	P38; p38 MAP kinase [EC:2.7.11.24]	04261 Adrenergic signaling in cardiomyocytes	Circulatory system	Organismal Systems
g813.t1	K04441	P38; p38 MAP kinase [EC:2.7.11.24]	04914 Progesterone-mediated oocyte maturation	Endocrine system	Organismal Systems
g813.t1	K04441	P38; p38 MAP kinase [EC:2.7.11.24]	04621 NOD-like receptor signaling pathway	Immune system	Organismal Systems
g813.t1	K04441	P38; p38 MAP kinase [EC:2.7.11.24]	04068 FoxO signaling pathway	Signal transduction	Environmental Information Processing
g813.t1	K04441	P38; p38 MAP kinase [EC:2.7.11.24]	04620 Toll-like receptor signaling pathway	Immune system	Organismal Systems
g813.t1	K04441	P38; p38 MAP kinase [EC:2.7.11.24]	05164 Influenza A	Infectious diseases	Human Diseases
g813.t1	K04441	P38; p38 MAP kinase [EC:2.7.11.24]	04622 RIG-I-like receptor signaling pathway	Immune system	Organismal Systems
g813.t1	K04441	P38; p38 MAP kinase [EC:2.7.11.24]	04912 GnRH signaling pathway	Endocrine system	Organismal Systems
g814.t1	K15409	SRPK1; serine/threonine-protein kinase SRPK1 [EC:2.7.11.1]	05168 Herpes simplex infection	Infectious diseases	Human Diseases
g820.t1	K12351	SMPD2; sphingomyelin phosphodiesterase 2 [EC:3.1.4.12]	00600 Sphingolipid metabolism	Lipid metabolism	Metabolism
g825.t1	K06474	CD34; CD34 antigen	04514 Cell adhesion molecules (CAMs)	Signaling molecules and interaction	Environmental Information Processing
g832.t1	K13719	OTU1; ubiquitin thioesterase OTU1 [EC:3.1.2.-]	04141 Protein processing in endoplasmic reticulum	Folding, sorting and degradation	Genetic Information Processing
g835.t1	K13073	PIGR; polymeric immunoglobulin receptor	04672 Intestinal immune network for IgA production	Immune system	Organismal Systems
g836.t1	K05444	IL19_20_24; interleukin 19/20/24	04060 Cytokine-cytokine receptor interaction	Signaling molecules and interaction	Environmental Information Processing
g837.t1	K05443	IL10; interleukin 10	04068 FoxO signaling pathway	Signal transduction	Environmental Information Processing
g837.t1	K05443	IL10; interleukin 10	04060 Cytokine-cytokine receptor interaction	Signaling molecules and interaction	Environmental Information Processing
g837.t1	K05443	IL10; interleukin 10	04672 Intestinal immune network for IgA production	Immune system	Organismal Systems
g838.t1	K04443	MAPKAPK2; mitogen-activated protein kinase-activated protein kinase 2 [EC:2.7.11.1]	04370 VEGF signaling pathway	Signal transduction	Environmental Information Processing
g838.t1	K04443	MAPKAPK2; mitogen-activated protein kinase-activated protein kinase 2 [EC:2.7.11.1]	04010 MAPK signaling pathway	Signal transduction	Environmental Information Processing
g841.t1	K07211	IKBKE; inhibitor of nuclear factor kappa-B kinase subunit epsilon [EC:2.7.11.10]	05168 Herpes simplex infection	Infectious diseases	Human Diseases
g841.t1	K07211	IKBKE; inhibitor of nuclear factor kappa-B kinase subunit epsilon [EC:2.7.11.10]	04621 NOD-like receptor signaling pathway	Immune system	Organismal Systems
g841.t1	K07211	IKBKE; inhibitor of nuclear factor kappa-B kinase subunit epsilon [EC:2.7.11.10]	05164 Influenza A	Infectious diseases	Human Diseases
g841.t1	K07211	IKBKE; inhibitor of nuclear factor kappa-B kinase subunit epsilon [EC:2.7.11.10]	04622 RIG-I-like receptor signaling pathway	Immune system	Organismal Systems
g841.t1	K07211	IKBKE; inhibitor of nuclear factor kappa-B kinase subunit epsilon [EC:2.7.11.10]	04620 Toll-like receptor signaling pathway	Immune system	Organismal Systems
g841.t1	K07211	IKBKE; inhibitor of nuclear factor kappa-B kinase subunit epsilon [EC:2.7.11.10]	04623 Cytosolic DNA-sensing pathway	Immune system	Organismal Systems
g850.t1	K01228	GCS1; mannosyl-oligosaccharide glucosidase [EC:3.2.1.106]	04141 Protein processing in endoplasmic reticulum	Folding, sorting and degradation	Genetic Information Processing
g850.t1	K01228	GCS1; mannosyl-oligosaccharide glucosidase [EC:3.2.1.106]	00510 N-Glycan biosynthesis	Glycan biosynthesis and metabolism	Metabolism
g853.t1	K19006	PLCH; phosphatidylinositol phospholipase C, eta [EC:3.1.4.11]	00562 Inositol phosphate metabolism	Carbohydrate metabolism	Metabolism
g856.t1	K14442	DHX36; ATP-dependent RNA helicase DHX36 [EC:3.6.4.13]	03018 RNA degradation	Folding, sorting and degradation	Genetic Information Processing
g858.t1	K04270	P2RY1; purinergic receptor P2Y, G protein-coupled, 1	04080 Neuroactive ligand-receptor interaction	Signaling molecules and interaction	Environmental Information Processing
g865.t1	K08388	P2RY13; purinergic receptor P2Y, G protein-coupled, 13	04080 Neuroactive ligand-receptor interaction	Signaling molecules and interaction	Environmental Information Processing
g867.t1	K04299	P2RY14; purinergic receptor P2Y, G protein-coupled, 14	04080 Neuroactive ligand-receptor interaction	Signaling molecules and interaction	Environmental Information Processing
g885.t1	K00750	GYG1; glycogenin [EC:2.4.1.186]	00500 Starch and sucrose metabolism	Carbohydrate metabolism	Metabolism
g889.t1	K06055	HES5; hairy and enhancer of split 5	04330 Notch signaling pathway	Signal transduction	Environmental Information Processing
g890.t1	K06055	HES5; hairy and enhancer of split 5	04330 Notch signaling pathway	Signal transduction	Environmental Information Processing
g892.t1	K06055	HES5; hairy and enhancer of split 5	04330 Notch signaling pathway	Signal transduction	Environmental Information Processing
g893.t1	K09680	coaW; type II pantothenate kinase [EC:2.7.1.33]	00770 Pantothenate and CoA biosynthesis	Metabolism of cofactors and vitamins	Metabolism
g896.t1	K13346	PEX10; peroxin-10	04146 Peroxisome	Transport and catabolism	Cellular Processes
g901.t1	K18952	PRKCZ; atypical protein kinase C zeta type [EC:2.7.11.13]	04933 AGE-RAGE signaling pathway in diabetic complications	Endocrine and metabolic diseases	Human Diseases
g901.t1	K18952	PRKCZ; atypical protein kinase C zeta type [EC:2.7.11.13]	04144 Endocytosis	Transport and catabolism	Cellular Processes
g901.t1	K18952	PRKCZ; atypical protein kinase C zeta type [EC:2.7.11.13]	04530 Tight junction	Cellular community - eukaryotes	Cellular Processes
g901.t1	K18952	PRKCZ; atypical protein kinase C zeta type [EC:2.7.11.13]	04910 Insulin signaling pathway	Endocrine system	Organismal Systems
g902.t1	K05184	GABRD; gamma-aminobutyric acid receptor subunit delta	04080 Neuroactive ligand-receptor interaction	Signaling molecules and interaction	Environmental Information Processing
g906.t1	K00858	ppnK; NAD+ kinase [EC:2.7.1.23]	00760 Nicotinate and nicotinamide metabolism	Metabolism of cofactors and vitamins	Metabolism
g913.t1	K15544	SSU72; RNA polymerase II subunit A C-terminal domain phosphatase SSU72 [EC:3.1.3.16]	03015 mRNA surveillance pathway	Translation	Genetic Information Processing
g922.t1	K06785	JAM3; junctional adhesion molecule 3	04530 Tight junction	Cellular community - eukaryotes	Cellular Processes
g922.t1	K06785	JAM3; junctional adhesion molecule 3	04514 Cell adhesion molecules (CAMs)	Signaling molecules and interaction	Environmental Information Processing
g924.t1	K18466	VPS26; vacuolar protein sorting-associated protein 26	04144 Endocytosis	Transport and catabolism	Cellular Processes
g926.t1	K11538	ACAD8; isobutyryl-CoA dehydrogenase [EC:1.3.99.-]	00280 Valine, leucine and isoleucine degradation	Amino acid metabolism	Metabolism
g935.t1	K02864	RP-L10; large subunit ribosomal protein L10	03010 Ribosome	Translation	Genetic Information Processing
g938.t1	K14293	KPNB1; importin subunit beta-1	03013 RNA transport	Translation	Genetic Information Processing
g950.t1	K00966	GMPP; mannose-1-phosphate guanylyltransferase [EC:2.7.7.13]	00051 Fructose and mannose metabolism	Carbohydrate metabolism	Metabolism
g950.t1	K00966	GMPP; mannose-1-phosphate guanylyltransferase [EC:2.7.7.13]	00520 Amino sugar and nucleotide sugar metabolism	Carbohydrate metabolism	Metabolism
g956.t1	K09508	DNAJB2; DnaJ homolog subfamily B member 2	04141 Protein processing in endoplasmic reticulum	Folding, sorting and degradation	Genetic Information Processing
g960.t1	K17907	ATG9; autophagy-related protein 9	04140 Autophagy - animal	Transport and catabolism	Cellular Processes
g960.t1	K17907	ATG9; autophagy-related protein 9	04136 Autophagy - other eukaryotes	Transport and catabolism	Cellular Processes
g960.t1	K17907	ATG9; autophagy-related protein 9	04137 Mitophagy - animal	Transport and catabolism	Cellular Processes
g961.t1	K05661	ABCB6; ATP-binding cassette, subfamily B (MDR/TAP), member 6	02010 ABC transporters	Membrane transport	Environmental Information Processing
g965.t1	K11989	IHH; indian hedgehog	04340 Hedgehog signaling pathway	Signal transduction	Environmental Information Processing
g971.t1	K01357	WNT10; wingless-type MMTV integration site family, member 10	04916 Melanogenesis	Endocrine system	Organismal Systems
g971.t1	K01357	WNT10; wingless-type MMTV integration site family, member 10	04150 mTOR signaling pathway	Signal transduction	Environmental Information Processing
g971.t1	K01357	WNT10; wingless-type MMTV integration site family, member 10	04310 Wnt signaling pathway	Signal transduction	Environmental Information Processing
g972.t1	K00445	WNT6; wingless-type MMTV integration site family, member 6	04916 Melanogenesis	Endocrine system	Organismal Systems
g972.t1	K00445	WNT6; wingless-type MMTV integration site family, member 6	04150 mTOR signaling pathway	Signal transduction	Environmental Information Processing
g972.t1	K00445	WNT6; wingless-type MMTV integration site family, member 6	04310 Wnt signaling pathway	Signal transduction	Environmental Information Processing
g973.t1	K00488	CYP27A; cholestanetriol 26-monooxygenase [EC:1.14.15.15]	03320 PPAR signaling pathway	Endocrine system	Organismal Systems
g973.t1	K00488	CYP27A; cholestanetriol 26-monooxygenase [EC:1.14.15.15]	00120 Primary bile acid biosynthesis	Lipid metabolism	Metabolism
g978.t1	K05857	PLCD; phosphatidylinositol phospholipase C, delta [EC:3.1.4.11]	04933 AGE-RAGE signaling pathway in diabetic complications	Endocrine and metabolic diseases	Human Diseases
g978.t1	K05857	PLCD; phosphatidylinositol phospholipase C, delta [EC:3.1.4.11]	04020 Calcium signaling pathway	Signal transduction	Environmental Information Processing
g978.t1	K05857	PLCD; phosphatidylinositol phospholipase C, delta [EC:3.1.4.11]	00562 Inositol phosphate metabolism	Carbohydrate metabolism	Metabolism
g978.t1	K05857	PLCD; phosphatidylinositol phospholipase C, delta [EC:3.1.4.11]	04070 Phosphatidylinositol signaling system	Signal transduction	Environmental Information Processing
g981.t1	K12347	SLC11A1; natural resistance-associated macrophage protein 1	04142 Lysosome	Transport and catabolism	Cellular Processes
g987.t1	K07903	RAB10; Ras-related protein Rab-10	04144 Endocytosis	Transport and catabolism	Cellular Processes
g989.t1	K07515	HADHA; enoyl-CoA hydratase / long-chain 3-hydroxyacyl-CoA dehydrogenase [EC:4.2.1.17 1.1.1.211]	01040 Biosynthesis of unsaturated fatty acids	Lipid metabolism	Metabolism
g989.t1	K07515	HADHA; enoyl-CoA hydratase / long-chain 3-hydroxyacyl-CoA dehydrogenase [EC:4.2.1.17 1.1.1.211]	01200 Carbon metabolism	Metabolism	Metabolism
g989.t1	K07515	HADHA; enoyl-CoA hydratase / long-chain 3-hydroxyacyl-CoA dehydrogenase [EC:4.2.1.17 1.1.1.211]	00640 Propanoate metabolism	Carbohydrate metabolism	Metabolism
g989.t1	K07515	HADHA; enoyl-CoA hydratase / long-chain 3-hydroxyacyl-CoA dehydrogenase [EC:4.2.1.17 1.1.1.211]	00280 Valine, leucine and isoleucine degradation	Amino acid metabolism	Metabolism
g989.t1	K07515	HADHA; enoyl-CoA hydratase / long-chain 3-hydroxyacyl-CoA dehydrogenase [EC:4.2.1.17 1.1.1.211]	00062 Fatty acid elongation	Lipid metabolism	Metabolism
g989.t1	K07515	HADHA; enoyl-CoA hydratase / long-chain 3-hydroxyacyl-CoA dehydrogenase [EC:4.2.1.17 1.1.1.211]	00071 Fatty acid degradation	Lipid metabolism	Metabolism
g989.t1	K07515	HADHA; enoyl-CoA hydratase / long-chain 3-hydroxyacyl-CoA dehydrogenase [EC:4.2.1.17 1.1.1.211]	00310 Lysine degradation	Amino acid metabolism	Metabolism
g989.t1	K07515	HADHA; enoyl-CoA hydratase / long-chain 3-hydroxyacyl-CoA dehydrogenase [EC:4.2.1.17 1.1.1.211]	00650 Butanoate metabolism	Carbohydrate metabolism	Metabolism
g989.t1	K07515	HADHA; enoyl-CoA hydratase / long-chain 3-hydroxyacyl-CoA dehydrogenase [EC:4.2.1.17 1.1.1.211]	00410 beta-Alanine metabolism	Metabolism of other amino acids	Metabolism
g989.t1	K07515	HADHA; enoyl-CoA hydratase / long-chain 3-hydroxyacyl-CoA dehydrogenase [EC:4.2.1.17 1.1.1.211]	01212 Fatty acid metabolism	Metabolism	Metabolism
g989.t1	K07515	HADHA; enoyl-CoA hydratase / long-chain 3-hydroxyacyl-CoA dehydrogenase [EC:4.2.1.17 1.1.1.211]	00380 Tryptophan metabolism	Amino acid metabolism	Metabolism
g990.t1	K07509	HADHB; acetyl-CoA acyltransferase [EC:2.3.1.16]	00071 Fatty acid degradation	Lipid metabolism	Metabolism
g990.t1	K07509	HADHB; acetyl-CoA acyltransferase [EC:2.3.1.16]	00062 Fatty acid elongation	Lipid metabolism	Metabolism
g990.t1	K07509	HADHB; acetyl-CoA acyltransferase [EC:2.3.1.16]	00280 Valine, leucine and isoleucine degradation	Amino acid metabolism	Metabolism
g990.t1	K07509	HADHB; acetyl-CoA acyltransferase [EC:2.3.1.16]	01212 Fatty acid metabolism	Metabolism	Metabolism
g997.t1	K08557	AR; androgen receptor	04114 Oocyte meiosis	Cell growth and death	Cellular Processes
g999.t1	K05163	EDA2R; tumor necrosis factor receptor superfamily member 27	04060 Cytokine-cytokine receptor interaction	Signaling molecules and interaction	Environmental Information Processing
g1000.t1	K04210	GPR83; G protein-coupled receptor 83	04080 Neuroactive ligand-receptor interaction	Signaling molecules and interaction	Environmental Information Processing
g1001.t1	K04210	GPR83; G protein-coupled receptor 83	04080 Neuroactive ligand-receptor interaction	Signaling molecules and interaction	Environmental Information Processing
g1002.t1	K14735	HEPH; hephaestin [EC:1.16.3.1]	00860 Porphyrin and chlorophyll metabolism	Metabolism of cofactors and vitamins	Metabolism
g1012.t1	K04227	AVPR1B; arginine vasopressin receptor 1B	04080 Neuroactive ligand-receptor interaction	Signaling molecules and interaction	Environmental Information Processing
g1012.t1	K04227	AVPR1B; arginine vasopressin receptor 1B	04020 Calcium signaling pathway	Signal transduction	Environmental Information Processing
g1012.t1	K04227	AVPR1B; arginine vasopressin receptor 1B	04270 Vascular smooth muscle contraction	Circulatory system	Organismal Systems
g1014.t1	K01382	CTSE; cathepsin E [EC:3.4.23.34]	04142 Lysosome	Transport and catabolism	Cellular Processes
g1019.t1	K04376	ELK4; ETS domain-containing protein Elk-4	04010 MAPK signaling pathway	Signal transduction	Environmental Information Processing
g1028.t1	K06760	CNTN2; contactin 2	04514 Cell adhesion molecules (CAMs)	Signaling molecules and interaction	Environmental Information Processing
g1029.t1	K06757	NFASC; neurofascin	04514 Cell adhesion molecules (CAMs)	Signaling molecules and interaction	Environmental Information Processing
g1031.t1	K10127	MDM4; protein Mdm4	04115 p53 signaling pathway	Cell growth and death	Cellular Processes
g1034.t1	K06229	SUFU; suppressor of fused	04340 Hedgehog signaling pathway	Signal transduction	Environmental Information Processing
g1054.t1	K16794	PAFAH1B1; platelet-activating factor acetylhydrolase IB subunit alpha	00565 Ether lipid metabolism	Lipid metabolism	Metabolism
g1072.t1	K10147	PPM1D; protein phosphatase 1D [EC:3.1.3.16]	04115 p53 signaling pathway	Cell growth and death	Cellular Processes
g1094.t1	K07418	CYP2J; cytochrome P450 family 2 subfamily J [EC:1.14.14.1]	00591 Linoleic acid metabolism	Lipid metabolism	Metabolism
g1094.t1	K07418	CYP2J; cytochrome P450 family 2 subfamily J [EC:1.14.14.1]	00590 Arachidonic acid metabolism	Lipid metabolism	Metabolism
g1095.t1	K03362	FBXW1_11; F-box and WD-40 domain protein 1/11	04114 Oocyte meiosis	Cell growth and death	Cellular Processes
g1095.t1	K03362	FBXW1_11; F-box and WD-40 domain protein 1/11	04310 Wnt signaling pathway	Signal transduction	Environmental Information Processing
g1095.t1	K03362	FBXW1_11; F-box and WD-40 domain protein 1/11	04120 Ubiquitin mediated proteolysis	Folding, sorting and degradation	Genetic Information Processing
g1095.t1	K03362	FBXW1_11; F-box and WD-40 domain protein 1/11	04340 Hedgehog signaling pathway	Signal transduction	Environmental Information Processing
g1096.t1	K03265	ETF1; peptide chain release factor subunit 1	03015 mRNA surveillance pathway	Translation	Genetic Information Processing
g1097.t1	K04043	dnaK; molecular chaperone DnaK	03018 RNA degradation	Folding, sorting and degradation	Genetic Information Processing
g1100.t1	K05691	CTNNA; catenin alpha	04520 Adherens junction	Cellular community - eukaryotes	Cellular Processes
g1101.t1	K14001	SIL1; nucleotide exchange factor SIL1	04141 Protein processing in endoplasmic reticulum	Folding, sorting and degradation	Genetic Information Processing
g1117.t1	K08022	ALOX15B; arachidonate 15-lipoxygenase (second type) / 8-lipoxygenase (S-type) [EC:1.13.11.33 1.13.11.-]	00590 Arachidonic acid metabolism	Lipid metabolism	Metabolism
g1123.t1	K00910	ADRBK; beta-adrenergic-receptor kinase [EC:2.7.11.15]	04144 Endocytosis	Transport and catabolism	Cellular Processes
g1123.t1	K00910	ADRBK; beta-adrenergic-receptor kinase [EC:2.7.11.15]	04340 Hedgehog signaling pathway	Signal transduction	Environmental Information Processing
g1125.t1	K05766	SSH; protein phosphatase slingshot [EC:3.1.3.16 3.1.3.48]	04810 Regulation of actin cytoskeleton	Cell motility	Cellular Processes
g1127.t1	K05421	BSF3; B-cell stimulating factor 3	04060 Cytokine-cytokine receptor interaction	Signaling molecules and interaction	Environmental Information Processing
g1129.t1	K06269	PPP1C; serine/threonine-protein phosphatase PP1 catalytic subunit [EC:3.1.3.16]	04810 Regulation of actin cytoskeleton	Cell motility	Cellular Processes
g1129.t1	K06269	PPP1C; serine/threonine-protein phosphatase PP1 catalytic subunit [EC:3.1.3.16]	04114 Oocyte meiosis	Cell growth and death	Cellular Processes
g1129.t1	K06269	PPP1C; serine/threonine-protein phosphatase PP1 catalytic subunit [EC:3.1.3.16]	03015 mRNA surveillance pathway	Translation	Genetic Information Processing
g1129.t1	K06269	PPP1C; serine/threonine-protein phosphatase PP1 catalytic subunit [EC:3.1.3.16]	04261 Adrenergic signaling in cardiomyocytes	Circulatory system	Organismal Systems
g1129.t1	K06269	PPP1C; serine/threonine-protein phosphatase PP1 catalytic subunit [EC:3.1.3.16]	04510 Focal adhesion	Cellular community - eukaryotes	Cellular Processes
g1129.t1	K06269	PPP1C; serine/threonine-protein phosphatase PP1 catalytic subunit [EC:3.1.3.16]	04270 Vascular smooth muscle contraction	Circulatory system	Organismal Systems
g1129.t1	K06269	PPP1C; serine/threonine-protein phosphatase PP1 catalytic subunit [EC:3.1.3.16]	04910 Insulin signaling pathway	Endocrine system	Organismal Systems
g1129.t1	K06269	PPP1C; serine/threonine-protein phosphatase PP1 catalytic subunit [EC:3.1.3.16]	05168 Herpes simplex infection	Infectious diseases	Human Diseases
g1130.t1	K14755	CRNS1; carnosine synthase [EC:6.3.2.11]	00330 Arginine and proline metabolism	Amino acid metabolism	Metabolism
g1130.t1	K14755	CRNS1; carnosine synthase [EC:6.3.2.11]	00410 beta-Alanine metabolism	Metabolism of other amino acids	Metabolism
g1130.t1	K14755	CRNS1; carnosine synthase [EC:6.3.2.11]	00340 Histidine metabolism	Amino acid metabolism	Metabolism
g1135.t1	K12617	PATL1; DNA topoisomerase 2-associated protein PAT1	03018 RNA degradation	Folding, sorting and degradation	Genetic Information Processing
g1140.t1	K00659	BAAT; bile acid-CoA:amino acid N-acyltransferase [EC:2.3.1.65 3.1.2.2]	00430 Taurine and hypotaurine metabolism	Metabolism of other amino acids	Metabolism
g1140.t1	K00659	BAAT; bile acid-CoA:amino acid N-acyltransferase [EC:2.3.1.65 3.1.2.2]	00120 Primary bile acid biosynthesis	Lipid metabolism	Metabolism
g1140.t1	K00659	BAAT; bile acid-CoA:amino acid N-acyltransferase [EC:2.3.1.65 3.1.2.2]	04146 Peroxisome	Transport and catabolism	Cellular Processes
g1140.t1	K00659	BAAT; bile acid-CoA:amino acid N-acyltransferase [EC:2.3.1.65 3.1.2.2]	01040 Biosynthesis of unsaturated fatty acids	Lipid metabolism	Metabolism
g1143.t1	K10599	PRPF19; pre-mRNA-processing factor 19 [EC:2.3.2.27]	04120 Ubiquitin mediated proteolysis	Folding, sorting and degradation	Genetic Information Processing
g1143.t1	K10599	PRPF19; pre-mRNA-processing factor 19 [EC:2.3.2.27]	03040 Spliceosome	Transcription	Genetic Information Processing
g1146.t1	K06456	CD6; T-cell surface glycoprotein CD6	04514 Cell adhesion molecules (CAMs)	Signaling molecules and interaction	Environmental Information Processing
g1148.t1	K12185	VPS37; ESCRT-I complex subunit VPS37	04144 Endocytosis	Transport and catabolism	Cellular Processes
g1151.t1	K10610	DDB1; DNA damage-binding protein 1	04120 Ubiquitin mediated proteolysis	Folding, sorting and degradation	Genetic Information Processing
g1151.t1	K10610	DDB1; DNA damage-binding protein 1	03420 Nucleotide excision repair	Replication and repair	Genetic Information Processing
g1152.t1	K00863	DAK; triose/dihydroxyacetone kinase / FAD-AMP lyase (cyclizing) [EC:2.7.1.28 2.7.1.29 4.6.1.15]	00561 Glycerolipid metabolism	Lipid metabolism	Metabolism
g1152.t1	K00863	DAK; triose/dihydroxyacetone kinase / FAD-AMP lyase (cyclizing) [EC:2.7.1.28 2.7.1.29 4.6.1.15]	01200 Carbon metabolism	Metabolism	Metabolism
g1152.t1	K00863	DAK; triose/dihydroxyacetone kinase / FAD-AMP lyase (cyclizing) [EC:2.7.1.28 2.7.1.29 4.6.1.15]	00051 Fructose and mannose metabolism	Carbohydrate metabolism	Metabolism
g1152.t1	K00863	DAK; triose/dihydroxyacetone kinase / FAD-AMP lyase (cyclizing) [EC:2.7.1.28 2.7.1.29 4.6.1.15]	04622 RIG-I-like receptor signaling pathway	Immune system	Organismal Systems
g1153.t1	K00863	DAK; triose/dihydroxyacetone kinase / FAD-AMP lyase (cyclizing) [EC:2.7.1.28 2.7.1.29 4.6.1.15]	00561 Glycerolipid metabolism	Lipid metabolism	Metabolism
g1153.t1	K00863	DAK; triose/dihydroxyacetone kinase / FAD-AMP lyase (cyclizing) [EC:2.7.1.28 2.7.1.29 4.6.1.15]	01200 Carbon metabolism	Metabolism	Metabolism
g1153.t1	K00863	DAK; triose/dihydroxyacetone kinase / FAD-AMP lyase (cyclizing) [EC:2.7.1.28 2.7.1.29 4.6.1.15]	00051 Fructose and mannose metabolism	Carbohydrate metabolism	Metabolism
g1153.t1	K00863	DAK; triose/dihydroxyacetone kinase / FAD-AMP lyase (cyclizing) [EC:2.7.1.28 2.7.1.29 4.6.1.15]	04622 RIG-I-like receptor signaling pathway	Immune system	Organismal Systems
g1156.t1	K14398	CPSF6_7; cleavage and polyadenylation specificity factor subunit 6/7	03015 mRNA surveillance pathway	Translation	Genetic Information Processing
g1164.t1	K04799	FEN1; flap endonuclease-1 [EC:3.-.-.-]	03450 Non-homologous end-joining	Replication and repair	Genetic Information Processing
g1164.t1	K04799	FEN1; flap endonuclease-1 [EC:3.-.-.-]	03030 DNA replication	Replication and repair	Genetic Information Processing
g1164.t1	K04799	FEN1; flap endonuclease-1 [EC:3.-.-.-]	03410 Base excision repair	Replication and repair	Genetic Information Processing
g1170.t1	K02154	ATPeV0A; V-type H+-transporting ATPase subunit a	00190 Oxidative phosphorylation	Energy metabolism	Metabolism
g1170.t1	K02154	ATPeV0A; V-type H+-transporting ATPase subunit a	04142 Lysosome	Transport and catabolism	Cellular Processes
g1170.t1	K02154	ATPeV0A; V-type H+-transporting ATPase subunit a	04145 Phagosome	Transport and catabolism	Cellular Processes
g1174.t1	K05954	FNTB; protein farnesyltransferase subunit beta [EC:2.5.1.58]	00900 Terpenoid backbone biosynthesis	Metabolism of terpenoids and polyketides	Metabolism
g1176.t1	K00432	gpx; glutathione peroxidase [EC:1.11.1.9]	00590 Arachidonic acid metabolism	Lipid metabolism	Metabolism
g1176.t1	K00432	gpx; glutathione peroxidase [EC:1.11.1.9]	00480 Glutathione metabolism	Metabolism of other amino acids	Metabolism
g1181.t1	K14303	NUP160; nuclear pore complex protein Nup160	03013 RNA transport	Translation	Genetic Information Processing
g1186.t1	K03942	NDUFV1; NADH dehydrogenase (ubiquinone) flavoprotein 1 [EC:1.6.5.3 1.6.99.3]	00190 Oxidative phosphorylation	Energy metabolism	Metabolism
g1191.t1	K12800	NLRP3; NACHT, LRR and PYD domains-containing protein 3	04217 Necroptosis	Cell growth and death	Cellular Processes
g1191.t1	K12800	NLRP3; NACHT, LRR and PYD domains-containing protein 3	04621 NOD-like receptor signaling pathway	Immune system	Organismal Systems
g1191.t1	K12800	NLRP3; NACHT, LRR and PYD domains-containing protein 3	05164 Influenza A	Infectious diseases	Human Diseases
g1194.t1	K00616	E2.2.1.2; transaldolase [EC:2.2.1.2]	01230 Biosynthesis of amino acids	Metabolism	Metabolism
g1194.t1	K00616	E2.2.1.2; transaldolase [EC:2.2.1.2]	01200 Carbon metabolism	Metabolism	Metabolism
g1194.t1	K00616	E2.2.1.2; transaldolase [EC:2.2.1.2]	00030 Pentose phosphate pathway	Carbohydrate metabolism	Metabolism
g1197.t1	K04147	DRD4; dopamine receptor D4	04080 Neuroactive ligand-receptor interaction	Signaling molecules and interaction	Environmental Information Processing
g1200.t1	K18246	CA4; carbonic anhydrase 4 [EC:4.2.1.1]	00910 Nitrogen metabolism	Energy metabolism	Metabolism
g1203.t1	K05283	PIGW; phosphatidylinositol glycan, class W [EC:2.3.-.-]	00563 Glycosylphosphatidylinositol(GPI)-anchor biosynthesis	Glycan biosynthesis and metabolism	Metabolism
g1209.t1	K11262	ACACA; acetyl-CoA carboxylase / biotin carboxylase 1 [EC:6.4.1.2 6.3.4.14]	00254 Aflatoxin biosynthesis	Biosynthesis of other secondary metabolites	Metabolism
g1209.t1	K11262	ACACA; acetyl-CoA carboxylase / biotin carboxylase 1 [EC:6.4.1.2 6.3.4.14]	00620 Pyruvate metabolism	Carbohydrate metabolism	Metabolism
g1209.t1	K11262	ACACA; acetyl-CoA carboxylase / biotin carboxylase 1 [EC:6.4.1.2 6.3.4.14]	00061 Fatty acid biosynthesis	Lipid metabolism	Metabolism
g1209.t1	K11262	ACACA; acetyl-CoA carboxylase / biotin carboxylase 1 [EC:6.4.1.2 6.3.4.14]	00640 Propanoate metabolism	Carbohydrate metabolism	Metabolism
g1209.t1	K11262	ACACA; acetyl-CoA carboxylase / biotin carboxylase 1 [EC:6.4.1.2 6.3.4.14]	01212 Fatty acid metabolism	Metabolism	Metabolism
g1209.t1	K11262	ACACA; acetyl-CoA carboxylase / biotin carboxylase 1 [EC:6.4.1.2 6.3.4.14]	04910 Insulin signaling pathway	Endocrine system	Organismal Systems
g1218.t1	K14411	MSI; RNA-binding protein Musashi	03015 mRNA surveillance pathway	Translation	Genetic Information Processing
g1230.t1	K14443	TOB; protein Tob/BTG	03018 RNA degradation	Folding, sorting and degradation	Genetic Information Processing
g1235.t1	K05667	ABCC3; ATP-binding cassette, subfamily C (CFTR/MRP), member 3	02010 ABC transporters	Membrane transport	Environmental Information Processing
g1236.t1	K04854	CACNA1G; voltage-dependent calcium channel T type alpha-1G	04020 Calcium signaling pathway	Signal transduction	Environmental Information Processing
g1236.t1	K04854	CACNA1G; voltage-dependent calcium channel T type alpha-1G	04010 MAPK signaling pathway	Signal transduction	Environmental Information Processing
g1241.t1	K00995	pgsA; CDP-diacylglycerol--glycerol-3-phosphate 3-phosphatidyltransferase [EC:2.7.8.5]	00564 Glycerophospholipid metabolism	Lipid metabolism	Metabolism
g1242.t1	K04696	SOCS3; suppressor of cytokine signaling 3	05168 Herpes simplex infection	Infectious diseases	Human Diseases
g1242.t1	K04696	SOCS3; suppressor of cytokine signaling 3	04920 Adipocytokine signaling pathway	Endocrine system	Organismal Systems
g1242.t1	K04696	SOCS3; suppressor of cytokine signaling 3	05164 Influenza A	Infectious diseases	Human Diseases
g1242.t1	K04696	SOCS3; suppressor of cytokine signaling 3	04910 Insulin signaling pathway	Endocrine system	Organismal Systems
g1242.t1	K04696	SOCS3; suppressor of cytokine signaling 3	04120 Ubiquitin mediated proteolysis	Folding, sorting and degradation	Genetic Information Processing
g1243.t1	K01620	ltaE; threonine aldolase [EC:4.1.2.48]	00260 Glycine, serine and threonine metabolism	Amino acid metabolism	Metabolism
g1243.t1	K01620	ltaE; threonine aldolase [EC:4.1.2.48]	01230 Biosynthesis of amino acids	Metabolism	Metabolism
g1244.t1	K01432	AFMID; arylformamidase [EC:3.5.1.9]	00630 Glyoxylate and dicarboxylate metabolism	Carbohydrate metabolism	Metabolism
g1244.t1	K01432	AFMID; arylformamidase [EC:3.5.1.9]	00380 Tryptophan metabolism	Amino acid metabolism	Metabolism
g1245.t1	K00857	tdk; thymidine kinase [EC:2.7.1.21]	00240 Pyrimidine metabolism	Nucleotide metabolism	Metabolism
g1245.t1	K00857	tdk; thymidine kinase [EC:2.7.1.21]	00983 Drug metabolism - other enzymes	Xenobiotics biodegradation and metabolism	Metabolism
g1250.t1	K12182	HGS; hepatocyte growth factor-regulated tyrosine kinase substrate	04144 Endocytosis	Transport and catabolism	Cellular Processes
g1250.t1	K12182	HGS; hepatocyte growth factor-regulated tyrosine kinase substrate	04145 Phagosome	Transport and catabolism	Cellular Processes
g1251.t1	K04583	GCGR; glucagon receptor	04080 Neuroactive ligand-receptor interaction	Signaling molecules and interaction	Environmental Information Processing
g1254.t1	K09580	PDIA1; protein disulfide-isomerase A1 [EC:5.3.4.1]	04141 Protein processing in endoplasmic reticulum	Folding, sorting and degradation	Genetic Information Processing
g1256.t1	K12881	THOC4; THO complex subunit 4	05168 Herpes simplex infection	Infectious diseases	Human Diseases
g1256.t1	K12881	THOC4; THO complex subunit 4	03015 mRNA surveillance pathway	Translation	Genetic Information Processing
g1256.t1	K12881	THOC4; THO complex subunit 4	03040 Spliceosome	Transcription	Genetic Information Processing
g1256.t1	K12881	THOC4; THO complex subunit 4	03013 RNA transport	Translation	Genetic Information Processing
g1257.t1	K05267	NPB; preproneuropeptide B	04080 Neuroactive ligand-receptor interaction	Signaling molecules and interaction	Environmental Information Processing
g1258.t1	K00967	PCYT2; ethanolamine-phosphate cytidylyltransferase [EC:2.7.7.14]	00440 Phosphonate and phosphinate metabolism	Metabolism of other amino acids	Metabolism
g1258.t1	K00967	PCYT2; ethanolamine-phosphate cytidylyltransferase [EC:2.7.7.14]	00564 Glycerophospholipid metabolism	Lipid metabolism	Metabolism
g1262.t1	K00286	proC; pyrroline-5-carboxylate reductase [EC:1.5.1.2]	01230 Biosynthesis of amino acids	Metabolism	Metabolism
g1262.t1	K00286	proC; pyrroline-5-carboxylate reductase [EC:1.5.1.2]	00330 Arginine and proline metabolism	Amino acid metabolism	Metabolism
g1265.t1	K19882	NOTUM; O-palmitoleoyl-L-serine hydrolase [EC:3.1.1.98]	04310 Wnt signaling pathway	Signal transduction	Environmental Information Processing
g1267.t1	K15360	STRA13; centromere protein X	03460 Fanconi anemia pathway	Replication and repair	Genetic Information Processing
g1269.t1	K07861	RAC3; Ras-related C3 botulinum toxin substrate 3	04810 Regulation of actin cytoskeleton	Cell motility	Cellular Processes
g1269.t1	K07861	RAC3; Ras-related C3 botulinum toxin substrate 3	04370 VEGF signaling pathway	Signal transduction	Environmental Information Processing
g1269.t1	K07861	RAC3; Ras-related C3 botulinum toxin substrate 3	04310 Wnt signaling pathway	Signal transduction	Environmental Information Processing
g1269.t1	K07861	RAC3; Ras-related C3 botulinum toxin substrate 3	04510 Focal adhesion	Cellular community - eukaryotes	Cellular Processes
g1269.t1	K07861	RAC3; Ras-related C3 botulinum toxin substrate 3	04010 MAPK signaling pathway	Signal transduction	Environmental Information Processing
g1269.t1	K07861	RAC3; Ras-related C3 botulinum toxin substrate 3	04520 Adherens junction	Cellular community - eukaryotes	Cellular Processes
g1270.t1	K03331	DCXR; L-xylulose reductase [EC:1.1.1.10]	00040 Pentose and glucuronate interconversions	Carbohydrate metabolism	Metabolism
g1273.t1	K00665	FASN; fatty acid synthase, animal type [EC:2.3.1.85]	04910 Insulin signaling pathway	Endocrine system	Organismal Systems
g1273.t1	K00665	FASN; fatty acid synthase, animal type [EC:2.3.1.85]	00061 Fatty acid biosynthesis	Lipid metabolism	Metabolism
g1273.t1	K00665	FASN; fatty acid synthase, animal type [EC:2.3.1.85]	01212 Fatty acid metabolism	Metabolism	Metabolism
g1280.t1	K06525	ITGB4; integrin beta 4	04810 Regulation of actin cytoskeleton	Cell motility	Cellular Processes
g1280.t1	K06525	ITGB4; integrin beta 4	04512 ECM-receptor interaction	Signaling molecules and interaction	Environmental Information Processing
g1280.t1	K06525	ITGB4; integrin beta 4	04510 Focal adhesion	Cellular community - eukaryotes	Cellular Processes
g1281.t1	K00849	galK; galactokinase [EC:2.7.1.6]	00052 Galactose metabolism	Carbohydrate metabolism	Metabolism
g1281.t1	K00849	galK; galactokinase [EC:2.7.1.6]	00520 Amino sugar and nucleotide sugar metabolism	Carbohydrate metabolism	Metabolism
g1293.t1	K03107	SRP68; signal recognition particle subunit SRP68	03060 Protein export	Folding, sorting and degradation	Genetic Information Processing
g1294.t1	K04231	GALR2; galanin receptor 2	04080 Neuroactive ligand-receptor interaction	Signaling molecules and interaction	Environmental Information Processing
g1295.t1	K07195	EXOC7; exocyst complex component 7	04910 Insulin signaling pathway	Endocrine system	Organismal Systems
g1300.t1	K04274	P2RY10; purinergic receptor P2Y, G protein-coupled, 10	04080 Neuroactive ligand-receptor interaction	Signaling molecules and interaction	Environmental Information Processing
g1304.t1	K12197	CHMP1; charged multivesicular body protein 1	04144 Endocytosis	Transport and catabolism	Cellular Processes
g1304.t1	K12197	CHMP1; charged multivesicular body protein 1	04217 Necroptosis	Cell growth and death	Cellular Processes
g1308.t1	K01874	MARS; methionyl-tRNA synthetase [EC:6.1.1.10]	00970 Aminoacyl-tRNA biosynthesis	Translation	Genetic Information Processing
g1308.t1	K01874	MARS; methionyl-tRNA synthetase [EC:6.1.1.10]	00450 Selenocompound metabolism	Metabolism of other amino acids	Metabolism
g1311.t1	K16622	BMP8; bone morphogenetic protein 8	04350 TGF-beta signaling pathway	Signal transduction	Environmental Information Processing
g1312.t1	K09564	PPIE; peptidyl-prolyl isomerase E (cyclophilin E) [EC:5.2.1.8]	03040 Spliceosome	Transcription	Genetic Information Processing
g1313.t1	K13126	PABPC; polyadenylate-binding protein	03018 RNA degradation	Folding, sorting and degradation	Genetic Information Processing
g1313.t1	K13126	PABPC; polyadenylate-binding protein	03015 mRNA surveillance pathway	Translation	Genetic Information Processing
g1313.t1	K13126	PABPC; polyadenylate-binding protein	03013 RNA transport	Translation	Genetic Information Processing
g1314.t1	K01081	E3.1.3.5; 5'-nucleotidase [EC:3.1.3.5]	00760 Nicotinate and nicotinamide metabolism	Metabolism of cofactors and vitamins	Metabolism
g1314.t1	K01081	E3.1.3.5; 5'-nucleotidase [EC:3.1.3.5]	00240 Pyrimidine metabolism	Nucleotide metabolism	Metabolism
g1314.t1	K01081	E3.1.3.5; 5'-nucleotidase [EC:3.1.3.5]	00230 Purine metabolism	Nucleotide metabolism	Metabolism
g1321.t1	K01074	PPT; palmitoyl-protein thioesterase [EC:3.1.2.22]	04142 Lysosome	Transport and catabolism	Cellular Processes
g1321.t1	K01074	PPT; palmitoyl-protein thioesterase [EC:3.1.2.22]	00062 Fatty acid elongation	Lipid metabolism	Metabolism
g1321.t1	K01074	PPT; palmitoyl-protein thioesterase [EC:3.1.2.22]	01212 Fatty acid metabolism	Metabolism	Metabolism
g1323.t1	K01784	galE; UDP-glucose 4-epimerase [EC:5.1.3.2]	00520 Amino sugar and nucleotide sugar metabolism	Carbohydrate metabolism	Metabolism
g1323.t1	K01784	galE; UDP-glucose 4-epimerase [EC:5.1.3.2]	00052 Galactose metabolism	Carbohydrate metabolism	Metabolism
g1324.t1	K01640	E4.1.3.4; hydroxymethylglutaryl-CoA lyase [EC:4.1.3.4]	00072 Synthesis and degradation of ketone bodies	Lipid metabolism	Metabolism
g1324.t1	K01640	E4.1.3.4; hydroxymethylglutaryl-CoA lyase [EC:4.1.3.4]	00280 Valine, leucine and isoleucine degradation	Amino acid metabolism	Metabolism
g1324.t1	K01640	E4.1.3.4; hydroxymethylglutaryl-CoA lyase [EC:4.1.3.4]	04146 Peroxisome	Transport and catabolism	Cellular Processes
g1324.t1	K01640	E4.1.3.4; hydroxymethylglutaryl-CoA lyase [EC:4.1.3.4]	00650 Butanoate metabolism	Carbohydrate metabolism	Metabolism
g1325.t1	K04278	CNR2; cannabinoid receptor 2 (macrophage)	04080 Neuroactive ligand-receptor interaction	Signaling molecules and interaction	Environmental Information Processing
g1332.t1	K06780	CADM3; cell adhesion molecule 3	04514 Cell adhesion molecules (CAMs)	Signaling molecules and interaction	Environmental Information Processing
g1333.t1	K06780	CADM3; cell adhesion molecule 3	04514 Cell adhesion molecules (CAMs)	Signaling molecules and interaction	Environmental Information Processing
g1336.t1	K06172	APH1A; gamma-secretase subunit APH-1A	04330 Notch signaling pathway	Signal transduction	Environmental Information Processing
g1337.t1	K01672	CA; carbonic anhydrase [EC:4.2.1.1]	00910 Nitrogen metabolism	Energy metabolism	Metabolism
g1339.t1	K02970	RP-S21; small subunit ribosomal protein S21	03010 Ribosome	Translation	Genetic Information Processing
g1340.t1	K12843	PRPF3; U4/U6 small nuclear ribonucleoprotein PRP3	03040 Spliceosome	Transcription	Genetic Information Processing
g1343.t1	K02539	MCL1; myeloid leukemia cell differntiation protein MCL-1	04210 Apoptosis	Cell growth and death	Cellular Processes
g1354.t1	K06101	ASH1L; histone-lysine N-methyltransferase ASH1L [EC:2.1.1.43]	00310 Lysine degradation	Amino acid metabolism	Metabolism
g1356.t1	K00787	FDPS; farnesyl diphosphate synthase [EC:2.5.1.1 2.5.1.10]	05164 Influenza A	Infectious diseases	Human Diseases
g1356.t1	K00787	FDPS; farnesyl diphosphate synthase [EC:2.5.1.1 2.5.1.10]	00900 Terpenoid backbone biosynthesis	Metabolism of terpenoids and polyketides	Metabolism
g1362.t1	K05695	PTPRF; receptor-type tyrosine-protein phosphatase F [EC:3.1.3.48]	04910 Insulin signaling pathway	Endocrine system	Organismal Systems
g1362.t1	K05695	PTPRF; receptor-type tyrosine-protein phosphatase F [EC:3.1.3.48]	04520 Adherens junction	Cellular community - eukaryotes	Cellular Processes
g1362.t1	K05695	PTPRF; receptor-type tyrosine-protein phosphatase F [EC:3.1.3.48]	04514 Cell adhesion molecules (CAMs)	Signaling molecules and interaction	Environmental Information Processing
g1373.t1	K12495	IQSEC; IQ motif and SEC7 domain-containing protein	04144 Endocytosis	Transport and catabolism	Cellular Processes
g1374.t1	K19559	LTBP1; latent transforming growth factor beta binding protein 1	04350 TGF-beta signaling pathway	Signal transduction	Environmental Information Processing
g1375.t1	K12362	RASGRP3; RAS guanyl-releasing protein 3	04010 MAPK signaling pathway	Signal transduction	Environmental Information Processing
g1379.t1	K05674	ABCC10; ATP-binding cassette, subfamily C (CFTR/MRP), member 10	02010 ABC transporters	Membrane transport	Environmental Information Processing
g1381.t1	K06105	TJP4; tight junction protein 4	04530 Tight junction	Cellular community - eukaryotes	Cellular Processes
g1385.t1	K14289	XPO5; exportin-5	03013 RNA transport	Translation	Genetic Information Processing
g1386.t1	K03509	POLH; DNA polymerase eta [EC:2.7.7.7]	03460 Fanconi anemia pathway	Replication and repair	Genetic Information Processing
g1389.t1	K01253	EPHX1; microsomal epoxide hydrolase [EC:3.3.2.9]	00980 Metabolism of xenobiotics by cytochrome P450	Xenobiotics biodegradation and metabolism	Metabolism
g1392.t1	K02963	RP-S18; small subunit ribosomal protein S18	03010 Ribosome	Translation	Genetic Information Processing
g1394.t1	K05448	VEGFA; vascular endothelial growth factor A	04933 AGE-RAGE signaling pathway in diabetic complications	Endocrine and metabolic diseases	Human Diseases
g1394.t1	K05448	VEGFA; vascular endothelial growth factor A	04370 VEGF signaling pathway	Signal transduction	Environmental Information Processing
g1394.t1	K05448	VEGFA; vascular endothelial growth factor A	04510 Focal adhesion	Cellular community - eukaryotes	Cellular Processes
g1394.t1	K05448	VEGFA; vascular endothelial growth factor A	04060 Cytokine-cytokine receptor interaction	Signaling molecules and interaction	Environmental Information Processing
g1396.t1	K02874	RP-L14; large subunit ribosomal protein L14	03010 Ribosome	Translation	Genetic Information Processing
g1398.t1	K01367	CAPN1; calpain-1 [EC:3.4.22.52]	04141 Protein processing in endoplasmic reticulum	Folding, sorting and degradation	Genetic Information Processing
g1398.t1	K01367	CAPN1; calpain-1 [EC:3.4.22.52]	04217 Necroptosis	Cell growth and death	Cellular Processes
g1398.t1	K01367	CAPN1; calpain-1 [EC:3.4.22.52]	04210 Apoptosis	Cell growth and death	Cellular Processes
g1401.t1	K04079	HSP90A; molecular chaperone HtpG	04141 Protein processing in endoplasmic reticulum	Folding, sorting and degradation	Genetic Information Processing
g1401.t1	K04079	HSP90A; molecular chaperone HtpG	04621 NOD-like receptor signaling pathway	Immune system	Organismal Systems
g1401.t1	K04079	HSP90A; molecular chaperone HtpG	04217 Necroptosis	Cell growth and death	Cellular Processes
g1401.t1	K04079	HSP90A; molecular chaperone HtpG	04914 Progesterone-mediated oocyte maturation	Endocrine system	Organismal Systems
g1405.t1	K01872	AARS; alanyl-tRNA synthetase [EC:6.1.1.7]	00970 Aminoacyl-tRNA biosynthesis	Translation	Genetic Information Processing
g1413.t1	K07203	MTOR; serine/threonine-protein kinase mTOR [EC:2.7.11.1]	04920 Adipocytokine signaling pathway	Endocrine system	Organismal Systems
g1413.t1	K07203	MTOR; serine/threonine-protein kinase mTOR [EC:2.7.11.1]	04140 Autophagy - animal	Transport and catabolism	Cellular Processes
g1413.t1	K07203	MTOR; serine/threonine-protein kinase mTOR [EC:2.7.11.1]	04150 mTOR signaling pathway	Signal transduction	Environmental Information Processing
g1413.t1	K07203	MTOR; serine/threonine-protein kinase mTOR [EC:2.7.11.1]	04012 ErbB signaling pathway	Signal transduction	Environmental Information Processing
g1413.t1	K07203	MTOR; serine/threonine-protein kinase mTOR [EC:2.7.11.1]	04136 Autophagy - other eukaryotes	Transport and catabolism	Cellular Processes
g1413.t1	K07203	MTOR; serine/threonine-protein kinase mTOR [EC:2.7.11.1]	04910 Insulin signaling pathway	Endocrine system	Organismal Systems
g1413.t1	K07203	MTOR; serine/threonine-protein kinase mTOR [EC:2.7.11.1]	04371 Apelin signaling pathway	Signal transduction	Environmental Information Processing
g1417.t1	K10500	ZBTB17; zinc finger and BTB domain-containing protein 17	04110 Cell cycle	Cell growth and death	Cellular Processes
g1429.t1	K13355	NUDT19; nucleoside diphosphate-linked moiety X motif 19, mitochondrial [EC:3.6.1.-]	04146 Peroxisome	Transport and catabolism	Cellular Processes
g1436.t1	K00600	glyA; glycine hydroxymethyltransferase [EC:2.1.2.1]	01200 Carbon metabolism	Metabolism	Metabolism
g1436.t1	K00600	glyA; glycine hydroxymethyltransferase [EC:2.1.2.1]	00630 Glyoxylate and dicarboxylate metabolism	Carbohydrate metabolism	Metabolism
g1436.t1	K00600	glyA; glycine hydroxymethyltransferase [EC:2.1.2.1]	00670 One carbon pool by folate	Metabolism of cofactors and vitamins	Metabolism
g1436.t1	K00600	glyA; glycine hydroxymethyltransferase [EC:2.1.2.1]	01230 Biosynthesis of amino acids	Metabolism	Metabolism
g1436.t1	K00600	glyA; glycine hydroxymethyltransferase [EC:2.1.2.1]	00260 Glycine, serine and threonine metabolism	Amino acid metabolism	Metabolism
g1442.t1	K12471	EPN; epsin	04144 Endocytosis	Transport and catabolism	Cellular Processes
g1444.t1	K04855	CACNA1H; voltage-dependent calcium channel T type alpha-1H	04020 Calcium signaling pathway	Signal transduction	Environmental Information Processing
g1444.t1	K04855	CACNA1H; voltage-dependent calcium channel T type alpha-1H	04010 MAPK signaling pathway	Signal transduction	Environmental Information Processing
g1447.t1	K04221	SSTR5; somatostatin receptor 5	04080 Neuroactive ligand-receptor interaction	Signaling molecules and interaction	Environmental Information Processing
g1454.t1	K00485	FMO; dimethylaniline monooxygenase (N-oxide forming) [EC:1.14.13.8]	00982 Drug metabolism - cytochrome P450	Xenobiotics biodegradation and metabolism	Metabolism
g1455.t1	K00485	FMO; dimethylaniline monooxygenase (N-oxide forming) [EC:1.14.13.8]	00982 Drug metabolism - cytochrome P450	Xenobiotics biodegradation and metabolism	Metabolism
g1456.t1	K07199	PRKAB; 5'-AMP-activated protein kinase, regulatory beta subunit	04920 Adipocytokine signaling pathway	Endocrine system	Organismal Systems
g1456.t1	K07199	PRKAB; 5'-AMP-activated protein kinase, regulatory beta subunit	04530 Tight junction	Cellular community - eukaryotes	Cellular Processes
g1456.t1	K07199	PRKAB; 5'-AMP-activated protein kinase, regulatory beta subunit	04068 FoxO signaling pathway	Signal transduction	Environmental Information Processing
g1456.t1	K07199	PRKAB; 5'-AMP-activated protein kinase, regulatory beta subunit	04910 Insulin signaling pathway	Endocrine system	Organismal Systems
g1456.t1	K07199	PRKAB; 5'-AMP-activated protein kinase, regulatory beta subunit	04371 Apelin signaling pathway	Signal transduction	Environmental Information Processing
g1460.t1	K00058	serA; D-3-phosphoglycerate dehydrogenase [EC:1.1.1.95]	01230 Biosynthesis of amino acids	Metabolism	Metabolism
g1460.t1	K00058	serA; D-3-phosphoglycerate dehydrogenase [EC:1.1.1.95]	00260 Glycine, serine and threonine metabolism	Amino acid metabolism	Metabolism
g1460.t1	K00058	serA; D-3-phosphoglycerate dehydrogenase [EC:1.1.1.95]	01200 Carbon metabolism	Metabolism	Metabolism
g1461.t1	K01641	E2.3.3.10; hydroxymethylglutaryl-CoA synthase [EC:2.3.3.10]	00072 Synthesis and degradation of ketone bodies	Lipid metabolism	Metabolism
g1461.t1	K01641	E2.3.3.10; hydroxymethylglutaryl-CoA synthase [EC:2.3.3.10]	00900 Terpenoid backbone biosynthesis	Metabolism of terpenoids and polyketides	Metabolism
g1461.t1	K01641	E2.3.3.10; hydroxymethylglutaryl-CoA synthase [EC:2.3.3.10]	00280 Valine, leucine and isoleucine degradation	Amino acid metabolism	Metabolism
g1461.t1	K01641	E2.3.3.10; hydroxymethylglutaryl-CoA synthase [EC:2.3.3.10]	00650 Butanoate metabolism	Carbohydrate metabolism	Metabolism
g1462.t1	K20994	NOTCH2; Notch 2	04320 Dorso-ventral axis formation	Development	Organismal Systems
g1462.t1	K20994	NOTCH2; Notch 2	04330 Notch signaling pathway	Signal transduction	Environmental Information Processing
g1463.t1	K08517	SEC22; vesicle transport protein SEC22	04130 SNARE interactions in vesicular transport	Folding, sorting and degradation	Genetic Information Processing
g1463.t1	K08517	SEC22; vesicle transport protein SEC22	04145 Phagosome	Transport and catabolism	Cellular Processes
g1468.t1	K02961	RP-S17; small subunit ribosomal protein S17	03010 Ribosome	Translation	Genetic Information Processing
g1470.t1	K01079	serB; phosphoserine phosphatase [EC:3.1.3.3]	01230 Biosynthesis of amino acids	Metabolism	Metabolism
g1470.t1	K01079	serB; phosphoserine phosphatase [EC:3.1.3.3]	00260 Glycine, serine and threonine metabolism	Amino acid metabolism	Metabolism
g1470.t1	K01079	serB; phosphoserine phosphatase [EC:3.1.3.3]	01200 Carbon metabolism	Metabolism	Metabolism
g1472.t1	K00871	PHKG; phosphorylase kinase gamma subunit [EC:2.7.11.19]	04910 Insulin signaling pathway	Endocrine system	Organismal Systems
g1472.t1	K00871	PHKG; phosphorylase kinase gamma subunit [EC:2.7.11.19]	04020 Calcium signaling pathway	Signal transduction	Environmental Information Processing
g1473.t1	K01195	uidA; beta-glucuronidase [EC:3.2.1.31]	00860 Porphyrin and chlorophyll metabolism	Metabolism of cofactors and vitamins	Metabolism
g1473.t1	K01195	uidA; beta-glucuronidase [EC:3.2.1.31]	04142 Lysosome	Transport and catabolism	Cellular Processes
g1473.t1	K01195	uidA; beta-glucuronidase [EC:3.2.1.31]	00531 Glycosaminoglycan degradation	Glycan biosynthesis and metabolism	Metabolism
g1473.t1	K01195	uidA; beta-glucuronidase [EC:3.2.1.31]	00040 Pentose and glucuronate interconversions	Carbohydrate metabolism	Metabolism
g1473.t1	K01195	uidA; beta-glucuronidase [EC:3.2.1.31]	00983 Drug metabolism - other enzymes	Xenobiotics biodegradation and metabolism	Metabolism
g1474.t1	K01755	argH; argininosuccinate lyase [EC:4.3.2.1]	00250 Alanine, aspartate and glutamate metabolism	Amino acid metabolism	Metabolism
g1474.t1	K01755	argH; argininosuccinate lyase [EC:4.3.2.1]	01230 Biosynthesis of amino acids	Metabolism	Metabolism
g1474.t1	K01755	argH; argininosuccinate lyase [EC:4.3.2.1]	00220 Arginine biosynthesis	Amino acid metabolism	Metabolism
g1475.t1	K01755	argH; argininosuccinate lyase [EC:4.3.2.1]	00250 Alanine, aspartate and glutamate metabolism	Amino acid metabolism	Metabolism
g1475.t1	K01755	argH; argininosuccinate lyase [EC:4.3.2.1]	01230 Biosynthesis of amino acids	Metabolism	Metabolism
g1475.t1	K01755	argH; argininosuccinate lyase [EC:4.3.2.1]	00220 Arginine biosynthesis	Amino acid metabolism	Metabolism
g1481.t1	K04438	CRK; proto-oncogene C-crk	04810 Regulation of actin cytoskeleton	Cell motility	Cellular Processes
g1481.t1	K04438	CRK; proto-oncogene C-crk	04510 Focal adhesion	Cellular community - eukaryotes	Cellular Processes
g1481.t1	K04438	CRK; proto-oncogene C-crk	04010 MAPK signaling pathway	Signal transduction	Environmental Information Processing
g1481.t1	K04438	CRK; proto-oncogene C-crk	04012 ErbB signaling pathway	Signal transduction	Environmental Information Processing
g1481.t1	K04438	CRK; proto-oncogene C-crk	04910 Insulin signaling pathway	Endocrine system	Organismal Systems
g1485.t1	K01106	E3.1.3.56; inositol-1,4,5-trisphosphate 5-phosphatase [EC:3.1.3.56]	04070 Phosphatidylinositol signaling system	Signal transduction	Environmental Information Processing
g1485.t1	K01106	E3.1.3.56; inositol-1,4,5-trisphosphate 5-phosphatase [EC:3.1.3.56]	00562 Inositol phosphate metabolism	Carbohydrate metabolism	Metabolism
g1489.t1	K12856	PRPF8; pre-mRNA-processing factor 8	03040 Spliceosome	Transcription	Genetic Information Processing
g1494.t1	K19614	SERPINF1; pigment epithelium-derived factor	04310 Wnt signaling pathway	Signal transduction	Environmental Information Processing
g1496.t1	K07466	RFA1; replication factor A1	03030 DNA replication	Replication and repair	Genetic Information Processing
g1496.t1	K07466	RFA1; replication factor A1	03460 Fanconi anemia pathway	Replication and repair	Genetic Information Processing
g1496.t1	K07466	RFA1; replication factor A1	03420 Nucleotide excision repair	Replication and repair	Genetic Information Processing
g1496.t1	K07466	RFA1; replication factor A1	03440 Homologous recombination	Replication and repair	Genetic Information Processing
g1496.t1	K07466	RFA1; replication factor A1	03430 Mismatch repair	Replication and repair	Genetic Information Processing
g1501.t1	K11124	SMG6; protein SMG6 [EC:3.1.-.-]	03015 mRNA surveillance pathway	Translation	Genetic Information Processing
g1502.t1	K12235	SRR; serine racemase [EC:5.1.1.18]	00260 Glycine, serine and threonine metabolism	Amino acid metabolism	Metabolism
g1508.t1	K06251	VTN; vitronectin	04512 ECM-receptor interaction	Signaling molecules and interaction	Environmental Information Processing
g1508.t1	K06251	VTN; vitronectin	04510 Focal adhesion	Cellular community - eukaryotes	Cellular Processes
g1513.t1	K05291	PIGS; phosphatidylinositol glycan, class S	00563 Glycosylphosphatidylinositol(GPI)-anchor biosynthesis	Glycan biosynthesis and metabolism	Metabolism
g1514.t1	K01623	ALDO; fructose-bisphosphate aldolase, class I [EC:4.1.2.13]	01200 Carbon metabolism	Metabolism	Metabolism
g1514.t1	K01623	ALDO; fructose-bisphosphate aldolase, class I [EC:4.1.2.13]	00051 Fructose and mannose metabolism	Carbohydrate metabolism	Metabolism
g1514.t1	K01623	ALDO; fructose-bisphosphate aldolase, class I [EC:4.1.2.13]	01230 Biosynthesis of amino acids	Metabolism	Metabolism
g1514.t1	K01623	ALDO; fructose-bisphosphate aldolase, class I [EC:4.1.2.13]	00010 Glycolysis / Gluconeogenesis	Carbohydrate metabolism	Metabolism
g1514.t1	K01623	ALDO; fructose-bisphosphate aldolase, class I [EC:4.1.2.13]	00030 Pentose phosphate pathway	Carbohydrate metabolism	Metabolism
g1520.t1	K01047	PLA2G; secretory phospholipase A2 [EC:3.1.1.4]	00565 Ether lipid metabolism	Lipid metabolism	Metabolism
g1520.t1	K01047	PLA2G; secretory phospholipase A2 [EC:3.1.1.4]	00592 alpha-Linolenic acid metabolism	Lipid metabolism	Metabolism
g1520.t1	K01047	PLA2G; secretory phospholipase A2 [EC:3.1.1.4]	04270 Vascular smooth muscle contraction	Circulatory system	Organismal Systems
g1520.t1	K01047	PLA2G; secretory phospholipase A2 [EC:3.1.1.4]	00590 Arachidonic acid metabolism	Lipid metabolism	Metabolism
g1520.t1	K01047	PLA2G; secretory phospholipase A2 [EC:3.1.1.4]	00591 Linoleic acid metabolism	Lipid metabolism	Metabolism
g1520.t1	K01047	PLA2G; secretory phospholipase A2 [EC:3.1.1.4]	00564 Glycerophospholipid metabolism	Lipid metabolism	Metabolism
g1523.t1	K02893	RP-L23Ae; large subunit ribosomal protein L23Ae	03010 Ribosome	Translation	Genetic Information Processing
g1530.t1	K00306	PIPOX; sarcosine oxidase / L-pipecolate oxidase [EC:1.5.3.1 1.5.3.7]	00310 Lysine degradation	Amino acid metabolism	Metabolism
g1530.t1	K00306	PIPOX; sarcosine oxidase / L-pipecolate oxidase [EC:1.5.3.1 1.5.3.7]	00260 Glycine, serine and threonine metabolism	Amino acid metabolism	Metabolism
g1530.t1	K00306	PIPOX; sarcosine oxidase / L-pipecolate oxidase [EC:1.5.3.1 1.5.3.7]	04146 Peroxisome	Transport and catabolism	Cellular Processes
g1534.t1	K04429	TAO; thousand and one amino acid protein kinase [EC:2.7.11.1]	04010 MAPK signaling pathway	Signal transduction	Environmental Information Processing
g1535.t1	K05737	GIT1; G protein-coupled receptor kinase interactor 1	04810 Regulation of actin cytoskeleton	Cell motility	Cellular Processes
g1535.t1	K05737	GIT1; G protein-coupled receptor kinase interactor 1	04144 Endocytosis	Transport and catabolism	Cellular Processes
g1538.t1	K05766	SSH; protein phosphatase slingshot [EC:3.1.3.16 3.1.3.48]	04810 Regulation of actin cytoskeleton	Cell motility	Cellular Processes
g1548.t1	K08074	ADPGK; ADP-dependent glucokinase [EC:2.7.1.147]	01200 Carbon metabolism	Metabolism	Metabolism
g1548.t1	K08074	ADPGK; ADP-dependent glucokinase [EC:2.7.1.147]	00010 Glycolysis / Gluconeogenesis	Carbohydrate metabolism	Metabolism
g1551.t1	K12373	HEXA_B; hexosaminidase [EC:3.2.1.52]	00604 Glycosphingolipid biosynthesis - ganglio series	Glycan biosynthesis and metabolism	Metabolism
g1551.t1	K12373	HEXA_B; hexosaminidase [EC:3.2.1.52]	04142 Lysosome	Transport and catabolism	Cellular Processes
g1551.t1	K12373	HEXA_B; hexosaminidase [EC:3.2.1.52]	00531 Glycosaminoglycan degradation	Glycan biosynthesis and metabolism	Metabolism
g1551.t1	K12373	HEXA_B; hexosaminidase [EC:3.2.1.52]	00511 Other glycan degradation	Glycan biosynthesis and metabolism	Metabolism
g1551.t1	K12373	HEXA_B; hexosaminidase [EC:3.2.1.52]	00520 Amino sugar and nucleotide sugar metabolism	Carbohydrate metabolism	Metabolism
g1551.t1	K12373	HEXA_B; hexosaminidase [EC:3.2.1.52]	00603 Glycosphingolipid biosynthesis - globo and isoglobo series	Glycan biosynthesis and metabolism	Metabolism
g1553.t1	K00873	PK; pyruvate kinase [EC:2.7.1.40]	01200 Carbon metabolism	Metabolism	Metabolism
g1553.t1	K00873	PK; pyruvate kinase [EC:2.7.1.40]	00620 Pyruvate metabolism	Carbohydrate metabolism	Metabolism
g1553.t1	K00873	PK; pyruvate kinase [EC:2.7.1.40]	01230 Biosynthesis of amino acids	Metabolism	Metabolism
g1553.t1	K00873	PK; pyruvate kinase [EC:2.7.1.40]	00230 Purine metabolism	Nucleotide metabolism	Metabolism
g1553.t1	K00873	PK; pyruvate kinase [EC:2.7.1.40]	00010 Glycolysis / Gluconeogenesis	Carbohydrate metabolism	Metabolism
g1557.t1	K21248	VMP1; vacuole membrane protein 1	04140 Autophagy - animal	Transport and catabolism	Cellular Processes
g1559.t1	K04646	CLTC; clathrin heavy chain	04142 Lysosome	Transport and catabolism	Cellular Processes
g1559.t1	K04646	CLTC; clathrin heavy chain	04144 Endocytosis	Transport and catabolism	Cellular Processes
g1563.t1	K10608	TRIM37; tripartite motif-containing protein 37 [EC:2.3.2.27]	04120 Ubiquitin mediated proteolysis	Folding, sorting and degradation	Genetic Information Processing
g1566.t1	K10870	RAD51L2; RAD51-like protein 2	03460 Fanconi anemia pathway	Replication and repair	Genetic Information Processing
g1566.t1	K10870	RAD51L2; RAD51-like protein 2	03440 Homologous recombination	Replication and repair	Genetic Information Processing
g1574.t1	K13132	GEMIN4; gem associated protein 4	03013 RNA transport	Translation	Genetic Information Processing
g1580.t1	K00128	ALDH; aldehyde dehydrogenase (NAD+) [EC:1.2.1.3]	00561 Glycerolipid metabolism	Lipid metabolism	Metabolism
g1580.t1	K00128	ALDH; aldehyde dehydrogenase (NAD+) [EC:1.2.1.3]	00620 Pyruvate metabolism	Carbohydrate metabolism	Metabolism
g1580.t1	K00128	ALDH; aldehyde dehydrogenase (NAD+) [EC:1.2.1.3]	00280 Valine, leucine and isoleucine degradation	Amino acid metabolism	Metabolism
g1580.t1	K00128	ALDH; aldehyde dehydrogenase (NAD+) [EC:1.2.1.3]	00071 Fatty acid degradation	Lipid metabolism	Metabolism
g1580.t1	K00128	ALDH; aldehyde dehydrogenase (NAD+) [EC:1.2.1.3]	00310 Lysine degradation	Amino acid metabolism	Metabolism
g1580.t1	K00128	ALDH; aldehyde dehydrogenase (NAD+) [EC:1.2.1.3]	00330 Arginine and proline metabolism	Amino acid metabolism	Metabolism
g1580.t1	K00128	ALDH; aldehyde dehydrogenase (NAD+) [EC:1.2.1.3]	00410 beta-Alanine metabolism	Metabolism of other amino acids	Metabolism
g1580.t1	K00128	ALDH; aldehyde dehydrogenase (NAD+) [EC:1.2.1.3]	00340 Histidine metabolism	Amino acid metabolism	Metabolism
g1580.t1	K00128	ALDH; aldehyde dehydrogenase (NAD+) [EC:1.2.1.3]	00010 Glycolysis / Gluconeogenesis	Carbohydrate metabolism	Metabolism
g1580.t1	K00128	ALDH; aldehyde dehydrogenase (NAD+) [EC:1.2.1.3]	00380 Tryptophan metabolism	Amino acid metabolism	Metabolism
g1580.t1	K00128	ALDH; aldehyde dehydrogenase (NAD+) [EC:1.2.1.3]	00053 Ascorbate and aldarate metabolism	Carbohydrate metabolism	Metabolism
g1581.t1	K08269	ULK2; serine/threonine-protein kinase ULK2 [EC:2.7.11.1]	04150 mTOR signaling pathway	Signal transduction	Environmental Information Processing
g1581.t1	K08269	ULK2; serine/threonine-protein kinase ULK2 [EC:2.7.11.1]	04140 Autophagy - animal	Transport and catabolism	Cellular Processes
g1581.t1	K08269	ULK2; serine/threonine-protein kinase ULK2 [EC:2.7.11.1]	04136 Autophagy - other eukaryotes	Transport and catabolism	Cellular Processes
g1584.t1	K01437	ASPA; aspartoacylase [EC:3.5.1.15]	00340 Histidine metabolism	Amino acid metabolism	Metabolism
g1584.t1	K01437	ASPA; aspartoacylase [EC:3.5.1.15]	00250 Alanine, aspartate and glutamate metabolism	Amino acid metabolism	Metabolism
g1585.t1	K05222	TRPV1; transient receptor potential cation channel subfamily V member 1	04080 Neuroactive ligand-receptor interaction	Signaling molecules and interaction	Environmental Information Processing
g1587.t1	K12386	CTNS; cystinosin	04142 Lysosome	Transport and catabolism	Cellular Processes
g1590.t1	K04971	TRPV2; transient receptor potential cation channel subfamily V member 2	04621 NOD-like receptor signaling pathway	Immune system	Organismal Systems
g1591.t1	K08770	UBC; ubiquitin C	03320 PPAR signaling pathway	Endocrine system	Organismal Systems
g1593.t1	K03434	PIGL; N-acetylglucosaminylphosphatidylinositol deacetylase [EC:3.5.1.89]	00563 Glycosylphosphatidylinositol(GPI)-anchor biosynthesis	Glycan biosynthesis and metabolism	Metabolism
g1602.t1	K08495	GOSR1; golgi SNAP receptor complex member 1	04130 SNARE interactions in vesicular transport	Folding, sorting and degradation	Genetic Information Processing
g1620.t1	K04681	RBL1; retinoblastoma-like protein 1	04350 TGF-beta signaling pathway	Signal transduction	Environmental Information Processing
g1620.t1	K04681	RBL1; retinoblastoma-like protein 1	04110 Cell cycle	Cell growth and death	Cellular Processes
g1622.t1	K05293	PIGU; phosphatidylinositol glycan, class U	00563 Glycosylphosphatidylinositol(GPI)-anchor biosynthesis	Glycan biosynthesis and metabolism	Metabolism
g1623.t1	K21247	TP53INP2; tumor protein p53-inducible nuclear protein 2	04140 Autophagy - animal	Transport and catabolism	Cellular Processes
g1631.t1	K00913	ITPK1; inositol-1,3,4-trisphosphate 5/6-kinase / inositol-tetrakisphosphate 1-kinase [EC:2.7.1.159 2.7.1.134]	04070 Phosphatidylinositol signaling system	Signal transduction	Environmental Information Processing
g1631.t1	K00913	ITPK1; inositol-1,3,4-trisphosphate 5/6-kinase / inositol-tetrakisphosphate 1-kinase [EC:2.7.1.159 2.7.1.134]	00562 Inositol phosphate metabolism	Carbohydrate metabolism	Metabolism
g1639.t1	K13288	orn; oligoribonuclease [EC:3.1.-.-]	03008 Ribosome biogenesis in eukaryotes	Translation	Genetic Information Processing
g1640.t1	K06781	CADM1; cell adhesion molecule 1	04514 Cell adhesion molecules (CAMs)	Signaling molecules and interaction	Environmental Information Processing
g1648.t1	K16343	PLA2G6; calcium-independent phospholipase A2 [EC:3.1.1.4]	00565 Ether lipid metabolism	Lipid metabolism	Metabolism
g1648.t1	K16343	PLA2G6; calcium-independent phospholipase A2 [EC:3.1.1.4]	00592 alpha-Linolenic acid metabolism	Lipid metabolism	Metabolism
g1648.t1	K16343	PLA2G6; calcium-independent phospholipase A2 [EC:3.1.1.4]	04270 Vascular smooth muscle contraction	Circulatory system	Organismal Systems
g1648.t1	K16343	PLA2G6; calcium-independent phospholipase A2 [EC:3.1.1.4]	00590 Arachidonic acid metabolism	Lipid metabolism	Metabolism
g1648.t1	K16343	PLA2G6; calcium-independent phospholipase A2 [EC:3.1.1.4]	00591 Linoleic acid metabolism	Lipid metabolism	Metabolism
g1648.t1	K16343	PLA2G6; calcium-independent phospholipase A2 [EC:3.1.1.4]	00564 Glycerophospholipid metabolism	Lipid metabolism	Metabolism
g1653.t1	K03014	RPB6; DNA-directed RNA polymerases I, II, and III subunit RPABC2	00230 Purine metabolism	Nucleotide metabolism	Metabolism
g1653.t1	K03014	RPB6; DNA-directed RNA polymerases I, II, and III subunit RPABC2	00240 Pyrimidine metabolism	Nucleotide metabolism	Metabolism
g1653.t1	K03014	RPB6; DNA-directed RNA polymerases I, II, and III subunit RPABC2	04623 Cytosolic DNA-sensing pathway	Immune system	Organismal Systems
g1653.t1	K03014	RPB6; DNA-directed RNA polymerases I, II, and III subunit RPABC2	03020 RNA polymerase	Transcription	Genetic Information Processing
g1658.t1	K04232	GALR3; galanin receptor 3	04080 Neuroactive ligand-receptor interaction	Signaling molecules and interaction	Environmental Information Processing
g1660.t1	K00639	kbl; glycine C-acetyltransferase [EC:2.3.1.29]	00260 Glycine, serine and threonine metabolism	Amino acid metabolism	Metabolism
g1666.t1	K07758	PDXP; pyridoxal phosphatase [EC:3.1.3.74]	00750 Vitamin B6 metabolism	Metabolism of cofactors and vitamins	Metabolism
g1667.t1	K12404	GGA; ADP-ribosylation factor-binding protein GGA	04142 Lysosome	Transport and catabolism	Cellular Processes
g1671.t1	K05948	FNG; fringe [EC:2.4.1.222]	04330 Notch signaling pathway	Signal transduction	Environmental Information Processing
g1671.t1	K05948	FNG; fringe [EC:2.4.1.222]	00514 Other types of O-glycan biosynthesis	Glycan biosynthesis and metabolism	Metabolism
g1674.t1	K07860	RAC2; Ras-related C3 botulinum toxin substrate 2	04810 Regulation of actin cytoskeleton	Cell motility	Cellular Processes
g1674.t1	K07860	RAC2; Ras-related C3 botulinum toxin substrate 2	04370 VEGF signaling pathway	Signal transduction	Environmental Information Processing
g1674.t1	K07860	RAC2; Ras-related C3 botulinum toxin substrate 2	04310 Wnt signaling pathway	Signal transduction	Environmental Information Processing
g1674.t1	K07860	RAC2; Ras-related C3 botulinum toxin substrate 2	04510 Focal adhesion	Cellular community - eukaryotes	Cellular Processes
g1674.t1	K07860	RAC2; Ras-related C3 botulinum toxin substrate 2	04010 MAPK signaling pathway	Signal transduction	Environmental Information Processing
g1674.t1	K07860	RAC2; Ras-related C3 botulinum toxin substrate 2	04520 Adherens junction	Cellular community - eukaryotes	Cellular Processes
g1675.t1	K04219	SSTR3; somatostatin receptor 3	04080 Neuroactive ligand-receptor interaction	Signaling molecules and interaction	Environmental Information Processing
g1679.t1	K01011	TST; thiosulfate/3-mercaptopyruvate sulfurtransferase [EC:2.8.1.1 2.8.1.2]	04122 Sulfur relay system	Folding, sorting and degradation	Genetic Information Processing
g1679.t1	K01011	TST; thiosulfate/3-mercaptopyruvate sulfurtransferase [EC:2.8.1.1 2.8.1.2]	00920 Sulfur metabolism	Energy metabolism	Metabolism
g1679.t1	K01011	TST; thiosulfate/3-mercaptopyruvate sulfurtransferase [EC:2.8.1.1 2.8.1.2]	00270 Cysteine and methionine metabolism	Amino acid metabolism	Metabolism
g1680.t1	K01011	TST; thiosulfate/3-mercaptopyruvate sulfurtransferase [EC:2.8.1.1 2.8.1.2]	04122 Sulfur relay system	Folding, sorting and degradation	Genetic Information Processing
g1680.t1	K01011	TST; thiosulfate/3-mercaptopyruvate sulfurtransferase [EC:2.8.1.1 2.8.1.2]	00920 Sulfur metabolism	Energy metabolism	Metabolism
g1680.t1	K01011	TST; thiosulfate/3-mercaptopyruvate sulfurtransferase [EC:2.8.1.1 2.8.1.2]	00270 Cysteine and methionine metabolism	Amino acid metabolism	Metabolism
g1682.t1	K04738	CSF2RB; cytokine receptor common subunit beta	04210 Apoptosis	Cell growth and death	Cellular Processes
g1682.t1	K04738	CSF2RB; cytokine receptor common subunit beta	04060 Cytokine-cytokine receptor interaction	Signaling molecules and interaction	Environmental Information Processing
g1683.t1	K08012	NCF4; neutrophil cytosolic factor 4	04145 Phagosome	Transport and catabolism	Cellular Processes
g1686.t1	K04867	CACNG2; voltage-dependent calcium channel gamma-2	04261 Adrenergic signaling in cardiomyocytes	Circulatory system	Organismal Systems
g1686.t1	K04867	CACNG2; voltage-dependent calcium channel gamma-2	04260 Cardiac muscle contraction	Circulatory system	Organismal Systems
g1686.t1	K04867	CACNG2; voltage-dependent calcium channel gamma-2	04010 MAPK signaling pathway	Signal transduction	Environmental Information Processing
g1687.t1	K03251	EIF3D; translation initiation factor 3 subunit D	03013 RNA transport	Translation	Genetic Information Processing
g1693.t1	K01197	hya; hyaluronoglucosaminidase [EC:3.2.1.35]	00531 Glycosaminoglycan degradation	Glycan biosynthesis and metabolism	Metabolism
g1697.t1	K04630	GNAI; guanine nucleotide-binding protein G(i) subunit alpha	04916 Melanogenesis	Endocrine system	Organismal Systems
g1697.t1	K04630	GNAI; guanine nucleotide-binding protein G(i) subunit alpha	04261 Adrenergic signaling in cardiomyocytes	Circulatory system	Organismal Systems
g1697.t1	K04630	GNAI; guanine nucleotide-binding protein G(i) subunit alpha	04540 Gap junction	Cellular community - eukaryotes	Cellular Processes
g1697.t1	K04630	GNAI; guanine nucleotide-binding protein G(i) subunit alpha	04914 Progesterone-mediated oocyte maturation	Endocrine system	Organismal Systems
g1697.t1	K04630	GNAI; guanine nucleotide-binding protein G(i) subunit alpha	04371 Apelin signaling pathway	Signal transduction	Environmental Information Processing
g1701.t1	K10798	PARP; poly [ADP-ribose] polymerase [EC:2.4.2.30]	04217 Necroptosis	Cell growth and death	Cellular Processes
g1701.t1	K10798	PARP; poly [ADP-ribose] polymerase [EC:2.4.2.30]	03410 Base excision repair	Replication and repair	Genetic Information Processing
g1701.t1	K10798	PARP; poly [ADP-ribose] polymerase [EC:2.4.2.30]	04210 Apoptosis	Cell growth and death	Cellular Processes
g1705.t1	K14677	ACY1; aminoacylase [EC:3.5.1.14]	01230 Biosynthesis of amino acids	Metabolism	Metabolism
g1705.t1	K14677	ACY1; aminoacylase [EC:3.5.1.14]	01210 2-Oxocarboxylic acid metabolism	Metabolism	Metabolism
g1705.t1	K14677	ACY1; aminoacylase [EC:3.5.1.14]	00220 Arginine biosynthesis	Amino acid metabolism	Metabolism
g1711.t1	K11529	gck; glycerate 2-kinase [EC:2.7.1.165]	00561 Glycerolipid metabolism	Lipid metabolism	Metabolism
g1711.t1	K11529	gck; glycerate 2-kinase [EC:2.7.1.165]	01200 Carbon metabolism	Metabolism	Metabolism
g1711.t1	K11529	gck; glycerate 2-kinase [EC:2.7.1.165]	00630 Glyoxylate and dicarboxylate metabolism	Carbohydrate metabolism	Metabolism
g1711.t1	K11529	gck; glycerate 2-kinase [EC:2.7.1.165]	00260 Glycine, serine and threonine metabolism	Amino acid metabolism	Metabolism
g1711.t1	K11529	gck; glycerate 2-kinase [EC:2.7.1.165]	00030 Pentose phosphate pathway	Carbohydrate metabolism	Metabolism
g1712.t1	K14962	WDR82; COMPASS component SWD2	03015 mRNA surveillance pathway	Translation	Genetic Information Processing
g1715.t1	K00643	E2.3.1.37; 5-aminolevulinate synthase [EC:2.3.1.37]	00260 Glycine, serine and threonine metabolism	Amino acid metabolism	Metabolism
g1715.t1	K00643	E2.3.1.37; 5-aminolevulinate synthase [EC:2.3.1.37]	00860 Porphyrin and chlorophyll metabolism	Metabolism of cofactors and vitamins	Metabolism
g1717.t1	K04605	GRM2_3; metabotropic glutamate receptor 2/3	04080 Neuroactive ligand-receptor interaction	Signaling molecules and interaction	Environmental Information Processing
g1725.t1	K01443	nagA; N-acetylglucosamine-6-phosphate deacetylase [EC:3.5.1.25]	00520 Amino sugar and nucleotide sugar metabolism	Carbohydrate metabolism	Metabolism
g1726.t1	K02155	ATPeV0C; V-type H+-transporting ATPase 16kDa proteolipid subunit	00190 Oxidative phosphorylation	Energy metabolism	Metabolism
g1726.t1	K02155	ATPeV0C; V-type H+-transporting ATPase 16kDa proteolipid subunit	04142 Lysosome	Transport and catabolism	Cellular Processes
g1726.t1	K02155	ATPeV0C; V-type H+-transporting ATPase 16kDa proteolipid subunit	04145 Phagosome	Transport and catabolism	Cellular Processes
g1729.t1	K04658	NOG; noggin	04350 TGF-beta signaling pathway	Signal transduction	Environmental Information Processing
g1738.t1	K02353	DVL; segment polarity protein dishevelled	04310 Wnt signaling pathway	Signal transduction	Environmental Information Processing
g1738.t1	K02353	DVL; segment polarity protein dishevelled	04150 mTOR signaling pathway	Signal transduction	Environmental Information Processing
g1738.t1	K02353	DVL; segment polarity protein dishevelled	04916 Melanogenesis	Endocrine system	Organismal Systems
g1738.t1	K02353	DVL; segment polarity protein dishevelled	04330 Notch signaling pathway	Signal transduction	Environmental Information Processing
g1743.t1	K12489	ACAP; Arf-GAP with coiled-coil, ANK repeat and PH domain-containing protein	04144 Endocytosis	Transport and catabolism	Cellular Processes
g1745.t1	K04554	UBE2J2; ubiquitin-conjugating enzyme E2 J2 [EC:2.3.2.23]	04141 Protein processing in endoplasmic reticulum	Folding, sorting and degradation	Genetic Information Processing
g1745.t1	K04554	UBE2J2; ubiquitin-conjugating enzyme E2 J2 [EC:2.3.2.23]	04120 Ubiquitin mediated proteolysis	Folding, sorting and degradation	Genetic Information Processing
g1746.t1	K00734	B3GALT6; galactosylxylosylprotein 3-beta-galactosyltransferase [EC:2.4.1.134]	00534 Glycosaminoglycan biosynthesis - heparan sulfate / heparin	Glycan biosynthesis and metabolism	Metabolism
g1746.t1	K00734	B3GALT6; galactosylxylosylprotein 3-beta-galactosyltransferase [EC:2.4.1.134]	00532 Glycosaminoglycan biosynthesis - chondroitin sulfate / dermatan sulfate	Glycan biosynthesis and metabolism	Metabolism
g1752.t1	K18082	MTMR3_4; myotubularin-related protein 3/4 [EC:3.1.3.48 3.1.3.64 3.1.3.95]	04140 Autophagy - animal	Transport and catabolism	Cellular Processes
g1752.t1	K18082	MTMR3_4; myotubularin-related protein 3/4 [EC:3.1.3.48 3.1.3.64 3.1.3.95]	04070 Phosphatidylinositol signaling system	Signal transduction	Environmental Information Processing
g1752.t1	K18082	MTMR3_4; myotubularin-related protein 3/4 [EC:3.1.3.48 3.1.3.64 3.1.3.95]	00562 Inositol phosphate metabolism	Carbohydrate metabolism	Metabolism
g1753.t1	K01370	CASP1; caspase 1 [EC:3.4.22.36]	04623 Cytosolic DNA-sensing pathway	Immune system	Organismal Systems
g1753.t1	K01370	CASP1; caspase 1 [EC:3.4.22.36]	04217 Necroptosis	Cell growth and death	Cellular Processes
g1753.t1	K01370	CASP1; caspase 1 [EC:3.4.22.36]	05164 Influenza A	Infectious diseases	Human Diseases
g1753.t1	K01370	CASP1; caspase 1 [EC:3.4.22.36]	05132 Salmonella infection	Infectious diseases	Human Diseases
g1753.t1	K01370	CASP1; caspase 1 [EC:3.4.22.36]	04621 NOD-like receptor signaling pathway	Immune system	Organismal Systems
g1760.t1	K05743	LIMK1; LIM domain kinase 1 [EC:2.7.11.1]	04810 Regulation of actin cytoskeleton	Cell motility	Cellular Processes
g1761.t1	K16943	SEPT4; septin 4	04210 Apoptosis	Cell growth and death	Cellular Processes
g1763.t1	K14574	SDO1; ribosome maturation protein SDO1	03008 Ribosome biogenesis in eukaryotes	Translation	Genetic Information Processing
g1774.t1	K07879	RAB4A; Ras-related protein Rab-4A	04144 Endocytosis	Transport and catabolism	Cellular Processes
g1784.t1	K11866	STAMBP; STAM-binding protein [EC:3.4.19.12]	04144 Endocytosis	Transport and catabolism	Cellular Processes
g1787.t1	K13403	MTHFD2; methylenetetrahydrofolate dehydrogenase(NAD+) / 5,10-methenyltetrahydrofolate cyclohydrolase [EC:1.5.1.15 3.5.4.9]	00670 One carbon pool by folate	Metabolism of cofactors and vitamins	Metabolism
g1790.t1	K04222	TACR1; tachykinin receptor 1	04080 Neuroactive ligand-receptor interaction	Signaling molecules and interaction	Environmental Information Processing
g1790.t1	K04222	TACR1; tachykinin receptor 1	04020 Calcium signaling pathway	Signal transduction	Environmental Information Processing
g1796.t1	K20909	ANTXR; anthrax toxin receptor	04621 NOD-like receptor signaling pathway	Immune system	Organismal Systems
g1797.t1	K18082	MTMR3_4; myotubularin-related protein 3/4 [EC:3.1.3.48 3.1.3.64 3.1.3.95]	04140 Autophagy - animal	Transport and catabolism	Cellular Processes
g1797.t1	K18082	MTMR3_4; myotubularin-related protein 3/4 [EC:3.1.3.48 3.1.3.64 3.1.3.95]	04070 Phosphatidylinositol signaling system	Signal transduction	Environmental Information Processing
g1797.t1	K18082	MTMR3_4; myotubularin-related protein 3/4 [EC:3.1.3.48 3.1.3.64 3.1.3.95]	00562 Inositol phosphate metabolism	Carbohydrate metabolism	Metabolism
g1800.t1	K05419	LIF; leukemia inhibitory factor	04060 Cytokine-cytokine receptor interaction	Signaling molecules and interaction	Environmental Information Processing
g1803.t1	K12825	SF3A1; splicing factor 3A subunit 1	03040 Spliceosome	Transcription	Genetic Information Processing
g1809.t1	K01019	GAL3ST1; galactosylceramide sulfotransferase [EC:2.8.2.11]	00565 Ether lipid metabolism	Lipid metabolism	Metabolism
g1809.t1	K01019	GAL3ST1; galactosylceramide sulfotransferase [EC:2.8.2.11]	00600 Sphingolipid metabolism	Lipid metabolism	Metabolism
g1829.t1	K01081	E3.1.3.5; 5'-nucleotidase [EC:3.1.3.5]	00760 Nicotinate and nicotinamide metabolism	Metabolism of cofactors and vitamins	Metabolism
g1829.t1	K01081	E3.1.3.5; 5'-nucleotidase [EC:3.1.3.5]	00240 Pyrimidine metabolism	Nucleotide metabolism	Metabolism
g1829.t1	K01081	E3.1.3.5; 5'-nucleotidase [EC:3.1.3.5]	00230 Purine metabolism	Nucleotide metabolism	Metabolism
g1842.t1	K05508	CX3CL1; C-X3-C motif chemokine 1	04060 Cytokine-cytokine receptor interaction	Signaling molecules and interaction	Environmental Information Processing
g1848.t1	K06093	PARD6; partitioning defective protein 6	04144 Endocytosis	Transport and catabolism	Cellular Processes
g1848.t1	K06093	PARD6; partitioning defective protein 6	04530 Tight junction	Cellular community - eukaryotes	Cellular Processes
g1852.t1	K18806	KIF7; kinesin family member 7	04340 Hedgehog signaling pathway	Signal transduction	Environmental Information Processing
g1854.t1	K08768	PLIN1; perilipin-1	03320 PPAR signaling pathway	Endocrine system	Organismal Systems
g1854.t1	K08768	PLIN1; perilipin-1	04371 Apelin signaling pathway	Signal transduction	Environmental Information Processing
g1855.t1	K13351	PEX11A; peroxin-11A	04146 Peroxisome	Transport and catabolism	Cellular Processes
g1859.t1	K01934	MTHFS; 5-formyltetrahydrofolate cyclo-ligase [EC:6.3.3.2]	00670 One carbon pool by folate	Metabolism of cofactors and vitamins	Metabolism
g1860.t1	K02162	BCL2A1; hematopoietic Bcl-2-related protein A1	04210 Apoptosis	Cell growth and death	Cellular Processes
g1861.t1	K01555	FAH; fumarylacetoacetase [EC:3.7.1.2]	00350 Tyrosine metabolism	Amino acid metabolism	Metabolism
g1876.t1	K20033	CDON; cell adhesion molecule-related/down-regulated by oncogenes	04340 Hedgehog signaling pathway	Signal transduction	Environmental Information Processing
g1877.t1	K02216	CHK1; serine/threonine-protein kinase Chk1 [EC:2.7.11.1]	04115 p53 signaling pathway	Cell growth and death	Cellular Processes
g1877.t1	K02216	CHK1; serine/threonine-protein kinase Chk1 [EC:2.7.11.1]	04110 Cell cycle	Cell growth and death	Cellular Processes
g1878.t1	K07151	STT3; dolichyl-diphosphooligosaccharide--protein glycosyltransferase [EC:2.4.99.18]	04141 Protein processing in endoplasmic reticulum	Folding, sorting and degradation	Genetic Information Processing
g1878.t1	K07151	STT3; dolichyl-diphosphooligosaccharide--protein glycosyltransferase [EC:2.4.99.18]	00510 N-Glycan biosynthesis	Glycan biosynthesis and metabolism	Metabolism
g1880.t1	K13431	SRPR; signal recognition particle receptor subunit alpha	03060 Protein export	Folding, sorting and degradation	Genetic Information Processing
g1882.t1	K05403	TIRAP; toll-interleukin 1 receptor (TIR) domain-containing adaptor protein	04620 Toll-like receptor signaling pathway	Immune system	Organismal Systems
g1883.t1	K03494	SIAT4C; beta-galactoside alpha-2,3-sialyltransferase (sialyltransferase 4C) [EC:2.4.99.4]	00601 Glycosphingolipid biosynthesis - lacto and neolacto series	Glycan biosynthesis and metabolism	Metabolism
g1886.t1	K02678	ETS; C-ets	04320 Dorso-ventral axis formation	Development	Organismal Systems
g1893.t1	K10084	EDEM1; ER degradation enhancer, mannosidase alpha-like 1	04141 Protein processing in endoplasmic reticulum	Folding, sorting and degradation	Genetic Information Processing
g1897.t1	K04608	GRM6_7_8; metabotropic glutamate receptor 6/7/8	04080 Neuroactive ligand-receptor interaction	Signaling molecules and interaction	Environmental Information Processing
g1899.t1	K12959	CAV3; caveolin 3	04144 Endocytosis	Transport and catabolism	Cellular Processes
g1899.t1	K12959	CAV3; caveolin 3	04510 Focal adhesion	Cellular community - eukaryotes	Cellular Processes
g1900.t1	K04229	OXTR; oxytocin receptor	04080 Neuroactive ligand-receptor interaction	Signaling molecules and interaction	Environmental Information Processing
g1900.t1	K04229	OXTR; oxytocin receptor	04020 Calcium signaling pathway	Signal transduction	Environmental Information Processing
g1904.t1	K03871	VHL; von Hippel-Lindau disease tumor supressor	04120 Ubiquitin mediated proteolysis	Folding, sorting and degradation	Genetic Information Processing
g1906.t1	K14004	SEC13; protein transport protein SEC13	04141 Protein processing in endoplasmic reticulum	Folding, sorting and degradation	Genetic Information Processing
g1906.t1	K14004	SEC13; protein transport protein SEC13	04150 mTOR signaling pathway	Signal transduction	Environmental Information Processing
g1906.t1	K14004	SEC13; protein transport protein SEC13	03013 RNA transport	Translation	Genetic Information Processing
g1908.t1	K02912	RP-L32e; large subunit ribosomal protein L32e	03010 Ribosome	Translation	Genetic Information Processing
g1909.t1	K10801	MBD4; methyl-CpG-binding domain protein 4 [EC:3.2.2.-]	03410 Base excision repair	Replication and repair	Genetic Information Processing
g1911.t1	K04250	RHO; rhodopsin	04744 Phototransduction	Sensory system	Organismal Systems
g1916.t1	K05294	PGAP1; glycosylphosphatidylinositol deacylase [EC:3.-.-.-]	00563 Glycosylphosphatidylinositol(GPI)-anchor biosynthesis	Glycan biosynthesis and metabolism	Metabolism
g1918.t1	K12828	SF3B1; splicing factor 3B subunit 1	03040 Spliceosome	Transcription	Genetic Information Processing
g1919.t1	K04077	groEL; chaperonin GroEL	03018 RNA degradation	Folding, sorting and degradation	Genetic Information Processing
g1924.t1	K07377	NRXN; neurexin	04514 Cell adhesion molecules (CAMs)	Signaling molecules and interaction	Environmental Information Processing
g1930.t1	K00654	SPT; serine palmitoyltransferase [EC:2.3.1.50]	00600 Sphingolipid metabolism	Lipid metabolism	Metabolism
g1936.t1	K01800	maiA; maleylacetoacetate isomerase [EC:5.2.1.2]	00350 Tyrosine metabolism	Amino acid metabolism	Metabolism
g1937.t1	K00728	POMT; dolichyl-phosphate-mannose-protein mannosyltransferase [EC:2.4.1.109]	00515 Mannose type O-glycan biosyntheis	Glycan biosynthesis and metabolism	Metabolism
g1937.t1	K00728	POMT; dolichyl-phosphate-mannose-protein mannosyltransferase [EC:2.4.1.109]	00514 Other types of O-glycan biosynthesis	Glycan biosynthesis and metabolism	Metabolism
g1950.t1	K05692	ACTB_G1; actin beta/gamma 1	04810 Regulation of actin cytoskeleton	Cell motility	Cellular Processes
g1950.t1	K05692	ACTB_G1; actin beta/gamma 1	05132 Salmonella infection	Infectious diseases	Human Diseases
g1950.t1	K05692	ACTB_G1; actin beta/gamma 1	04510 Focal adhesion	Cellular community - eukaryotes	Cellular Processes
g1950.t1	K05692	ACTB_G1; actin beta/gamma 1	04210 Apoptosis	Cell growth and death	Cellular Processes
g1950.t1	K05692	ACTB_G1; actin beta/gamma 1	04520 Adherens junction	Cellular community - eukaryotes	Cellular Processes
g1950.t1	K05692	ACTB_G1; actin beta/gamma 1	04530 Tight junction	Cellular community - eukaryotes	Cellular Processes
g1950.t1	K05692	ACTB_G1; actin beta/gamma 1	04145 Phagosome	Transport and catabolism	Cellular Processes
g1950.t1	K05692	ACTB_G1; actin beta/gamma 1	05164 Influenza A	Infectious diseases	Human Diseases
g1952.t1	K10993	FAAP100; fanconi anemia core complex 100 kDa subunit	03460 Fanconi anemia pathway	Replication and repair	Genetic Information Processing
g1953.t1	K14015	NPLOC4; nuclear protein localization protein 4 homolog	04141 Protein processing in endoplasmic reticulum	Folding, sorting and degradation	Genetic Information Processing
g1955.t1	K13759	PDE6G; retinal rod rhodopsin-sensitive cGMP 3',5'-cyclic phosphodiesterase subunit gamma	04744 Phototransduction	Sensory system	Organismal Systems
g1955.t1	K13759	PDE6G; retinal rod rhodopsin-sensitive cGMP 3',5'-cyclic phosphodiesterase subunit gamma	00230 Purine metabolism	Nucleotide metabolism	Metabolism
g1966.t1	K04218	SSTR2; somatostatin receptor 2	04080 Neuroactive ligand-receptor interaction	Signaling molecules and interaction	Environmental Information Processing
g1975.t1	K04746	CHST4; carbohydrate 6-sulfotransferase 4 [EC:2.8.2.-]	00533 Glycosaminoglycan biosynthesis - keratan sulfate	Glycan biosynthesis and metabolism	Metabolism
g1976.t1	K00815	TAT; tyrosine aminotransferase [EC:2.6.1.5]	00400 Phenylalanine, tyrosine and tryptophan biosynthesis	Amino acid metabolism	Metabolism
g1976.t1	K00815	TAT; tyrosine aminotransferase [EC:2.6.1.5]	00130 Ubiquinone and other terpenoid-quinone biosynthesis	Metabolism of cofactors and vitamins	Metabolism
g1976.t1	K00815	TAT; tyrosine aminotransferase [EC:2.6.1.5]	00360 Phenylalanine metabolism	Amino acid metabolism	Metabolism
g1976.t1	K00815	TAT; tyrosine aminotransferase [EC:2.6.1.5]	01230 Biosynthesis of amino acids	Metabolism	Metabolism
g1976.t1	K00815	TAT; tyrosine aminotransferase [EC:2.6.1.5]	00270 Cysteine and methionine metabolism	Amino acid metabolism	Metabolism
g1976.t1	K00815	TAT; tyrosine aminotransferase [EC:2.6.1.5]	00350 Tyrosine metabolism	Amino acid metabolism	Metabolism
g1977.t1	K21099	MARVELD3; MARVEL domain-containing protein 3	04530 Tight junction	Cellular community - eukaryotes	Cellular Processes
g1980.t1	K12391	AP1G1; AP-1 complex subunit gamma-1	04142 Lysosome	Transport and catabolism	Cellular Processes
g1983.t1	K19476	IST1; vacuolar protein sorting-associated protein IST1	04144 Endocytosis	Transport and catabolism	Cellular Processes
g1984.t1	K00254	DHODH; dihydroorotate dehydrogenase [EC:1.3.5.2]	00240 Pyrimidine metabolism	Nucleotide metabolism	Metabolism
g1985.t1	K12815	DHX38; pre-mRNA-splicing factor ATP-dependent RNA helicase DHX38/PRP16 [EC:3.6.4.13]	03040 Spliceosome	Transcription	Genetic Information Processing
g1989.t1	K03038	PSMD7; 26S proteasome regulatory subunit N8	03050 Proteasome	Folding, sorting and degradation	Genetic Information Processing
g1990.t1	K05630	WWP2; atrophin-1 interacting protein 2 (WW domain containing E3 ubiquitin protein ligase 2) [EC:2.3.2.26]	04120 Ubiquitin mediated proteolysis	Folding, sorting and degradation	Genetic Information Processing
g1993.t1	K04380	MAPT; microtubule-associated protein tau	04010 MAPK signaling pathway	Signal transduction	Environmental Information Processing
g1995.t1	K03350	APC3; anaphase-promoting complex subunit 3	04114 Oocyte meiosis	Cell growth and death	Cellular Processes
g1995.t1	K03350	APC3; anaphase-promoting complex subunit 3	04110 Cell cycle	Cell growth and death	Cellular Processes
g1995.t1	K03350	APC3; anaphase-promoting complex subunit 3	04914 Progesterone-mediated oocyte maturation	Endocrine system	Organismal Systems
g1995.t1	K03350	APC3; anaphase-promoting complex subunit 3	04120 Ubiquitin mediated proteolysis	Folding, sorting and degradation	Genetic Information Processing
g1996.t1	K04585	PTHR1; parathyroid hormone receptor 1	04080 Neuroactive ligand-receptor interaction	Signaling molecules and interaction	Environmental Information Processing
g1997.t1	K12835	DDX42; ATP-dependent RNA helicase DDX42 [EC:3.6.4.13]	03040 Spliceosome	Transcription	Genetic Information Processing
g2001.t1	K04421	MAP3K3; mitogen-activated protein kinase kinase kinase 3 [EC:2.7.11.25]	04912 GnRH signaling pathway	Endocrine system	Organismal Systems
g2001.t1	K04421	MAP3K3; mitogen-activated protein kinase kinase kinase 3 [EC:2.7.11.25]	04010 MAPK signaling pathway	Signal transduction	Environmental Information Processing
g2005.t1	K06560	MRC; mannose receptor, C type	04145 Phagosome	Transport and catabolism	Cellular Processes
g2009.t1	K06493	ITGB3; integrin beta 3	04810 Regulation of actin cytoskeleton	Cell motility	Cellular Processes
g2009.t1	K06493	ITGB3; integrin beta 3	04145 Phagosome	Transport and catabolism	Cellular Processes
g2009.t1	K06493	ITGB3; integrin beta 3	04512 ECM-receptor interaction	Signaling molecules and interaction	Environmental Information Processing
g2009.t1	K06493	ITGB3; integrin beta 3	04510 Focal adhesion	Cellular community - eukaryotes	Cellular Processes
g2011.t1	K00923	PIK3C2; phosphatidylinositol-4-phosphate 3-kinase [EC:2.7.1.154]	04070 Phosphatidylinositol signaling system	Signal transduction	Environmental Information Processing
g2011.t1	K00923	PIK3C2; phosphatidylinositol-4-phosphate 3-kinase [EC:2.7.1.154]	00562 Inositol phosphate metabolism	Carbohydrate metabolism	Metabolism
g2014.t1	K00894	ETNK; ethanolamine kinase [EC:2.7.1.82]	00564 Glycerophospholipid metabolism	Lipid metabolism	Metabolism
g2016.t1	K11097	SNRPE; small nuclear ribonucleoprotein E	03040 Spliceosome	Transcription	Genetic Information Processing
g2033.t1	K01251	E3.3.1.1; adenosylhomocysteinase [EC:3.3.1.1]	00270 Cysteine and methionine metabolism	Amino acid metabolism	Metabolism
g2037.t1	K14317	NUP214; nuclear pore complex protein Nup214	03013 RNA transport	Translation	Genetic Information Processing
g2038.t1	K06247	LAMC3; laminin, gamma 3	04512 ECM-receptor interaction	Signaling molecules and interaction	Environmental Information Processing
g2038.t1	K06247	LAMC3; laminin, gamma 3	04510 Focal adhesion	Cellular community - eukaryotes	Cellular Processes
g2040.t1	K06619	ABL1; abelson tyrosine-protein kinase 1 [EC:2.7.10.2]	04110 Cell cycle	Cell growth and death	Cellular Processes
g2040.t1	K06619	ABL1; abelson tyrosine-protein kinase 1 [EC:2.7.10.2]	04012 ErbB signaling pathway	Signal transduction	Environmental Information Processing
g2041.t1	K03679	RRP4; exosome complex component RRP4	03018 RNA degradation	Folding, sorting and degradation	Genetic Information Processing
g2044.t1	K01940	argG; argininosuccinate synthase [EC:6.3.4.5]	00250 Alanine, aspartate and glutamate metabolism	Amino acid metabolism	Metabolism
g2044.t1	K01940	argG; argininosuccinate synthase [EC:6.3.4.5]	01230 Biosynthesis of amino acids	Metabolism	Metabolism
g2044.t1	K01940	argG; argininosuccinate synthase [EC:6.3.4.5]	00220 Arginine biosynthesis	Amino acid metabolism	Metabolism
g2053.t1	K15729	PTGES; microsomal prostaglandin-E synthase 1 [EC:5.3.99.3]	00590 Arachidonic acid metabolism	Lipid metabolism	Metabolism
g2054.t1	K03032	PSMD1; 26S proteasome regulatory subunit N2	03050 Proteasome	Folding, sorting and degradation	Genetic Information Processing
g2055.t1	K04157	HTR2; 5-hydroxytryptamine receptor 2	04080 Neuroactive ligand-receptor interaction	Signaling molecules and interaction	Environmental Information Processing
g2055.t1	K04157	HTR2; 5-hydroxytryptamine receptor 2	04540 Gap junction	Cellular community - eukaryotes	Cellular Processes
g2055.t1	K04157	HTR2; 5-hydroxytryptamine receptor 2	04020 Calcium signaling pathway	Signal transduction	Environmental Information Processing
g2058.t1	K09664	B3GNT7; beta-1,3-N-acetylglucosaminyltransferase 7 [EC:2.4.1.-]	00533 Glycosaminoglycan biosynthesis - keratan sulfate	Glycan biosynthesis and metabolism	Metabolism
g2059.t1	K05052	NMUR1; neuromedin U receptor 1	04080 Neuroactive ligand-receptor interaction	Signaling molecules and interaction	Environmental Information Processing
g2061.t1	K13758	PDE6D; retinal rod rhodopsin-sensitive cGMP 3',5'-cyclic phosphodiesterase subunit delta	00230 Purine metabolism	Nucleotide metabolism	Metabolism
g2065.t1	K10603	AIRE; autoimmune regulator	04120 Ubiquitin mediated proteolysis	Folding, sorting and degradation	Genetic Information Processing
g2067.t1	K01763	SCLY; selenocysteine lyase [EC:4.4.1.16]	00450 Selenocompound metabolism	Metabolism of other amino acids	Metabolism
g2069.t1	K06671	STAG1_2; cohesin complex subunit SA-1/2	04110 Cell cycle	Cell growth and death	Cellular Processes
g2070.t1	K01966	PCCB; propionyl-CoA carboxylase beta chain [EC:6.4.1.3]	01200 Carbon metabolism	Metabolism	Metabolism
g2070.t1	K01966	PCCB; propionyl-CoA carboxylase beta chain [EC:6.4.1.3]	00630 Glyoxylate and dicarboxylate metabolism	Carbohydrate metabolism	Metabolism
g2070.t1	K01966	PCCB; propionyl-CoA carboxylase beta chain [EC:6.4.1.3]	00640 Propanoate metabolism	Carbohydrate metabolism	Metabolism
g2070.t1	K01966	PCCB; propionyl-CoA carboxylase beta chain [EC:6.4.1.3]	00280 Valine, leucine and isoleucine degradation	Amino acid metabolism	Metabolism
g2072.t1	K11583	PPP2R3; serine/threonine-protein phosphatase 2A regulatory subunit B''	04261 Adrenergic signaling in cardiomyocytes	Circulatory system	Organismal Systems
g2072.t1	K11583	PPP2R3; serine/threonine-protein phosphatase 2A regulatory subunit B''	03015 mRNA surveillance pathway	Translation	Genetic Information Processing
g2076.t1	K07514	EHHADH; enoyl-CoA hydratase / 3-hydroxyacyl-CoA dehydrogenase / 3,2-trans-enoyl-CoA isomerase [EC:4.2.1.17 1.1.1.35 5.3.3.8]	03320 PPAR signaling pathway	Endocrine system	Organismal Systems
g2076.t1	K07514	EHHADH; enoyl-CoA hydratase / 3-hydroxyacyl-CoA dehydrogenase / 3,2-trans-enoyl-CoA isomerase [EC:4.2.1.17 1.1.1.35 5.3.3.8]	01200 Carbon metabolism	Metabolism	Metabolism
g2076.t1	K07514	EHHADH; enoyl-CoA hydratase / 3-hydroxyacyl-CoA dehydrogenase / 3,2-trans-enoyl-CoA isomerase [EC:4.2.1.17 1.1.1.35 5.3.3.8]	00640 Propanoate metabolism	Carbohydrate metabolism	Metabolism
g2076.t1	K07514	EHHADH; enoyl-CoA hydratase / 3-hydroxyacyl-CoA dehydrogenase / 3,2-trans-enoyl-CoA isomerase [EC:4.2.1.17 1.1.1.35 5.3.3.8]	00280 Valine, leucine and isoleucine degradation	Amino acid metabolism	Metabolism
g2076.t1	K07514	EHHADH; enoyl-CoA hydratase / 3-hydroxyacyl-CoA dehydrogenase / 3,2-trans-enoyl-CoA isomerase [EC:4.2.1.17 1.1.1.35 5.3.3.8]	00071 Fatty acid degradation	Lipid metabolism	Metabolism
g2076.t1	K07514	EHHADH; enoyl-CoA hydratase / 3-hydroxyacyl-CoA dehydrogenase / 3,2-trans-enoyl-CoA isomerase [EC:4.2.1.17 1.1.1.35 5.3.3.8]	04146 Peroxisome	Transport and catabolism	Cellular Processes
g2076.t1	K07514	EHHADH; enoyl-CoA hydratase / 3-hydroxyacyl-CoA dehydrogenase / 3,2-trans-enoyl-CoA isomerase [EC:4.2.1.17 1.1.1.35 5.3.3.8]	00310 Lysine degradation	Amino acid metabolism	Metabolism
g2076.t1	K07514	EHHADH; enoyl-CoA hydratase / 3-hydroxyacyl-CoA dehydrogenase / 3,2-trans-enoyl-CoA isomerase [EC:4.2.1.17 1.1.1.35 5.3.3.8]	00650 Butanoate metabolism	Carbohydrate metabolism	Metabolism
g2076.t1	K07514	EHHADH; enoyl-CoA hydratase / 3-hydroxyacyl-CoA dehydrogenase / 3,2-trans-enoyl-CoA isomerase [EC:4.2.1.17 1.1.1.35 5.3.3.8]	00410 beta-Alanine metabolism	Metabolism of other amino acids	Metabolism
g2076.t1	K07514	EHHADH; enoyl-CoA hydratase / 3-hydroxyacyl-CoA dehydrogenase / 3,2-trans-enoyl-CoA isomerase [EC:4.2.1.17 1.1.1.35 5.3.3.8]	01212 Fatty acid metabolism	Metabolism	Metabolism
g2076.t1	K07514	EHHADH; enoyl-CoA hydratase / 3-hydroxyacyl-CoA dehydrogenase / 3,2-trans-enoyl-CoA isomerase [EC:4.2.1.17 1.1.1.35 5.3.3.8]	00380 Tryptophan metabolism	Amino acid metabolism	Metabolism
g2077.t1	K04422	MAP3K13; mitogen-activated protein kinase kinase kinase 13 [EC:2.7.11.25]	04010 MAPK signaling pathway	Signal transduction	Environmental Information Processing
g2091.t1	K04707	CBL; E3 ubiquitin-protein ligase CBL [EC:2.3.2.27]	04144 Endocytosis	Transport and catabolism	Cellular Processes
g2091.t1	K04707	CBL; E3 ubiquitin-protein ligase CBL [EC:2.3.2.27]	04012 ErbB signaling pathway	Signal transduction	Environmental Information Processing
g2091.t1	K04707	CBL; E3 ubiquitin-protein ligase CBL [EC:2.3.2.27]	04910 Insulin signaling pathway	Endocrine system	Organismal Systems
g2091.t1	K04707	CBL; E3 ubiquitin-protein ligase CBL [EC:2.3.2.27]	04120 Ubiquitin mediated proteolysis	Folding, sorting and degradation	Genetic Information Processing
g2094.t1	K12653	NLRX1; NLR family member X1	04622 RIG-I-like receptor signaling pathway	Immune system	Organismal Systems
g2094.t1	K12653	NLRX1; NLR family member X1	04621 NOD-like receptor signaling pathway	Immune system	Organismal Systems
g2094.t1	K12653	NLRX1; NLR family member X1	05164 Influenza A	Infectious diseases	Human Diseases
g2098.t1	K09186	MLL1; histone-lysine N-methyltransferase MLL1 [EC:2.1.1.43]	00310 Lysine degradation	Amino acid metabolism	Metabolism
g2099.t1	K10596	UBE4A; ubiquitin conjugation factor E4 A [EC:2.3.2.27]	04120 Ubiquitin mediated proteolysis	Folding, sorting and degradation	Genetic Information Processing
g2101.t1	K06087	CLDN; claudin	04530 Tight junction	Cellular community - eukaryotes	Cellular Processes
g2101.t1	K06087	CLDN; claudin	04514 Cell adhesion molecules (CAMs)	Signaling molecules and interaction	Environmental Information Processing
g2105.t1	K00512	CYP17A; steroid 17alpha-monooxygenase / 17alpha-hydroxyprogesterone deacetylase [EC:1.14.14.19 1.14.14.32]	00140 Steroid hormone biosynthesis	Lipid metabolism	Metabolism
g2110.t1	K02187	CASP3; caspase 3 [EC:3.4.22.56]	05168 Herpes simplex infection	Infectious diseases	Human Diseases
g2110.t1	K02187	CASP3; caspase 3 [EC:3.4.22.56]	04115 p53 signaling pathway	Cell growth and death	Cellular Processes
g2110.t1	K02187	CASP3; caspase 3 [EC:3.4.22.56]	04933 AGE-RAGE signaling pathway in diabetic complications	Endocrine and metabolic diseases	Human Diseases
g2110.t1	K02187	CASP3; caspase 3 [EC:3.4.22.56]	04010 MAPK signaling pathway	Signal transduction	Environmental Information Processing
g2110.t1	K02187	CASP3; caspase 3 [EC:3.4.22.56]	04210 Apoptosis	Cell growth and death	Cellular Processes
g2112.t1	K08743	ENPP6; ectonucleotide pyrophosphatase/phosphodiesterase family member 6 [EC:3.1.4.-]	00565 Ether lipid metabolism	Lipid metabolism	Metabolism
g2117.t1	K08267	RICTOR; rapamycin-insensitive companion of mTOR	04150 mTOR signaling pathway	Signal transduction	Environmental Information Processing
g2118.t1	K05057	OSMR; oncostatin M receptor	04060 Cytokine-cytokine receptor interaction	Signaling molecules and interaction	Environmental Information Processing
g2128.t1	K01510	ENTPD1_3_8; apyrase [EC:3.6.1.5]	00240 Pyrimidine metabolism	Nucleotide metabolism	Metabolism
g2128.t1	K01510	ENTPD1_3_8; apyrase [EC:3.6.1.5]	00230 Purine metabolism	Nucleotide metabolism	Metabolism
g2130.t1	K01510	ENTPD1_3_8; apyrase [EC:3.6.1.5]	00240 Pyrimidine metabolism	Nucleotide metabolism	Metabolism
g2130.t1	K01510	ENTPD1_3_8; apyrase [EC:3.6.1.5]	00230 Purine metabolism	Nucleotide metabolism	Metabolism
g2137.t1	K05208	GRIN1; glutamate receptor ionotropic, NMDA 1	04080 Neuroactive ligand-receptor interaction	Signaling molecules and interaction	Environmental Information Processing
g2137.t1	K05208	GRIN1; glutamate receptor ionotropic, NMDA 1	04020 Calcium signaling pathway	Signal transduction	Environmental Information Processing
g2142.t1	K01698	hemB; porphobilinogen synthase [EC:4.2.1.24]	00860 Porphyrin and chlorophyll metabolism	Metabolism of cofactors and vitamins	Metabolism
g2146.t1	K12662	PRPF4; U4/U6 small nuclear ribonucleoprotein PRP4	03040 Spliceosome	Transcription	Genetic Information Processing
g2147.t1	K03359	APC12; anaphase-promoting complex subunit 12	04914 Progesterone-mediated oocyte maturation	Endocrine system	Organismal Systems
g2147.t1	K03359	APC12; anaphase-promoting complex subunit 12	04114 Oocyte meiosis	Cell growth and death	Cellular Processes
g2147.t1	K03359	APC12; anaphase-promoting complex subunit 12	04110 Cell cycle	Cell growth and death	Cellular Processes
g2147.t1	K03359	APC12; anaphase-promoting complex subunit 12	04120 Ubiquitin mediated proteolysis	Folding, sorting and degradation	Genetic Information Processing
g2152.t1	K02870	RP-L12e; large subunit ribosomal protein L12e	03010 Ribosome	Translation	Genetic Information Processing
g2158.t1	K03349	APC2; anaphase-promoting complex subunit 2	04114 Oocyte meiosis	Cell growth and death	Cellular Processes
g2158.t1	K03349	APC2; anaphase-promoting complex subunit 2	04110 Cell cycle	Cell growth and death	Cellular Processes
g2158.t1	K03349	APC2; anaphase-promoting complex subunit 2	04914 Progesterone-mediated oocyte maturation	Endocrine system	Organismal Systems
g2158.t1	K03349	APC2; anaphase-promoting complex subunit 2	04120 Ubiquitin mediated proteolysis	Folding, sorting and degradation	Genetic Information Processing
g2163.t1	K07375	TUBB; tubulin beta	04145 Phagosome	Transport and catabolism	Cellular Processes
g2163.t1	K07375	TUBB; tubulin beta	04540 Gap junction	Cellular community - eukaryotes	Cellular Processes
g2166.t1	K19367	SPG21; maspardin	04144 Endocytosis	Transport and catabolism	Cellular Processes
g2176.t1	K10264	FBXW8; F-box and WD-40 domain protein 8	04120 Ubiquitin mediated proteolysis	Folding, sorting and degradation	Genetic Information Processing
g2179.t1	K13240	NOS1; nitric-oxide synthase, brain [EC:1.14.13.39]	00330 Arginine and proline metabolism	Amino acid metabolism	Metabolism
g2179.t1	K13240	NOS1; nitric-oxide synthase, brain [EC:1.14.13.39]	04145 Phagosome	Transport and catabolism	Cellular Processes
g2179.t1	K13240	NOS1; nitric-oxide synthase, brain [EC:1.14.13.39]	04020 Calcium signaling pathway	Signal transduction	Environmental Information Processing
g2179.t1	K13240	NOS1; nitric-oxide synthase, brain [EC:1.14.13.39]	00220 Arginine biosynthesis	Amino acid metabolism	Metabolism
g2179.t1	K13240	NOS1; nitric-oxide synthase, brain [EC:1.14.13.39]	04371 Apelin signaling pathway	Signal transduction	Environmental Information Processing
g2181.t1	K10756	RFC3_5; replication factor C subunit 3/5	03030 DNA replication	Replication and repair	Genetic Information Processing
g2181.t1	K10756	RFC3_5; replication factor C subunit 3/5	03430 Mismatch repair	Replication and repair	Genetic Information Processing
g2181.t1	K10756	RFC3_5; replication factor C subunit 3/5	03420 Nucleotide excision repair	Replication and repair	Genetic Information Processing
g2184.t1	K06058	DTX; deltex [EC:2.3.2.27]	04330 Notch signaling pathway	Signal transduction	Environmental Information Processing
g2187.t1	K12392	AP1B1; AP-1 complex subunit beta-1	04142 Lysosome	Transport and catabolism	Cellular Processes
g2190.t1	K13174	THOC5; THO complex subunit 5	03013 RNA transport	Translation	Genetic Information Processing
g2192.t1	K16684	NF2; merlin	04530 Tight junction	Cellular community - eukaryotes	Cellular Processes
g2201.t1	K08523	HBEGF; heparin-binding EGF-like growth factor	04912 GnRH signaling pathway	Endocrine system	Organismal Systems
g2201.t1	K08523	HBEGF; heparin-binding EGF-like growth factor	04012 ErbB signaling pathway	Signal transduction	Environmental Information Processing
g2206.t1	K05456	NRG2; neuregulin 2	04012 ErbB signaling pathway	Signal transduction	Environmental Information Processing
g2207.t1	K12494	PSD; PH and SEC7 domain-containing protein	04144 Endocytosis	Transport and catabolism	Cellular Processes
g2211.t1	K04806	CHRNA4; nicotinic acetylcholine receptor alpha-4	04080 Neuroactive ligand-receptor interaction	Signaling molecules and interaction	Environmental Information Processing
g2214.t1	K03231	EEF1A; elongation factor 1-alpha	03013 RNA transport	Translation	Genetic Information Processing
g2221.t1	K08377	NPBWR2; neuropeptides B/W receptor 2	04080 Neuroactive ligand-receptor interaction	Signaling molecules and interaction	Environmental Information Processing
g2222.t1	K04216	OPRL1; nociceptin receptor	04080 Neuroactive ligand-receptor interaction	Signaling molecules and interaction	Environmental Information Processing
g2226.t1	K01110	PTEN; phosphatidylinositol-3,4,5-trisphosphate 3-phosphatase and dual-specificity protein phosphatase PTEN [EC:3.1.3.16 3.1.3.48 3.1.3.67]	04115 p53 signaling pathway	Cell growth and death	Cellular Processes
g2226.t1	K01110	PTEN; phosphatidylinositol-3,4,5-trisphosphate 3-phosphatase and dual-specificity protein phosphatase PTEN [EC:3.1.3.16 3.1.3.48 3.1.3.67]	04140 Autophagy - animal	Transport and catabolism	Cellular Processes
g2226.t1	K01110	PTEN; phosphatidylinositol-3,4,5-trisphosphate 3-phosphatase and dual-specificity protein phosphatase PTEN [EC:3.1.3.16 3.1.3.48 3.1.3.67]	04150 mTOR signaling pathway	Signal transduction	Environmental Information Processing
g2226.t1	K01110	PTEN; phosphatidylinositol-3,4,5-trisphosphate 3-phosphatase and dual-specificity protein phosphatase PTEN [EC:3.1.3.16 3.1.3.48 3.1.3.67]	04510 Focal adhesion	Cellular community - eukaryotes	Cellular Processes
g2226.t1	K01110	PTEN; phosphatidylinositol-3,4,5-trisphosphate 3-phosphatase and dual-specificity protein phosphatase PTEN [EC:3.1.3.16 3.1.3.48 3.1.3.67]	00562 Inositol phosphate metabolism	Carbohydrate metabolism	Metabolism
g2226.t1	K01110	PTEN; phosphatidylinositol-3,4,5-trisphosphate 3-phosphatase and dual-specificity protein phosphatase PTEN [EC:3.1.3.16 3.1.3.48 3.1.3.67]	04068 FoxO signaling pathway	Signal transduction	Environmental Information Processing
g2226.t1	K01110	PTEN; phosphatidylinositol-3,4,5-trisphosphate 3-phosphatase and dual-specificity protein phosphatase PTEN [EC:3.1.3.16 3.1.3.48 3.1.3.67]	04070 Phosphatidylinositol signaling system	Signal transduction	Environmental Information Processing
g2228.t1	K13811	PAPSS; 3'-phosphoadenosine 5'-phosphosulfate synthase [EC:2.7.7.4 2.7.1.25]	00920 Sulfur metabolism	Energy metabolism	Metabolism
g2228.t1	K13811	PAPSS; 3'-phosphoadenosine 5'-phosphosulfate synthase [EC:2.7.7.4 2.7.1.25]	00230 Purine metabolism	Nucleotide metabolism	Metabolism
g2228.t1	K13811	PAPSS; 3'-phosphoadenosine 5'-phosphosulfate synthase [EC:2.7.7.4 2.7.1.25]	00261 Monobactam biosynthesis	Biosynthesis of other secondary metabolites	Metabolism
g2228.t1	K13811	PAPSS; 3'-phosphoadenosine 5'-phosphosulfate synthase [EC:2.7.7.4 2.7.1.25]	00450 Selenocompound metabolism	Metabolism of other amino acids	Metabolism
g2229.t1	K03103	MINPP1; multiple inositol-polyphosphate phosphatase / 2,3-bisphosphoglycerate 3-phosphatase [EC:3.1.3.62 3.1.3.80]	00010 Glycolysis / Gluconeogenesis	Carbohydrate metabolism	Metabolism
g2229.t1	K03103	MINPP1; multiple inositol-polyphosphate phosphatase / 2,3-bisphosphoglycerate 3-phosphatase [EC:3.1.3.62 3.1.3.80]	00562 Inositol phosphate metabolism	Carbohydrate metabolism	Metabolism
g2234.t1	K07376	PRKG1; cGMP-dependent protein kinase 1 [EC:2.7.11.12]	04540 Gap junction	Cellular community - eukaryotes	Cellular Processes
g2234.t1	K07376	PRKG1; cGMP-dependent protein kinase 1 [EC:2.7.11.12]	04270 Vascular smooth muscle contraction	Circulatory system	Organismal Systems
g2236.t1	K00939	adk; adenylate kinase [EC:2.7.4.3]	00230 Purine metabolism	Nucleotide metabolism	Metabolism
g2236.t1	K00939	adk; adenylate kinase [EC:2.7.4.3]	00730 Thiamine metabolism	Metabolism of cofactors and vitamins	Metabolism
g2238.t1	K07206	TSC1; tuberous sclerosis 1	04910 Insulin signaling pathway	Endocrine system	Organismal Systems
g2238.t1	K07206	TSC1; tuberous sclerosis 1	04150 mTOR signaling pathway	Signal transduction	Environmental Information Processing
g2238.t1	K07206	TSC1; tuberous sclerosis 1	04140 Autophagy - animal	Transport and catabolism	Cellular Processes
g2239.t1	K12298	CEL; bile salt-stimulated lipase [EC:3.1.1.3 3.1.1.13]	00561 Glycerolipid metabolism	Lipid metabolism	Metabolism
g2239.t1	K12298	CEL; bile salt-stimulated lipase [EC:3.1.1.3 3.1.1.13]	00100 Steroid biosynthesis	Lipid metabolism	Metabolism
g2241.t1	K00722	GBGT1; globoside alpha-N-acetylgalactosaminyltransferase [EC:2.4.1.88]	00603 Glycosphingolipid biosynthesis - globo and isoglobo series	Glycan biosynthesis and metabolism	Metabolism
g2244.t1	K02936	RP-L7Ae; large subunit ribosomal protein L7Ae	03010 Ribosome	Translation	Genetic Information Processing
g2256.t1	K00503	DBH; dopamine beta-monooxygenase [EC:1.14.17.1]	00350 Tyrosine metabolism	Amino acid metabolism	Metabolism
g2257.t1	K05730	VAV; guanine nucleotide exchange factor VAV	04810 Regulation of actin cytoskeleton	Cell motility	Cellular Processes
g2257.t1	K05730	VAV; guanine nucleotide exchange factor VAV	04510 Focal adhesion	Cellular community - eukaryotes	Cellular Processes
g2262.t1	K08524	RXRA; retinoid X receptor alpha	03320 PPAR signaling pathway	Endocrine system	Organismal Systems
g2262.t1	K08524	RXRA; retinoid X receptor alpha	04920 Adipocytokine signaling pathway	Endocrine system	Organismal Systems
g2268.t1	K02967	RP-S2; small subunit ribosomal protein S2	03010 Ribosome	Translation	Genetic Information Processing
g2270.t1	K13509	AGPAT1_2; lysophosphatidate acyltransferase [EC:2.3.1.51]	00561 Glycerolipid metabolism	Lipid metabolism	Metabolism
g2270.t1	K13509	AGPAT1_2; lysophosphatidate acyltransferase [EC:2.3.1.51]	00564 Glycerophospholipid metabolism	Lipid metabolism	Metabolism
g2272.t1	K02599	NOTCH1; Notch 1	04320 Dorso-ventral axis formation	Development	Organismal Systems
g2272.t1	K02599	NOTCH1; Notch 1	04330 Notch signaling pathway	Signal transduction	Environmental Information Processing
g2277.t1	K12794	CARD9; caspase recruitment domain-containing protein 9	04621 NOD-like receptor signaling pathway	Immune system	Organismal Systems
g2286.t1	K03766	B3GNT5; beta-1,3-N-acetylglucosaminyltransferase 5 [EC:2.4.1.206]	00601 Glycosphingolipid biosynthesis - lacto and neolacto series	Glycan biosynthesis and metabolism	Metabolism
g2290.t1	K03172	TRAF1; TNF receptor-associated factor 1	05168 Herpes simplex infection	Infectious diseases	Human Diseases
g2290.t1	K03172	TRAF1; TNF receptor-associated factor 1	04210 Apoptosis	Cell growth and death	Cellular Processes
g2291.t1	K03994	C5; complement component 5	05168 Herpes simplex infection	Infectious diseases	Human Diseases
g2294.t1	K05768	GSN; gelsolin	04810 Regulation of actin cytoskeleton	Cell motility	Cellular Processes
g2299.t1	K19901	DAB2IP; disabled homolog 2-interacting protein	04210 Apoptosis	Cell growth and death	Cellular Processes
g2302.t1	K03952	NDUFA8; NADH dehydrogenase (ubiquinone) 1 alpha subcomplex subunit 8	00190 Oxidative phosphorylation	Energy metabolism	Metabolism
g2307.t1	K00509	PTGS1; prostaglandin-endoperoxide synthase 1 [EC:1.14.99.1]	00590 Arachidonic acid metabolism	Lipid metabolism	Metabolism
g2319.t1	K05226	CCK; cholecystokinin	04080 Neuroactive ligand-receptor interaction	Signaling molecules and interaction	Environmental Information Processing
g2320.t1	K08367	RUNX1; runt-related transcription factor 1	04530 Tight junction	Cellular community - eukaryotes	Cellular Processes
g2322.t1	K04448	JUN; transcription factor AP-1	04933 AGE-RAGE signaling pathway in diabetic complications	Endocrine and metabolic diseases	Human Diseases
g2322.t1	K04448	JUN; transcription factor AP-1	05132 Salmonella infection	Infectious diseases	Human Diseases
g2322.t1	K04448	JUN; transcription factor AP-1	04010 MAPK signaling pathway	Signal transduction	Environmental Information Processing
g2322.t1	K04448	JUN; transcription factor AP-1	04510 Focal adhesion	Cellular community - eukaryotes	Cellular Processes
g2322.t1	K04448	JUN; transcription factor AP-1	04310 Wnt signaling pathway	Signal transduction	Environmental Information Processing
g2322.t1	K04448	JUN; transcription factor AP-1	04210 Apoptosis	Cell growth and death	Cellular Processes
g2322.t1	K04448	JUN; transcription factor AP-1	04012 ErbB signaling pathway	Signal transduction	Environmental Information Processing
g2322.t1	K04448	JUN; transcription factor AP-1	04621 NOD-like receptor signaling pathway	Immune system	Organismal Systems
g2322.t1	K04448	JUN; transcription factor AP-1	04530 Tight junction	Cellular community - eukaryotes	Cellular Processes
g2322.t1	K04448	JUN; transcription factor AP-1	04137 Mitophagy - animal	Transport and catabolism	Cellular Processes
g2322.t1	K04448	JUN; transcription factor AP-1	04620 Toll-like receptor signaling pathway	Immune system	Organismal Systems
g2322.t1	K04448	JUN; transcription factor AP-1	05164 Influenza A	Infectious diseases	Human Diseases
g2322.t1	K04448	JUN; transcription factor AP-1	04912 GnRH signaling pathway	Endocrine system	Organismal Systems
g2322.t1	K04448	JUN; transcription factor AP-1	05168 Herpes simplex infection	Infectious diseases	Human Diseases
g2329.t1	K05206	GRID1; glutamate receptor delta-1 subunit	04080 Neuroactive ligand-receptor interaction	Signaling molecules and interaction	Environmental Information Processing
g2330.t1	K08007	VIL2; villin 2 (ezrin)	04810 Regulation of actin cytoskeleton	Cell motility	Cellular Processes
g2330.t1	K08007	VIL2; villin 2 (ezrin)	04530 Tight junction	Cellular community - eukaryotes	Cellular Processes
g2343.t1	K13338	PEX1; peroxin-1	04146 Peroxisome	Transport and catabolism	Cellular Processes
g2346.t1	K02091	CDK6; cyclin-dependent kinase 6 [EC:2.7.11.22]	04115 p53 signaling pathway	Cell growth and death	Cellular Processes
g2346.t1	K02091	CDK6; cyclin-dependent kinase 6 [EC:2.7.11.22]	04110 Cell cycle	Cell growth and death	Cellular Processes
g2347.t1	K14301	NUP107; nuclear pore complex protein Nup107	03013 RNA transport	Translation	Genetic Information Processing
g2348.t1	K06643	MDM2; E3 ubiquitin-protein ligase Mdm2 [EC:2.3.2.27]	04115 p53 signaling pathway	Cell growth and death	Cellular Processes
g2348.t1	K06643	MDM2; E3 ubiquitin-protein ligase Mdm2 [EC:2.3.2.27]	04110 Cell cycle	Cell growth and death	Cellular Processes
g2348.t1	K06643	MDM2; E3 ubiquitin-protein ligase Mdm2 [EC:2.3.2.27]	04144 Endocytosis	Transport and catabolism	Cellular Processes
g2348.t1	K06643	MDM2; E3 ubiquitin-protein ligase Mdm2 [EC:2.3.2.27]	04068 FoxO signaling pathway	Signal transduction	Environmental Information Processing
g2348.t1	K06643	MDM2; E3 ubiquitin-protein ligase Mdm2 [EC:2.3.2.27]	04120 Ubiquitin mediated proteolysis	Folding, sorting and degradation	Genetic Information Processing
g2357.t1	K12605	CNOT2; CCR4-NOT transcription complex subunit 2	03018 RNA degradation	Folding, sorting and degradation	Genetic Information Processing
g2358.t1	K04941	KCNMB4; potassium large conductance calcium-activated channel subfamily M beta member 4	04270 Vascular smooth muscle contraction	Circulatory system	Organismal Systems
g2359.t1	K05694	PTPRB; receptor-type tyrosine-protein phosphatase beta [EC:3.1.3.48]	04520 Adherens junction	Cellular community - eukaryotes	Cellular Processes
g2365.t1	K05061	CSF3R; granulocyte colony-stimulating factor receptor	04060 Cytokine-cytokine receptor interaction	Signaling molecules and interaction	Environmental Information Processing
g2366.t1	K02956	RP-S15; small subunit ribosomal protein S15	03010 Ribosome	Translation	Genetic Information Processing
g2371.t1	K05349	bglX; beta-glucosidase [EC:3.2.1.21]	00500 Starch and sucrose metabolism	Carbohydrate metabolism	Metabolism
g2383.t1	K02734	PSMB2; 20S proteasome subunit beta 4 [EC:3.4.25.1]	03050 Proteasome	Folding, sorting and degradation	Genetic Information Processing
g2399.t1	K08131	COL9A; collagen, type IX, alpha	04512 ECM-receptor interaction	Signaling molecules and interaction	Environmental Information Processing
g2399.t1	K08131	COL9A; collagen, type IX, alpha	04510 Focal adhesion	Cellular community - eukaryotes	Cellular Processes
g2400.t1	K12486	SMAP; stromal membrane-associated protein	04144 Endocytosis	Transport and catabolism	Cellular Processes
g2412.t1	K06067	HDAC1_2; histone deacetylase 1/2 [EC:3.5.1.98]	04110 Cell cycle	Cell growth and death	Cellular Processes
g2412.t1	K06067	HDAC1_2; histone deacetylase 1/2 [EC:3.5.1.98]	04330 Notch signaling pathway	Signal transduction	Environmental Information Processing
g2416.t1	K03246	EIF3I; translation initiation factor 3 subunit I	03013 RNA transport	Translation	Genetic Information Processing
g2430.t1	K01866	YARS; tyrosyl-tRNA synthetase [EC:6.1.1.1]	00970 Aminoacyl-tRNA biosynthesis	Translation	Genetic Information Processing
g2434.t1	K00939	adk; adenylate kinase [EC:2.7.4.3]	00230 Purine metabolism	Nucleotide metabolism	Metabolism
g2434.t1	K00939	adk; adenylate kinase [EC:2.7.4.3]	00730 Thiamine metabolism	Metabolism of cofactors and vitamins	Metabolism
g2435.t1	K01583	E4.1.1.19; arginine decarboxylase [EC:4.1.1.19]	00330 Arginine and proline metabolism	Amino acid metabolism	Metabolism
g2436.t1	K03938	NDUFS5; NADH dehydrogenase (ubiquinone) Fe-S protein 5	00190 Oxidative phosphorylation	Energy metabolism	Metabolism
g2439.t1	K03165	TOP3; DNA topoisomerase III [EC:5.99.1.2]	03460 Fanconi anemia pathway	Replication and repair	Genetic Information Processing
g2439.t1	K03165	TOP3; DNA topoisomerase III [EC:5.99.1.2]	03440 Homologous recombination	Replication and repair	Genetic Information Processing
g2441.t1	K04371	MAPK1_3; mitogen-activated protein kinase 1/3 [EC:2.7.11.24]	04933 AGE-RAGE signaling pathway in diabetic complications	Endocrine and metabolic diseases	Human Diseases
g2441.t1	K04371	MAPK1_3; mitogen-activated protein kinase 1/3 [EC:2.7.11.24]	04370 VEGF signaling pathway	Signal transduction	Environmental Information Processing
g2441.t1	K04371	MAPK1_3; mitogen-activated protein kinase 1/3 [EC:2.7.11.24]	04510 Focal adhesion	Cellular community - eukaryotes	Cellular Processes
g2441.t1	K04371	MAPK1_3; mitogen-activated protein kinase 1/3 [EC:2.7.11.24]	04210 Apoptosis	Cell growth and death	Cellular Processes
g2441.t1	K04371	MAPK1_3; mitogen-activated protein kinase 1/3 [EC:2.7.11.24]	05132 Salmonella infection	Infectious diseases	Human Diseases
g2441.t1	K04371	MAPK1_3; mitogen-activated protein kinase 1/3 [EC:2.7.11.24]	04012 ErbB signaling pathway	Signal transduction	Environmental Information Processing
g2441.t1	K04371	MAPK1_3; mitogen-activated protein kinase 1/3 [EC:2.7.11.24]	04914 Progesterone-mediated oocyte maturation	Endocrine system	Organismal Systems
g2441.t1	K04371	MAPK1_3; mitogen-activated protein kinase 1/3 [EC:2.7.11.24]	04068 FoxO signaling pathway	Signal transduction	Environmental Information Processing
g2441.t1	K04371	MAPK1_3; mitogen-activated protein kinase 1/3 [EC:2.7.11.24]	04114 Oocyte meiosis	Cell growth and death	Cellular Processes
g2441.t1	K04371	MAPK1_3; mitogen-activated protein kinase 1/3 [EC:2.7.11.24]	04520 Adherens junction	Cellular community - eukaryotes	Cellular Processes
g2441.t1	K04371	MAPK1_3; mitogen-activated protein kinase 1/3 [EC:2.7.11.24]	04910 Insulin signaling pathway	Endocrine system	Organismal Systems
g2441.t1	K04371	MAPK1_3; mitogen-activated protein kinase 1/3 [EC:2.7.11.24]	05164 Influenza A	Infectious diseases	Human Diseases
g2441.t1	K04371	MAPK1_3; mitogen-activated protein kinase 1/3 [EC:2.7.11.24]	04540 Gap junction	Cellular community - eukaryotes	Cellular Processes
g2441.t1	K04371	MAPK1_3; mitogen-activated protein kinase 1/3 [EC:2.7.11.24]	04371 Apelin signaling pathway	Signal transduction	Environmental Information Processing
g2441.t1	K04371	MAPK1_3; mitogen-activated protein kinase 1/3 [EC:2.7.11.24]	04912 GnRH signaling pathway	Endocrine system	Organismal Systems
g2441.t1	K04371	MAPK1_3; mitogen-activated protein kinase 1/3 [EC:2.7.11.24]	04350 TGF-beta signaling pathway	Signal transduction	Environmental Information Processing
g2441.t1	K04371	MAPK1_3; mitogen-activated protein kinase 1/3 [EC:2.7.11.24]	04620 Toll-like receptor signaling pathway	Immune system	Organismal Systems
g2441.t1	K04371	MAPK1_3; mitogen-activated protein kinase 1/3 [EC:2.7.11.24]	04010 MAPK signaling pathway	Signal transduction	Environmental Information Processing
g2441.t1	K04371	MAPK1_3; mitogen-activated protein kinase 1/3 [EC:2.7.11.24]	04261 Adrenergic signaling in cardiomyocytes	Circulatory system	Organismal Systems
g2441.t1	K04371	MAPK1_3; mitogen-activated protein kinase 1/3 [EC:2.7.11.24]	04621 NOD-like receptor signaling pathway	Immune system	Organismal Systems
g2441.t1	K04371	MAPK1_3; mitogen-activated protein kinase 1/3 [EC:2.7.11.24]	04140 Autophagy - animal	Transport and catabolism	Cellular Processes
g2441.t1	K04371	MAPK1_3; mitogen-activated protein kinase 1/3 [EC:2.7.11.24]	04916 Melanogenesis	Endocrine system	Organismal Systems
g2441.t1	K04371	MAPK1_3; mitogen-activated protein kinase 1/3 [EC:2.7.11.24]	04320 Dorso-ventral axis formation	Development	Organismal Systems
g2441.t1	K04371	MAPK1_3; mitogen-activated protein kinase 1/3 [EC:2.7.11.24]	04270 Vascular smooth muscle contraction	Circulatory system	Organismal Systems
g2441.t1	K04371	MAPK1_3; mitogen-activated protein kinase 1/3 [EC:2.7.11.24]	04810 Regulation of actin cytoskeleton	Cell motility	Cellular Processes
g2441.t1	K04371	MAPK1_3; mitogen-activated protein kinase 1/3 [EC:2.7.11.24]	04150 mTOR signaling pathway	Signal transduction	Environmental Information Processing
g2444.t1	K14016	UFD1; ubiquitin fusion degradation protein 1	04141 Protein processing in endoplasmic reticulum	Folding, sorting and degradation	Genetic Information Processing
g2446.t1	K06628	CDC45; cell division control protein 45	04110 Cell cycle	Cell growth and death	Cellular Processes
g2447.t1	K06087	CLDN; claudin	04530 Tight junction	Cellular community - eukaryotes	Cellular Processes
g2447.t1	K06087	CLDN; claudin	04514 Cell adhesion molecules (CAMs)	Signaling molecules and interaction	Environmental Information Processing
g2450.t1	K06262	GP1BB; platelet glycoprotein Ib beta chain	04512 ECM-receptor interaction	Signaling molecules and interaction	Environmental Information Processing
g2453.t1	K00384	trxB; thioredoxin reductase (NADPH) [EC:1.8.1.9]	00450 Selenocompound metabolism	Metabolism of other amino acids	Metabolism
g2454.t1	K00545	COMT; catechol O-methyltransferase [EC:2.1.1.6]	00140 Steroid hormone biosynthesis	Lipid metabolism	Metabolism
g2454.t1	K00545	COMT; catechol O-methyltransferase [EC:2.1.1.6]	00350 Tyrosine metabolism	Amino acid metabolism	Metabolism
g2462.t1	K15637	PGAM5; serine/threonine-protein phosphatase PGAM5 [EC:3.1.3.16]	04217 Necroptosis	Cell growth and death	Cellular Processes
g2462.t1	K15637	PGAM5; serine/threonine-protein phosphatase PGAM5 [EC:3.1.3.16]	04137 Mitophagy - animal	Transport and catabolism	Cellular Processes
g2471.t1	K00939	adk; adenylate kinase [EC:2.7.4.3]	00230 Purine metabolism	Nucleotide metabolism	Metabolism
g2471.t1	K00939	adk; adenylate kinase [EC:2.7.4.3]	00730 Thiamine metabolism	Metabolism of cofactors and vitamins	Metabolism
g2472.t1	K05290	PIGK; phosphatidylinositol glycan, class K [EC:2.6.-.-]	00563 Glycosylphosphatidylinositol(GPI)-anchor biosynthesis	Glycan biosynthesis and metabolism	Metabolism
g2473.t1	K03375	SIAT7E; N-acetylgalactosaminide alpha-2,6-sialyltransferase (sialyltransferase 7E) [EC:2.4.99.-]	00604 Glycosphingolipid biosynthesis - ganglio series	Glycan biosynthesis and metabolism	Metabolism
g2481.t1	K05082	TPOR; thrombopoietin receptor	04060 Cytokine-cytokine receptor interaction	Signaling molecules and interaction	Environmental Information Processing
g2482.t1	K03363	CDC20; cell division cycle 20, cofactor of APC complex	04114 Oocyte meiosis	Cell growth and death	Cellular Processes
g2482.t1	K03363	CDC20; cell division cycle 20, cofactor of APC complex	04110 Cell cycle	Cell growth and death	Cellular Processes
g2482.t1	K03363	CDC20; cell division cycle 20, cofactor of APC complex	04120 Ubiquitin mediated proteolysis	Folding, sorting and degradation	Genetic Information Processing
g2483.t1	K10247	ELOVL1; elongation of very long chain fatty acids protein 1 [EC:2.3.1.199]	00062 Fatty acid elongation	Lipid metabolism	Metabolism
g2485.t1	K01816	hyi; hydroxypyruvate isomerase [EC:5.3.1.22]	00630 Glyoxylate and dicarboxylate metabolism	Carbohydrate metabolism	Metabolism
g2492.t1	K02178	BUB1; checkpoint serine/threonine-protein kinase [EC:2.7.11.1]	04914 Progesterone-mediated oocyte maturation	Endocrine system	Organismal Systems
g2492.t1	K02178	BUB1; checkpoint serine/threonine-protein kinase [EC:2.7.11.1]	04114 Oocyte meiosis	Cell growth and death	Cellular Processes
g2492.t1	K02178	BUB1; checkpoint serine/threonine-protein kinase [EC:2.7.11.1]	04110 Cell cycle	Cell growth and death	Cellular Processes
g2493.t1	K16341	BCL2L11; Bcl-2-like protein 11	04210 Apoptosis	Cell growth and death	Cellular Processes
g2493.t1	K16341	BCL2L11; Bcl-2-like protein 11	04068 FoxO signaling pathway	Signal transduction	Environmental Information Processing
g2494.t1	K03348	APC1; anaphase-promoting complex subunit 1	04114 Oocyte meiosis	Cell growth and death	Cellular Processes
g2494.t1	K03348	APC1; anaphase-promoting complex subunit 1	04110 Cell cycle	Cell growth and death	Cellular Processes
g2494.t1	K03348	APC1; anaphase-promoting complex subunit 1	04914 Progesterone-mediated oocyte maturation	Endocrine system	Organismal Systems
g2494.t1	K03348	APC1; anaphase-promoting complex subunit 1	04120 Ubiquitin mediated proteolysis	Folding, sorting and degradation	Genetic Information Processing
g2502.t1	K03907	THBD; thrombomodulin	04933 AGE-RAGE signaling pathway in diabetic complications	Endocrine and metabolic diseases	Human Diseases
g2503.t1	K04220	SSTR4; somatostatin receptor 4	04080 Neuroactive ligand-receptor interaction	Signaling molecules and interaction	Environmental Information Processing
g2509.t1	K04399	CASP9; caspase 9 [EC:3.4.22.62]	04115 p53 signaling pathway	Cell growth and death	Cellular Processes
g2509.t1	K04399	CASP9; caspase 9 [EC:3.4.22.62]	04370 VEGF signaling pathway	Signal transduction	Environmental Information Processing
g2509.t1	K04399	CASP9; caspase 9 [EC:3.4.22.62]	05164 Influenza A	Infectious diseases	Human Diseases
g2509.t1	K04399	CASP9; caspase 9 [EC:3.4.22.62]	04210 Apoptosis	Cell growth and death	Cellular Processes
g2511.t1	K01480	speB; agmatinase [EC:3.5.3.11]	00330 Arginine and proline metabolism	Amino acid metabolism	Metabolism
g2512.t1	K05688	PINK1; PTEN induced putative kinase 1 [EC:2.7.11.1]	04137 Mitophagy - animal	Transport and catabolism	Cellular Processes
g2518.t1	K01047	PLA2G; secretory phospholipase A2 [EC:3.1.1.4]	00565 Ether lipid metabolism	Lipid metabolism	Metabolism
g2518.t1	K01047	PLA2G; secretory phospholipase A2 [EC:3.1.1.4]	00592 alpha-Linolenic acid metabolism	Lipid metabolism	Metabolism
g2518.t1	K01047	PLA2G; secretory phospholipase A2 [EC:3.1.1.4]	04270 Vascular smooth muscle contraction	Circulatory system	Organismal Systems
g2518.t1	K01047	PLA2G; secretory phospholipase A2 [EC:3.1.1.4]	00590 Arachidonic acid metabolism	Lipid metabolism	Metabolism
g2518.t1	K01047	PLA2G; secretory phospholipase A2 [EC:3.1.1.4]	00591 Linoleic acid metabolism	Lipid metabolism	Metabolism
g2518.t1	K01047	PLA2G; secretory phospholipase A2 [EC:3.1.1.4]	00564 Glycerophospholipid metabolism	Lipid metabolism	Metabolism
g2522.t1	K04162	HTR6; 5-hydroxytryptamine receptor 6	04080 Neuroactive ligand-receptor interaction	Signaling molecules and interaction	Environmental Information Processing
g2522.t1	K04162	HTR6; 5-hydroxytryptamine receptor 6	04020 Calcium signaling pathway	Signal transduction	Environmental Information Processing
g2523.t1	K19558	NBL1; neuroblastoma suppressor of tumorigenicity 1	04350 TGF-beta signaling pathway	Signal transduction	Environmental Information Processing
g2524.t1	K10365	CAPZB; capping protein (actin filament) muscle Z-line, beta	04144 Endocytosis	Transport and catabolism	Cellular Processes
g2528.t1	K15303	AKR7; aflatoxin B1 aldehyde reductase	00980 Metabolism of xenobiotics by cytochrome P450	Xenobiotics biodegradation and metabolism	Metabolism
g2534.t1	K04266	ADORA2A; adenosine receptor A2a	04080 Neuroactive ligand-receptor interaction	Signaling molecules and interaction	Environmental Information Processing
g2534.t1	K04266	ADORA2A; adenosine receptor A2a	04020 Calcium signaling pathway	Signal transduction	Environmental Information Processing
g2534.t1	K04266	ADORA2A; adenosine receptor A2a	04270 Vascular smooth muscle contraction	Circulatory system	Organismal Systems
g2535.t1	K01431	UPB1; beta-ureidopropionase [EC:3.5.1.6]	00770 Pantothenate and CoA biosynthesis	Metabolism of cofactors and vitamins	Metabolism
g2535.t1	K01431	UPB1; beta-ureidopropionase [EC:3.5.1.6]	00983 Drug metabolism - other enzymes	Xenobiotics biodegradation and metabolism	Metabolism
g2535.t1	K01431	UPB1; beta-ureidopropionase [EC:3.5.1.6]	00240 Pyrimidine metabolism	Nucleotide metabolism	Metabolism
g2535.t1	K01431	UPB1; beta-ureidopropionase [EC:3.5.1.6]	00410 beta-Alanine metabolism	Metabolism of other amino acids	Metabolism
g2537.t1	K11088	SNRPD3; small nuclear ribonucleoprotein D3	03040 Spliceosome	Transcription	Genetic Information Processing
g2539.t1	K18592	GGT1_5; gamma-glutamyltranspeptidase / glutathione hydrolase / leukotriene-C4 hydrolase [EC:2.3.2.2 3.4.19.13 3.4.19.14]	00430 Taurine and hypotaurine metabolism	Metabolism of other amino acids	Metabolism
g2539.t1	K18592	GGT1_5; gamma-glutamyltranspeptidase / glutathione hydrolase / leukotriene-C4 hydrolase [EC:2.3.2.2 3.4.19.13 3.4.19.14]	00590 Arachidonic acid metabolism	Lipid metabolism	Metabolism
g2539.t1	K18592	GGT1_5; gamma-glutamyltranspeptidase / glutathione hydrolase / leukotriene-C4 hydrolase [EC:2.3.2.2 3.4.19.13 3.4.19.14]	00480 Glutathione metabolism	Metabolism of other amino acids	Metabolism
g2540.t1	K18592	GGT1_5; gamma-glutamyltranspeptidase / glutathione hydrolase / leukotriene-C4 hydrolase [EC:2.3.2.2 3.4.19.13 3.4.19.14]	00430 Taurine and hypotaurine metabolism	Metabolism of other amino acids	Metabolism
g2540.t1	K18592	GGT1_5; gamma-glutamyltranspeptidase / glutathione hydrolase / leukotriene-C4 hydrolase [EC:2.3.2.2 3.4.19.13 3.4.19.14]	00590 Arachidonic acid metabolism	Lipid metabolism	Metabolism
g2540.t1	K18592	GGT1_5; gamma-glutamyltranspeptidase / glutathione hydrolase / leukotriene-C4 hydrolase [EC:2.3.2.2 3.4.19.13 3.4.19.14]	00480 Glutathione metabolism	Metabolism of other amino acids	Metabolism
g2541.t1	K12353	SMPD4; sphingomyelin phosphodiesterase 4 [EC:3.1.4.12]	00600 Sphingolipid metabolism	Lipid metabolism	Metabolism
g2546.t1	K09668	LARGE; glycosyltransferase-like protein LARGE [EC:2.4.2.- 2.4.1.-]	00515 Mannose type O-glycan biosyntheis	Glycan biosynthesis and metabolism	Metabolism
g2547.t1	K13335	PEX16; peroxin-16	04146 Peroxisome	Transport and catabolism	Cellular Processes
g2548.t1	K04434	MAPK8IP1; mitogen-activated protein kinase 8 interacting protein 1	04010 MAPK signaling pathway	Signal transduction	Environmental Information Processing
g2551.t1	K01022	CHST1; keratan sulfate 6-sulfotransferase 1 [EC:2.8.2.21]	00533 Glycosaminoglycan biosynthesis - keratan sulfate	Glycan biosynthesis and metabolism	Metabolism
g2554.t1	K12887	HNRNPM; heterogeneous nuclear ribonucleoprotein M	03040 Spliceosome	Transcription	Genetic Information Processing
g2555.t1	K04710	CERS; ceramide synthetase [EC:2.3.1.24]	00600 Sphingolipid metabolism	Lipid metabolism	Metabolism
g2557.t1	K12626	LSM7; U6 snRNA-associated Sm-like protein LSm7	03018 RNA degradation	Folding, sorting and degradation	Genetic Information Processing
g2557.t1	K12626	LSM7; U6 snRNA-associated Sm-like protein LSm7	03040 Spliceosome	Transcription	Genetic Information Processing
g2568.t1	K01059	LPL; lipoprotein lipase [EC:3.1.1.34]	00561 Glycerolipid metabolism	Lipid metabolism	Metabolism
g2568.t1	K01059	LPL; lipoprotein lipase [EC:3.1.1.34]	03320 PPAR signaling pathway	Endocrine system	Organismal Systems
g2576.t1	K00182	WNT2; wingless-type MMTV integration site family, member 2	04916 Melanogenesis	Endocrine system	Organismal Systems
g2576.t1	K00182	WNT2; wingless-type MMTV integration site family, member 2	04150 mTOR signaling pathway	Signal transduction	Environmental Information Processing
g2576.t1	K00182	WNT2; wingless-type MMTV integration site family, member 2	04310 Wnt signaling pathway	Signal transduction	Environmental Information Processing
g2578.t1	K05031	CFTR; cystic fibrosis transmembrane conductance regulator [EC:3.6.3.49]	04530 Tight junction	Cellular community - eukaryotes	Cellular Processes
g2578.t1	K05031	CFTR; cystic fibrosis transmembrane conductance regulator [EC:3.6.3.49]	02010 ABC transporters	Membrane transport	Environmental Information Processing
g2580.t1	K12627	LSM8; U6 snRNA-associated Sm-like protein LSm8	03018 RNA degradation	Folding, sorting and degradation	Genetic Information Processing
g2580.t1	K12627	LSM8; U6 snRNA-associated Sm-like protein LSm8	03040 Spliceosome	Transcription	Genetic Information Processing
g2584.t1	K08011	NCF1; neutrophil cytosolic factor 1	04145 Phagosome	Transport and catabolism	Cellular Processes
g2585.t1	K03121	TFII-I; transcription initiation factor TFII-I	03022 Basal transcription factors	Transcription	Genetic Information Processing
g2585.t1	K03121	TFII-I; transcription initiation factor TFII-I	05168 Herpes simplex infection	Infectious diseases	Human Diseases
g2586.t1	K03121	TFII-I; transcription initiation factor TFII-I	03022 Basal transcription factors	Transcription	Genetic Information Processing
g2586.t1	K03121	TFII-I; transcription initiation factor TFII-I	05168 Herpes simplex infection	Infectious diseases	Human Diseases
g2588.t1	K10755	RFC2_4; replication factor C subunit 2/4	03030 DNA replication	Replication and repair	Genetic Information Processing
g2588.t1	K10755	RFC2_4; replication factor C subunit 2/4	03430 Mismatch repair	Replication and repair	Genetic Information Processing
g2588.t1	K10755	RFC2_4; replication factor C subunit 2/4	03420 Nucleotide excision repair	Replication and repair	Genetic Information Processing
g2593.t1	K10575	UBE2G1; ubiquitin-conjugating enzyme E2 G1 [EC:2.3.2.23]	04141 Protein processing in endoplasmic reticulum	Folding, sorting and degradation	Genetic Information Processing
g2593.t1	K10575	UBE2G1; ubiquitin-conjugating enzyme E2 G1 [EC:2.3.2.23]	04120 Ubiquitin mediated proteolysis	Folding, sorting and degradation	Genetic Information Processing
g2597.t1	K05853	ATP2A; Ca2+ transporting ATPase, sarcoplasmic/endoplasmic reticulum [EC:3.6.3.8]	04020 Calcium signaling pathway	Signal transduction	Environmental Information Processing
g2598.t1	K05215	P2RX1; P2X purinoceptor 1	04080 Neuroactive ligand-receptor interaction	Signaling molecules and interaction	Environmental Information Processing
g2598.t1	K05215	P2RX1; P2X purinoceptor 1	04020 Calcium signaling pathway	Signal transduction	Environmental Information Processing
g2601.t1	K17820	DHX33; ATP-dependent RNA helicase DHX33 [EC:3.6.4.13]	04621 NOD-like receptor signaling pathway	Immune system	Organismal Systems
g2602.t1	K15414	C1QBP; complement component 1 Q subcomponent-binding protein, mitochondrial	05168 Herpes simplex infection	Infectious diseases	Human Diseases
g2604.t1	K14318	NUP88; nuclear pore complex protein Nup88	03013 RNA transport	Translation	Genetic Information Processing
g2612.t1	K04534	GNAO; guanine nucleotide-binding protein G(o) subunit alpha	04916 Melanogenesis	Endocrine system	Organismal Systems
g2614.t1	K10636	AMFR; autocrine motility factor receptor [EC:2.3.2.27]	04141 Protein processing in endoplasmic reticulum	Folding, sorting and degradation	Genetic Information Processing
g2617.t1	K11420	EHMT; euchromatic histone-lysine N-methyltransferase [EC:2.1.1.43]	00310 Lysine degradation	Amino acid metabolism	Metabolism
g2619.t1	K04849	CACNA1B; voltage-dependent calcium channel N type alpha-1B	04020 Calcium signaling pathway	Signal transduction	Environmental Information Processing
g2619.t1	K04849	CACNA1B; voltage-dependent calcium channel N type alpha-1B	04010 MAPK signaling pathway	Signal transduction	Environmental Information Processing
g2627.t1	K02152	ATPeV1G; V-type H+-transporting ATPase subunit G	00190 Oxidative phosphorylation	Energy metabolism	Metabolism
g2627.t1	K02152	ATPeV1G; V-type H+-transporting ATPase subunit G	04145 Phagosome	Transport and catabolism	Cellular Processes
g2627.t1	K02152	ATPeV1G; V-type H+-transporting ATPase subunit G	04150 mTOR signaling pathway	Signal transduction	Environmental Information Processing
g2630.t1	K05478	TNFSF15; tumor necrosis factor ligand superfamily member 15	04060 Cytokine-cytokine receptor interaction	Signaling molecules and interaction	Environmental Information Processing
g2631.t1	K05471	TNFSF8; tumor necrosis factor ligand superfamily member 8	04060 Cytokine-cytokine receptor interaction	Signaling molecules and interaction	Environmental Information Processing
g2634.t1	K03259	EIF4E; translation initiation factor 4E	04910 Insulin signaling pathway	Endocrine system	Organismal Systems
g2634.t1	K03259	EIF4E; translation initiation factor 4E	04150 mTOR signaling pathway	Signal transduction	Environmental Information Processing
g2634.t1	K03259	EIF4E; translation initiation factor 4E	03013 RNA transport	Translation	Genetic Information Processing
g2635.t1	K04818	CHRNG; nicotinic acetylcholine receptor gamma	04080 Neuroactive ligand-receptor interaction	Signaling molecules and interaction	Environmental Information Processing
g2636.t1	K04816	CHRND; nicotinic acetylcholine receptor delta	04080 Neuroactive ligand-receptor interaction	Signaling molecules and interaction	Environmental Information Processing
g2641.t1	K01077	E3.1.3.1; alkaline phosphatase [EC:3.1.3.1]	00730 Thiamine metabolism	Metabolism of cofactors and vitamins	Metabolism
g2641.t1	K01077	E3.1.3.1; alkaline phosphatase [EC:3.1.3.1]	00790 Folate biosynthesis	Metabolism of cofactors and vitamins	Metabolism
g2647.t1	K09828	DHCR24; Delta24-sterol reductase [EC:1.3.1.72 1.3.1.-]	00100 Steroid biosynthesis	Lipid metabolism	Metabolism
g2649.t1	K01881	PARS; prolyl-tRNA synthetase [EC:6.1.1.15]	00970 Aminoacyl-tRNA biosynthesis	Translation	Genetic Information Processing
g2654.t1	K00326	E1.6.2.2; cytochrome-b5 reductase [EC:1.6.2.2]	00520 Amino sugar and nucleotide sugar metabolism	Carbohydrate metabolism	Metabolism
g2656.t1	K18081	MTMR1_2; myotubularin-related protein 1/2 [EC:3.1.3.64 3.1.3.95]	04070 Phosphatidylinositol signaling system	Signal transduction	Environmental Information Processing
g2656.t1	K18081	MTMR1_2; myotubularin-related protein 1/2 [EC:3.1.3.64 3.1.3.95]	00562 Inositol phosphate metabolism	Carbohydrate metabolism	Metabolism
g2664.t1	K06240	LAMA3_5; laminin, alpha 3/5	04512 ECM-receptor interaction	Signaling molecules and interaction	Environmental Information Processing
g2664.t1	K06240	LAMA3_5; laminin, alpha 3/5	04510 Focal adhesion	Cellular community - eukaryotes	Cellular Processes
g2667.t1	K04425	MAP3K6; mitogen-activated protein kinase kinase kinase 6 [EC:2.7.11.25]	04010 MAPK signaling pathway	Signal transduction	Environmental Information Processing
g2668.t1	K05748	WASF2; WAS protein family, member 2	04810 Regulation of actin cytoskeleton	Cell motility	Cellular Processes
g2668.t1	K05748	WASF2; WAS protein family, member 2	04520 Adherens junction	Cellular community - eukaryotes	Cellular Processes
g2668.t1	K05748	WASF2; WAS protein family, member 2	05132 Salmonella infection	Infectious diseases	Human Diseases
g2672.t1	K20394	SESN2; sestrin 2	04150 mTOR signaling pathway	Signal transduction	Environmental Information Processing
g2672.t1	K20394	SESN2; sestrin 2	04115 p53 signaling pathway	Cell growth and death	Cellular Processes
g2677.t1	K12488	ASAP; Arf-GAP with SH3 domain, ANK repeat and PH domain-containing protein	04144 Endocytosis	Transport and catabolism	Cellular Processes
g2678.t1	K09389	E2F2; transcription factor E2F2	04110 Cell cycle	Cell growth and death	Cellular Processes
g2684.t1	K01230	MAN1; mannosyl-oligosaccharide alpha-1,2-mannosidase [EC:3.2.1.113]	04141 Protein processing in endoplasmic reticulum	Folding, sorting and degradation	Genetic Information Processing
g2684.t1	K01230	MAN1; mannosyl-oligosaccharide alpha-1,2-mannosidase [EC:3.2.1.113]	00510 N-Glycan biosynthesis	Glycan biosynthesis and metabolism	Metabolism
g2685.t1	K12474	LDLRAP1; low density lipoprotein receptor adapter protein 1	04144 Endocytosis	Transport and catabolism	Cellular Processes
g2697.t1	K03245	EIF3J; translation initiation factor 3 subunit J	03013 RNA transport	Translation	Genetic Information Processing
g2705.t1	K10030	IL8; interleukin 8	04621 NOD-like receptor signaling pathway	Immune system	Organismal Systems
g2705.t1	K10030	IL8; interleukin 8	04933 AGE-RAGE signaling pathway in diabetic complications	Endocrine and metabolic diseases	Human Diseases
g2705.t1	K10030	IL8; interleukin 8	05132 Salmonella infection	Infectious diseases	Human Diseases
g2705.t1	K10030	IL8; interleukin 8	05164 Influenza A	Infectious diseases	Human Diseases
g2705.t1	K10030	IL8; interleukin 8	04622 RIG-I-like receptor signaling pathway	Immune system	Organismal Systems
g2705.t1	K10030	IL8; interleukin 8	04620 Toll-like receptor signaling pathway	Immune system	Organismal Systems
g2705.t1	K10030	IL8; interleukin 8	04060 Cytokine-cytokine receptor interaction	Signaling molecules and interaction	Environmental Information Processing
g2716.t1	K01080	PPAP2; phosphatidate phosphatase [EC:3.1.3.4]	00600 Sphingolipid metabolism	Lipid metabolism	Metabolism
g2716.t1	K01080	PPAP2; phosphatidate phosphatase [EC:3.1.3.4]	00565 Ether lipid metabolism	Lipid metabolism	Metabolism
g2716.t1	K01080	PPAP2; phosphatidate phosphatase [EC:3.1.3.4]	00561 Glycerolipid metabolism	Lipid metabolism	Metabolism
g2716.t1	K01080	PPAP2; phosphatidate phosphatase [EC:3.1.3.4]	00564 Glycerophospholipid metabolism	Lipid metabolism	Metabolism
g2720.t1	K04635	GNA11; guanine nucleotide-binding protein subunit alpha-11	04020 Calcium signaling pathway	Signal transduction	Environmental Information Processing
g2720.t1	K04635	GNA11; guanine nucleotide-binding protein subunit alpha-11	04270 Vascular smooth muscle contraction	Circulatory system	Organismal Systems
g2720.t1	K04635	GNA11; guanine nucleotide-binding protein subunit alpha-11	04540 Gap junction	Cellular community - eukaryotes	Cellular Processes
g2720.t1	K04635	GNA11; guanine nucleotide-binding protein subunit alpha-11	04912 GnRH signaling pathway	Endocrine system	Organismal Systems
g2721.t1	K01319	CTSG; cathepsin G [EC:3.4.21.20]	04080 Neuroactive ligand-receptor interaction	Signaling molecules and interaction	Environmental Information Processing
g2721.t1	K01319	CTSG; cathepsin G [EC:3.4.21.20]	04142 Lysosome	Transport and catabolism	Cellular Processes
g2722.t1	K04293	S1PR4; sphingosine 1-phosphate receptor 4	04080 Neuroactive ligand-receptor interaction	Signaling molecules and interaction	Environmental Information Processing
g2722.t1	K04293	S1PR4; sphingosine 1-phosphate receptor 4	04068 FoxO signaling pathway	Signal transduction	Environmental Information Processing
g2734.t1	K16065	PIAS4; E3 SUMO-protein ligase PIAS4	04120 Ubiquitin mediated proteolysis	Folding, sorting and degradation	Genetic Information Processing
g2736.t1	K08803	DAPK; death-associated protein kinase [EC:2.7.11.1]	04140 Autophagy - animal	Transport and catabolism	Cellular Processes
g2737.t1	K10524	NRK1_2; nicotinamide/nicotinate riboside kinase [EC:2.7.1.22 2.7.1.173]	00760 Nicotinate and nicotinamide metabolism	Metabolism of cofactors and vitamins	Metabolism
g2738.t1	K15013	ACSBG; long-chain-fatty-acid--CoA ligase ACSBG [EC:6.2.1.3]	03320 PPAR signaling pathway	Endocrine system	Organismal Systems
g2738.t1	K15013	ACSBG; long-chain-fatty-acid--CoA ligase ACSBG [EC:6.2.1.3]	04920 Adipocytokine signaling pathway	Endocrine system	Organismal Systems
g2738.t1	K15013	ACSBG; long-chain-fatty-acid--CoA ligase ACSBG [EC:6.2.1.3]	00061 Fatty acid biosynthesis	Lipid metabolism	Metabolism
g2738.t1	K15013	ACSBG; long-chain-fatty-acid--CoA ligase ACSBG [EC:6.2.1.3]	00071 Fatty acid degradation	Lipid metabolism	Metabolism
g2738.t1	K15013	ACSBG; long-chain-fatty-acid--CoA ligase ACSBG [EC:6.2.1.3]	01212 Fatty acid metabolism	Metabolism	Metabolism
g2739.t1	K15013	ACSBG; long-chain-fatty-acid--CoA ligase ACSBG [EC:6.2.1.3]	03320 PPAR signaling pathway	Endocrine system	Organismal Systems
g2739.t1	K15013	ACSBG; long-chain-fatty-acid--CoA ligase ACSBG [EC:6.2.1.3]	04920 Adipocytokine signaling pathway	Endocrine system	Organismal Systems
g2739.t1	K15013	ACSBG; long-chain-fatty-acid--CoA ligase ACSBG [EC:6.2.1.3]	00061 Fatty acid biosynthesis	Lipid metabolism	Metabolism
g2739.t1	K15013	ACSBG; long-chain-fatty-acid--CoA ligase ACSBG [EC:6.2.1.3]	00071 Fatty acid degradation	Lipid metabolism	Metabolism
g2739.t1	K15013	ACSBG; long-chain-fatty-acid--CoA ligase ACSBG [EC:6.2.1.3]	01212 Fatty acid metabolism	Metabolism	Metabolism
g2741.t1	K01441	ACER1_2; alkaline ceramidase [EC:3.5.1.23]	00600 Sphingolipid metabolism	Lipid metabolism	Metabolism
g2748.t1	K14283	TACC3; transforming acidic coiled-coil-containing protein 3	03013 RNA transport	Translation	Genetic Information Processing
g2754.t1	K03934	NDUFS1; NADH dehydrogenase (ubiquinone) Fe-S protein 1 [EC:1.6.5.3 1.6.99.3]	00190 Oxidative phosphorylation	Energy metabolism	Metabolism
g2772.t1	K00741	B3GNT2; N-acetyllactosaminide beta-1,3-N-acetylglucosaminyltransferase [EC:2.4.1.149]	00601 Glycosphingolipid biosynthesis - lacto and neolacto series	Glycan biosynthesis and metabolism	Metabolism
g2772.t1	K00741	B3GNT2; N-acetyllactosaminide beta-1,3-N-acetylglucosaminyltransferase [EC:2.4.1.149]	00533 Glycosaminoglycan biosynthesis - keratan sulfate	Glycan biosynthesis and metabolism	Metabolism
g2777.t1	K00384	trxB; thioredoxin reductase (NADPH) [EC:1.8.1.9]	00450 Selenocompound metabolism	Metabolism of other amino acids	Metabolism
g2782.t1	K01712	hutU; urocanate hydratase [EC:4.2.1.49]	00340 Histidine metabolism	Amino acid metabolism	Metabolism
g2787.t1	K10838	XPC; xeroderma pigmentosum group C-complementing protein	03420 Nucleotide excision repair	Replication and repair	Genetic Information Processing
g2788.t1	K12622	LSM3; U6 snRNA-associated Sm-like protein LSm3	03018 RNA degradation	Folding, sorting and degradation	Genetic Information Processing
g2788.t1	K12622	LSM3; U6 snRNA-associated Sm-like protein LSm3	03040 Spliceosome	Transcription	Genetic Information Processing
g2796.t1	K18086	MTMR14; myotubularin-related protein 14 [EC:3.1.3.64 3.1.3.95]	04140 Autophagy - animal	Transport and catabolism	Cellular Processes
g2796.t1	K18086	MTMR14; myotubularin-related protein 14 [EC:3.1.3.64 3.1.3.95]	04070 Phosphatidylinositol signaling system	Signal transduction	Environmental Information Processing
g2796.t1	K18086	MTMR14; myotubularin-related protein 14 [EC:3.1.3.64 3.1.3.95]	00562 Inositol phosphate metabolism	Carbohydrate metabolism	Metabolism
g2800.t1	K03660	OGG1; N-glycosylase/DNA lyase [EC:3.2.2.- 4.2.99.18]	03410 Base excision repair	Replication and repair	Genetic Information Processing
g2805.t1	K05168	IL17RE; interleukin 17 receptor E	04060 Cytokine-cytokine receptor interaction	Signaling molecules and interaction	Environmental Information Processing
g2812.t1	K06243	LAMB2; laminin, beta 2	04512 ECM-receptor interaction	Signaling molecules and interaction	Environmental Information Processing
g2812.t1	K06243	LAMB2; laminin, beta 2	04510 Focal adhesion	Cellular community - eukaryotes	Cellular Processes
g2821.t1	K00103	GULO; L-gulonolactone oxidase [EC:1.1.3.8]	00053 Ascorbate and aldarate metabolism	Carbohydrate metabolism	Metabolism
g2823.t1	K08726	EPHX2; soluble epoxide hydrolase / lipid-phosphate phosphatase [EC:3.3.2.10 3.1.3.76]	00590 Arachidonic acid metabolism	Lipid metabolism	Metabolism
g2823.t1	K08726	EPHX2; soluble epoxide hydrolase / lipid-phosphate phosphatase [EC:3.3.2.10 3.1.3.76]	04146 Peroxisome	Transport and catabolism	Cellular Processes
g2824.t1	K04804	CHRNA2; nicotinic acetylcholine receptor alpha-2	04080 Neuroactive ligand-receptor interaction	Signaling molecules and interaction	Environmental Information Processing
g2825.t1	K05871	PTK2B; focal adhesion kinase 2 [EC:2.7.10.2]	04912 GnRH signaling pathway	Endocrine system	Organismal Systems
g2825.t1	K05871	PTK2B; focal adhesion kinase 2 [EC:2.7.10.2]	04020 Calcium signaling pathway	Signal transduction	Environmental Information Processing
g2827.t1	K00993	EPT1; ethanolaminephosphotransferase [EC:2.7.8.1]	00440 Phosphonate and phosphinate metabolism	Metabolism of other amino acids	Metabolism
g2827.t1	K00993	EPT1; ethanolaminephosphotransferase [EC:2.7.8.1]	00565 Ether lipid metabolism	Lipid metabolism	Metabolism
g2827.t1	K00993	EPT1; ethanolaminephosphotransferase [EC:2.7.8.1]	00564 Glycerophospholipid metabolism	Lipid metabolism	Metabolism
g2836.t1	K05669	ABCC6; ATP-binding cassette, subfamily C (CFTR/MRP), member 6	02010 ABC transporters	Membrane transport	Environmental Information Processing
g2844.t1	K06276	PDPK1; 3-phosphoinositide dependent protein kinase-1 [EC:2.7.11.1]	03320 PPAR signaling pathway	Endocrine system	Organismal Systems
g2844.t1	K06276	PDPK1; 3-phosphoinositide dependent protein kinase-1 [EC:2.7.11.1]	04140 Autophagy - animal	Transport and catabolism	Cellular Processes
g2844.t1	K06276	PDPK1; 3-phosphoinositide dependent protein kinase-1 [EC:2.7.11.1]	04150 mTOR signaling pathway	Signal transduction	Environmental Information Processing
g2844.t1	K06276	PDPK1; 3-phosphoinositide dependent protein kinase-1 [EC:2.7.11.1]	04510 Focal adhesion	Cellular community - eukaryotes	Cellular Processes
g2844.t1	K06276	PDPK1; 3-phosphoinositide dependent protein kinase-1 [EC:2.7.11.1]	04210 Apoptosis	Cell growth and death	Cellular Processes
g2844.t1	K06276	PDPK1; 3-phosphoinositide dependent protein kinase-1 [EC:2.7.11.1]	04068 FoxO signaling pathway	Signal transduction	Environmental Information Processing
g2844.t1	K06276	PDPK1; 3-phosphoinositide dependent protein kinase-1 [EC:2.7.11.1]	04910 Insulin signaling pathway	Endocrine system	Organismal Systems
g2845.t1	K05073	IL9R; interleukin 9 receptor	04060 Cytokine-cytokine receptor interaction	Signaling molecules and interaction	Environmental Information Processing
g2846.t1	K05075	IL21R; interleukin 21 receptor	04060 Cytokine-cytokine receptor interaction	Signaling molecules and interaction	Environmental Information Processing
g2858.t1	K12404	GGA; ADP-ribosylation factor-binding protein GGA	04142 Lysosome	Transport and catabolism	Cellular Processes
g2859.t1	K08852	ERN1; serine/threonine-protein kinase/endoribonuclease IRE1 [EC:2.7.11.1 3.1.26.-]	04141 Protein processing in endoplasmic reticulum	Folding, sorting and degradation	Genetic Information Processing
g2859.t1	K08852	ERN1; serine/threonine-protein kinase/endoribonuclease IRE1 [EC:2.7.11.1 3.1.26.-]	04140 Autophagy - animal	Transport and catabolism	Cellular Processes
g2859.t1	K08852	ERN1; serine/threonine-protein kinase/endoribonuclease IRE1 [EC:2.7.11.1 3.1.26.-]	04210 Apoptosis	Cell growth and death	Cellular Processes
g2860.t1	K06631	PLK1; polo-like kinase 1 [EC:2.7.11.21]	04114 Oocyte meiosis	Cell growth and death	Cellular Processes
g2860.t1	K06631	PLK1; polo-like kinase 1 [EC:2.7.11.21]	04110 Cell cycle	Cell growth and death	Cellular Processes
g2860.t1	K06631	PLK1; polo-like kinase 1 [EC:2.7.11.21]	04068 FoxO signaling pathway	Signal transduction	Environmental Information Processing
g2860.t1	K06631	PLK1; polo-like kinase 1 [EC:2.7.11.21]	04914 Progesterone-mediated oocyte maturation	Endocrine system	Organismal Systems
g2861.t1	K10897	PALB2; partner and localizer of BRCA2	03460 Fanconi anemia pathway	Replication and repair	Genetic Information Processing
g2861.t1	K10897	PALB2; partner and localizer of BRCA2	03440 Homologous recombination	Replication and repair	Genetic Information Processing
g2863.t1	K04868	CACNG3; voltage-dependent calcium channel gamma-3	04261 Adrenergic signaling in cardiomyocytes	Circulatory system	Organismal Systems
g2863.t1	K04868	CACNG3; voltage-dependent calcium channel gamma-3	04260 Cardiac muscle contraction	Circulatory system	Organismal Systems
g2863.t1	K04868	CACNG3; voltage-dependent calcium channel gamma-3	04010 MAPK signaling pathway	Signal transduction	Environmental Information Processing
g2864.t1	K19662	PRKCB; classical protein kinase C beta type [EC:2.7.11.13]	04933 AGE-RAGE signaling pathway in diabetic complications	Endocrine and metabolic diseases	Human Diseases
g2864.t1	K19662	PRKCB; classical protein kinase C beta type [EC:2.7.11.13]	04370 VEGF signaling pathway	Signal transduction	Environmental Information Processing
g2864.t1	K19662	PRKCB; classical protein kinase C beta type [EC:2.7.11.13]	04150 mTOR signaling pathway	Signal transduction	Environmental Information Processing
g2864.t1	K19662	PRKCB; classical protein kinase C beta type [EC:2.7.11.13]	04010 MAPK signaling pathway	Signal transduction	Environmental Information Processing
g2864.t1	K19662	PRKCB; classical protein kinase C beta type [EC:2.7.11.13]	04540 Gap junction	Cellular community - eukaryotes	Cellular Processes
g2864.t1	K19662	PRKCB; classical protein kinase C beta type [EC:2.7.11.13]	04510 Focal adhesion	Cellular community - eukaryotes	Cellular Processes
g2864.t1	K19662	PRKCB; classical protein kinase C beta type [EC:2.7.11.13]	04310 Wnt signaling pathway	Signal transduction	Environmental Information Processing
g2864.t1	K19662	PRKCB; classical protein kinase C beta type [EC:2.7.11.13]	04012 ErbB signaling pathway	Signal transduction	Environmental Information Processing
g2864.t1	K19662	PRKCB; classical protein kinase C beta type [EC:2.7.11.13]	04270 Vascular smooth muscle contraction	Circulatory system	Organismal Systems
g2864.t1	K19662	PRKCB; classical protein kinase C beta type [EC:2.7.11.13]	04070 Phosphatidylinositol signaling system	Signal transduction	Environmental Information Processing
g2864.t1	K19662	PRKCB; classical protein kinase C beta type [EC:2.7.11.13]	04916 Melanogenesis	Endocrine system	Organismal Systems
g2864.t1	K19662	PRKCB; classical protein kinase C beta type [EC:2.7.11.13]	04912 GnRH signaling pathway	Endocrine system	Organismal Systems
g2864.t1	K19662	PRKCB; classical protein kinase C beta type [EC:2.7.11.13]	04020 Calcium signaling pathway	Signal transduction	Environmental Information Processing
g2866.t1	K20638	ARHGAP17; Rho GTPase-activating protein 17	04530 Tight junction	Cellular community - eukaryotes	Cellular Processes
g2875.t1	K16816	PNPLA2; patatin-like phospholipase domain-containing protein 2 [EC:3.1.1.3]	00561 Glycerolipid metabolism	Lipid metabolism	Metabolism
g2876.t1	K02943	RP-LP2; large subunit ribosomal protein LP2	03010 Ribosome	Translation	Genetic Information Processing
g2877.t1	K10130	LRDD; leucine-rich repeats and death domain-containing protein	04115 p53 signaling pathway	Cell growth and death	Cellular Processes
g2877.t1	K10130	LRDD; leucine-rich repeats and death domain-containing protein	04210 Apoptosis	Cell growth and death	Cellular Processes
g2878.t1	K09447	IRF7; interferon regulatory factor 7	05168 Herpes simplex infection	Infectious diseases	Human Diseases
g2878.t1	K09447	IRF7; interferon regulatory factor 7	04621 NOD-like receptor signaling pathway	Immune system	Organismal Systems
g2878.t1	K09447	IRF7; interferon regulatory factor 7	05164 Influenza A	Infectious diseases	Human Diseases
g2878.t1	K09447	IRF7; interferon regulatory factor 7	04622 RIG-I-like receptor signaling pathway	Immune system	Organismal Systems
g2878.t1	K09447	IRF7; interferon regulatory factor 7	04620 Toll-like receptor signaling pathway	Immune system	Organismal Systems
g2878.t1	K09447	IRF7; interferon regulatory factor 7	04623 Cytosolic DNA-sensing pathway	Immune system	Organismal Systems
g2882.t1	K02833	HRAS; GTPase HRas	04933 AGE-RAGE signaling pathway in diabetic complications	Endocrine and metabolic diseases	Human Diseases
g2882.t1	K02833	HRAS; GTPase HRas	04370 VEGF signaling pathway	Signal transduction	Environmental Information Processing
g2882.t1	K02833	HRAS; GTPase HRas	04144 Endocytosis	Transport and catabolism	Cellular Processes
g2882.t1	K02833	HRAS; GTPase HRas	04510 Focal adhesion	Cellular community - eukaryotes	Cellular Processes
g2882.t1	K02833	HRAS; GTPase HRas	04210 Apoptosis	Cell growth and death	Cellular Processes
g2882.t1	K02833	HRAS; GTPase HRas	04012 ErbB signaling pathway	Signal transduction	Environmental Information Processing
g2882.t1	K02833	HRAS; GTPase HRas	04068 FoxO signaling pathway	Signal transduction	Environmental Information Processing
g2882.t1	K02833	HRAS; GTPase HRas	04137 Mitophagy - animal	Transport and catabolism	Cellular Processes
g2882.t1	K02833	HRAS; GTPase HRas	04910 Insulin signaling pathway	Endocrine system	Organismal Systems
g2882.t1	K02833	HRAS; GTPase HRas	04540 Gap junction	Cellular community - eukaryotes	Cellular Processes
g2882.t1	K02833	HRAS; GTPase HRas	04371 Apelin signaling pathway	Signal transduction	Environmental Information Processing
g2882.t1	K02833	HRAS; GTPase HRas	04912 GnRH signaling pathway	Endocrine system	Organismal Systems
g2882.t1	K02833	HRAS; GTPase HRas	04010 MAPK signaling pathway	Signal transduction	Environmental Information Processing
g2882.t1	K02833	HRAS; GTPase HRas	04140 Autophagy - animal	Transport and catabolism	Cellular Processes
g2882.t1	K02833	HRAS; GTPase HRas	04916 Melanogenesis	Endocrine system	Organismal Systems
g2882.t1	K02833	HRAS; GTPase HRas	04810 Regulation of actin cytoskeleton	Cell motility	Cellular Processes
g2882.t1	K02833	HRAS; GTPase HRas	04150 mTOR signaling pathway	Signal transduction	Environmental Information Processing
g2886.t1	K14156	CHK; choline/ethanolamine kinase [EC:2.7.1.32 2.7.1.82]	00564 Glycerophospholipid metabolism	Lipid metabolism	Metabolism
g2887.t1	K11429	SUV420H; histone-lysine N-methyltransferase SUV420H [EC:2.1.1.43]	00310 Lysine degradation	Amino acid metabolism	Metabolism
g2890.t1	K03068	LRP5_6; low density lipoprotein receptor-related protein 5/6	04150 mTOR signaling pathway	Signal transduction	Environmental Information Processing
g2890.t1	K03068	LRP5_6; low density lipoprotein receptor-related protein 5/6	04310 Wnt signaling pathway	Signal transduction	Environmental Information Processing
g2894.t1	K01047	PLA2G; secretory phospholipase A2 [EC:3.1.1.4]	00565 Ether lipid metabolism	Lipid metabolism	Metabolism
g2894.t1	K01047	PLA2G; secretory phospholipase A2 [EC:3.1.1.4]	00592 alpha-Linolenic acid metabolism	Lipid metabolism	Metabolism
g2894.t1	K01047	PLA2G; secretory phospholipase A2 [EC:3.1.1.4]	04270 Vascular smooth muscle contraction	Circulatory system	Organismal Systems
g2894.t1	K01047	PLA2G; secretory phospholipase A2 [EC:3.1.1.4]	00590 Arachidonic acid metabolism	Lipid metabolism	Metabolism
g2894.t1	K01047	PLA2G; secretory phospholipase A2 [EC:3.1.1.4]	00591 Linoleic acid metabolism	Lipid metabolism	Metabolism
g2894.t1	K01047	PLA2G; secretory phospholipase A2 [EC:3.1.1.4]	00564 Glycerophospholipid metabolism	Lipid metabolism	Metabolism
g2896.t1	K20858	MCU; calcium uniporter protein, mitochondrial	04621 NOD-like receptor signaling pathway	Immune system	Organismal Systems
g2896.t1	K20858	MCU; calcium uniporter protein, mitochondrial	04020 Calcium signaling pathway	Signal transduction	Environmental Information Processing
g2898.t1	K09518	DNAJB12; DnaJ homolog subfamily B member 12	04141 Protein processing in endoplasmic reticulum	Folding, sorting and degradation	Genetic Information Processing
g2899.t1	K08270	DDIT4; DNA-damage-inducible transcript 4	04140 Autophagy - animal	Transport and catabolism	Cellular Processes
g2899.t1	K08270	DDIT4; DNA-damage-inducible transcript 4	04150 mTOR signaling pathway	Signal transduction	Environmental Information Processing
g2903.t1	K07953	SAR1; GTP-binding protein SAR1 [EC:3.6.5.-]	04141 Protein processing in endoplasmic reticulum	Folding, sorting and degradation	Genetic Information Processing
g2904.t1	K01507	ppa; inorganic pyrophosphatase [EC:3.6.1.1]	00190 Oxidative phosphorylation	Energy metabolism	Metabolism
g2905.t1	K04240	NPFFR1; neuropeptide FF receptor 1	04080 Neuroactive ligand-receptor interaction	Signaling molecules and interaction	Environmental Information Processing
g2907.t1	K18644	EIF4EBP2; eukaryotic translation initiation factor 4E binding protein 2	03013 RNA transport	Translation	Genetic Information Processing
g2910.t1	K01948	CPS1; carbamoyl-phosphate synthase (ammonia) [EC:6.3.4.16]	01200 Carbon metabolism	Metabolism	Metabolism
g2910.t1	K01948	CPS1; carbamoyl-phosphate synthase (ammonia) [EC:6.3.4.16]	00250 Alanine, aspartate and glutamate metabolism	Amino acid metabolism	Metabolism
g2910.t1	K01948	CPS1; carbamoyl-phosphate synthase (ammonia) [EC:6.3.4.16]	01230 Biosynthesis of amino acids	Metabolism	Metabolism
g2910.t1	K01948	CPS1; carbamoyl-phosphate synthase (ammonia) [EC:6.3.4.16]	00220 Arginine biosynthesis	Amino acid metabolism	Metabolism
g2910.t1	K01948	CPS1; carbamoyl-phosphate synthase (ammonia) [EC:6.3.4.16]	00910 Nitrogen metabolism	Energy metabolism	Metabolism
g2913.t1	K01783	rpe; ribulose-phosphate 3-epimerase [EC:5.1.3.1]	01200 Carbon metabolism	Metabolism	Metabolism
g2913.t1	K01783	rpe; ribulose-phosphate 3-epimerase [EC:5.1.3.1]	00040 Pentose and glucuronate interconversions	Carbohydrate metabolism	Metabolism
g2913.t1	K01783	rpe; ribulose-phosphate 3-epimerase [EC:5.1.3.1]	01230 Biosynthesis of amino acids	Metabolism	Metabolism
g2913.t1	K01783	rpe; ribulose-phosphate 3-epimerase [EC:5.1.3.1]	00030 Pentose phosphate pathway	Carbohydrate metabolism	Metabolism
g2918.t1	K04515	CAMK2; calcium/calmodulin-dependent protein kinase (CaM kinase) II [EC:2.7.11.17]	04114 Oocyte meiosis	Cell growth and death	Cellular Processes
g2918.t1	K04515	CAMK2; calcium/calmodulin-dependent protein kinase (CaM kinase) II [EC:2.7.11.17]	04261 Adrenergic signaling in cardiomyocytes	Circulatory system	Organismal Systems
g2918.t1	K04515	CAMK2; calcium/calmodulin-dependent protein kinase (CaM kinase) II [EC:2.7.11.17]	04310 Wnt signaling pathway	Signal transduction	Environmental Information Processing
g2918.t1	K04515	CAMK2; calcium/calmodulin-dependent protein kinase (CaM kinase) II [EC:2.7.11.17]	04012 ErbB signaling pathway	Signal transduction	Environmental Information Processing
g2918.t1	K04515	CAMK2; calcium/calmodulin-dependent protein kinase (CaM kinase) II [EC:2.7.11.17]	04916 Melanogenesis	Endocrine system	Organismal Systems
g2918.t1	K04515	CAMK2; calcium/calmodulin-dependent protein kinase (CaM kinase) II [EC:2.7.11.17]	04912 GnRH signaling pathway	Endocrine system	Organismal Systems
g2918.t1	K04515	CAMK2; calcium/calmodulin-dependent protein kinase (CaM kinase) II [EC:2.7.11.17]	04217 Necroptosis	Cell growth and death	Cellular Processes
g2918.t1	K04515	CAMK2; calcium/calmodulin-dependent protein kinase (CaM kinase) II [EC:2.7.11.17]	04020 Calcium signaling pathway	Signal transduction	Environmental Information Processing
g2919.t1	K04354	PPP2R2; serine/threonine-protein phosphatase 2A regulatory subunit B	04261 Adrenergic signaling in cardiomyocytes	Circulatory system	Organismal Systems
g2919.t1	K04354	PPP2R2; serine/threonine-protein phosphatase 2A regulatory subunit B	04530 Tight junction	Cellular community - eukaryotes	Cellular Processes
g2919.t1	K04354	PPP2R2; serine/threonine-protein phosphatase 2A regulatory subunit B	03015 mRNA surveillance pathway	Translation	Genetic Information Processing
g2920.t1	K12824	TCERG1; transcription elongation regulator 1	03040 Spliceosome	Transcription	Genetic Information Processing
g2921.t1	K01869	LARS; leucyl-tRNA synthetase [EC:6.1.1.4]	00970 Aminoacyl-tRNA biosynthesis	Translation	Genetic Information Processing
g2928.t1	K05771	NR3C1; glucocorticoid receptor	04080 Neuroactive ligand-receptor interaction	Signaling molecules and interaction	Environmental Information Processing
g2930.t1	K18496	FGF1; fibroblast growth factor 1	04810 Regulation of actin cytoskeleton	Cell motility	Cellular Processes
g2930.t1	K18496	FGF1; fibroblast growth factor 1	04010 MAPK signaling pathway	Signal transduction	Environmental Information Processing
g2933.t1	K02564	nagB; glucosamine-6-phosphate deaminase [EC:3.5.99.6]	00520 Amino sugar and nucleotide sugar metabolism	Carbohydrate metabolism	Metabolism
g2935.t1	K09489	HSPA4; heat shock 70kDa protein 4	04530 Tight junction	Cellular community - eukaryotes	Cellular Processes
g2938.t1	K00418	QCR8; ubiquinol-cytochrome c reductase subunit 8	00190 Oxidative phosphorylation	Energy metabolism	Metabolism
g2938.t1	K00418	QCR8; ubiquinol-cytochrome c reductase subunit 8	04260 Cardiac muscle contraction	Circulatory system	Organismal Systems
g2941.t1	K05769	ARHGEF4_29; Rho guanine nucleotide exchange factor 4/29	04810 Regulation of actin cytoskeleton	Cell motility	Cellular Processes
g2944.t1	K05211	GRIN2C; glutamate receptor ionotropic, NMDA 2C	04080 Neuroactive ligand-receptor interaction	Signaling molecules and interaction	Environmental Information Processing
g2944.t1	K05211	GRIN2C; glutamate receptor ionotropic, NMDA 2C	04020 Calcium signaling pathway	Signal transduction	Environmental Information Processing
g2947.t1	K13365	SLC9A3R1; Na(+)/H(+) exchange regulatory cofactor NHE-RF1	04530 Tight junction	Cellular community - eukaryotes	Cellular Processes
g2950.t1	K00771	XYLT; protein xylosyltransferase [EC:2.4.2.26]	00534 Glycosaminoglycan biosynthesis - heparan sulfate / heparin	Glycan biosynthesis and metabolism	Metabolism
g2950.t1	K00771	XYLT; protein xylosyltransferase [EC:2.4.2.26]	00532 Glycosaminoglycan biosynthesis - chondroitin sulfate / dermatan sulfate	Glycan biosynthesis and metabolism	Metabolism
g2952.t1	K02899	RP-L27; large subunit ribosomal protein L27	03010 Ribosome	Translation	Genetic Information Processing
g2953.t1	K10882	EME1; crossover junction endonuclease EME1 [EC:3.1.22.-]	03460 Fanconi anemia pathway	Replication and repair	Genetic Information Processing
g2953.t1	K10882	EME1; crossover junction endonuclease EME1 [EC:3.1.22.-]	03440 Homologous recombination	Replication and repair	Genetic Information Processing
g2956.t1	K06248	CHAD; chondroadherin	04512 ECM-receptor interaction	Signaling molecules and interaction	Environmental Information Processing
g2956.t1	K06248	CHAD; chondroadherin	04510 Focal adhesion	Cellular community - eukaryotes	Cellular Processes
g2958.t1	K12471	EPN; epsin	04144 Endocytosis	Transport and catabolism	Cellular Processes
g2961.t1	K00844	HK; hexokinase [EC:2.7.1.1]	00500 Starch and sucrose metabolism	Carbohydrate metabolism	Metabolism
g2961.t1	K00844	HK; hexokinase [EC:2.7.1.1]	00051 Fructose and mannose metabolism	Carbohydrate metabolism	Metabolism
g2961.t1	K00844	HK; hexokinase [EC:2.7.1.1]	01200 Carbon metabolism	Metabolism	Metabolism
g2961.t1	K00844	HK; hexokinase [EC:2.7.1.1]	00052 Galactose metabolism	Carbohydrate metabolism	Metabolism
g2961.t1	K00844	HK; hexokinase [EC:2.7.1.1]	00524 Neomycin, kanamycin and gentamicin biosynthesis	Biosynthesis of other secondary metabolites	Metabolism
g2961.t1	K00844	HK; hexokinase [EC:2.7.1.1]	04910 Insulin signaling pathway	Endocrine system	Organismal Systems
g2961.t1	K00844	HK; hexokinase [EC:2.7.1.1]	00010 Glycolysis / Gluconeogenesis	Carbohydrate metabolism	Metabolism
g2961.t1	K00844	HK; hexokinase [EC:2.7.1.1]	00520 Amino sugar and nucleotide sugar metabolism	Carbohydrate metabolism	Metabolism
g2962.t1	K00844	HK; hexokinase [EC:2.7.1.1]	00500 Starch and sucrose metabolism	Carbohydrate metabolism	Metabolism
g2962.t1	K00844	HK; hexokinase [EC:2.7.1.1]	00051 Fructose and mannose metabolism	Carbohydrate metabolism	Metabolism
g2962.t1	K00844	HK; hexokinase [EC:2.7.1.1]	01200 Carbon metabolism	Metabolism	Metabolism
g2962.t1	K00844	HK; hexokinase [EC:2.7.1.1]	00052 Galactose metabolism	Carbohydrate metabolism	Metabolism
g2962.t1	K00844	HK; hexokinase [EC:2.7.1.1]	00524 Neomycin, kanamycin and gentamicin biosynthesis	Biosynthesis of other secondary metabolites	Metabolism
g2962.t1	K00844	HK; hexokinase [EC:2.7.1.1]	04910 Insulin signaling pathway	Endocrine system	Organismal Systems
g2962.t1	K00844	HK; hexokinase [EC:2.7.1.1]	00010 Glycolysis / Gluconeogenesis	Carbohydrate metabolism	Metabolism
g2962.t1	K00844	HK; hexokinase [EC:2.7.1.1]	00520 Amino sugar and nucleotide sugar metabolism	Carbohydrate metabolism	Metabolism
g2963.t1	K04223	TACR2; tachykinin receptor 2	04080 Neuroactive ligand-receptor interaction	Signaling molecules and interaction	Environmental Information Processing
g2963.t1	K04223	TACR2; tachykinin receptor 2	04020 Calcium signaling pathway	Signal transduction	Environmental Information Processing
g2967.t1	K11251	H2A; histone H2A	04217 Necroptosis	Cell growth and death	Cellular Processes
g2969.t1	K01020	CHST3; chondroitin 6-sulfotransferase 3 [EC:2.8.2.17]	00532 Glycosaminoglycan biosynthesis - chondroitin sulfate / dermatan sulfate	Glycan biosynthesis and metabolism	Metabolism
g2970.t1	K12382	PSAP; saposin	04142 Lysosome	Transport and catabolism	Cellular Processes
g2980.t1	K01634	SGPL1; sphinganine-1-phosphate aldolase [EC:4.1.2.27]	00600 Sphingolipid metabolism	Lipid metabolism	Metabolism
g2991.t1	K00804	GGPS1; geranylgeranyl diphosphate synthase, type III [EC:2.5.1.1 2.5.1.10 2.5.1.29]	00900 Terpenoid backbone biosynthesis	Metabolism of terpenoids and polyketides	Metabolism
g2992.t1	K09654	B3GALNT2; beta-1,3-N-acetylgalactosaminyltransferase 2 [EC:2.4.1.313]	00515 Mannose type O-glycan biosyntheis	Glycan biosynthesis and metabolism	Metabolism
g2998.t1	K10976	ERO1LB; ERO1-like protein beta [EC:1.8.4.-]	04141 Protein processing in endoplasmic reticulum	Folding, sorting and degradation	Genetic Information Processing
g3009.t1	K15590	TFEB; transcription factor EB	04137 Mitophagy - animal	Transport and catabolism	Cellular Processes
g3017.t1	K10152	CCND3; cyclin D3	04115 p53 signaling pathway	Cell growth and death	Cellular Processes
g3017.t1	K10152	CCND3; cyclin D3	04110 Cell cycle	Cell growth and death	Cellular Processes
g3017.t1	K10152	CCND3; cyclin D3	04510 Focal adhesion	Cellular community - eukaryotes	Cellular Processes
g3017.t1	K10152	CCND3; cyclin D3	04310 Wnt signaling pathway	Signal transduction	Environmental Information Processing
g3018.t1	K14649	TAF8; transcription initiation factor TFIID subunit 8	03022 Basal transcription factors	Transcription	Genetic Information Processing
g3026.t1	K13760	PDE6H; retinal cone rhodopsin-sensitive cGMP 3',5'-cyclic phosphodiesterase subunit gamma	00230 Purine metabolism	Nucleotide metabolism	Metabolism
g3033.t1	K12866	WBP11; WW domain-binding protein 11	03040 Spliceosome	Transcription	Genetic Information Processing
g3034.t1	K11251	H2A; histone H2A	04217 Necroptosis	Cell growth and death	Cellular Processes
g3039.t1	K11251	H2A; histone H2A	04217 Necroptosis	Cell growth and death	Cellular Processes
g3050.t1	K10866	RAD50; DNA repair protein RAD50 [EC:3.6.-.-]	03450 Non-homologous end-joining	Replication and repair	Genetic Information Processing
g3050.t1	K10866	RAD50; DNA repair protein RAD50 [EC:3.6.-.-]	03440 Homologous recombination	Replication and repair	Genetic Information Processing
g3052.t1	K05430	IL4; interleukin 4	04672 Intestinal immune network for IgA production	Immune system	Organismal Systems
g3052.t1	K05430	IL4; interleukin 4	04060 Cytokine-cytokine receptor interaction	Signaling molecules and interaction	Environmental Information Processing
g3053.t1	K10394	KIF3A; kinesin family member 3A	04340 Hedgehog signaling pathway	Signal transduction	Environmental Information Processing
g3064.t1	K18083	MTMR6_7_8; myotubularin-related protein 6/7/8 [EC:3.1.3.64 3.1.3.95]	04070 Phosphatidylinositol signaling system	Signal transduction	Environmental Information Processing
g3064.t1	K18083	MTMR6_7_8; myotubularin-related protein 6/7/8 [EC:3.1.3.64 3.1.3.95]	00562 Inositol phosphate metabolism	Carbohydrate metabolism	Metabolism
g3066.t1	K02330	POLB; DNA polymerase beta [EC:2.7.7.7 4.2.99.-]	03410 Base excision repair	Replication and repair	Genetic Information Processing
g3068.t1	K07209	IKBKB; inhibitor of nuclear factor kappa-B kinase subunit beta [EC:2.7.11.10]	04150 mTOR signaling pathway	Signal transduction	Environmental Information Processing
g3068.t1	K07209	IKBKB; inhibitor of nuclear factor kappa-B kinase subunit beta [EC:2.7.11.10]	04010 MAPK signaling pathway	Signal transduction	Environmental Information Processing
g3068.t1	K07209	IKBKB; inhibitor of nuclear factor kappa-B kinase subunit beta [EC:2.7.11.10]	04210 Apoptosis	Cell growth and death	Cellular Processes
g3068.t1	K07209	IKBKB; inhibitor of nuclear factor kappa-B kinase subunit beta [EC:2.7.11.10]	04621 NOD-like receptor signaling pathway	Immune system	Organismal Systems
g3068.t1	K07209	IKBKB; inhibitor of nuclear factor kappa-B kinase subunit beta [EC:2.7.11.10]	04068 FoxO signaling pathway	Signal transduction	Environmental Information Processing
g3068.t1	K07209	IKBKB; inhibitor of nuclear factor kappa-B kinase subunit beta [EC:2.7.11.10]	04910 Insulin signaling pathway	Endocrine system	Organismal Systems
g3068.t1	K07209	IKBKB; inhibitor of nuclear factor kappa-B kinase subunit beta [EC:2.7.11.10]	04623 Cytosolic DNA-sensing pathway	Immune system	Organismal Systems
g3068.t1	K07209	IKBKB; inhibitor of nuclear factor kappa-B kinase subunit beta [EC:2.7.11.10]	04620 Toll-like receptor signaling pathway	Immune system	Organismal Systems
g3068.t1	K07209	IKBKB; inhibitor of nuclear factor kappa-B kinase subunit beta [EC:2.7.11.10]	04920 Adipocytokine signaling pathway	Endocrine system	Organismal Systems
g3068.t1	K07209	IKBKB; inhibitor of nuclear factor kappa-B kinase subunit beta [EC:2.7.11.10]	05164 Influenza A	Infectious diseases	Human Diseases
g3068.t1	K07209	IKBKB; inhibitor of nuclear factor kappa-B kinase subunit beta [EC:2.7.11.10]	04622 RIG-I-like receptor signaling pathway	Immune system	Organismal Systems
g3068.t1	K07209	IKBKB; inhibitor of nuclear factor kappa-B kinase subunit beta [EC:2.7.11.10]	05168 Herpes simplex infection	Infectious diseases	Human Diseases
g3069.t1	K01343	PLAT; tissue plasminogen activator [EC:3.4.21.68]	04371 Apelin signaling pathway	Signal transduction	Environmental Information Processing
g3070.t1	K12398	AP3M; AP-3 complex subunit mu	04142 Lysosome	Transport and catabolism	Cellular Processes
g3074.t1	K13506	GPAT3_4; glycerol-3-phosphate O-acyltransferase 3/4 [EC:2.3.1.15]	00561 Glycerolipid metabolism	Lipid metabolism	Metabolism
g3074.t1	K13506	GPAT3_4; glycerol-3-phosphate O-acyltransferase 3/4 [EC:2.3.1.15]	00564 Glycerophospholipid metabolism	Lipid metabolism	Metabolism
g3075.t1	K07189	PPP1R3; protein phosphatase 1 regulatory subunit 3A/B/C/D/E	04910 Insulin signaling pathway	Endocrine system	Organismal Systems
g3079.t1	K02166	SFRP1; secreted frizzled-related protein 1	04310 Wnt signaling pathway	Signal transduction	Environmental Information Processing
g3086.t1	K04362	FGFR1; fibroblast growth factor receptor 1 [EC:2.7.10.1]	04810 Regulation of actin cytoskeleton	Cell motility	Cellular Processes
g3086.t1	K04362	FGFR1; fibroblast growth factor receptor 1 [EC:2.7.10.1]	04520 Adherens junction	Cellular community - eukaryotes	Cellular Processes
g3086.t1	K04362	FGFR1; fibroblast growth factor receptor 1 [EC:2.7.10.1]	04010 MAPK signaling pathway	Signal transduction	Environmental Information Processing
g3088.t1	K11425	WHSC1L1; histone-lysine N-methyltransferase NSD3 [EC:2.1.1.43]	00310 Lysine degradation	Amino acid metabolism	Metabolism
g3092.t1	K12620	LSM1; U6 snRNA-associated Sm-like protein LSm1	03018 RNA degradation	Folding, sorting and degradation	Genetic Information Processing
g3095.t1	K04666	NODAL; nodal	04350 TGF-beta signaling pathway	Signal transduction	Environmental Information Processing
g3096.t1	K07205	EIF4EBP1; eukaryotic translation initiation factor 4E binding protein 1	04910 Insulin signaling pathway	Endocrine system	Organismal Systems
g3096.t1	K07205	EIF4EBP1; eukaryotic translation initiation factor 4E binding protein 1	04150 mTOR signaling pathway	Signal transduction	Environmental Information Processing
g3096.t1	K07205	EIF4EBP1; eukaryotic translation initiation factor 4E binding protein 1	03013 RNA transport	Translation	Genetic Information Processing
g3096.t1	K07205	EIF4EBP1; eukaryotic translation initiation factor 4E binding protein 1	04012 ErbB signaling pathway	Signal transduction	Environmental Information Processing
g3097.t1	K04141	ADRB1; adrenergic receptor beta-1	04080 Neuroactive ligand-receptor interaction	Signaling molecules and interaction	Environmental Information Processing
g3097.t1	K04141	ADRB1; adrenergic receptor beta-1	04020 Calcium signaling pathway	Signal transduction	Environmental Information Processing
g3097.t1	K04141	ADRB1; adrenergic receptor beta-1	04144 Endocytosis	Transport and catabolism	Cellular Processes
g3097.t1	K04141	ADRB1; adrenergic receptor beta-1	04261 Adrenergic signaling in cardiomyocytes	Circulatory system	Organismal Systems
g3097.t1	K04141	ADRB1; adrenergic receptor beta-1	04540 Gap junction	Cellular community - eukaryotes	Cellular Processes
g3098.t1	K04314	PRLHR; prolactin releasing hormone receptor	04080 Neuroactive ligand-receptor interaction	Signaling molecules and interaction	Environmental Information Processing
g3099.t1	K12484	RAB11FIP1_2_5; Rab11 family-interacting protein 1/2/5	04144 Endocytosis	Transport and catabolism	Cellular Processes
g3104.t1	K05274	KCNMA3; potassium large conductance calcium-activated channel subfamily M alpha member 3	04270 Vascular smooth muscle contraction	Circulatory system	Organismal Systems
g3110.t1	K03037	PSMD6; 26S proteasome regulatory subunit N7	03050 Proteasome	Folding, sorting and degradation	Genetic Information Processing
g3111.t1	K04511	PRICKLE; prickle	04310 Wnt signaling pathway	Signal transduction	Environmental Information Processing
g3115.t1	K05631	AIP3; atrophin-1 interacting protein 3 (BAI1-associated protein 1)	04530 Tight junction	Cellular community - eukaryotes	Cellular Processes
g3125.t1	K05769	ARHGEF4_29; Rho guanine nucleotide exchange factor 4/29	04810 Regulation of actin cytoskeleton	Cell motility	Cellular Processes
g3134.t1	K01001	ALG7; UDP-N-acetylglucosamine--dolichyl-phosphate N-acetylglucosaminephosphotransferase [EC:2.7.8.15]	00510 N-Glycan biosynthesis	Glycan biosynthesis and metabolism	Metabolism
g3135.t1	K11251	H2A; histone H2A	04217 Necroptosis	Cell growth and death	Cellular Processes
g3140.t1	K04578	CRHR1; corticotropin releasing hormone receptor 1	04080 Neuroactive ligand-receptor interaction	Signaling molecules and interaction	Environmental Information Processing
g3143.t1	K06493	ITGB3; integrin beta 3	04810 Regulation of actin cytoskeleton	Cell motility	Cellular Processes
g3143.t1	K06493	ITGB3; integrin beta 3	04145 Phagosome	Transport and catabolism	Cellular Processes
g3143.t1	K06493	ITGB3; integrin beta 3	04512 ECM-receptor interaction	Signaling molecules and interaction	Environmental Information Processing
g3143.t1	K06493	ITGB3; integrin beta 3	04510 Focal adhesion	Cellular community - eukaryotes	Cellular Processes
g3149.t1	K13293	PDE4; cAMP-specific phosphodiesterase 4 [EC:3.1.4.53]	00230 Purine metabolism	Nucleotide metabolism	Metabolism
g3151.t1	K05062	LEPR; leptin receptor	04080 Neuroactive ligand-receptor interaction	Signaling molecules and interaction	Environmental Information Processing
g3151.t1	K05062	LEPR; leptin receptor	04920 Adipocytokine signaling pathway	Endocrine system	Organismal Systems
g3151.t1	K05062	LEPR; leptin receptor	04060 Cytokine-cytokine receptor interaction	Signaling molecules and interaction	Environmental Information Processing
g3152.t1	K09526	DNAJC6; DnaJ homolog subfamily C member 6	04144 Endocytosis	Transport and catabolism	Cellular Processes
g3153.t1	K00939	adk; adenylate kinase [EC:2.7.4.3]	00230 Purine metabolism	Nucleotide metabolism	Metabolism
g3153.t1	K00939	adk; adenylate kinase [EC:2.7.4.3]	00730 Thiamine metabolism	Metabolism of cofactors and vitamins	Metabolism
g3158.t1	K01835	pgm; phosphoglucomutase [EC:5.4.2.2]	00500 Starch and sucrose metabolism	Carbohydrate metabolism	Metabolism
g3158.t1	K01835	pgm; phosphoglucomutase [EC:5.4.2.2]	00520 Amino sugar and nucleotide sugar metabolism	Carbohydrate metabolism	Metabolism
g3158.t1	K01835	pgm; phosphoglucomutase [EC:5.4.2.2]	00052 Galactose metabolism	Carbohydrate metabolism	Metabolism
g3158.t1	K01835	pgm; phosphoglucomutase [EC:5.4.2.2]	00230 Purine metabolism	Nucleotide metabolism	Metabolism
g3158.t1	K01835	pgm; phosphoglucomutase [EC:5.4.2.2]	00010 Glycolysis / Gluconeogenesis	Carbohydrate metabolism	Metabolism
g3158.t1	K01835	pgm; phosphoglucomutase [EC:5.4.2.2]	00030 Pentose phosphate pathway	Carbohydrate metabolism	Metabolism
g3159.t1	K03848	ALG6; alpha-1,3-glucosyltransferase [EC:2.4.1.267]	00510 N-Glycan biosynthesis	Glycan biosynthesis and metabolism	Metabolism
g3161.t1	K08342	ATG4; cysteine protease ATG4 [EC:3.4.22.-]	04140 Autophagy - animal	Transport and catabolism	Cellular Processes
g3161.t1	K08342	ATG4; cysteine protease ATG4 [EC:3.4.22.-]	04136 Autophagy - other eukaryotes	Transport and catabolism	Cellular Processes
g3165.t1	K06092	INADL; InaD-like protein	04530 Tight junction	Cellular community - eukaryotes	Cellular Processes
g3166.t1	K02582	NGFB; nerve growth factor, beta	04010 MAPK signaling pathway	Signal transduction	Environmental Information Processing
g3166.t1	K02582	NGFB; nerve growth factor, beta	04210 Apoptosis	Cell growth and death	Cellular Processes
g3171.t1	K07828	NRAS; GTPase NRas	04810 Regulation of actin cytoskeleton	Cell motility	Cellular Processes
g3171.t1	K07828	NRAS; GTPase NRas	04150 mTOR signaling pathway	Signal transduction	Environmental Information Processing
g3171.t1	K07828	NRAS; GTPase NRas	04010 MAPK signaling pathway	Signal transduction	Environmental Information Processing
g3171.t1	K07828	NRAS; GTPase NRas	04540 Gap junction	Cellular community - eukaryotes	Cellular Processes
g3171.t1	K07828	NRAS; GTPase NRas	04210 Apoptosis	Cell growth and death	Cellular Processes
g3171.t1	K07828	NRAS; GTPase NRas	04012 ErbB signaling pathway	Signal transduction	Environmental Information Processing
g3171.t1	K07828	NRAS; GTPase NRas	04068 FoxO signaling pathway	Signal transduction	Environmental Information Processing
g3171.t1	K07828	NRAS; GTPase NRas	04910 Insulin signaling pathway	Endocrine system	Organismal Systems
g3171.t1	K07828	NRAS; GTPase NRas	04137 Mitophagy - animal	Transport and catabolism	Cellular Processes
g3171.t1	K07828	NRAS; GTPase NRas	04916 Melanogenesis	Endocrine system	Organismal Systems
g3171.t1	K07828	NRAS; GTPase NRas	04933 AGE-RAGE signaling pathway in diabetic complications	Endocrine and metabolic diseases	Human Diseases
g3171.t1	K07828	NRAS; GTPase NRas	04371 Apelin signaling pathway	Signal transduction	Environmental Information Processing
g3171.t1	K07828	NRAS; GTPase NRas	04912 GnRH signaling pathway	Endocrine system	Organismal Systems
g3171.t1	K07828	NRAS; GTPase NRas	04140 Autophagy - animal	Transport and catabolism	Cellular Processes
g3171.t1	K07828	NRAS; GTPase NRas	04370 VEGF signaling pathway	Signal transduction	Environmental Information Processing
g3172.t1	K01490	AMPD; AMP deaminase [EC:3.5.4.6]	00230 Purine metabolism	Nucleotide metabolism	Metabolism
g3178.t1	K12401	AP4B1; AP-4 complex subunit beta-1	04142 Lysosome	Transport and catabolism	Cellular Processes
g3187.t1	K10364	CAPZA; capping protein (actin filament) muscle Z-line, alpha	04144 Endocytosis	Transport and catabolism	Cellular Processes
g3189.t1	K00182	WNT2; wingless-type MMTV integration site family, member 2	04916 Melanogenesis	Endocrine system	Organismal Systems
g3189.t1	K00182	WNT2; wingless-type MMTV integration site family, member 2	04150 mTOR signaling pathway	Signal transduction	Environmental Information Processing
g3189.t1	K00182	WNT2; wingless-type MMTV integration site family, member 2	04310 Wnt signaling pathway	Signal transduction	Environmental Information Processing
g3194.t1	K02739	PSMB7; 20S proteasome subunit beta 2 [EC:3.4.25.1]	03050 Proteasome	Folding, sorting and degradation	Genetic Information Processing
g3195.t1	K02739	PSMB7; 20S proteasome subunit beta 2 [EC:3.4.25.1]	03050 Proteasome	Folding, sorting and degradation	Genetic Information Processing
g3201.t1	K02918	RP-L35e; large subunit ribosomal protein L35e	03010 Ribosome	Translation	Genetic Information Processing
g3203.t1	K21283	BMP2; bone morphogenetic protein 2	04350 TGF-beta signaling pathway	Signal transduction	Environmental Information Processing
g3203.t1	K21283	BMP2; bone morphogenetic protein 2	04060 Cytokine-cytokine receptor interaction	Signaling molecules and interaction	Environmental Information Processing
g3207.t1	K11517	HAO; (S)-2-hydroxy-acid oxidase [EC:1.1.3.15]	01200 Carbon metabolism	Metabolism	Metabolism
g3207.t1	K11517	HAO; (S)-2-hydroxy-acid oxidase [EC:1.1.3.15]	00630 Glyoxylate and dicarboxylate metabolism	Carbohydrate metabolism	Metabolism
g3207.t1	K11517	HAO; (S)-2-hydroxy-acid oxidase [EC:1.1.3.15]	04146 Peroxisome	Transport and catabolism	Cellular Processes
g3217.t1	K14316	POM121; nuclear pore complex protein Nup121	03013 RNA transport	Translation	Genetic Information Processing
g3221.t1	K02842	FZD9_10; frizzled 9/10	04916 Melanogenesis	Endocrine system	Organismal Systems
g3221.t1	K02842	FZD9_10; frizzled 9/10	04150 mTOR signaling pathway	Signal transduction	Environmental Information Processing
g3221.t1	K02842	FZD9_10; frizzled 9/10	04310 Wnt signaling pathway	Signal transduction	Environmental Information Processing
g3231.t1	K12185	VPS37; ESCRT-I complex subunit VPS37	04144 Endocytosis	Transport and catabolism	Cellular Processes
g3243.t1	K00477	PHYH; phytanoyl-CoA hydroxylase [EC:1.14.11.18]	04146 Peroxisome	Transport and catabolism	Cellular Processes
g3244.t1	K01008	selD; selenide, water dikinase [EC:2.7.9.3]	00450 Selenocompound metabolism	Metabolism of other amino acids	Metabolism
g3246.t1	K12817	PRPF18; pre-mRNA-splicing factor 18	03040 Spliceosome	Transcription	Genetic Information Processing
g3251.t1	K01115	PLD1_2; phospholipase D1/2 [EC:3.1.4.4]	00565 Ether lipid metabolism	Lipid metabolism	Metabolism
g3251.t1	K01115	PLD1_2; phospholipase D1/2 [EC:3.1.4.4]	04144 Endocytosis	Transport and catabolism	Cellular Processes
g3251.t1	K01115	PLD1_2; phospholipase D1/2 [EC:3.1.4.4]	00564 Glycerophospholipid metabolism	Lipid metabolism	Metabolism
g3251.t1	K01115	PLD1_2; phospholipase D1/2 [EC:3.1.4.4]	04912 GnRH signaling pathway	Endocrine system	Organismal Systems
g3255.t1	K06087	CLDN; claudin	04530 Tight junction	Cellular community - eukaryotes	Cellular Processes
g3255.t1	K06087	CLDN; claudin	04514 Cell adhesion molecules (CAMs)	Signaling molecules and interaction	Environmental Information Processing
g3261.t1	K12275	SEC62; translocation protein SEC62	04141 Protein processing in endoplasmic reticulum	Folding, sorting and degradation	Genetic Information Processing
g3261.t1	K12275	SEC62; translocation protein SEC62	03060 Protein export	Folding, sorting and degradation	Genetic Information Processing
g3269.t1	K02213	CDC6; cell division control protein 6	04110 Cell cycle	Cell growth and death	Cellular Processes
g3270.t1	K14323	CASC3; protein CASC3	03015 mRNA surveillance pathway	Translation	Genetic Information Processing
g3270.t1	K14323	CASC3; protein CASC3	03013 RNA transport	Translation	Genetic Information Processing
g3275.t1	K05423	CSF3; granulocyte colony-stimulating factor	04060 Cytokine-cytokine receptor interaction	Signaling molecules and interaction	Environmental Information Processing
g3276.t1	K03033	PSMD3; 26S proteasome regulatory subunit N3	03050 Proteasome	Folding, sorting and degradation	Genetic Information Processing
g3283.t1	K05083	ERBB2; receptor tyrosine-protein kinase erbB-2 [EC:2.7.10.1]	04530 Tight junction	Cellular community - eukaryotes	Cellular Processes
g3283.t1	K05083	ERBB2; receptor tyrosine-protein kinase erbB-2 [EC:2.7.10.1]	04520 Adherens junction	Cellular community - eukaryotes	Cellular Processes
g3283.t1	K05083	ERBB2; receptor tyrosine-protein kinase erbB-2 [EC:2.7.10.1]	04510 Focal adhesion	Cellular community - eukaryotes	Cellular Processes
g3283.t1	K05083	ERBB2; receptor tyrosine-protein kinase erbB-2 [EC:2.7.10.1]	04020 Calcium signaling pathway	Signal transduction	Environmental Information Processing
g3283.t1	K05083	ERBB2; receptor tyrosine-protein kinase erbB-2 [EC:2.7.10.1]	04012 ErbB signaling pathway	Signal transduction	Environmental Information Processing
g3291.t1	K02885	RP-L19e; large subunit ribosomal protein L19e	03010 Ribosome	Translation	Genetic Information Processing
g3292.t1	K04862	CACNB1; voltage-dependent calcium channel beta-1	04260 Cardiac muscle contraction	Circulatory system	Organismal Systems
g3292.t1	K04862	CACNB1; voltage-dependent calcium channel beta-1	04010 MAPK signaling pathway	Signal transduction	Environmental Information Processing
g3292.t1	K04862	CACNB1; voltage-dependent calcium channel beta-1	04261 Adrenergic signaling in cardiomyocytes	Circulatory system	Organismal Systems
g3297.t1	K02894	RP-L23e; large subunit ribosomal protein L23e	03010 Ribosome	Translation	Genetic Information Processing
g3299.t1	K00920	PIP4K2; 1-phosphatidylinositol-5-phosphate 4-kinase [EC:2.7.1.149]	04810 Regulation of actin cytoskeleton	Cell motility	Cellular Processes
g3299.t1	K00920	PIP4K2; 1-phosphatidylinositol-5-phosphate 4-kinase [EC:2.7.1.149]	04070 Phosphatidylinositol signaling system	Signal transduction	Environmental Information Processing
g3299.t1	K00920	PIP4K2; 1-phosphatidylinositol-5-phosphate 4-kinase [EC:2.7.1.149]	00562 Inositol phosphate metabolism	Carbohydrate metabolism	Metabolism
g3300.t1	K02735	PSMB3; 20S proteasome subunit beta 3 [EC:3.4.25.1]	03050 Proteasome	Folding, sorting and degradation	Genetic Information Processing
g3306.t1	K13990	FTCD; glutamate formiminotransferase / formiminotetrahydrofolate cyclodeaminase [EC:2.1.2.5 4.3.1.4]	00340 Histidine metabolism	Amino acid metabolism	Metabolism
g3306.t1	K13990	FTCD; glutamate formiminotransferase / formiminotetrahydrofolate cyclodeaminase [EC:2.1.2.5 4.3.1.4]	00670 One carbon pool by folate	Metabolism of cofactors and vitamins	Metabolism
g3307.t1	K06238	COL6A; collagen, type VI, alpha	04512 ECM-receptor interaction	Signaling molecules and interaction	Environmental Information Processing
g3307.t1	K06238	COL6A; collagen, type VI, alpha	04510 Focal adhesion	Cellular community - eukaryotes	Cellular Processes
g3308.t1	K06238	COL6A; collagen, type VI, alpha	04512 ECM-receptor interaction	Signaling molecules and interaction	Environmental Information Processing
g3308.t1	K06238	COL6A; collagen, type VI, alpha	04510 Focal adhesion	Cellular community - eukaryotes	Cellular Processes
g3312.t1	K03954	NDUFA10; NADH dehydrogenase (ubiquinone) 1 alpha subcomplex subunit 10	00190 Oxidative phosphorylation	Energy metabolism	Metabolism
g3315.t1	K05203	GRIK3; glutamate receptor, ionotropic kainate 3	04080 Neuroactive ligand-receptor interaction	Signaling molecules and interaction	Environmental Information Processing
g3322.t1	K10523	SPOP; speckle-type POZ protein	04340 Hedgehog signaling pathway	Signal transduction	Environmental Information Processing
g3324.t1	K02583	NGFR; nerve growth factor receptor (TNFR superfamily member 16)	04060 Cytokine-cytokine receptor interaction	Signaling molecules and interaction	Environmental Information Processing
g3328.t1	K17614	DUSP3; dual specificity phosphatase 3 [EC:3.1.3.16 3.1.3.48]	04010 MAPK signaling pathway	Signal transduction	Environmental Information Processing
g3329.t1	K16834	SOST; sclerostin	04310 Wnt signaling pathway	Signal transduction	Environmental Information Processing
g3333.t1	K12818	DHX8; ATP-dependent RNA helicase DHX8/PRP22 [EC:3.6.4.13]	03040 Spliceosome	Transcription	Genetic Information Processing
g3336.t1	K06124	PHOSPHO1; phosphoethanolamine/phosphocholine phosphatase [EC:3.1.3.75]	00564 Glycerophospholipid metabolism	Lipid metabolism	Metabolism
g3341.t1	K12188	SNF8; ESCRT-II complex subunit VPS22	04144 Endocytosis	Transport and catabolism	Cellular Processes
g3342.t1	K10585	UBE2Z; ubiquitin-conjugating enzyme E2 Z [EC:2.3.2.23]	04120 Ubiquitin mediated proteolysis	Folding, sorting and degradation	Genetic Information Processing
g3343.t1	K02128	ATPeF0C; F-type H+-transporting ATPase subunit c	00190 Oxidative phosphorylation	Energy metabolism	Metabolism
g3344.t1	K21348	CALCOCO2; calcium-binding and coiled-coil domain-containing protein 2	04137 Mitophagy - animal	Transport and catabolism	Cellular Processes
g3351.t1	K12472	EPS15; epidermal growth factor receptor substrate 15	04144 Endocytosis	Transport and catabolism	Cellular Processes
g3356.t1	K04679	MADHIP; MAD, mothers against decapentaplegic interacting protein	04350 TGF-beta signaling pathway	Signal transduction	Environmental Information Processing
g3356.t1	K04679	MADHIP; MAD, mothers against decapentaplegic interacting protein	04144 Endocytosis	Transport and catabolism	Cellular Processes
g3360.t1	K00681	ggt; gamma-glutamyltranspeptidase / glutathione hydrolase [EC:2.3.2.2 3.4.19.13]	00430 Taurine and hypotaurine metabolism	Metabolism of other amino acids	Metabolism
g3360.t1	K00681	ggt; gamma-glutamyltranspeptidase / glutathione hydrolase [EC:2.3.2.2 3.4.19.13]	00480 Glutathione metabolism	Metabolism of other amino acids	Metabolism
g3362.t1	K12755	MYL9; myosin regulatory light chain 9	04810 Regulation of actin cytoskeleton	Cell motility	Cellular Processes
g3362.t1	K12755	MYL9; myosin regulatory light chain 9	04510 Focal adhesion	Cellular community - eukaryotes	Cellular Processes
g3362.t1	K12755	MYL9; myosin regulatory light chain 9	04270 Vascular smooth muscle contraction	Circulatory system	Organismal Systems
g3362.t1	K12755	MYL9; myosin regulatory light chain 9	04530 Tight junction	Cellular community - eukaryotes	Cellular Processes
g3363.t1	K19553	TGIF2; homeobox protein TGIF2	04350 TGF-beta signaling pathway	Signal transduction	Environmental Information Processing
g3367.t1	K05627	BAIAP2; BAI1-associated protein 2	04810 Regulation of actin cytoskeleton	Cell motility	Cellular Processes
g3367.t1	K05627	BAIAP2; BAI1-associated protein 2	04520 Adherens junction	Cellular community - eukaryotes	Cellular Processes
g3368.t1	K12195	CHMP6; charged multivesicular body protein 6	04144 Endocytosis	Transport and catabolism	Cellular Processes
g3368.t1	K12195	CHMP6; charged multivesicular body protein 6	04217 Necroptosis	Cell growth and death	Cellular Processes
g3369.t1	K07204	RAPTOR; regulatory associated protein of mTOR	04140 Autophagy - animal	Transport and catabolism	Cellular Processes
g3369.t1	K07204	RAPTOR; regulatory associated protein of mTOR	04150 mTOR signaling pathway	Signal transduction	Environmental Information Processing
g3369.t1	K07204	RAPTOR; regulatory associated protein of mTOR	04136 Autophagy - other eukaryotes	Transport and catabolism	Cellular Processes
g3369.t1	K07204	RAPTOR; regulatory associated protein of mTOR	04910 Insulin signaling pathway	Endocrine system	Organismal Systems
g3373.t1	K01565	SGSH; N-sulfoglucosamine sulfohydrolase [EC:3.10.1.1]	04142 Lysosome	Transport and catabolism	Cellular Processes
g3373.t1	K01565	SGSH; N-sulfoglucosamine sulfohydrolase [EC:3.10.1.1]	00531 Glycosaminoglycan degradation	Glycan biosynthesis and metabolism	Metabolism
g3374.t1	K12316	GAA; lysosomal alpha-glucosidase [EC:3.2.1.20]	00052 Galactose metabolism	Carbohydrate metabolism	Metabolism
g3374.t1	K12316	GAA; lysosomal alpha-glucosidase [EC:3.2.1.20]	04142 Lysosome	Transport and catabolism	Cellular Processes
g3374.t1	K12316	GAA; lysosomal alpha-glucosidase [EC:3.2.1.20]	00500 Starch and sucrose metabolism	Carbohydrate metabolism	Metabolism
g3384.t1	K01227	E3.2.1.96; mannosyl-glycoprotein endo-beta-N-acetylglucosaminidase [EC:3.2.1.96]	00511 Other glycan degradation	Glycan biosynthesis and metabolism	Metabolism
g3393.t1	K04142	ADRB2; adrenergic receptor beta-2	04080 Neuroactive ligand-receptor interaction	Signaling molecules and interaction	Environmental Information Processing
g3393.t1	K04142	ADRB2; adrenergic receptor beta-2	04020 Calcium signaling pathway	Signal transduction	Environmental Information Processing
g3393.t1	K04142	ADRB2; adrenergic receptor beta-2	04144 Endocytosis	Transport and catabolism	Cellular Processes
g3393.t1	K04142	ADRB2; adrenergic receptor beta-2	04261 Adrenergic signaling in cardiomyocytes	Circulatory system	Organismal Systems
g3398.t1	K05490	IL17B; interleukin 17B	04060 Cytokine-cytokine receptor interaction	Signaling molecules and interaction	Environmental Information Processing
g3399.t1	K08957	CSNK1A; casein kinase 1, alpha [EC:2.7.11.1]	04310 Wnt signaling pathway	Signal transduction	Environmental Information Processing
g3399.t1	K08957	CSNK1A; casein kinase 1, alpha [EC:2.7.11.1]	04340 Hedgehog signaling pathway	Signal transduction	Environmental Information Processing
g3405.t1	K04136	ADRA1B; adrenergic receptor alpha-1B	04080 Neuroactive ligand-receptor interaction	Signaling molecules and interaction	Environmental Information Processing
g3405.t1	K04136	ADRA1B; adrenergic receptor alpha-1B	04020 Calcium signaling pathway	Signal transduction	Environmental Information Processing
g3405.t1	K04136	ADRA1B; adrenergic receptor alpha-1B	04270 Vascular smooth muscle contraction	Circulatory system	Organismal Systems
g3405.t1	K04136	ADRA1B; adrenergic receptor alpha-1B	04261 Adrenergic signaling in cardiomyocytes	Circulatory system	Organismal Systems
g3410.t1	K12819	SLU7; pre-mRNA-processing factor SLU7	03040 Spliceosome	Transcription	Genetic Information Processing
g3411.t1	K06635	PTTG; securin	04114 Oocyte meiosis	Cell growth and death	Cellular Processes
g3411.t1	K06635	PTTG; securin	04110 Cell cycle	Cell growth and death	Cellular Processes
g3415.t1	K12603	CNOT6; CCR4-NOT transcription complex subunit 6 [EC:3.1.13.4]	03018 RNA degradation	Folding, sorting and degradation	Genetic Information Processing
g3416.t1	K10032	CXCL13; C-X-C motif chemokine 13	04060 Cytokine-cytokine receptor interaction	Signaling molecules and interaction	Environmental Information Processing
g3420.t1	K10614	HERC3; E3 ubiquitin-protein ligase HERC3 [EC:2.3.2.26]	04120 Ubiquitin mediated proteolysis	Folding, sorting and degradation	Genetic Information Processing
g3424.t1	K05053	NMUR2; neuromedin U receptor 2	04080 Neuroactive ligand-receptor interaction	Signaling molecules and interaction	Environmental Information Processing
g3425.t1	K05197	GRIA1; glutamate receptor 1	04080 Neuroactive ligand-receptor interaction	Signaling molecules and interaction	Environmental Information Processing
g3429.t1	K03644	lipA; lipoyl synthase [EC:2.8.1.8]	00785 Lipoic acid metabolism	Metabolism of cofactors and vitamins	Metabolism
g3430.t1	K00012	UGDH; UDPglucose 6-dehydrogenase [EC:1.1.1.22]	00040 Pentose and glucuronate interconversions	Carbohydrate metabolism	Metabolism
g3430.t1	K00012	UGDH; UDPglucose 6-dehydrogenase [EC:1.1.1.22]	00520 Amino sugar and nucleotide sugar metabolism	Carbohydrate metabolism	Metabolism
g3430.t1	K00012	UGDH; UDPglucose 6-dehydrogenase [EC:1.1.1.22]	00053 Ascorbate and aldarate metabolism	Carbohydrate metabolism	Metabolism
g3431.t1	K04649	HIP2; ubiquitin-conjugating enzyme (huntingtin interacting protein 2) [EC:2.3.2.23]	04120 Ubiquitin mediated proteolysis	Folding, sorting and degradation	Genetic Information Processing
g3442.t1	K04617	GPR156; gamma-aminobutyric acid type B receptor-like	04080 Neuroactive ligand-receptor interaction	Signaling molecules and interaction	Environmental Information Processing
g3443.t1	K03083	GSK3B; glycogen synthase kinase 3 beta [EC:2.7.11.26]	04310 Wnt signaling pathway	Signal transduction	Environmental Information Processing
g3443.t1	K03083	GSK3B; glycogen synthase kinase 3 beta [EC:2.7.11.26]	04110 Cell cycle	Cell growth and death	Cellular Processes
g3443.t1	K03083	GSK3B; glycogen synthase kinase 3 beta [EC:2.7.11.26]	04150 mTOR signaling pathway	Signal transduction	Environmental Information Processing
g3443.t1	K03083	GSK3B; glycogen synthase kinase 3 beta [EC:2.7.11.26]	04916 Melanogenesis	Endocrine system	Organismal Systems
g3443.t1	K03083	GSK3B; glycogen synthase kinase 3 beta [EC:2.7.11.26]	04510 Focal adhesion	Cellular community - eukaryotes	Cellular Processes
g3443.t1	K03083	GSK3B; glycogen synthase kinase 3 beta [EC:2.7.11.26]	05164 Influenza A	Infectious diseases	Human Diseases
g3443.t1	K03083	GSK3B; glycogen synthase kinase 3 beta [EC:2.7.11.26]	04012 ErbB signaling pathway	Signal transduction	Environmental Information Processing
g3443.t1	K03083	GSK3B; glycogen synthase kinase 3 beta [EC:2.7.11.26]	04910 Insulin signaling pathway	Endocrine system	Organismal Systems
g3443.t1	K03083	GSK3B; glycogen synthase kinase 3 beta [EC:2.7.11.26]	04340 Hedgehog signaling pathway	Signal transduction	Environmental Information Processing
g3445.t1	K02260	COX17; cytochrome c oxidase assembly protein subunit 17	00190 Oxidative phosphorylation	Energy metabolism	Metabolism
g3449.t1	K01539	ATP1A; sodium/potassium-transporting ATPase subunit alpha [EC:3.6.3.9]	04261 Adrenergic signaling in cardiomyocytes	Circulatory system	Organismal Systems
g3449.t1	K01539	ATP1A; sodium/potassium-transporting ATPase subunit alpha [EC:3.6.3.9]	04260 Cardiac muscle contraction	Circulatory system	Organismal Systems
g3453.t1	K21357	ULK1; serine/threonine-protein kinase ULK1 [EC:2.7.11.1]	04150 mTOR signaling pathway	Signal transduction	Environmental Information Processing
g3453.t1	K21357	ULK1; serine/threonine-protein kinase ULK1 [EC:2.7.11.1]	04140 Autophagy - animal	Transport and catabolism	Cellular Processes
g3453.t1	K21357	ULK1; serine/threonine-protein kinase ULK1 [EC:2.7.11.1]	04137 Mitophagy - animal	Transport and catabolism	Cellular Processes
g3458.t1	K04208	NPY6R; neuropeptide Y receptor type 6	04080 Neuroactive ligand-receptor interaction	Signaling molecules and interaction	Environmental Information Processing
g3462.t1	K00714	WNT8; wingless-type MMTV integration site family, member 8	04916 Melanogenesis	Endocrine system	Organismal Systems
g3462.t1	K00714	WNT8; wingless-type MMTV integration site family, member 8	04150 mTOR signaling pathway	Signal transduction	Environmental Information Processing
g3462.t1	K00714	WNT8; wingless-type MMTV integration site family, member 8	04310 Wnt signaling pathway	Signal transduction	Environmental Information Processing
g3465.t1	K18202	AGXT2L2; 5-phosphonooxy-L-lysine phospho-lyase [EC:4.2.3.134]	00310 Lysine degradation	Amino acid metabolism	Metabolism
g3472.t1	K14006	SEC23; protein transport protein SEC23	04141 Protein processing in endoplasmic reticulum	Folding, sorting and degradation	Genetic Information Processing
g3473.t1	K03025	RPC6; DNA-directed RNA polymerase III subunit RPC6	00230 Purine metabolism	Nucleotide metabolism	Metabolism
g3473.t1	K03025	RPC6; DNA-directed RNA polymerase III subunit RPC6	00240 Pyrimidine metabolism	Nucleotide metabolism	Metabolism
g3473.t1	K03025	RPC6; DNA-directed RNA polymerase III subunit RPC6	04623 Cytosolic DNA-sensing pathway	Immune system	Organismal Systems
g3473.t1	K03025	RPC6; DNA-directed RNA polymerase III subunit RPC6	03020 RNA polymerase	Transcription	Genetic Information Processing
g3479.t1	K17920	SNX5_6_32; sorting nexin-5/6/32	04144 Endocytosis	Transport and catabolism	Cellular Processes
g3480.t1	K14000	RRBP1; ribosome-binding protein 1	04141 Protein processing in endoplasmic reticulum	Folding, sorting and degradation	Genetic Information Processing
g3484.t1	K09048	CREB3; cyclic AMP-responsive element-binding protein 3	04261 Adrenergic signaling in cardiomyocytes	Circulatory system	Organismal Systems
g3484.t1	K09048	CREB3; cyclic AMP-responsive element-binding protein 3	04916 Melanogenesis	Endocrine system	Organismal Systems
g3485.t1	K06271	TLN; talin	04510 Focal adhesion	Cellular community - eukaryotes	Cellular Processes
g3486.t1	K10375	TPM4; tropomyosin 4	04261 Adrenergic signaling in cardiomyocytes	Circulatory system	Organismal Systems
g3486.t1	K10375	TPM4; tropomyosin 4	04260 Cardiac muscle contraction	Circulatory system	Organismal Systems
g3487.t1	K09290	TPM3; tropomyosin 3	04261 Adrenergic signaling in cardiomyocytes	Circulatory system	Organismal Systems
g3487.t1	K09290	TPM3; tropomyosin 3	04260 Cardiac muscle contraction	Circulatory system	Organismal Systems
g3488.t1	K06172	APH1A; gamma-secretase subunit APH-1A	04330 Notch signaling pathway	Signal transduction	Environmental Information Processing
g3489.t1	K01672	CA; carbonic anhydrase [EC:4.2.1.1]	00910 Nitrogen metabolism	Energy metabolism	Metabolism
g3492.t1	K02879	RP-L17; large subunit ribosomal protein L17	03010 Ribosome	Translation	Genetic Information Processing
g3494.t1	K02879	RP-L17; large subunit ribosomal protein L17	03010 Ribosome	Translation	Genetic Information Processing
g3498.t1	K03253	EIF3B; translation initiation factor 3 subunit B	03013 RNA transport	Translation	Genetic Information Processing
g3499.t1	K04742	CHST12; chondroitin 4-sulfotransferase 12 [EC:2.8.2.5]	00532 Glycosaminoglycan biosynthesis - chondroitin sulfate / dermatan sulfate	Glycan biosynthesis and metabolism	Metabolism
g3502.t1	K05948	FNG; fringe [EC:2.4.1.222]	04330 Notch signaling pathway	Signal transduction	Environmental Information Processing
g3502.t1	K05948	FNG; fringe [EC:2.4.1.222]	00514 Other types of O-glycan biosynthesis	Glycan biosynthesis and metabolism	Metabolism
g3507.t1	K04346	GNA12; guanine nucleotide-binding protein subunit alpha-12	04810 Regulation of actin cytoskeleton	Cell motility	Cellular Processes
g3507.t1	K04346	GNA12; guanine nucleotide-binding protein subunit alpha-12	04270 Vascular smooth muscle contraction	Circulatory system	Organismal Systems
g3507.t1	K04346	GNA12; guanine nucleotide-binding protein subunit alpha-12	04010 MAPK signaling pathway	Signal transduction	Environmental Information Processing
g3515.t1	K04190	CXCR5; C-X-C chemokine receptor type 5	04060 Cytokine-cytokine receptor interaction	Signaling molecules and interaction	Environmental Information Processing
g3516.t1	K12614	DDX6; ATP-dependent RNA helicase DDX6/DHH1 [EC:3.6.4.13]	03018 RNA degradation	Folding, sorting and degradation	Genetic Information Processing
g3518.t1	K14443	TOB; protein Tob/BTG	03018 RNA degradation	Folding, sorting and degradation	Genetic Information Processing
g3530.t1	K04848	SCN4B; voltage-gated sodium channel type IV beta	04261 Adrenergic signaling in cardiomyocytes	Circulatory system	Organismal Systems
g3531.t1	K09635	TMPRSS4; transmembrane protease serine 4 [EC:3.4.21.-]	05164 Influenza A	Infectious diseases	Human Diseases
g3533.t1	K05134	IL10RA; interleukin 10 receptor alpha	04060 Cytokine-cytokine receptor interaction	Signaling molecules and interaction	Environmental Information Processing
g3534.t1	K09643	TMPRSS13; transmembrane protease serine 13	05164 Influenza A	Infectious diseases	Human Diseases
g3543.t1	K16795	PAFAH1B2_3; platelet-activating factor acetylhydrolase IB subunit beta/gamma [EC:3.1.1.47]	00565 Ether lipid metabolism	Lipid metabolism	Metabolism
g3545.t1	K08757	APOA1; apolipoprotein A-I	03320 PPAR signaling pathway	Endocrine system	Organismal Systems
g3546.t1	K08759	APOC3; apolipoprotein C-III	03320 PPAR signaling pathway	Endocrine system	Organismal Systems
g3548.t1	K09025	APOA5; apolipoprotein A-V	03320 PPAR signaling pathway	Endocrine system	Organismal Systems
g3550.t1	K04372	MKNK; MAP kinase interacting serine/threonine kinase [EC:2.7.11.1]	04910 Insulin signaling pathway	Endocrine system	Organismal Systems
g3550.t1	K04372	MKNK; MAP kinase interacting serine/threonine kinase [EC:2.7.11.1]	04010 MAPK signaling pathway	Signal transduction	Environmental Information Processing
g3559.t1	K10875	RAD54L; DNA repair and recombination protein RAD54 and RAD54-like protein [EC:3.6.4.-]	03440 Homologous recombination	Replication and repair	Genetic Information Processing
g3562.t1	K09666	POMGNT1; beta-1,2-N-acetylglucosaminyltransferase [EC:2.4.1.-]	00515 Mannose type O-glycan biosyntheis	Glycan biosynthesis and metabolism	Metabolism
g3575.t1	K05641	ABCA1; ATP-binding cassette, subfamily A (ABC1), member 1	02010 ABC transporters	Membrane transport	Environmental Information Processing
g3577.t1	K12494	PSD; PH and SEC7 domain-containing protein	04144 Endocytosis	Transport and catabolism	Cellular Processes
g3583.t1	K14021	BAK; Bcl-2 homologous antagonist/killer	04141 Protein processing in endoplasmic reticulum	Folding, sorting and degradation	Genetic Information Processing
g3583.t1	K14021	BAK; Bcl-2 homologous antagonist/killer	04210 Apoptosis	Cell growth and death	Cellular Processes
g3584.t1	K04960	ITPR3; inositol 1,4,5-triphosphate receptor type 3	04114 Oocyte meiosis	Cell growth and death	Cellular Processes
g3584.t1	K04960	ITPR3; inositol 1,4,5-triphosphate receptor type 3	04540 Gap junction	Cellular community - eukaryotes	Cellular Processes
g3584.t1	K04960	ITPR3; inositol 1,4,5-triphosphate receptor type 3	04210 Apoptosis	Cell growth and death	Cellular Processes
g3584.t1	K04960	ITPR3; inositol 1,4,5-triphosphate receptor type 3	04270 Vascular smooth muscle contraction	Circulatory system	Organismal Systems
g3584.t1	K04960	ITPR3; inositol 1,4,5-triphosphate receptor type 3	04621 NOD-like receptor signaling pathway	Immune system	Organismal Systems
g3584.t1	K04960	ITPR3; inositol 1,4,5-triphosphate receptor type 3	04070 Phosphatidylinositol signaling system	Signal transduction	Environmental Information Processing
g3584.t1	K04960	ITPR3; inositol 1,4,5-triphosphate receptor type 3	04371 Apelin signaling pathway	Signal transduction	Environmental Information Processing
g3584.t1	K04960	ITPR3; inositol 1,4,5-triphosphate receptor type 3	04912 GnRH signaling pathway	Endocrine system	Organismal Systems
g3584.t1	K04960	ITPR3; inositol 1,4,5-triphosphate receptor type 3	04020 Calcium signaling pathway	Signal transduction	Environmental Information Processing
g3587.t1	K07756	IP6K; inositol-hexakisphosphate 5-kinase [EC:2.7.4.21]	04070 Phosphatidylinositol signaling system	Signal transduction	Environmental Information Processing
g3589.t1	K05265	MLN; motilin	04080 Neuroactive ligand-receptor interaction	Signaling molecules and interaction	Environmental Information Processing
g3590.t1	K04250	RHO; rhodopsin	04744 Phototransduction	Sensory system	Organismal Systems
g3591.t1	K04607	GRM4; metabotropic glutamate receptor 4	04080 Neuroactive ligand-receptor interaction	Signaling molecules and interaction	Environmental Information Processing
g3593.t1	K06081	PVRL1; poliovirus receptor-related protein 1	05168 Herpes simplex infection	Infectious diseases	Human Diseases
g3593.t1	K06081	PVRL1; poliovirus receptor-related protein 1	04520 Adherens junction	Cellular community - eukaryotes	Cellular Processes
g3593.t1	K06081	PVRL1; poliovirus receptor-related protein 1	04514 Cell adhesion molecules (CAMs)	Signaling molecules and interaction	Environmental Information Processing
g3598.t1	K07532	ARHGEF12; Rho guanine nucleotide exchange factor 12	04810 Regulation of actin cytoskeleton	Cell motility	Cellular Processes
g3598.t1	K07532	ARHGEF12; Rho guanine nucleotide exchange factor 12	04270 Vascular smooth muscle contraction	Circulatory system	Organismal Systems
g3599.t1	K05204	GRIK4; glutamate receptor, ionotropic kainate 4	04080 Neuroactive ligand-receptor interaction	Signaling molecules and interaction	Environmental Information Processing
g3608.t1	K00710	GALNT; polypeptide N-acetylgalactosaminyltransferase [EC:2.4.1.41]	00512 Mucin type O-glycan biosynthesis	Glycan biosynthesis and metabolism	Metabolism
g3609.t1	K10128	RPRM; reprimo, TP53-dependent G2 arrest mediator candidate	04115 p53 signaling pathway	Cell growth and death	Cellular Processes
g3610.t1	K12821	PRPF40; pre-mRNA-processing factor 40	03040 Spliceosome	Transcription	Genetic Information Processing
g3612.t1	K04705	STAM; signal transducing adaptor molecule	04144 Endocytosis	Transport and catabolism	Cellular Processes
g3616.t1	K00940	ndk; nucleoside-diphosphate kinase [EC:2.7.4.6]	00240 Pyrimidine metabolism	Nucleotide metabolism	Metabolism
g3616.t1	K00940	ndk; nucleoside-diphosphate kinase [EC:2.7.4.6]	00230 Purine metabolism	Nucleotide metabolism	Metabolism
g3617.t1	K10883	EME2; crossover junction endonuclease EME2	03460 Fanconi anemia pathway	Replication and repair	Genetic Information Processing
g3625.t1	K20408	WDR24; WD repeat-containing protein 24	04150 mTOR signaling pathway	Signal transduction	Environmental Information Processing
g3627.t1	K09561	STUB1; STIP1 homology and U-box containing protein 1 [EC:2.3.2.27]	04141 Protein processing in endoplasmic reticulum	Folding, sorting and degradation	Genetic Information Processing
g3627.t1	K09561	STUB1; STIP1 homology and U-box containing protein 1 [EC:2.3.2.27]	04120 Ubiquitin mediated proteolysis	Folding, sorting and degradation	Genetic Information Processing
g3629.t1	K07871	RHOT2; mitochondrial Rho GTPase 2 [EC:3.6.5.-]	04137 Mitophagy - animal	Transport and catabolism	Cellular Processes
g3634.t1	K00948	PRPS; ribose-phosphate pyrophosphokinase [EC:2.7.6.1]	01200 Carbon metabolism	Metabolism	Metabolism
g3634.t1	K00948	PRPS; ribose-phosphate pyrophosphokinase [EC:2.7.6.1]	01230 Biosynthesis of amino acids	Metabolism	Metabolism
g3634.t1	K00948	PRPS; ribose-phosphate pyrophosphokinase [EC:2.7.6.1]	00230 Purine metabolism	Nucleotide metabolism	Metabolism
g3634.t1	K00948	PRPS; ribose-phosphate pyrophosphokinase [EC:2.7.6.1]	00030 Pentose phosphate pathway	Carbohydrate metabolism	Metabolism
g3641.t1	K03132	TAF7; transcription initiation factor TFIID subunit 7	03022 Basal transcription factors	Transcription	Genetic Information Processing
g3647.t1	K11131	DKC1; H/ACA ribonucleoprotein complex subunit 4 [EC:5.4.99.-]	03008 Ribosome biogenesis in eukaryotes	Translation	Genetic Information Processing
g3651.t1	K11864	BRCC3; BRCA1/BRCA2-containing complex subunit 3 [EC:3.4.19.-]	04621 NOD-like receptor signaling pathway	Immune system	Organismal Systems
g3651.t1	K11864	BRCC3; BRCA1/BRCA2-containing complex subunit 3 [EC:3.4.19.-]	03440 Homologous recombination	Replication and repair	Genetic Information Processing
g3652.t1	K09667	OGT; protein O-GlcNAc transferase [EC:2.4.1.255]	00514 Other types of O-glycan biosynthesis	Glycan biosynthesis and metabolism	Metabolism
g3653.t1	K03125	TAF1; transcription initiation factor TFIID subunit 1	03022 Basal transcription factors	Transcription	Genetic Information Processing
g3654.t1	K07863	RHOG; Ras homolog gene family, member G	05132 Salmonella infection	Infectious diseases	Human Diseases
g3657.t1	K17847	FOXO6; forkhead box protein O6	04068 FoxO signaling pathway	Signal transduction	Environmental Information Processing
g3659.t1	K12871	CCDC12; coiled-coil domain-containing protein 12	03040 Spliceosome	Transcription	Genetic Information Processing
g3662.t1	K11423	SETD2; histone-lysine N-methyltransferase SETD2 [EC:2.1.1.43]	00310 Lysine degradation	Amino acid metabolism	Metabolism
g3674.t1	K14406	CSTF1; cleavage stimulation factor subunit 1	03015 mRNA surveillance pathway	Translation	Genetic Information Processing
g3675.t1	K11481	AURKA; aurora kinase A [EC:2.7.11.1]	04114 Oocyte meiosis	Cell growth and death	Cellular Processes
g3677.t1	K04201	MC3R; melanocortin 3 receptor	04080 Neuroactive ligand-receptor interaction	Signaling molecules and interaction	Environmental Information Processing
g3682.t1	K07436	CYP24A1; vitamin D3 24-hydroxylase [EC:1.14.15.16]	00100 Steroid biosynthesis	Lipid metabolism	Metabolism
g3688.t1	K14537	NUG2; nuclear GTP-binding protein	03008 Ribosome biogenesis in eukaryotes	Translation	Genetic Information Processing
g3694.t1	K01099	INPP5B_F; inositol polyphosphate 5-phosphatase INPP5B/F [EC:3.1.3.36]	04070 Phosphatidylinositol signaling system	Signal transduction	Environmental Information Processing
g3694.t1	K01099	INPP5B_F; inositol polyphosphate 5-phosphatase INPP5B/F [EC:3.1.3.36]	00562 Inositol phosphate metabolism	Carbohydrate metabolism	Metabolism
g3703.t1	K01062	PLA2G7; platelet-activating factor acetylhydrolase [EC:3.1.1.47]	00565 Ether lipid metabolism	Lipid metabolism	Metabolism
g3704.t1	K02366	EXT1; glucuronyl/N-acetylglucosaminyl transferase EXT1 [EC:2.4.1.224 2.4.1.225]	00534 Glycosaminoglycan biosynthesis - heparan sulfate / heparin	Glycan biosynthesis and metabolism	Metabolism
g3711.t1	K00002	AKR1A1; alcohol dehydrogenase (NADP+) [EC:1.1.1.2]	00561 Glycerolipid metabolism	Lipid metabolism	Metabolism
g3711.t1	K00002	AKR1A1; alcohol dehydrogenase (NADP+) [EC:1.1.1.2]	00010 Glycolysis / Gluconeogenesis	Carbohydrate metabolism	Metabolism
g3711.t1	K00002	AKR1A1; alcohol dehydrogenase (NADP+) [EC:1.1.1.2]	00040 Pentose and glucuronate interconversions	Carbohydrate metabolism	Metabolism
g3712.t1	K13279	PRDX1; peroxiredoxin 1 [EC:1.11.1.15]	04146 Peroxisome	Transport and catabolism	Cellular Processes
g3717.t1	K03575	mutY; A/G-specific adenine glycosylase [EC:3.2.2.-]	03410 Base excision repair	Replication and repair	Genetic Information Processing
g3721.t1	K01599	hemE; uroporphyrinogen decarboxylase [EC:4.1.1.37]	00860 Porphyrin and chlorophyll metabolism	Metabolism of cofactors and vitamins	Metabolism
g3724.t1	K03241	EIF2B3; translation initiation factor eIF-2B subunit gamma	03013 RNA transport	Translation	Genetic Information Processing
g3725.t1	K11101	PTCH2; patched 2	04340 Hedgehog signaling pathway	Signal transduction	Environmental Information Processing
g3728.t1	K08862	PLK3; polo-like kinase 3 [EC:2.7.11.21]	04068 FoxO signaling pathway	Signal transduction	Environmental Information Processing
g3731.t1	K02995	RP-S8e; small subunit ribosomal protein S8e	03010 Ribosome	Translation	Genetic Information Processing
g3742.t1	K08510	VAMP1; vesicle-associated membrane protein 1	04130 SNARE interactions in vesicular transport	Folding, sorting and degradation	Genetic Information Processing
g3758.t1	K06454	CD4; T-cell surface glycoprotein CD4	04514 Cell adhesion molecules (CAMs)	Signaling molecules and interaction	Environmental Information Processing
g3761.t1	K07825	GNB3; guanine nucleotide-binding protein G(I)/G(S)/G(T) subunit beta-3	04371 Apelin signaling pathway	Signal transduction	Environmental Information Processing
g3764.t1	K01803	TPI; triosephosphate isomerase (TIM) [EC:5.3.1.1]	01200 Carbon metabolism	Metabolism	Metabolism
g3764.t1	K01803	TPI; triosephosphate isomerase (TIM) [EC:5.3.1.1]	00051 Fructose and mannose metabolism	Carbohydrate metabolism	Metabolism
g3764.t1	K01803	TPI; triosephosphate isomerase (TIM) [EC:5.3.1.1]	00562 Inositol phosphate metabolism	Carbohydrate metabolism	Metabolism
g3764.t1	K01803	TPI; triosephosphate isomerase (TIM) [EC:5.3.1.1]	01230 Biosynthesis of amino acids	Metabolism	Metabolism
g3764.t1	K01803	TPI; triosephosphate isomerase (TIM) [EC:5.3.1.1]	00010 Glycolysis / Gluconeogenesis	Carbohydrate metabolism	Metabolism
g3766.t1	K01689	ENO; enolase [EC:4.2.1.11]	01200 Carbon metabolism	Metabolism	Metabolism
g3766.t1	K01689	ENO; enolase [EC:4.2.1.11]	03018 RNA degradation	Folding, sorting and degradation	Genetic Information Processing
g3766.t1	K01689	ENO; enolase [EC:4.2.1.11]	01230 Biosynthesis of amino acids	Metabolism	Metabolism
g3766.t1	K01689	ENO; enolase [EC:4.2.1.11]	00010 Glycolysis / Gluconeogenesis	Carbohydrate metabolism	Metabolism
g3770.t1	K05697	PTPN6; tyrosine-protein phosphatase non-receptor type 6 [EC:3.1.3.48]	04520 Adherens junction	Cellular community - eukaryotes	Cellular Processes
g3772.t1	K14568	EMG1; rRNA small subunit pseudouridine methyltransferase Nep1 [EC:2.1.1.260]	03008 Ribosome biogenesis in eukaryotes	Translation	Genetic Information Processing
g3773.t1	K13515	LPCAT3; lysophospholipid acyltransferase 5 [EC:2.3.1.23 2.3.1.-]	04216 Ferroptosis	Cell growth and death	Cellular Processes
g3773.t1	K13515	LPCAT3; lysophospholipid acyltransferase 5 [EC:2.3.1.23 2.3.1.-]	00564 Glycerophospholipid metabolism	Lipid metabolism	Metabolism
g3779.t1	K06265	DAG1; dystroglycan 1	04512 ECM-receptor interaction	Signaling molecules and interaction	Environmental Information Processing
g3781.t1	K00605	gcvT; aminomethyltransferase [EC:2.1.2.10]	01200 Carbon metabolism	Metabolism	Metabolism
g3781.t1	K00605	gcvT; aminomethyltransferase [EC:2.1.2.10]	00630 Glyoxylate and dicarboxylate metabolism	Carbohydrate metabolism	Metabolism
g3781.t1	K00605	gcvT; aminomethyltransferase [EC:2.1.2.10]	00670 One carbon pool by folate	Metabolism of cofactors and vitamins	Metabolism
g3781.t1	K00605	gcvT; aminomethyltransferase [EC:2.1.2.10]	00260 Glycine, serine and threonine metabolism	Amino acid metabolism	Metabolism
g3783.t1	K10698	UBE1L; ubiquitin-activating enzyme E1-like [EC:6.2.1.45]	04120 Ubiquitin mediated proteolysis	Folding, sorting and degradation	Genetic Information Processing
g3787.t1	K07756	IP6K; inositol-hexakisphosphate 5-kinase [EC:2.7.4.21]	04070 Phosphatidylinositol signaling system	Signal transduction	Environmental Information Processing
g3788.t1	K00966	GMPP; mannose-1-phosphate guanylyltransferase [EC:2.7.7.13]	00051 Fructose and mannose metabolism	Carbohydrate metabolism	Metabolism
g3788.t1	K00966	GMPP; mannose-1-phosphate guanylyltransferase [EC:2.7.7.13]	00520 Amino sugar and nucleotide sugar metabolism	Carbohydrate metabolism	Metabolism
g3793.t1	K05427	CSF2; granulocyte-macrophage colony-stimulating factor	05132 Salmonella infection	Infectious diseases	Human Diseases
g3793.t1	K05427	CSF2; granulocyte-macrophage colony-stimulating factor	04060 Cytokine-cytokine receptor interaction	Signaling molecules and interaction	Environmental Information Processing
g3794.t1	K20400	FNIP1; folliculin-interacting protein 1	04150 mTOR signaling pathway	Signal transduction	Environmental Information Processing
g3795.t1	K08020	RAPGEF6; Rap guanine nucleotide exchange factor 6	04530 Tight junction	Cellular community - eukaryotes	Cellular Processes
g3799.t1	K02620	TCF7; transcription factor 7	04916 Melanogenesis	Endocrine system	Organismal Systems
g3799.t1	K02620	TCF7; transcription factor 7	04520 Adherens junction	Cellular community - eukaryotes	Cellular Processes
g3799.t1	K02620	TCF7; transcription factor 7	04310 Wnt signaling pathway	Signal transduction	Environmental Information Processing
g3800.t1	K03094	SKP1; S-phase kinase-associated protein 1	05168 Herpes simplex infection	Infectious diseases	Human Diseases
g3800.t1	K03094	SKP1; S-phase kinase-associated protein 1	04350 TGF-beta signaling pathway	Signal transduction	Environmental Information Processing
g3800.t1	K03094	SKP1; S-phase kinase-associated protein 1	04141 Protein processing in endoplasmic reticulum	Folding, sorting and degradation	Genetic Information Processing
g3800.t1	K03094	SKP1; S-phase kinase-associated protein 1	04114 Oocyte meiosis	Cell growth and death	Cellular Processes
g3800.t1	K03094	SKP1; S-phase kinase-associated protein 1	04310 Wnt signaling pathway	Signal transduction	Environmental Information Processing
g3800.t1	K03094	SKP1; S-phase kinase-associated protein 1	04110 Cell cycle	Cell growth and death	Cellular Processes
g3800.t1	K03094	SKP1; S-phase kinase-associated protein 1	04120 Ubiquitin mediated proteolysis	Folding, sorting and degradation	Genetic Information Processing
g3801.t1	K04382	PPP2C; serine/threonine-protein phosphatase 2A catalytic subunit [EC:3.1.3.16]	04350 TGF-beta signaling pathway	Signal transduction	Environmental Information Processing
g3801.t1	K04382	PPP2C; serine/threonine-protein phosphatase 2A catalytic subunit [EC:3.1.3.16]	04114 Oocyte meiosis	Cell growth and death	Cellular Processes
g3801.t1	K04382	PPP2C; serine/threonine-protein phosphatase 2A catalytic subunit [EC:3.1.3.16]	04140 Autophagy - animal	Transport and catabolism	Cellular Processes
g3801.t1	K04382	PPP2C; serine/threonine-protein phosphatase 2A catalytic subunit [EC:3.1.3.16]	03015 mRNA surveillance pathway	Translation	Genetic Information Processing
g3801.t1	K04382	PPP2C; serine/threonine-protein phosphatase 2A catalytic subunit [EC:3.1.3.16]	04530 Tight junction	Cellular community - eukaryotes	Cellular Processes
g3801.t1	K04382	PPP2C; serine/threonine-protein phosphatase 2A catalytic subunit [EC:3.1.3.16]	04261 Adrenergic signaling in cardiomyocytes	Circulatory system	Organismal Systems
g3801.t1	K04382	PPP2C; serine/threonine-protein phosphatase 2A catalytic subunit [EC:3.1.3.16]	04136 Autophagy - other eukaryotes	Transport and catabolism	Cellular Processes
g3802.t1	K10574	UBE2B; ubiquitin-conjugating enzyme E2 B [EC:2.3.2.23]	04120 Ubiquitin mediated proteolysis	Folding, sorting and degradation	Genetic Information Processing
g3804.t1	K07953	SAR1; GTP-binding protein SAR1 [EC:3.6.5.-]	04141 Protein processing in endoplasmic reticulum	Folding, sorting and degradation	Genetic Information Processing
g3805.t1	K14007	SEC24; protein transport protein SEC24	04141 Protein processing in endoplasmic reticulum	Folding, sorting and degradation	Genetic Information Processing
g3807.t1	K05032	ABCC8; ATP-binding cassette subfamily C (CFTR/MRP) member 8	02010 ABC transporters	Membrane transport	Environmental Information Processing
g3818.t1	K06083	WASF3; WAS protein family, member 3	04520 Adherens junction	Cellular community - eukaryotes	Cellular Processes
g3823.t1	K14405	FIP1L1; pre-mRNA 3'-end-processing factor FIP1	03015 mRNA surveillance pathway	Translation	Genetic Information Processing
g3826.t1	K05096	FLT1; FMS-like tyrosine kinase 1 [EC:2.7.10.1]	04144 Endocytosis	Transport and catabolism	Cellular Processes
g3826.t1	K05096	FLT1; FMS-like tyrosine kinase 1 [EC:2.7.10.1]	04510 Focal adhesion	Cellular community - eukaryotes	Cellular Processes
g3826.t1	K05096	FLT1; FMS-like tyrosine kinase 1 [EC:2.7.10.1]	04060 Cytokine-cytokine receptor interaction	Signaling molecules and interaction	Environmental Information Processing
[truncated: 6,009 more rows]
[truncated: 12 more columns]
