# Supplementary material for: De novo assembly of the Indian blue peacock (Pavo cristatus) genome using Oxford Nanopore technology and Illumina sequencing
Source: Gigascience. 2019 May 11;8(5):giz038. doi: 10.1093/gigascience/giz038 (PMC6511069; doi:10.1093/gigascience/giz038)
Supplement: Supplemental Files [file giz038_supplemental_files.zip › Table_S6_KOG_annotation.xlsx]

## Sheet: Table_S6_KOGannotation
Gene ID	Gene Length	KOG Protein ID	KOG Protein Length	%Identity	Alignment_length	Query_coverage	Subject_coverage	No.Of_mismatches	No.Of_gaps	Query_start	Query_end	Subject_start	Subject_end	E-value	KOG ID	KOG Description	KOG classfication	GI ID	KOG Function
g1.t1	730	Hs8924238	728	72.44	722	100	99.18	185	4	9	730	21	728	0	KOG2177	Predicted E3 ubiquitin ligase	O	8924238	posttranslational modification, protein turnover, chaperones;
g3.t1	377	Hs4826900	377	70.08	127	100	33.69	38	0	154	280	78	204	9e-54	KOG0367	Protein geranylgeranyltransferase Type I, beta subunit	O	4826900	posttranslational modification, protein turnover, chaperones;
g4.t1	1434	Hs22042035	1407	38.12	955	100	67.87	433	22	459	1348	333	1194	2e-94	KOG3544	Collagens (type IV and type XIII), and related proteins	W	NA	extracellular structures;
g5.t1	89	Hs4505529	201	37.5	56	100	27.86	35	0	24	79	21	76	4e-07	NA	NA	NA	4505529	NA
g6.t1	156	Hs9257232	201	37.04	81	100	40.3	47	3	18	95	86	165	9e-05	NA	NA	NA	9257232	NA
g7.t1	477	Hs22046149	469	92.03	477	100	100	30	1	1	477	1	469	0	KOG0036	Predicted mitochondrial carrier protein	F	NA	nucleotide transport and metabolism;
g8.t1	106	Hs22046145	120	64.81	54	100	45	19	0	38	91	33	86	2e-15	NA	NA	NA	NA	NA
g9.t1	322	Hs20478449	327	72.07	333	100	100	70	5	6	322	2	327	2e-140	NA	NA	NA	20478449	NA
g10.t1	422	7298776	1008	47.76	201	100	19.94	64	2	1	201	11	170	1e-46	NA	NA	NA	7298776	NA
g11.t1	401	Hs21361421	302	60.57	317	100	100	91	3	93	398	6	299	2e-130	KOG2692	Sialyltransferase	G	7020805	carbohydrate transport and metabolism;
g12.t1	296	HsM7305627	299	73.83	298	100	99.67	75	1	1	295	1	298	2e-171	KOG2692	Sialyltransferase	G	7305627	carbohydrate transport and metabolism;
g13.t1	790	Hs4502011	194	80.87	183	69.49	94.33	29	1	4	186	3	179	5e-95	KOG3079	Uridylate kinase/adenylate kinase	F	4502011	nucleotide transport and metabolism;
g14.t1	500	HsM4826728	545	64.97	551	100	100	126	5	9	500	3	545	0	KOG2525	Folylpolyglutamate synthase	H	4826728	coenzyme transport and metabolism;
g15.t1	372	Hs4502747	372	93.01	372	100	100	26	0	1	372	1	372	0	KOG0669	Cyclin T-dependent kinase CDK9	D	4502747	cell cycle control, cell division, chromosome partitioning;
g16.t1	951	Hs4885527	703	71.41	724	100	100	163	5	231	951	21	703	0	NA	NA	NA	4885527	NA
g17.t1	315	Hs4557541	332	45.02	291	100	87.65	156	3	27	315	42	330	2e-93	KOG2170	ATPase of the AAA+ superfamily	R	4557541	general function prediction only;
g18.t1	377	Hs21450645_1	596	32.07	396	100	66.44	204	6	28	371	32	414	8e-54	KOG1124	FOG: TPR repeat	R	NA	general function prediction only;
g19.t1	610	Hs7705863	517	69.83	517	100	100	150	2	100	610	1	517	0	NA	NA	NA	7705863	NA
g20.t1	856	Hs4826722	641	64.54	643	100	100	226	2	214	856	1	641	0	KOG1179	Very long-chain acyl-CoA synthetase/fatty acid transporter	I	4826722	lipid transport and metabolism;
g21.t1	1233	Hs19923757	990	53.35	1059	100	100	378	19	214	1233	9	990	0	KOG4725	Uncharacterized conserved protein	S	19923757	function unknown
g22.t1	792	Hs22042377	863	70.02	844	100	97.8	167	13	1	767	1	835	0	KOG0446	Vacuolar sorting protein VPS1, dynamin, and related proteins	UR	NA	intracellular trafficking, secretion, and vesicular transport; general function prediction only;
g23.t1	1396	Hs21361139	763	69.93	439	94.34	57.54	122	3	967	1396	325	762	0	NA	NA	NA	20538364	NA
g24.t1	1879	Hs4507191	2472	78.21	739	100	29.89	95	4	1206	1879	612	1349	0	KOG0040	Ca2+-binding actin-bundling protein (spectrin), alpha chain (EF-Hand protein superfamily)	Z	4507191	cytoskeleton;
g25.t1	388	Hs4826742	682	89.33	178	100	26.1	19	0	1	178	1	178	2e-109	KOG1268	Glucosamine 6-phosphate synthetases, contain amidotransferase and phosphosugar isomerase domains	M	4826742	cell wall/membrane/envelope biogenesis;
g26.t1	336	Hs14785495	362	76.98	139	100	38.4	32	0	198	336	193	331	1e-69	KOG0620	Glucose-repressible alcohol dehydrogenase transcriptional effector CCR4 and related proteins	K	14785495	transcription;
g28.t1	847	Hs7656867	1211	62.73	982	100	81.09	204	9	25	846	232	1211	0	KOG3538	Disintegrin metalloproteinases with thrombospondin repeats	O	7656867	posttranslational modification, protein turnover, chaperones;
g29.t1	178	Hs21265052	1223	41.67	180	100	14.72	69	5	1	150	1	174	5e-31	KOG3538	Disintegrin metalloproteinases with thrombospondin repeats	O	NA	posttranslational modification, protein turnover, chaperones;
g31.t1	456	Hs13376757	310	82.51	263	100	84.84	46	0	194	456	1	263	6e-140	KOG1729	FYVE finger containing protein	R	13376757	general function prediction only;
g32.t1	1119	Hs19923393_2	1458	74.81	671	100	46.02	18	5	109	669	1	630	0	KOG2133	Transcriptional corepressor Atrophin-1/DRPLA	R	NA	general function prediction only;
g34.t1	434	Hs4503571	434	93.27	431	100	99.31	29	0	1	431	1	431	0	KOG2670	Enolase	G	4503571	carbohydrate transport and metabolism;
g35.t1	364	Hs4557397	308	52.05	292	100	94.81	134	4	17	307	19	305	7e-97	KOG0382	Carbonic anhydrase	R	4557397	general function prediction only;
g36.t1	114	Hs4507013	501	67.11	76	100	15.17	25	0	31	106	23	98	1e-26	KOG0569	Permease of the major facilitator superfamily	G	4507013	carbohydrate transport and metabolism;
g37.t1	335	Hs20127638	155	69.77	129	100	83.23	36	2	1	127	2	129	8e-40	NA	NA	NA	20127638	NA
g38.t1	823	Hs4758498_1	557	63.96	591	100	100	174	6	1	589	4	557	0	KOG0563	Glucose-6-phosphate 1-dehydrogenase	G	NA	carbohydrate transport and metabolism;
g39.t1	272	Hs18141316	273	90.87	252	100	92.31	18	1	1	252	1	247	6e-167	KOG3953	SOCS box protein SSB-1, contains SPRY domain	R	18141316	general function prediction only;
g40.t1	820	Hs14150082	321	62.13	272	99.51	84.74	62	3	1	270	1	233	1e-97	KOG0757	Mitochondrial carrier protein - Rim2p/Mrs12p	C	14150082	energy production and conversion;
g41.t1	244	Hs12751477	376	61.9	84	100	22.34	32	0	15	98	53	136	5e-31	KOG2294	Transcription factor of the Forkhead/HNF3 family	K	12751477	transcription;
g42.t1	815	Hs19923289	1044	78.04	337	100	32.28	71	1	300	636	412	745	1e-180	NA	NA	NA	19923289	NA
g43.t1	791	Hs7662374	981	85.04	341	100	34.76	51	0	408	748	578	918	0	NA	NA	NA	7662374	NA
g44.t1	180	Hs21362062	190	75.58	172	100	90.53	9	1	1	139	1	172	1e-78	NA	NA	NA	17025928	NA
g45.t1	225	Hs20070321	279	60.22	279	100	100	53	3	3	224	1	278	1e-114	KOG3199	Nicotinamide mononucleotide adenylyl transferase	H	20070321	coenzyme transport and metabolism;
g46.t1	156	Hs16418455	134	76.27	118	100	88.06	28	0	34	151	1	118	8e-67	KOG4015	Fatty acid-binding protein FABP	I	16418455	lipid transport and metabolism;
g47.t1	799	Hs5174483	1302	86.87	533	100	40.94	37	1	300	799	518	1050	0	KOG2042	Ubiquitin fusion degradation protein-2	O	5174483	posttranslational modification, protein turnover, chaperones;
g48.t1	1044	Hs20561496	581	89.82	501	100	86.23	50	1	1	500	48	548	0	NA	NA	NA	20561496	NA
g50.t1	1350	Hs7662222	1572	80.59	1092	100	69.47	129	7	341	1350	482	1572	0	KOG3572	Uncharacterized conserved protein, contains DEP domain	T	7662222	signal transduction mechanisms;
g51.t1	1025	Hs13128980	585	42.25	71	20.78	12.14	40	1	925	995	494	563	7e-09	NA	NA	NA	13128980	NA
g52.t1	657	Hs5174559	738	34.74	639	100	86.59	343	21	27	633	54	650	1e-109	NA	NA	NA	5174559	NA
g53.t1	438	Hs13489112	375	76.49	302	100	80.53	22	1	186	438	74	375	7e-162	KOG2420	Phosphatidylserine decarboxylase	I	13489112	lipid transport and metabolism;
g54.t1	582	Hs20561551	669	35.48	279	100	41.7	137	8	5	265	184	437	4e-26	KOG4775	Uncharacterized protein SFI1 involved in G(2)-M transition	D	20561551	cell cycle control, cell division, chromosome partitioning;
g55.t1	580	Hs9789865	985	89.07	183	94.66	18.58	19	1	225	406	322	504	1e-90	NA	NA	NA	9789865	NA
g56.t1	353	Hs4758796	367	98.87	353	100	96.19	4	0	1	353	15	367	0	KOG1487	GTP-binding protein DRG1 (ODN superfamily)	T	4758796	signal transduction mechanisms;
g57.t1	427	Hs14670364	537	81.48	432	100	80.45	67	7	1	427	1	424	0	KOG1721	FOG: Zn-finger	R	14670364	general function prediction only;
g58.t1	243	Hs16418389	263	61.04	249	100	94.68	90	3	1	243	16	263	1e-90	NA	NA	NA	16418389	NA
g59.t1	642	Hs5031869	638	86.68	638	100	100	85	0	1	638	1	638	0	NA	NA	NA	5031869	NA
g60.t1	150	Hs14778307	192	67.53	194	100	100	17	2	1	150	1	192	9e-61	KOG0823	Predicted E3 ubiquitin ligase	O	14778307	posttranslational modification, protein turnover, chaperones;
g61.t1	314	Hs12597631	262	54.48	134	100	51.15	42	2	29	162	63	177	8e-32	NA	NA	NA	12597631	NA
g62.t1	634	Hs19923108	631	77.34	640	100	100	130	5	1	634	1	631	0	NA	NA	NA	19923108	NA
g63.t1	446	Hs20514782	385	93.96	364	100	94.55	21	1	1	363	1	364	0	KOG2443	Uncharacterized conserved protein	S	20514782	function unknown
g64.t1	322	Hs4557233	412	72.92	373	100	90.53	50	1	1	322	40	412	0	KOG0139	Short-chain acyl-CoA dehydrogenase	I	4557233	lipid transport and metabolism;
g65.t1	238	Hs4827048	240	67	203	100	84.58	58	2	34	236	45	238	3e-94	NA	NA	NA	4827048	NA
g66.t1	277	Hs7661948	292	89.88	247	100	84.59	25	0	31	277	46	292	2e-161	KOG3593	Predicted receptor-like serine/threonine kinase	T	7661948	signal transduction mechanisms;
g67.t1	344	Hs13929432	227	85.45	213	100	93.83	17	2	132	341	18	219	3e-126	KOG0027	Calmodulin and related proteins (EF-Hand superfamily)	T	13929432	signal transduction mechanisms;
g68.t1	141	Hs20270249	163	69.66	89	100	54.6	27	0	29	117	54	142	1e-40	KOG4639	RNase P/RNase MRP subunit POP5	J	20270249	translation, ribosomal structure and biogenesis;
g69.t1	672	Hs7662653	761	68.09	702	100	92.25	141	9	45	672	69	761	0	KOG2164	Predicted E3 ubiquitin ligase	O	7662653	posttranslational modification, protein turnover, chaperones;
g70.t1	278	Hs14150080	307	77.78	261	100	85.02	57	1	18	278	48	307	9e-148	KOG1540	Ubiquinone biosynthesis methyltransferase COQ5	H	14150080	coenzyme transport and metabolism;
g71.t1	89	Hs4505813	89	97.75	89	100	100	2	0	1	89	1	89	3e-61	KOG3430	Dynein light chain type 1	Z	4505813	cytoskeleton;
g72.t1	122	CE26457	175	39.78	93	100	53.14	56	0	17	109	48	140	1e-16	NA	NA	NA	17556342	NA
g73.t1	76	Hs7705467	76	82.89	76	100	100	13	0	1	76	1	76	9e-41	KOG3481	Uncharacterized conserved protein	S	7705467	function unknown
g74.t1	114	Hs4505255	362	90.27	113	100	31.22	1	1	1	103	22	134	3e-65	KOG4205	RNA-binding protein musashi/mRNA cleavage and polyadenylation factor I complex, subunit HRP1	A	4505255	rna processing and modification;
g75.t1	725	Hs22060388	321	81.11	307	100	95.64	41	5	1	303	1	294	9e-167	NA	NA	NA	NA	NA
g76.t1	361	Hs20536134	1233	58.97	290	100	23.52	84	3	37	325	873	1128	3e-99	KOG0208	Cation transport ATPase	P	20536134	inorganic ion transport and metabolism;
g77.t1	548	Hs20559073	552	82.81	541	100	98.01	70	1	1	518	12	552	0	KOG0609	Calcium/calmodulin-dependent serine protein kinase/membrane-associated guanylate kinase	T	20559073	signal transduction mechanisms;
g78.t1	377	Hs14110375_2	666	68.14	113	89.92	16.97	35	1	265	376	553	665	9e-42	KOG4351	Uncharacterized conserved protein	S	NA	function unknown
g79.t1	1449	Hs6552307	680	63.08	195	40.37	28.68	72	0	1254	1448	480	674	8e-80	KOG4362	Transcriptional regulator BRCA1	LK	6552307	replication, recombination and repair; transcription;
g80.t1	227	Hs4885581	227	78.41	227	100	100	49	0	1	227	1	227	2e-130	KOG0393	Ras-related small GTPase, Rho type	R	4885581	general function prediction only;
g81.t1	379	Hs18379349	393	70.64	344	100	87.53	99	1	31	372	49	392	0	KOG1197	Predicted quinone oxidoreductase	CR	18379349	energy production and conversion; general function prediction only;
g82.t1	1126	Hs19923717	740	36.82	201	53.55	27.16	115	4	938	1126	540	740	4e-24	NA	NA	NA	19923717	NA
g83.t1	377	Hs22066555	185	41.71	187	100	100	104	3	194	377	1	185	5e-42	NA	NA	NA	NA	NA
g84.t1	136	Hs4506623	136	100	136	100	100	0	0	1	136	1	136	3e-94	KOG3418	60S ribosomal protein L27	J	4506623	translation, ribosomal structure and biogenesis;
g85.t1	515	Hs20559125	613	70.33	583	100	95.11	99	6	7	515	31	613	0	KOG3759	Uncharacterized RUN domain protein	T	20559125	signal transduction mechanisms;
g86.t1	479	Hs13376886_2	428	57.78	424	100	99.07	110	5	121	475	1	424	7e-156	KOG2105	Predicted metal-dependent hydrolase, contains AlaS domain	R	NA	general function prediction only;
g87.t1	358	Hs4557599	357	70.67	358	100	100	104	1	1	358	1	357	0	NA	NA	NA	4557599	NA
g88.t1	761	Hs4502119	763	54.84	764	100	100	326	6	1	749	1	760	0	KOG1186	Copper amine oxidase	Q	4502119	secondary metabolites biosynthesis, transport and catabolism;
g89.t1	683	Hs14785908	756	56.55	679	100	89.81	290	3	3	677	79	756	0	KOG1186	Copper amine oxidase	Q	14785908	secondary metabolites biosynthesis, transport and catabolism;
g90.t1	254	Hs5031997	267	91.39	267	100	100	10	1	1	254	1	267	1e-173	KOG4470	Proteasome activator subunit	O	5031997	posttranslational modification, protein turnover, chaperones;
g91.t1	401	Hs4502395	450	84	450	100	100	23	2	1	401	1	450	0	KOG2751	Beclin-like protein	T	4502395	signal transduction mechanisms;
g92.t1	159	Hs17479608	247	56.48	108	100	43.72	45	1	51	158	53	158	3e-28	NA	NA	NA	17479608	NA
g93.t1	104	Hs7661732	106	51.16	86	100	81.13	36	3	6	87	8	91	4e-18	KOG4782	Predicted membrane protein	S	7661732	function unknown
g94.t1	995	Hs15277312	1231	67.94	630	100	51.18	144	10	94	702	147	739	0	KOG0584	Serine/threonine protein kinase	R	15277312	general function prediction only;
g95.t1	73	Hs14150155	176	76.12	67	100	38.07	16	0	7	73	110	176	3e-30	KOG4068	Uncharacterized conserved protein	S	14150155	function unknown
g96.t1	176	Hs5032021	175	52.17	115	100	65.71	54	1	61	175	61	174	8e-37	NA	NA	NA	5032021	NA
g97.t1	568	Hs19923202	747	87.74	310	100	41.5	33	2	1	305	1	310	0	KOG1079	Transcriptional repressor EZH1	K	19923202	transcription;
g98.t1	384	Hs4505463	1384	52.71	461	100	33.31	139	6	2	384	925	1384	8e-154	KOG3516	Neurexin IV	T	4505463	signal transduction mechanisms;
g99.t1	940	Hs4505463	1384	62.39	928	100	67.05	290	4	15	935	45	920	0	KOG3516	Neurexin IV	T	4505463	signal transduction mechanisms;
g100.t1	353	Hs14043044	357	37.29	303	100	84.87	190	0	27	329	26	328	7e-70	KOG3656	FOG: 7 transmembrane receptor	R	14043044	general function prediction only;
g101.t1	376	HsM13376402	528	55.86	367	100	69.51	143	8	1	356	1	359	8e-118	KOG4229	Myosin VII, myosin IXB and related myosins	N	13376402	cell motility;
g102.t1	444	Hs11037057	2058	42.82	404	100	19.63	194	4	1	397	1665	2038	4e-95	KOG4229	Myosin VII, myosin IXB and related myosins	N	11037057	cell motility;
g103.t1	451	Hs14785923	451	98.67	451	100	100	6	0	1	451	1	451	0	KOG1374	Gamma tubulin	Z	14785923	cytoskeleton;
g104.t1	354	Hs18587236	466	67.9	271	100	58.15	76	4	94	354	197	466	4e-117	NA	NA	NA	18587236	NA
g105.t1	237	Hs7706577	217	55.66	212	100	97.7	61	2	28	234	32	215	3e-74	KOG4603	TBP-1 interacting protein	T	7706577	signal transduction mechanisms;
g106.t1	735	Hs20559093	298	86.64	217	88.57	72.82	29	0	519	735	82	298	5e-129	NA	NA	NA	20559093	NA
g107.t1	259	Hs4504501_1	244	53.33	210	100	86.07	94	3	1	208	37	244	2e-64	KOG1205	Predicted dehydrogenase	Q	NA	secondary metabolites biosynthesis, transport and catabolism;
g108.t1	742	Hs4505327	743	65.56	694	100	93.41	234	4	41	731	45	736	0	NA	NA	NA	4505327	NA
g109.t1	839	Hs19913418	831	91.3	839	100	100	65	2	1	839	1	831	0	KOG2189	Vacuolar H+-ATPase V0 sector, subunit a	C	19913418	energy production and conversion;
g110.t1	354	Hs4759082	425	42.91	296	100	69.65	121	8	24	304	44	306	7e-62	NA	NA	NA	4759082	NA
g111.t1	755	Hs21618340	770	95.46	771	100	100	18	2	1	755	1	770	0	KOG3667	STAT protein	KT	3850050	transcription; signal transduction mechanisms;
g112.t1	787	Hs21618344	787	91.23	787	100	100	69	0	1	787	1	787	0	KOG3667	STAT protein	KT	6981726	transcription; signal transduction mechanisms;
g113.t1	540	Hs14210490	530	41.86	528	100	99.62	257	12	31	540	35	530	5e-92	NA	NA	NA	14210490	NA
g114.t1	1013	Hs14731274	1001	63.34	993	100	99.2	364	0	11	1003	1	993	0	KOG0169	Phosphoinositide-specific phospholipase C	T	14731274	signal transduction mechanisms;
g115.t1	147	Hs4557635	131	78.26	69	100	52.67	15	0	26	94	32	100	5e-32	NA	NA	NA	4557635	NA
g116.t1	928	Hs6912446	1017	70.95	740	100	72.76	175	4	1	725	1	715	0	KOG0498	K+-channel ERG and related proteins, contain PAS/PAC sensor domain	PT	6912446	inorganic ion transport and metabolism; signal transduction mechanisms;
g117.t1	189	Hs4503057	175	41.49	94	100	53.71	50	3	74	167	73	161	1e-13	KOG3591	Alpha crystallins	O	4503057	posttranslational modification, protein turnover, chaperones;
g118.t1	200	Hs4503057	175	38.1	126	100	72	67	5	68	187	53	173	3e-13	KOG3591	Alpha crystallins	O	4503057	posttranslational modification, protein turnover, chaperones;
g119.t1	804	Hs11426183	837	90.04	763	100	91.16	75	1	43	804	75	837	0	KOG1472	Histone acetyltransferase SAGA/ADA, catalytic subunit PCAF/GCN5 and related proteins	BK	11426183	chromatin structure and dynamics; transcription;
g120.t1	701	Hs13129142	678	50.93	697	100	100	311	3	1	694	1	669	0	KOG0354	DEAD-box like helicase	R	13129142	general function prediction only;
g121.t1	290	Hs22041829	170	73.21	56	57.93	32.94	15	0	42	97	79	134	2e-20	NA	NA	NA	NA	NA
g122.t1	508	Hs14748292_2	698	21.81	509	100	72.92	356	12	1	494	135	616	5e-18	NA	NA	NA	NA	NA
g123.t1	419	Hs13375981	395	48.41	409	100	100	168	7	18	419	23	395	4e-111	NA	NA	NA	13375981	NA
g124.t1	191	Hs19072794	191	92.67	191	100	100	14	0	1	191	1	191	5e-131	NA	NA	NA	19072794	NA
g125.t1	509	Hs4507713	484	94.5	436	100	90.08	24	0	72	507	16	451	0	KOG0550	Molecular chaperone (DnaJ superfamily)	O	4507713	posttranslational modification, protein turnover, chaperones;
g126.t1	397	Hs14916481	421	66.06	386	100	91.69	121	5	1	383	1	379	0	KOG2401	Predicted MutS-related protein involved in mismatch repair	L	14916481	replication, recombination and repair;
g127.t1	552	Hs13899233	672	46.03	491	100	73.07	190	5	3	418	5	495	6e-138	KOG1124	FOG: TPR repeat	R	13899233	general function prediction only;
g128.t1	1091	Hs4501865	1105	90.33	1106	100	100	91	3	1	1091	1	1105	0	KOG1254	ATP-citrate lyase	C	4501865	energy production and conversion;
g129.t1	158	Hs8922528	708	76.52	115	100	16.24	24	1	44	158	71	182	7e-55	KOG1072	FOG: Kelch repeat	R	8922528	general function prediction only;
g130.t1	500	Hs8922528	708	85.4	500	100	70.62	68	1	1	500	214	708	0	KOG1072	FOG: Kelch repeat	R	8922528	general function prediction only;
g131.t1	584	Hs18587788	614	80.14	584	100	95.11	116	0	1	584	3	586	0	KOG4441	Proteins containing BTB/POZ and Kelch domains, involved in regulatory/signal transduction processes	TR	18587788	signal transduction mechanisms; general function prediction only;
g132.t1	304	Hs16418415	257	68.15	248	100	96.5	79	0	56	303	1	248	4e-128	NA	NA	NA	16418415	NA
g133.t1	433	Hs5454038	437	65.69	411	100	94.05	138	3	19	427	17	426	0	KOG4459	Membrane-associated proteoglycan Leprecan	S	5454038	function unknown
g134.t1	747	Hs4504811	745	89.08	751	100	100	72	4	1	747	1	745	0	KOG4203	Armadillo/beta-Catenin/plakoglobin	TZ	4504811	signal transduction mechanisms; cytoskeleton;
g135.t1	564	Hs7662458	953	63.19	288	100	30.22	105	1	14	300	38	325	2e-111	KOG4360	Uncharacterized coiled coil protein	S	7662458	function unknown
g136.t1	113	Hs5032133	113	98.23	113	100	100	2	0	1	113	1	113	2e-77	KOG1770	Translation initiation factor 1 (eIF-1/SUI1)	J	5032133	translation, ribosomal structure and biogenesis;
g137.t1	939	Hs4557701	432	79.23	366	100	84.72	66	3	574	939	77	432	0	NA	NA	NA	4557701	NA
g138.t1	904	Hs15431310	472	64.29	308	100	65.25	109	1	120	427	115	421	6e-128	NA	NA	NA	15431310	NA
g139.t1	360	Hs4504917	400	65.26	95	79.17	23.75	33	0	79	173	74	168	1e-35	NA	NA	NA	4504917	NA
g140.t1	359	Hs4504911	420	64.33	157	100	37.38	54	2	66	220	90	246	8e-62	NA	NA	NA	4504911	NA
g141.t1	1333	Hs4504917	400	69.72	327	73.59	81.75	59	1	316	602	69	395	1e-140	NA	NA	NA	4504917	NA
g142.t1	432	Hs17458610	424	55.66	433	100	100	182	5	1	432	1	424	4e-144	NA	NA	NA	17458610	NA
g143.t1	469	Hs15431310	472	67.08	319	100	67.58	100	1	149	467	109	422	1e-151	NA	NA	NA	15431310	NA
g144.t1	227	Hs20560545	295	58.4	250	100	84.75	57	4	1	227	65	290	3e-88	NA	NA	NA	20560545	NA
g145.t1	463	Hs21264355	411	94.18	395	100	96.11	22	1	69	463	18	411	0	KOG4715	SWI/SNF-related matrix-associated actin-dependent regulator of chromatin	B	2914753	chromatin structure and dynamics;
g146.t1	422	Hs4502641	378	67.72	378	100	100	116	5	50	422	2	378	3e-164	NA	NA	NA	4502641	NA
g148.t1	267	Hs20149704	480	66.54	272	100	56.67	82	4	1	264	204	474	3e-121	KOG1930	Focal adhesion protein Tensin, contains PTB domain	TZ	14775931	signal transduction mechanisms; cytoskeleton;
g149.t1	101	Hs10835021	258	91.86	86	100	33.33	7	0	16	101	171	256	1e-51	NA	NA	NA	10835021	NA
g150.t1	302	7295300	581	36.8	250	100	43.03	128	5	73	294	293	540	2e-42	KOG3546	Collagens (type XV)	W	7295300	extracellular structures;
g151.t1	1552	Hs19913406	1531	74.31	1565	100	100	343	16	9	1552	5	1531	0	KOG0355	DNA topoisomerase type II	B	19913406	chromatin structure and dynamics;
g152.t1	225	Hs22065110	274	54.66	236	100	86.13	93	2	1	222	1	236	4e-72	NA	NA	NA	NA	NA
g153.t1	321	Hs4506419	462	86.94	314	100	67.97	11	1	1	284	110	423	0	KOG3575	FOG: Hormone receptors	T	4506419	signal transduction mechanisms;
g154.t1	770	Hs4507173	795	69.48	698	100	87.8	151	6	50	746	136	772	0	KOG0731	AAA+-type ATPase containing the peptidase M41 domain	O	4507173	posttranslational modification, protein turnover, chaperones;
g155.t1	211	Hs15431295	211	92.42	211	100	100	16	0	1	211	1	211	5e-134	KOG3295	60S Ribosomal protein L13	J	15431295	translation, ribosomal structure and biogenesis;
g156.t1	553	Hs18677733	557	74.43	524	100	94.08	132	2	16	539	23	544	0	KOG1327	Copine	T	18677733	signal transduction mechanisms;
g157.t1	288	Hs4759192	350	46.84	269	100	76.86	142	1	10	277	19	287	3e-88	KOG1584	Sulfotransferase	R	4759192	general function prediction only;
g158.t1	416	Hs4758190	411	66.08	395	100	96.11	129	2	20	411	19	411	0	KOG4127	Renal dipeptidase	O	4758190	posttranslational modification, protein turnover, chaperones;
g159.t1	559	Hs18585253	424	40.77	390	100	91.98	186	11	6	365	5	379	1e-56	NA	NA	NA	18585253	NA
g160.t1	606	Hs4757806	438	68.28	331	100	75.57	76	6	7	331	63	370	1e-135	NA	NA	NA	4757806	NA
g161.t1	536	Hs22068063	355	50	306	100	86.2	133	5	6	310	69	355	5e-85	NA	NA	NA	NA	NA
g162.t1	1055	Hs4503655	1455	43.07	945	100	64.95	386	14	103	905	238	1172	0	NA	NA	NA	4503655	NA
g163.t1	568	Hs22068069	714	63.7	584	100	81.79	155	8	2	568	98	641	0	NA	NA	NA	NA	NA
g164.t1	605	Hs14149657	676	66.3	540	100	79.88	176	3	68	605	141	676	0	KOG2422	Uncharacterized conserved protein	S	14149657	function unknown
g165.t1	428	Hs5729916	317	55.36	289	100	91.17	128	1	21	308	23	311	3e-99	KOG3656	FOG: 7 transmembrane receptor	R	5729916	general function prediction only;
g166.t1	456	7294618	492	38.14	388	100	78.86	217	5	81	446	80	466	6e-87	KOG1829	Uncharacterized conserved protein, contains C1, PH and RUN domains	T	7294618	signal transduction mechanisms;
g167.t1	164	Hs13129002	156	63.87	155	100	99.36	48	3	11	164	9	156	1e-55	NA	NA	NA	13129002	NA
g168.t1	480	Hs4503917	478	72.94	462	100	96.65	125	0	19	480	17	478	0	NA	NA	NA	4503917	NA
g169.t1	136	SPCC285.04	124	44.19	129	100	100	63	5	12	136	1	124	2e-26	KOG3006	Transthyretin and related proteins	I	19075833	lipid transport and metabolism;
g170.t1	1342	Hs14589891	829	57.14	658	100	79.37	251	6	72	725	81	711	0	KOG3594	FOG: Cadherin repeats	S	14589891	function unknown
g171.t1	1081	Hs16164755	1094	55.45	1064	100	97.26	427	11	49	1081	47	1094	0	KOG4653	Uncharacterized conserved protein	S	16164755	function unknown
g172.t1	548	Hs20302153	553	85.9	553	100	100	73	2	1	548	1	553	0	KOG2571	Chitin synthase/hyaluronan synthase (glycosyltransferases)	M	20302153	cell wall/membrane/envelope biogenesis;
g173.t1	87	CE06492	96	33.33	57	100	59.38	35	1	27	80	35	91	7e-07	KOG4487	Uncharacterized conserved protein	S	17509147	function unknown
g174.t1	721	Hs14249536	686	58.25	721	100	100	266	2	1	721	1	686	0	KOG2048	WD40 repeat protein	R	14249536	general function prediction only;
g175.t1	489	Hs5803177	540	75.14	527	100	97.59	87	6	3	489	18	540	0	KOG3551	Syntrophins (type beta)	W	5803177	extracellular structures;
g176.t1	437	Hs7019569	437	91.97	436	100	99.77	35	0	1	436	1	436	0	KOG0739	AAA+-type ATPase	O	7019569	posttranslational modification, protein turnover, chaperones;
g177.t1	232	Hs11641243	243	60.1	198	100	81.48	79	0	35	232	46	243	5e-78	NA	NA	NA	11641243	NA
g178.t1	492	Hs21166361	612	80.14	433	100	70.75	83	2	1	430	129	561	0	KOG2069	Golgi transport complex subunit	U	16551721	intracellular trafficking, secretion, and vesicular transport;
g179.t1	180	Hs7705437	180	86.11	180	100	100	25	0	1	180	1	180	2e-117	KOG3492	Ribosome biogenesis protein NIP7	J	7705437	translation, ribosomal structure and biogenesis;
g180.t1	237	Hs21389573	240	67.26	223	100	92.92	69	2	18	237	19	240	4e-107	KOG3287	Membrane trafficking protein, emp24/gp25L/p24 family	U	18088824	intracellular trafficking, secretion, and vesicular transport;
g181.t1	526	Hs5032169	500	42.47	518	100	100	224	12	15	525	49	499	5e-120	NA	NA	NA	5032169	NA
g182.t1	125	Hs13385594	146	71.08	83	100	56.85	17	1	15	90	17	99	2e-34	KOG0537	Cytochrome b5	C	13385594	energy production and conversion;
g183.t1	1521	Hs5729945	1531	62.04	1109	100	72.44	281	13	434	1521	542	1531	0	NA	NA	NA	5729945	NA
g184.t1	270	Hs4505415	274	58.76	274	100	100	109	1	1	270	1	274	3e-114	NA	NA	NA	4505415	NA
g185.t1	523	Hs7661532	412	62.97	424	100	100	143	5	1	424	1	410	0	KOG2463	Predicted RNA-binding protein Nob1p involved in 26S proteasome assembly	O	7661532	posttranslational modification, protein turnover, chaperones;
g186.t1	213	Hs22067492	870	78.01	191	100	21.95	41	1	24	213	1	191	3e-94	KOG0940	Ubiquitin protein ligase RSP5/NEDD4	O	15489060	posttranslational modification, protein turnover, chaperones;
g187.t1	1125	Hs4506787	1657	76.82	699	100	42.18	125	5	2	665	3	699	0	KOG2128	Ras GTPase-activating protein family - IQGAP	T	4506787	signal transduction mechanisms;
g188.t1	484	Hs7656841	667	92.91	296	100	44.38	20	1	1	295	1	296	0	NA	NA	NA	7656841	NA
g189.t1	1625	Hs5032189	1972	46.82	1617	100	82	607	47	203	1625	415	1972	0	KOG3548	DNA damage checkpoint protein RHP9/CRB2/53BP1	L	5032189	replication, recombination and repair;
g190.t1	3151	Hs21536458	2805	78.51	563	53.6	20.07	111	5	204	762	1	557	0	KOG3592	Microtubule-associated proteins	Z	NA	cytoskeleton;
g191.t1	1418	Hs7662084_1	1099	83.71	1013	100	92.17	158	5	6	1013	5	1015	0	KOG1057	Arp2/3 complex-interacting protein VIP1/Asp1, involved in regulation of actin cytoskeleton	Z	NA	cytoskeleton;
g192.t1	377	Hs10334859	417	92.93	368	100	88.25	26	0	10	377	50	417	0	KOG3581	Creatine kinases	C	10334859	energy production and conversion;
g193.t1	495	HsM20127473	505	77.85	483	100	95.64	82	3	4	481	31	493	0	KOG0190	Protein disulfide isomerase (prolyl 4-hydroxylase beta subunit)	O	20127473	posttranslational modification, protein turnover, chaperones;
g194.t1	423	Hs17149851	356	31.23	317	100	89.04	153	6	73	386	44	298	2e-32	KOG0543	FKBP-type peptidyl-prolyl cis-trans isomerase	O	17149851	posttranslational modification, protein turnover, chaperones;
g195.t1	221	CE27102	656	37.82	193	100	29.42	104	5	42	221	433	622	2e-31	KOG0078	GTP-binding protein SEC4, small G protein superfamily, and related Ras family GTP-binding proteins	TU	17550768	signal transduction mechanisms; intracellular trafficking, secretion, and vesicular transport;
g196.t1	129	Hs21361541	121	86.82	129	100	100	9	1	1	129	1	121	1e-69	KOG3450	Huntingtin interacting protein HYPK	R	13385814	general function prediction only;
g197.t1	464	Hs5174553	439	83.83	439	100	100	47	1	50	464	1	439	0	KOG1425	Microfibrillar-associated protein MFAP1	Z	5174553	cytoskeleton;
g198.t1	789	Hs4505579	794	79.03	801	100	100	149	5	1	789	1	794	0	KOG3525	Subtilisin-like proprotein convertase	O	4505579	posttranslational modification, protein turnover, chaperones;
g199.t1	820	Hs4503687	822	70.56	822	100	100	240	1	1	820	1	822	0	KOG0194	Protein tyrosine kinase	T	4503687	signal transduction mechanisms;
g200.t1	1162	Hs5540100	796	77.59	790	100	99.25	148	3	1	769	1	782	0	NA	NA	NA	5540100	NA
g201.t1	89	Hs20486063	163	41.11	90	100	55.21	48	2	4	89	17	105	2e-12	NA	NA	NA	20486063	NA
g202.t1	878	Hs18587044	1051	57.46	630	100	59.94	235	2	277	873	420	1049	0	KOG4151	Myosin assembly protein/sexual cycle protein and related proteins	ODR	18587044	posttranslational modification, protein turnover, chaperones; cell cycle control, cell division, chromosome partitioning; general function prediction only;
g204.t1	637	Hs18105058	617	78.19	642	100	100	110	2	1	637	1	617	0	KOG1302	Vacuolar sorting protein VPS33/slp1 (Sec1 family)	U	18105058	intracellular trafficking, secretion, and vesicular transport;
g205.t1	185	7301763	179	58.38	173	100	96.65	72	0	5	177	6	178	1e-67	NA	NA	NA	7301763	NA
g206.t1	129	Hs7706196	219	52.83	53	100	24.2	25	0	39	91	17	69	1e-12	NA	NA	NA	7706196	NA
g207.t1	648	7301565	720	48.86	481	100	66.81	209	9	64	510	147	624	8e-153	KOG2158	Tubulin-tyrosine ligase-related protein	O	7301565	posttranslational modification, protein turnover, chaperones;
g208.t1	365	At5g55120	431	30.14	355	100	82.37	203	10	26	355	50	384	1e-38	KOG2720	Predicted hydrolase (HIT family)	R	15240467	general function prediction only;
g209.t1	190	Hs5454062	191	73.44	192	100	100	48	2	1	190	1	191	4e-96	KOG0034	Ca2+/calmodulin-dependent protein phosphatase (calcineurin subunit B), EF-Hand superfamily protein	T	5454062	signal transduction mechanisms;
g210.t1	840	Hs22057706	837	59.85	827	100	98.81	283	14	28	840	46	837	0	KOG3611	Semaphorins	T	NA	signal transduction mechanisms;
g211.t1	430	Hs4504575	452	92.01	413	100	91.37	33	0	18	430	40	452	0	KOG1526	NADP-dependent isocitrate dehydrogenase	C	4504575	energy production and conversion;
g212.t1	635	Hs22052066	1581	70.17	238	100	15.05	71	0	219	456	736	973	1e-109	KOG1721	FOG: Zn-finger	R	NA	general function prediction only;
g213.t1	193	Hs5031581	193	86.53	193	100	100	26	0	1	193	1	193	2e-122	KOG0936	Clathrin adaptor complex, small subunit	U	5031581	intracellular trafficking, secretion, and vesicular transport;
g214.t1	961	Hs4502095	967	65.11	966	100	99.9	321	3	1	954	1	962	0	KOG1046	Puromycin-sensitive aminopeptidase and related aminopeptidases	EO	4502095	amino acid transport and metabolism; posttranslational modification, protein turnover, chaperones;
g215.t1	78	Hs14149724	268	56.94	72	100	26.87	31	0	1	72	102	173	5e-17	KOG4029	Transcription factor HAND2/Transcription factor TAL1/TAL2/LYL1	K	14149724	transcription;
g216.t1	276	Hs19882239	292	54.63	227	100	77.74	89	5	1	224	30	245	2e-65	KOG3656	FOG: 7 transmembrane receptor	R	19882239	general function prediction only;
g217.t1	212	Hs6679189	217	82.01	189	100	87.1	34	0	21	209	26	214	7e-118	KOG1693	emp24/gp25L/p24 family of membrane trafficking proteins	U	6679189	intracellular trafficking, secretion, and vesicular transport;
g218.t1	494	Hs18584714	535	58.5	535	100	100	177	11	1	492	2	534	3e-179	NA	NA	NA	18584714	NA
g219.t1	1256	Hs19923151	1275	90.67	1275	100	100	100	5	1	1256	1	1275	0	KOG3417	Ras1 guanine nucleotide exchange factor	T	19923151	signal transduction mechanisms;
g220.t1	251	Hs4758096	335	79.68	251	100	74.93	51	0	1	251	85	335	4e-150	KOG1543	Cysteine proteinase Cathepsin L	O	4758096	posttranslational modification, protein turnover, chaperones;
g221.t1	1075	Hs4557365	1417	76.01	696	100	49.12	166	1	352	1046	661	1356	0	KOG0351	ATP-dependent DNA helicase	L	4557365	replication, recombination and repair;
g222.t1	514	Hs13376367	626	45.59	487	100	77.8	197	8	92	513	138	621	3e-137	KOG4328	WD40 protein	S	13376367	function unknown
g223.t1	811	Hs8923194_1	519	83.03	277	100	53.37	46	1	14	289	33	309	2e-151	NA	NA	NA	NA	NA
g224.t1	736	Hs14589893	916	89.54	736	100	80.35	41	1	1	736	217	916	0	KOG3594	FOG: Cadherin repeats	S	14589893	function unknown
g225.t1	207	Hs14589893	916	70.97	62	89.86	6.77	18	0	132	193	135	196	1e-22	KOG3594	FOG: Cadherin repeats	S	14589893	function unknown
g226.t1	72	Hs20534626	663	41.38	58	100	8.75	32	1	17	72	34	91	3e-08	NA	NA	NA	20534626	NA
g227.t1	656	Hs15042937	665	68.27	665	100	100	202	3	1	656	1	665	0	NA	NA	NA	15042937	NA
g228.t1	258	Hs13639114	280	89.15	258	100	92.14	28	0	1	258	23	280	2e-178	KOG3049	Succinate dehydrogenase, Fe-S protein subunit	C	13639114	energy production and conversion;
g229.t1	123	Hs7705626	137	63.3	109	100	79.56	40	0	1	109	1	109	4e-45	KOG3419	Mitochondrial/chloroplast ribosomal protein S16	J	7705626	translation, ribosomal structure and biogenesis;
g230.t1	431	Hs20533835	230	78.95	228	100	99.13	40	3	200	425	6	227	3e-120	KOG0637	Sucrose transporter and related proteins	G	20533835	carbohydrate transport and metabolism;
g231.t1	509	Hs10047086	462	65.38	468	100	100	153	6	45	509	1	462	0	NA	NA	NA	10047086	NA
g232.t1	189	Hs6005749	189	89.95	189	100	100	19	0	1	189	1	189	2e-120	KOG2764	Putative transcriptional regulator DJ-1	RV	6005749	general function prediction only; defense mechanisms;
g233.t1	124	Hs5803209	124	46.51	129	100	100	59	6	1	124	1	124	2e-19	NA	NA	NA	5803209	NA
g234.t1	391	Hs8567388	1201	53.16	158	100	13.16	30	3	3	116	326	483	7e-37	KOG3753	Circadian clock protein period	T	8567388	signal transduction mechanisms;
g235.t1	1717	Hs22041855	1673	84.23	1490	100	89.06	220	6	82	1564	171	1652	0	KOG0520	Uncharacterized conserved protein, contains IPT/TIG domain	S	NA	function unknown
g237.t1	528	Hs8922629	559	74.74	578	100	100	77	5	1	528	1	559	0	KOG0718	Molecular chaperone (DnaJ superfamily)	O	8922629	posttranslational modification, protein turnover, chaperones;
g238.t1	306	Hs18545719_2	223	68.42	228	100	100	66	2	79	306	2	223	9e-95	KOG1844	PHD Zn-finger proteins	R	NA	general function prediction only;
g239.t1	600	Hs7662140	539	83.1	491	100	91.09	80	3	17	505	13	502	0	KOG4441	Proteins containing BTB/POZ and Kelch domains, involved in regulatory/signal transduction processes	TR	7662140	signal transduction mechanisms; general function prediction only;
g240.t1	681	Hs4885419	688	84.38	448	100	65.12	57	3	247	681	241	688	0	KOG1721	FOG: Zn-finger	R	4885419	general function prediction only;
g241.t1	790	Hs20162558	763	45.21	772	100	100	360	7	66	787	1	759	0	KOG1056	Glutamate-gated metabotropic ion channel receptor subunit GRM2 and related subunits, G-protein coupled receptor superfamily	PT	20162558	inorganic ion transport and metabolism; signal transduction mechanisms;
g242.t1	595	Hs13375903	332	57.84	306	100	92.17	126	1	274	576	1	306	1e-112	KOG2750	Uncharacterized conserved protein similar to ATP/GTP-binding protein	R	13375903	general function prediction only;
g243.t1	1330	Hs20533821	930	64.02	945	100	100	207	18	100	944	1	912	0	NA	NA	NA	20533821	NA
g244.t1	1099	Hs13899329	854	62.48	525	100	61.48	161	6	1	497	1	517	0	KOG0504	FOG: Ankyrin repeat	R	13899329	general function prediction only;
g245.t1	104	Hs10092645	76	59.62	52	100	68.42	18	1	15	63	11	62	1e-11	KOG4304	Transcriptional repressors of the hairy/E(spl) family (contains HLH)	K	10092645	transcription;
g246.t1	342	Hs18546373	338	84.1	327	100	96.75	52	0	11	337	9	335	0	KOG2763	Acyl-CoA thioesterase	I	13626231	lipid transport and metabolism;
g247.t1	636	Hs22041872	493	58.39	483	100	97.97	147	4	8	461	1	458	0	NA	NA	NA	NA	NA
g248.t1	188	Hs6912430	284	83.51	188	100	66.2	31	0	1	188	97	284	3e-118	KOG2628	Farnesyl cysteine-carboxyl methyltransferase	O	6912430	posttranslational modification, protein turnover, chaperones;
g249.t1	213	Hs22041839	128	74.38	121	100	94.53	31	0	3	123	2	122	5e-62	NA	NA	NA	NA	NA
g250.t1	427	CE05886	808	21.84	174	100	21.53	131	1	208	376	130	303	2e-08	KOG2177	Predicted E3 ubiquitin ligase	O	17561136	posttranslational modification, protein turnover, chaperones;
g251.t1	128	Hs4506613	128	97.46	118	100	92.19	3	0	1	118	1	118	7e-80	KOG3434	60S ribosomal protein L22	J	4506613	translation, ribosomal structure and biogenesis;
g252.t1	1448	Hs20533808	1954	80.18	661	100	33.83	105	5	773	1431	1318	1954	0	KOG0383	Predicted helicase	R	20533808	general function prediction only;
g253.t1	531	Hs4504825	367	98.89	270	100	73.57	3	0	133	402	39	308	0	KOG1575	Voltage-gated shaker-like K+ channel, subunit beta/KCNAB	C	4504825	energy production and conversion;
g254.t1	1378	Hs20533803	1250	54.37	1260	100	100	507	19	175	1377	1	1249	0	NA	NA	NA	20533803	NA
g255.t1	177	Hs9055278	411	84.82	112	100	27.25	16	1	10	120	276	387	5e-59	NA	NA	NA	9055278	NA
g256.t1	191	Hs4758150	338	57.95	88	100	26.04	36	1	78	165	141	227	7e-26	NA	NA	NA	4758150	NA
g257.t1	618	Hs7662180	925	52.95	661	100	71.46	199	12	17	611	243	857	0	KOG4825	Component of synaptic membrane glycine-, glutamate- and thienylcyclohexylpiperidine-binding glycoprotein (43kDa)	T	7662180	signal transduction mechanisms;
g258.t1	601	Hs17440866	500	59.43	525	100	100	167	8	1	516	6	493	4e-176	KOG2472	Phenylalanyl-tRNA synthetase beta subunit	J	17440866	translation, ribosomal structure and biogenesis;
g259.t1	502	Hs18547269	656	49.12	228	100	34.76	115	1	226	453	429	655	2e-59	NA	NA	NA	18547269	NA
g260.t1	630	Hs4885645	636	78.35	642	100	100	105	11	17	630	1	636	0	NA	NA	NA	4885645	NA
g261.t1	470	Hs16445434	460	77.4	469	100	100	85	1	1	469	1	448	0	KOG4497	Uncharacterized conserved protein WDR8, contains WD repeats	R	16445434	general function prediction only;
g262.t1	209	Hs20535747	272	83.41	205	100	75.37	34	0	5	209	68	272	5e-128	NA	NA	NA	20535747	NA
g263.t1	1010	Hs22044235	1229	51.42	1091	100	88.77	399	6	10	970	12	1101	0	KOG1218	Proteins containing Ca2+-binding EGF-like domains	T	NA	signal transduction mechanisms;
g264.t1	625	Hs21361487	871	36.67	709	100	81.4	317	17	27	625	185	871	8e-111	KOG3523	Putative guanine nucleotide exchange factor TIM	T	16589064	signal transduction mechanisms;
g265.t1	1055	Hs11545831_2	1147	82.63	852	100	74.28	134	7	3	841	18	868	0	KOG1721	FOG: Zn-finger	R	NA	general function prediction only;
g266.t1	195	Hs11545831_1	129	75.63	119	100	92.25	29	0	18	136	11	129	2e-60	NA	NA	NA	NA	NA
g267.t1	377	CE13150	376	52.45	368	100	97.87	173	1	12	377	9	376	2e-143	KOG0676	Actin and related proteins	Z	17557190	cytoskeleton;
g268.t1	377	Hs4501885	375	62.26	371	100	98.93	138	1	8	376	4	374	7e-179	KOG0676	Actin and related proteins	Z	4501885	cytoskeleton;
g269.t1	1583	Hs4503317	928	76.77	917	100	98.81	160	9	702	1583	30	928	0	KOG0782	Predicted diacylglycerol kinase	T	4503317	signal transduction mechanisms;
g270.t1	142	Hs4505135	143	64.89	94	100	65.73	33	0	33	126	34	127	7e-45	NA	NA	NA	4505135	NA
g271.t1	524	Hs11437839	479	74.23	489	100	100	105	7	47	524	1	479	0	KOG4220	Muscarinic acetylcholine receptor	T	11437839	signal transduction mechanisms;
g272.t1	1275	Hs8923273_1	600	80.45	624	100	100	90	5	1	616	1	600	0	KOG0266	WD40 repeat-containing protein	R	NA	general function prediction only;
g273.t1	348	At3g55350	406	24.31	288	100	70.94	188	8	37	301	74	354	2e-23	KOG4585	Predicted transposase	L	15233248	replication, recombination and repair;
g274.t1	493	Hs7662226	517	82.53	521	100	100	51	9	9	493	1	517	0	NA	NA	NA	7662226	NA
g275.t1	304	Hs4757766	439	71.53	281	100	64.01	41	3	38	281	2	280	2e-129	KOG4406	CDC42 Rho GTPase-activating protein	TZ	4757766	signal transduction mechanisms; cytoskeleton;
g277.t1	572	Hs4503635	622	59	622	100	100	204	7	1	572	1	621	0	NA	NA	NA	4503635	NA
g278.t1	1918	Hs22065224	987	85.98	913	100	92.5	77	4	1052	1918	80	987	0	KOG1820	Microtubule-associated protein	Z	NA	cytoskeleton;
g279.t1	1911	Hs22065231	1535	88.8	1536	100	100	165	2	382	1911	1	1535	0	KOG1215	Low-density lipoprotein receptors containing Ca2+-binding EGF-like domains	T	NA	signal transduction mechanisms;
g280.t1	712	Hs19743937	796	75.62	767	100	96.36	129	6	1	712	32	795	0	KOG0338	ATP-dependent RNA helicase	A	19743937	rna processing and modification;
g281.t1	104	Hs4507135	240	98.08	52	100	21.67	1	0	1	52	1	52	6e-35	KOG3168	U1 snRNP component	K	4507135	transcription;
g282.t1	84	Hs17737321	720	96.92	65	100	9.03	2	0	1	65	1	65	2e-39	KOG2999	Regulator of Rac1, required for phagocytosis and cell migration	T	17737321	signal transduction mechanisms;
g283.t1	627	Hs17737321	720	94.63	633	100	87.92	27	2	1	627	89	720	0	KOG2999	Regulator of Rac1, required for phagocytosis and cell migration	T	17737321	signal transduction mechanisms;
g284.t1	220	Hs21314776	365	80.24	167	100	45.75	33	0	34	200	113	279	1e-86	KOG1443	Predicted integral membrane protein	S	18591884	function unknown
g285.t1	446	Hs16753221	828	83.08	396	100	47.83	61	3	54	446	37	429	0	KOG3594	FOG: Cadherin repeats	S	16753221	function unknown
g286.t1	437	Hs16753221	828	76.44	399	100	48.19	80	1	53	437	430	828	0	KOG3594	FOG: Cadherin repeats	S	16753221	function unknown
g287.t1	308	Hs4507581	277	39.15	281	100	100	150	4	38	307	6	276	5e-58	NA	NA	NA	4507581	NA
g288.t1	534	Hs15147335	579	68.07	429	100	74.09	90	8	108	519	13	411	8e-168	KOG0845	Nuclear pore complex, Nup98 component (sc Nup145/Nup100/Nup116)	YU	15147335	nuclear structure; intracellular trafficking, secretion, and vesicular transport;
g289.t1	1106	Hs11968148	1116	92.83	1116	100	100	70	3	1	1106	1	1116	0	KOG2082	K+/Cl- cotransporter KCC1 and related transporters	P	11968148	inorganic ion transport and metabolism;
g290.t1	687	Hs4826836	707	59.65	694	100	98.16	253	7	16	686	17	706	0	KOG1565	Gelatinase A and related matrix metalloproteases	OW	4826836	posttranslational modification, protein turnover, chaperones; extracellular structures;
g291.t1	1397	Hs11560152	1342	63.88	1426	100	100	401	34	1	1397	1	1341	0	KOG1721	FOG: Zn-finger	R	11560152	general function prediction only;
g292.t1	162	Hs22047130	418	61.54	78	100	18.66	29	1	24	101	65	141	2e-27	KOG0773	Transcription factor MEIS1 and related HOX domain proteins	K	NA	transcription;
g293.t1	223	Hs20556087	247	36.45	214	100	86.64	110	6	14	203	14	225	5e-33	KOG2177	Predicted E3 ubiquitin ligase	O	20556087	posttranslational modification, protein turnover, chaperones;
g294.t1	323	Hs18034767	704	85.89	163	100	23.15	19	1	95	257	303	461	2e-86	NA	NA	NA	18034767	NA
g295.t1	505	Hs5453914	493	68.63	459	100	93.1	144	0	26	484	20	478	0	KOG4160	BPI/LBP/CETP family protein	V	5453914	defense mechanisms;
g296.t1	419	Hs4505989	480	69.69	419	100	87.29	121	3	3	419	66	480	0	KOG1282	Serine carboxypeptidases (lysosomal cathepsin A)	OE	4505989	posttranslational modification, protein turnover, chaperones; amino acid transport and metabolism;
g297.t1	265	Hs18152787	285	75.28	267	100	93.68	61	1	4	265	19	285	5e-141	KOG4625	Notch signaling protein Neuralized, Nuez domain	T	18152787	signal transduction mechanisms;
g298.t1	563	Hs18152789	696	26.67	525	100	75.43	323	8	37	557	189	655	3e-54	NA	NA	NA	18152789	NA
g299.t1	682	Hs18152789	696	42.94	666	100	95.69	357	8	1	656	1	653	0	NA	NA	NA	18152789	NA
g300.t1	578	Hs4885565	319	77.19	285	100	89.34	63	2	35	318	21	304	2e-159	NA	NA	NA	4885565	NA
g301.t1	749	Hs15553099	373	56.88	378	100	100	144	6	374	749	13	373	3e-123	KOG2101	Intermediate filament-like protein, sorting nexins, and related proteins containing PX (PhoX) domain(s)	ZUD	15553099	cytoskeleton; intracellular trafficking, secretion, and vesicular transport; cell cycle control, cell division, chromosome partitioning;
g302.t1	163	Hs4507617	160	91.25	160	100	100	14	0	4	163	1	160	3e-100	KOG0027	Calmodulin and related proteins (EF-Hand superfamily)	T	4507617	signal transduction mechanisms;
g303.t1	214	Hs17483128	235	32.16	171	100	72.77	97	4	7	159	13	182	4e-12	NA	NA	NA	17483128	NA
g304.t1	178	Hs5902146	179	55.83	206	100	100	34	2	1	177	1	178	5e-68	KOG0421	Ubiquitin-protein ligase	O	5902146	posttranslational modification, protein turnover, chaperones;
g305.t1	250	Hs16418441	329	76.19	147	100	44.68	29	1	1	141	1	147	7e-69	KOG4801	Member of the steroid/thyroid receptor superfamily	T	16418441	signal transduction mechanisms;
g306.t1	527	CE24793	2224	25.51	443	100	19.92	263	19	141	521	400	837	1e-13	KOG1217	Fibrillins and related proteins containing Ca2+-binding EGF-like domains	T	17538590	signal transduction mechanisms;
g307.t1	650	Hs18644734	563	94.06	404	100	71.76	24	0	247	650	160	563	0	KOG2734	Uncharacterized conserved protein	S	18644734	function unknown
g308.t1	177	Hs18079321	204	70.48	166	100	81.37	46	3	13	177	41	204	1e-75	NA	NA	NA	18079321	NA
g309.t1	390	Hs14770752	1089	65.51	287	100	26.35	96	2	92	377	805	1089	2e-122	KOG4524	Uncharacterized conserved protein	S	14770752	function unknown
g310.t1	194	Hs14770752	1089	67.32	153	100	14.05	50	0	41	193	616	768	8e-66	KOG4524	Uncharacterized conserved protein	S	14770752	function unknown
g311.t1	765	Hs14770752	1089	62.32	775	100	71.17	274	9	1	764	1	768	0	KOG4524	Uncharacterized conserved protein	S	14770752	function unknown
g312.t1	327	Hs11034845	326	96.64	327	100	100	10	1	1	327	1	326	0	KOG2669	Regulator of nuclear mRNA	A	11034845	rna processing and modification;
g313.t1	689	Hs4759228	687	63.61	687	100	100	248	2	1	686	1	686	0	NA	NA	NA	4759228	NA
g314.t1	404	Hs14770783	1081	30.2	245	100	22.66	158	3	1	233	690	933	7e-23	KOG4240	Multidomain protein, contains SPEC repeats, PH, SH3, and separate rac-specific and rho-specific guanine nucleotide exchange factor domains	T	14770783	signal transduction mechanisms;
g315.t1	661	Hs14770783	1081	47.29	277	100	25.62	144	1	382	658	413	687	2e-66	KOG4240	Multidomain protein, contains SPEC repeats, PH, SH3, and separate rac-specific and rho-specific guanine nucleotide exchange factor domains	T	14770783	signal transduction mechanisms;
g316.t1	852	Hs7706357	554	70.65	477	100	86.1	75	3	438	850	62	537	0	KOG2492	CDK5 activator-binding protein	T	7706357	signal transduction mechanisms;
g317.t1	969	Hs17458366	454	26.58	395	100	87	218	9	383	717	62	444	6e-30	KOG4160	BPI/LBP/CETP family protein	V	17458366	defense mechanisms;
g318.t1	256	CE12252	581	29.3	215	100	37.01	144	3	44	256	247	455	2e-08	NA	NA	NA	17535147	NA
g319.t1	429	Hs17458366	454	38.26	426	100	93.83	259	3	1	424	28	451	1e-91	KOG4160	BPI/LBP/CETP family protein	V	17458366	defense mechanisms;
g320.t1	439	Hs15055535	458	26.22	450	100	98.25	302	8	10	436	16	458	2e-31	KOG4160	BPI/LBP/CETP family protein	V	15055535	defense mechanisms;
g321.t1	457	Hs17458366	454	27.78	378	100	83.26	244	10	88	455	65	423	2e-23	KOG4160	BPI/LBP/CETP family protein	V	17458366	defense mechanisms;
g322.t1	209	Hs6912494	268	71.56	211	100	78.73	14	3	7	171	40	250	4e-98	KOG3000	Microtubule-binding protein involved in cell cycle control	DZ	6912494	cell cycle control, cell division, chromosome partitioning; cytoskeleton;
g323.t1	767	Hs5901940	853	61.36	691	100	81.01	176	10	80	721	96	744	0	NA	NA	NA	5901940	NA
g325.t1	382	Hs22063675	163	96.43	140	100	85.89	4	1	90	229	1	139	3e-93	NA	NA	NA	NA	NA
g326.t1	443	Hs18079325	436	84.2	386	100	88.53	52	2	67	443	51	436	0	NA	NA	NA	18079325	NA
g327.t1	2162	Hs4758646	747	93.12	698	96.85	93.44	41	1	1	691	19	716	0	KOG4280	Kinesin-like protein	Z	4758646	cytoskeleton;
g328.t1	380	Hs17458352	388	81.54	363	100	93.56	67	0	18	380	26	388	0	NA	NA	NA	17458352	NA
g329.t1	494	Hs4505859	496	84.14	498	100	100	73	3	1	494	1	496	0	KOG1721	FOG: Zn-finger	R	4505859	general function prediction only;
g330.t1	437	Hs7662028	625	98.21	279	100	44.64	5	0	159	437	347	625	0	KOG1278	Endosomal membrane proteins, EMP70	U	7662028	intracellular trafficking, secretion, and vesicular transport;
g331.t1	490	Hs13653487	505	62.57	553	100	100	94	6	1	489	1	504	0	KOG0197	Tyrosine kinases	T	13653487	signal transduction mechanisms;
g332.t1	780	Hs20560267	646	65.05	555	100	85.91	124	9	39	526	94	645	0	KOG4790	Uncharacterized conserved protein	S	20560267	function unknown
g333.t1	125	Hs18079254	133	64.42	104	100	78.2	37	0	22	125	30	133	5e-42	NA	NA	NA	18079254	NA
g334.t1	287	Hs20560164	222	81.02	137	100	61.71	26	0	12	148	4	140	2e-81	KOG2157	Predicted tubulin-tyrosine ligase	O	20560164	posttranslational modification, protein turnover, chaperones;
g335.t1	314	Hs18104942	243	67.5	160	100	65.84	30	2	1	145	1	153	8e-71	KOG1716	Dual specificity phosphatase	V	18104942	defense mechanisms;
g336.t1	854	Hs14993776	596	63.33	499	100	83.72	132	6	361	854	144	596	0	KOG0032	Ca2+/calmodulin-dependent protein kinase, EF-Hand protein superfamily	T	14993776	signal transduction mechanisms;
g337.t1	1077	Hs20127519	747	69.4	415	100	55.56	124	3	226	639	225	637	5e-169	NA	NA	NA	20127519	NA
g338.t1	229	Hs20336335	233	73.82	233	100	100	57	1	1	229	1	233	3e-125	KOG4728	Anti-apoptotic Bcl-2 family proteins, prevent opening of mitochondrial porin channel	T	20336335	signal transduction mechanisms;
g339.t1	144	Hs4502447	487	30.07	143	100	29.36	100	0	1	143	345	487	2e-14	KOG4160	BPI/LBP/CETP family protein	V	4502447	defense mechanisms;
g340.t1	347	Hs4502447	487	25.7	323	100	66.32	236	4	2	320	15	337	7e-42	KOG4160	BPI/LBP/CETP family protein	V	4502447	defense mechanisms;
g341.t1	69	Hs22063657	155	55.17	87	100	56.13	21	3	1	69	69	155	2e-20	NA	NA	NA	2135330	NA
g342.t1	367	Hs22063651	377	83.65	373	100	98.94	55	1	1	367	5	377	0	KOG2443	Uncharacterized conserved protein	S	20302421	function unknown
g343.t1	467	Hs20070266	298	72.73	220	100	73.83	55	3	251	467	81	298	4e-97	KOG0395	Ras-related GTPase	R	20070266	general function prediction only;
g344.t1	181	Hs13376447	204	49.51	204	100	100	77	3	1	180	2	203	4e-45	NA	NA	NA	13376447	NA
g345.t1	774	Hs21389447	403	89.45	379	100	94.04	39	1	397	774	25	403	0	KOG2595	Predicted GTPase activator protein	T	17484376	signal transduction mechanisms;
g346.t1	117	7293396	162	54.72	106	100	65.43	46	1	12	115	54	159	1e-36	KOG3388	Predicted transcription regulator/nuclease, contains ParB domain	L	7293396	replication, recombination and repair;
g347.t1	265	Hs17484380	341	63.81	257	100	75.37	54	3	9	261	101	322	3e-101	KOG2462	C2H2-type Zn-finger protein	K	17484380	transcription;
g348.t1	454	Hs15529988	465	56.33	474	100	100	170	3	6	453	2	464	4e-178	KOG4255	Uncharacterized conserved protein	S	15529988	function unknown
g349.t1	331	Hs13937401	295	54.1	329	100	100	106	9	1	324	1	289	1e-84	NA	NA	NA	13937401	NA
g350.t1	493	Hs20532340	498	56.31	499	100	100	204	6	4	493	5	498	0	KOG2579	Ficolin and related extracellular proteins	R	20532340	general function prediction only;
g351.t1	161	Hs18490982	272	40	135	100	49.63	78	3	3	136	10	142	1e-30	KOG3525	Subtilisin-like proprotein convertase	O	18490982	posttranslational modification, protein turnover, chaperones;
g352.t1	218	Hs5803123	271	48.34	271	100	100	87	1	1	218	1	271	2e-83	KOG4761	Proteasome formation inhibitor PI31	O	5803123	posttranslational modification, protein turnover, chaperones;
g353.t1	362	Hs18592523	392	42.65	204	100	52.04	95	6	10	194	92	292	4e-40	KOG1213	Sister chromatid cohesion complex Cohesin, subunit RAD21/SCC1	D	18592523	cell cycle control, cell division, chromosome partitioning;
g354.t1	497	Hs7662082	538	68.84	507	100	94.24	120	12	22	496	37	537	0	NA	NA	NA	7662082	NA
g355.t1	298	Hs17981753	292	65.15	307	100	100	81	6	1	297	1	291	2e-136	NA	NA	NA	17981753	NA
g356.t1	97	Hs4503725	108	81.48	108	100	100	9	1	1	97	1	108	8e-60	KOG0544	FKBP-type peptidyl-prolyl cis-trans isomerase	O	4503725	posttranslational modification, protein turnover, chaperones;
g357.t1	548	Hs20149635	370	88.31	248	100	67.03	29	0	176	423	69	316	8e-152	KOG2086	Protein tyrosine phosphatase SHP1/Cofactor for p97 ATPase-mediated vesicle membrane fusion	Y	20149635	nuclear structure;
g358.t1	207	Hs18592525	651	38.46	104	100	15.98	57	2	9	105	495	598	4e-15	NA	NA	NA	18592525	NA
g359.t1	516	Hs18426911	504	36.25	502	100	99.6	288	12	25	516	25	504	1e-81	NA	NA	NA	18426911	NA
g360.t1	231	Hs13270473	254	38.15	270	100	100	110	8	1	230	1	253	8e-42	NA	NA	NA	13270473	NA
g361.t1	362	Hs20128768	401	91.52	342	100	85.29	29	0	21	362	60	401	0	KOG0595	Serine/threonine-protein kinase involved in autophagy	OUT	20128768	posttranslational modification, protein turnover, chaperones; intracellular trafficking, secretion, and vesicular transport; signal transduction mechanisms;
g362.t1	254	Hs13129032	318	49.21	252	100	79.25	126	1	2	253	64	313	3e-76	NA	NA	NA	13129032	NA
g363.t1	2769	Hs14769950_2	968	44.26	985	100	100	520	11	1333	2308	3	967	0	KOG2102	Exosomal 3'-5' exoribonuclease complex, subunit Rrp44/Dis3	J	NA	translation, ribosomal structure and biogenesis;
g364.t1	427	Hs6912568	530	74.29	455	100	85.85	86	5	1	427	79	530	0	KOG4333	Nuclear DEAF-1 related transcriptional regulator (suppressin) and related SAND domain proteins	DK	6912568	cell cycle control, cell division, chromosome partitioning; transcription;
g365.t1	180	Hs14670375	180	93.89	180	100	100	11	0	1	180	1	180	2e-120	NA	NA	NA	14670375	NA
g366.t1	1360	Hs7706541_1	755	57.99	745	100	98.68	204	12	1	658	1	723	0	KOG1132	Helicase of the DEAD superfamily	L	NA	replication, recombination and repair;
g367.t1	239	Hs4507449	201	91.04	201	100	100	18	0	1	201	1	201	3e-138	KOG0076	GTP-binding ADP-ribosylation factor-like protein yARL3	U	4507449	intracellular trafficking, secretion, and vesicular transport;
g368.t1	766	Hs14249740	511	61.67	360	100	70.45	104	8	1	356	1	330	3e-139	NA	NA	NA	14249740	NA
g369.t1	769	Hs18591722	430	81.67	420	100	97.67	61	6	1	406	1	418	0	KOG1721	FOG: Zn-finger	R	18591722	general function prediction only;
g370.t1	225	Hs4507643	206	73.45	226	100	100	39	2	1	225	1	206	9e-99	NA	NA	NA	4507643	NA
g371.t1	631	Hs18860918	536	54.83	321	100	59.89	67	4	389	631	14	334	1e-102	KOG2531	Sugar (pentulose and hexulose) kinases	G	18860918	carbohydrate transport and metabolism;
g372.t1	489	Hs18491008	502	41.53	484	100	96.41	279	4	7	489	21	501	1e-137	KOG0156	Cytochrome P450 CYP2 subfamily	Q	18491008	secondary metabolites biosynthesis, transport and catabolism;
g373.t1	442	Hs13186308	513	67.87	277	100	54	87	2	97	372	230	505	8e-120	KOG0045	Cytosolic Ca2+-dependent cysteine protease (calpain), large subunit (EF-Hand protein superfamily)	OT	13186308	posttranslational modification, protein turnover, chaperones; signal transduction mechanisms;
g374.t1	1874	Hs5032101	1437	84.22	1141	100	79.4	126	4	35	1137	44	1168	0	KOG0054	Multidrug resistance-associated protein/mitoxantrone resistance protein, ABC superfamily	Q	5032101	secondary metabolites biosynthesis, transport and catabolism;
g375.t1	430	Hs18554439	721	77.56	361	100	50.07	78	1	22	382	36	393	0	KOG1461	Translation initiation factor 2B, epsilon subunit (eIF-2Bepsilon/GCD6)	J	18554439	translation, ribosomal structure and biogenesis;
g376.t1	731	Hs6806887	716	86.92	734	100	100	71	6	4	731	2	716	0	NA	NA	NA	6806887	NA
g377.t1	433	Hs14917109	435	99.08	435	100	100	2	1	1	433	1	435	0	KOG0938	Adaptor complexes medium subunit family	U	6753074	intracellular trafficking, secretion, and vesicular transport;
g378.t1	684	Hs8922936	709	79.89	711	100	100	114	3	1	684	1	709	0	KOG0062	ATPase component of ABC transporters with duplicated ATPase domains/Translation elongation factor EF-3b	EJ	8922936	amino acid transport and metabolism; translation, ribosomal structure and biogenesis;
g379.t1	346	Hs18545719_2	223	55.64	133	100	59.64	44	4	229	346	91	223	4e-39	KOG1844	PHD Zn-finger proteins	R	NA	general function prediction only;
g380.t1	304	At1g13810	303	27.43	226	100	74.59	128	7	71	289	51	247	4e-12	NA	NA	NA	15222951	NA
g381.t1	1215	Hs7657311	437	32.26	155	38.27	35.47	104	1	414	568	1	154	8e-19	NA	NA	NA	7657311	NA
g382.t1	369	Hs5031953	438	78.09	251	100	57.31	55	0	10	260	33	283	3e-129	KOG2762	Mannosyltransferase	G	5031953	carbohydrate transport and metabolism;
g383.t1	248	Hs14150112	255	56.85	248	100	97.25	105	2	3	248	8	255	5e-94	KOG2352	Predicted spermine/spermidine synthase	E	14150112	amino acid transport and metabolism;
g384.t1	79	Hs15147234	79	79.75	79	100	100	16	0	1	79	1	79	8e-42	NA	NA	NA	15147234	NA
g385.t1	335	Hs13375705	352	37.61	343	100	97.44	196	5	10	335	11	352	1e-74	KOG1571	Predicted E3 ubiquitin ligase	O	13375705	posttranslational modification, protein turnover, chaperones;
g386.t1	97	Hs7662200	765	84.75	59	100	7.71	9	0	39	97	707	765	7e-34	KOG3624	M13 family peptidase	E	7662200	amino acid transport and metabolism;
g387.t1	769	Hs7662200	765	79.82	768	100	100	150	2	4	769	1	765	0	KOG3624	M13 family peptidase	E	7662200	amino acid transport and metabolism;
g388.t1	808	Hs20149522	908	91.42	851	100	93.72	30	1	1	808	58	908	0	KOG2005	26S proteasome regulatory complex, subunit RPN1/PSMD2	O	20149522	posttranslational modification, protein turnover, chaperones;
g389.t1	849	Hs10092601	1585	73.76	343	100	21.64	73	4	507	836	608	946	8e-158	KOG0401	Translation initiation factor 4F, ribosome/mRNA-bridging subunit (eIF-4G)	J	10092601	translation, ribosomal structure and biogenesis;
g390.t1	650	Hs4826710	1396	66.82	651	100	46.63	189	9	1	642	759	1391	0	KOG0401	Translation initiation factor 4F, ribosome/mRNA-bridging subunit (eIF-4G)	J	4826710	translation, ribosomal structure and biogenesis;
g391.t1	380	Hs21389459	281	55.84	317	100	100	73	6	63	359	1	270	2e-92	NA	NA	NA	18554467	NA
g392.t1	163	Hs7657202	170	42.28	123	100	72.35	62	2	33	155	57	170	1e-26	KOG3591	Alpha crystallins	O	7657202	posttranslational modification, protein turnover, chaperones;
g393.t1	885	Hs5597006	898	74.89	884	100	98.44	213	3	8	882	11	894	0	KOG0476	Cl- channel CLC-2 and related proteins (CLC superfamily)	P	5597006	inorganic ion transport and metabolism;
g394.t1	927	7293096	1038	26.58	933	100	89.88	534	37	41	885	102	971	3e-66	NA	NA	NA	17136498	NA
g395.t1	177	Hs4507493	353	31.76	148	100	41.93	97	1	21	168	21	164	5e-19	NA	NA	NA	4507493	NA
g396.t1	150	Hs14589953	150	100	150	100	100	0	0	1	150	1	150	2e-106	KOG3400	RNA polymerase subunit 8	K	14589953	transcription;
g397.t1	853	Hs17975768	998	81.94	825	100	82.67	116	4	12	833	40	834	0	KOG0196	Tyrosine kinase, EPH (ephrin) receptor family	T	17975768	signal transduction mechanisms;
g398.t1	435	Hs22045248	144	91.41	128	88.28	88.89	11	0	308	435	17	144	3e-82	KOG0778	Protease, Ulp1 family	O	NA	posttranslational modification, protein turnover, chaperones;
g399.t1	769	Hs22060885	958	82.49	217	84.66	22.65	20	1	571	769	626	842	4e-109	KOG1327	Copine	T	NA	signal transduction mechanisms;
g400.t1	902	Hs13325064	2923	70.23	299	99.45	10.23	55	3	570	866	2005	2271	1e-120	KOG4289	Cadherin EGF LAG seven-pass G-type receptor	T	13325064	signal transduction mechanisms;
g401.t1	891	Hs13325064	2923	82.81	861	100	29.46	146	1	24	882	243	1103	0	KOG4289	Cadherin EGF LAG seven-pass G-type receptor	T	13325064	signal transduction mechanisms;
g402.t1	514	Hs16306548	514	85.8	514	100	100	73	0	1	514	1	514	0	KOG2509	Seryl-tRNA synthetase	J	16306548	translation, ribosomal structure and biogenesis;
g403.t1	831	Hs22042117	937	77.11	450	100	48.03	89	3	7	442	16	465	0	KOG1217	Fibrillins and related proteins containing Ca2+-binding EGF-like domains	T	NA	signal transduction mechanisms;
g404.t1	493	Hs8922754	663	40.75	611	100	92.16	211	19	1	493	86	663	2e-94	KOG3529	Radixin, moesin and related proteins of the ERM family	R	8922754	general function prediction only;
g405.t1	782	Hs6912324	572	53.95	595	100	100	238	14	29	615	1	567	4e-153	NA	NA	NA	6912324	NA
g406.t1	166	Hs5454120	171	91.23	171	100	100	10	1	1	166	1	171	2e-109	KOG1652	Mitochondrial import inner membrane translocase, subunit TIM17	U	5454120	intracellular trafficking, secretion, and vesicular transport;
g407.t1	299	Hs21361519	375	99.33	299	100	79.73	2	0	1	299	77	375	0	KOG0748	Predicted membrane proteins, contain hemolysin III domain	RT	16166606	general function prediction only; signal transduction mechanisms;
g408.t1	245	Hs18640752	248	46.44	239	100	96.37	127	1	4	241	6	244	2e-57	KOG3882	Tetraspanin family integral membrane protein	R	18640752	general function prediction only;
g409.t1	190	Hs7661808	197	66.67	192	100	97.46	53	2	1	189	13	196	1e-87	KOG0417	Ubiquitin-protein ligase	O	7661808	posttranslational modification, protein turnover, chaperones;
g410.t1	496	Hs4758072	586	58.37	245	100	41.81	99	2	9	250	136	380	3e-93	KOG0133	Deoxyribodipyrimidine photolyase/cryptochrome	LT	4758072	replication, recombination and repair; signal transduction mechanisms;
g411.t1	189	Hs17451188_2	223	50	104	100	46.64	47	2	54	154	1	102	2e-27	KOG4320	Uncharacterized conserved protein	S	NA	function unknown
g412.t1	486	Hs5174415	416	72.27	422	100	100	60	4	20	413	1	393	0	KOG2877	sn-1,2-diacylglycerol ethanolamine- and cholinephosphotranferases	I	5174415	lipid transport and metabolism;
g413.t1	326	Hs21361991	471	76.63	184	100	39.07	42	1	12	194	32	215	7e-95	KOG3569	RAS signaling inhibitor ST5	T	13528723	signal transduction mechanisms;
g414.t1	481	Hs4826842	476	54.48	402	100	84.45	163	3	56	438	71	471	6e-154	NA	NA	NA	4826842	NA
g415.t1	324	Hs4501947	326	83.87	310	100	95.09	50	0	1	310	1	310	8e-171	KOG3656	FOG: 7 transmembrane receptor	R	4501947	general function prediction only;
g416.t1	227	Hs13637642	224	70.61	228	100	100	62	3	1	227	1	224	4e-107	NA	NA	NA	13637642	NA
g417.t1	1187	Hs4505985	1257	65.12	1293	100	100	309	16	1	1187	1	1257	0	KOG0249	LAR-interacting protein and related proteins	R	4505985	general function prediction only;
g418.t1	357	Hs19923915	376	83.66	361	100	96.01	53	3	1	357	18	376	0	NA	NA	NA	19923915	NA
g419.t1	476	Hs7019407	478	57.7	409	100	85.56	171	1	68	474	70	478	1e-179	NA	NA	NA	7019407	NA
g420.t1	212	Hs7705999	183	85.39	178	100	97.27	25	1	36	212	6	183	4e-109	NA	NA	NA	7705999	NA
g421.t1	2747	Hs4505841	726	68.92	695	75.9	95.73	205	7	2049	2742	1	685	0	KOG1048	Neural adherens junction protein Plakophilin and related Armadillo repeat proteins	TW	4505841	signal transduction mechanisms; extracellular structures;
g422.t1	798	Hs21361555	187	88.04	184	69.17	98.4	22	0	106	289	4	187	1e-100	KOG3977	Troponin I	Z	14787427	cytoskeleton;
g423.t1	192	Hs4758086	193	90.16	193	100	100	18	1	1	192	1	193	5e-116	KOG1700	Regulatory protein MLP and related LIM proteins	TZ	4758086	signal transduction mechanisms; cytoskeleton;
g424.t1	904	Hs14195601	998	61.28	1028	100	100	244	18	1	904	1	998	0	KOG0505	Myosin phosphatase, regulatory subunit	OT	14195601	posttranslational modification, protein turnover, chaperones; signal transduction mechanisms;
g425.t1	349	Hs5032139	422	59.29	420	100	99.53	92	4	5	349	7	422	4e-159	KOG1028	Ca2+-dependent phospholipid-binding protein Synaptotagmin, required for synaptic vesicle and secretory granule exocytosis	TU	5032139	signal transduction mechanisms; intracellular trafficking, secretion, and vesicular transport;
g426.t1	1752	Hs15421858	559	80.51	590	100	100	60	3	1187	1752	1	559	0	NA	NA	NA	15421858	NA
g427.t1	220	Hs22042866	131	92.8	125	100	95.42	9	0	3	127	5	129	1e-80	KOG4222	Axon guidance receptor Dscam	T	NA	signal transduction mechanisms;
g428.t1	590	Hs13540547	541	58.7	540	100	99.82	197	4	13	552	2	515	0	KOG0254	Predicted transporter (major facilitator superfamily)	R	13540547	general function prediction only;
g429.t1	775	Hs13653602	602	73.87	574	100	95.35	107	2	242	772	29	602	0	KOG1281	Na+/dicarboxylate, Na+/tricarboxylate and phosphate transporters	P	13653602	inorganic ion transport and metabolism;
g430.t1	400	Hs17483936	394	34.43	366	100	92.89	219	7	25	377	2	359	2e-45	NA	NA	NA	17483936	NA
g431.t1	388	Hs4507681	398	62.27	379	100	95.23	124	7	1	369	1	370	2e-162	KOG3656	FOG: 7 transmembrane receptor	R	4507681	general function prediction only;
g432.t1	950	Hs21704281	696	80.87	392	100	56.32	67	5	1	387	1	389	0	KOG0231	Junctional membrane complex protein Junctophilin and related MORN repeat proteins	R	NA	general function prediction only;
g433.t1	257	Hs18129646	292	57.82	294	100	100	84	3	2	257	1	292	1e-102	NA	NA	NA	18129646	NA
g434.t1	88	Hs21362080	367	88.06	67	100	18.26	8	0	7	73	58	124	1e-36	KOG4420	Uncharacterized conserved protein (Ganglioside-induced differentiation associated protein 1, GDAP1)	S	16551599	function unknown
g435.t1	367	HsM13128984	367	85.83	367	100	100	52	0	1	367	1	367	0	KOG4420	Uncharacterized conserved protein (Ganglioside-induced differentiation associated protein 1, GDAP1)	S	13128984	function unknown
g436.t1	271	Hs17483751	262	53.51	271	100	100	117	1	1	271	1	262	1e-93	KOG3750	Inositol phospholipid synthesis protein, Scs3p	I	17483751	lipid transport and metabolism;
g437.t1	205	Hs18592093	253	71.71	205	100	81.03	58	0	1	205	49	253	3e-114	KOG3017	Defense-related protein containing SCP domain	S	18592093	function unknown
g438.t1	467	Hs21361185	504	78.57	504	100	100	69	2	3	467	1	504	0	KOG4215	Hepatocyte nuclear factor 4 and similar steroid hormone receptors	K	7446193	transcription;
g439.t1	340	Hs13236581	279	80.65	279	100	100	53	1	63	340	1	279	3e-163	KOG1471	Phosphatidylinositol transfer protein SEC14 and related proteins	I	13236581	lipid transport and metabolism;
g440.t1	459	Hs5803193	473	67.52	428	100	90.49	138	1	1	427	1	428	0	KOG2592	Tumor differentially expressed (TDE) protein	S	5803193	function unknown
g441.t1	202	Hs14770999	363	65.33	199	100	54.82	65	2	7	202	161	358	4e-89	KOG1097	Adenine deaminase/adenosine deaminase	F	14770999	nucleotide transport and metabolism;
g442.t1	250	Hs4507923	250	55.9	161	100	64.4	61	2	41	191	90	250	2e-53	NA	NA	NA	4507923	NA
g443.t1	345	Hs4505557	373	38.76	338	100	90.62	183	8	1	317	18	352	2e-67	NA	NA	NA	4505557	NA
g444.t1	398	Hs7706135	374	62.34	401	100	100	121	5	1	398	1	374	2e-166	KOG4404	Tandem pore domain K+ channel TASK3/THIK-1	P	7706135	inorganic ion transport and metabolism;
g445.t1	350	Hs7662286	1188	53.4	294	100	24.75	83	3	31	324	949	1188	9e-91	KOG2060	Rab3 effector RIM1 and related proteins, contain PDZ and C2 domains	U	7662286	intracellular trafficking, secretion, and vesicular transport;
g446.t1	197	Hs4507949	246	95.95	148	100	60.16	6	0	50	197	99	246	9e-102	KOG0841	Multifunctional chaperone (14-3-3 family)	O	4507949	posttranslational modification, protein turnover, chaperones;
g447.t1	474	Hs4504715	644	67.46	418	100	64.91	78	6	1	361	1	417	0	KOG0123	Polyadenylate-binding protein (RRM superfamily)	AJ	4504715	rna processing and modification; translation, ribosomal structure and biogenesis;
g448.t1	222	Hs21361356	309	49.66	147	100	47.57	48	1	2	148	7	127	7e-41	KOG1124	FOG: TPR repeat	R	14771043	general function prediction only;
g449.t1	287	Hs5454096	487	97.5	120	100	24.64	2	1	1	119	1	120	1e-75	KOG0574	STE20-like serine/threonine kinase MST	T	5454096	signal transduction mechanisms;
g450.t1	152	7299789	329	69.7	66	100	20.06	20	0	34	99	126	191	1e-23	KOG0106	Alternative splicing factor SRp55/B52/SRp75 (RRM superfamily)	A	7299789	rna processing and modification;
g451.t1	769	Hs4501891	892	79.15	681	100	76.35	70	7	4	643	3	652	0	KOG0035	Ca2+-binding actin-bundling protein (actinin), alpha chain (EF-Hand protein superfamily)	Z	4501891	cytoskeleton;
g452.t1	930	Hs14784298	942	69.72	971	100	100	214	15	1	930	11	942	0	KOG4227	WD40 repeat protein	R	14784298	general function prediction only;
g453.t1	678	Hs8922631	496	69.91	535	100	100	119	4	147	678	1	496	0	KOG4373	Predicted 3'-5' exonuclease	R	8922631	general function prediction only;
g454.t1	553	Hs20543626	542	78.96	461	100	85.06	87	2	80	537	66	519	0	NA	NA	NA	20543626	NA
g455.t1	96	Hs4758302	104	98.95	95	100	91.35	1	0	2	96	10	104	8e-67	NA	NA	NA	4758302	NA
g456.t1	305	Hs8922968	307	90.23	307	100	100	28	1	1	305	1	307	0	NA	NA	NA	8922968	NA
g457.t1	568	Hs17453428	584	82.2	500	100	85.62	87	1	1	498	1	500	0	NA	NA	NA	17453428	NA
g458.t1	627	Hs17453430	738	57.14	616	100	83.47	203	3	33	627	163	738	2e-174	NA	NA	NA	17453430	NA
g459.t1	451	Hs4503383	446	81.56	450	100	100	77	2	2	451	3	446	0	KOG3656	FOG: 7 transmembrane receptor	R	4503383	general function prediction only;
g460.t1	370	Hs13569946	321	70.44	274	100	85.36	76	2	69	342	2	270	6e-137	KOG3767	Sideroflexin	R	13569946	general function prediction only;
g461.t1	639	Hs5032013	890	69.35	584	100	65.62	150	6	64	622	278	857	0	KOG0247	Kinesin-like protein	Z	5032013	cytoskeleton;
g462.t1	1169	Hs21264560	920	69.66	880	100	95.65	190	10	19	826	27	901	0	NA	NA	NA	14165484	NA
g463.t1	148	Hs8923444	153	79.58	142	100	92.81	28	1	8	148	12	153	5e-79	KOG3167	Box H/ACA snoRNP component, involved in ribosomal RNA pseudouridinylation	A	8923444	rna processing and modification;
g464.t1	596	Hs20540852	544	49.32	586	100	100	235	17	25	596	7	544	7e-151	NA	NA	NA	20540852	NA
g465.t1	323	Hs6005952	327	74.14	321	100	98.17	72	2	13	322	6	326	4e-171	NA	NA	NA	6005952	NA
g466.t1	337	Hs5803023	356	87.54	313	100	87.92	39	0	25	337	44	356	0	KOG3839	Lectin VIP36, involved in the transport of glycoproteins carrying high mannose-type glycans	U	5803023	intracellular trafficking, secretion, and vesicular transport;
g467.t1	211	Hs4757774	182	74.59	181	100	99.45	46	0	31	211	2	182	7e-95	KOG0074	GTP-binding ADP-ribosylation factor-like protein ARL3	R	4757774	general function prediction only;
g468.t1	665	Hs4506985	639	76.4	606	100	94.84	120	6	5	609	17	600	0	NA	NA	NA	4506985	NA
g469.t1	345	Hs15718670	450	54.1	244	100	54.22	92	6	9	234	10	251	8e-75	KOG3656	FOG: 7 transmembrane receptor	R	15718670	general function prediction only;
g470.t1	575	Hs4504101	576	87.15	576	100	100	73	1	1	575	1	576	0	KOG0986	G protein-coupled receptor kinase	T	4504101	signal transduction mechanisms;
g471.t1	232	HsM13386474	253	63.64	253	100	100	71	6	1	232	1	253	3e-75	NA	NA	NA	13386474	NA
g472.t1	636	Hs18426915	649	54.45	685	100	100	207	14	1	626	1	639	0	KOG3655	Drebrins and related actin binding proteins	Z	18426915	cytoskeleton;
g473.t1	694	Hs11496885	457	63.47	386	100	84.46	78	5	342	694	102	457	1e-157	KOG1703	Adaptor protein Enigma and related PDZ-LIM proteins	TZ	11496885	signal transduction mechanisms; cytoskeleton;
g474.t1	428	Hs13376308	496	41.87	449	100	90.52	209	10	1	420	60	485	3e-88	KOG4047	Docking protein 1 (p62dok)	T	13376308	signal transduction mechanisms;
g475.t1	617	Hs21071032	622	91.1	618	100	99.36	53	1	2	617	5	622	0	KOG0341	DEAD-box protein abstrakt	A	14723548	rna processing and modification;
g476.t1	862	Hs9506607	448	50	462	100	100	182	13	426	862	11	448	4e-105	NA	NA	NA	9506607	NA
g477.t1	400	Hs18557285	598	56.06	264	100	44.15	116	0	6	269	5	268	7e-97	KOG1819	FYVE finger-containing proteins	R	18557285	general function prediction only;
g478.t1	145	Hs7019509	219	84.34	83	100	37.9	13	0	1	83	1	83	6e-47	KOG3337	Protein similar to predicted member of the intramitochondrial sorting protein family	U	7019509	intracellular trafficking, secretion, and vesicular transport;
g479.t1	231	Hs18640748	155	67.91	134	100	86.45	15	1	39	172	10	115	5e-48	KOG0092	GTPase Rab5/YPT51 and related small G protein superfamily GTPases	U	18640748	intracellular trafficking, secretion, and vesicular transport;
g480.t1	2831	Hs19923586	2696	54.71	2217	100	82.23	772	34	193	2275	302	2420	0	KOG1081	Transcription factor NSD1 and related SET domain proteins	K	19923586	transcription;
g481.t1	802	Hs13112052	802	70.79	784	100	97.76	219	5	19	800	24	799	0	KOG0200	Fibroblast/platelet-derived growth factor receptor and related receptor tyrosine kinases	T	13112052	signal transduction mechanisms;
g482.t1	265	Hs6912440	294	56.06	264	100	89.8	73	7	11	253	49	290	1e-90	NA	NA	NA	6912440	NA
g483.t1	1563	Hs15553127	917	48.56	797	100	86.91	381	2	770	1563	22	792	0	KOG1369	Hexokinase	G	15553127	carbohydrate transport and metabolism;
g484.t1	120	Hs15553127	917	61.06	113	100	12.32	44	0	1	113	798	910	3e-44	KOG1369	Hexokinase	G	15553127	carbohydrate transport and metabolism;
g485.t1	820	Hs16933525	931	48.86	874	100	93.88	371	8	21	819	58	930	0	KOG1480	Netrin transmembrane receptor unc-5	T	16933525	signal transduction mechanisms;
g486.t1	157	Hs4503535	217	79.62	157	100	72.35	30	1	3	157	24	180	5e-91	KOG1670	Translation initiation factor 4F, cap-binding subunit (eIF-4E) and related cap-binding proteins	J	4503535	translation, ribosomal structure and biogenesis;
g487.t1	552	Hs4507111	134	85.95	121	65.76	90.3	16	1	1	120	1	121	7e-52	NA	NA	NA	4507111	NA
g488.t1	1312	Hs16933559	1310	45.69	1311	100	100	608	25	3	1266	5	1258	0	KOG3594	FOG: Cadherin repeats	S	16933559	function unknown
g489.t1	352	Hs7662486	432	81.69	355	100	82.18	58	3	1	352	82	432	0	KOG0800	FOG: Predicted E3 ubiquitin ligase	O	7662486	posttranslational modification, protein turnover, chaperones;
g490.t1	400	7298477	464	39.84	364	100	78.45	204	4	45	397	103	462	7e-81	KOG1363	Predicted regulator of the ubiquitin pathway (contains UAS and UBX domains)	T	17137596	signal transduction mechanisms;
g491.t1	210	Hs4502901	211	78.4	213	100	100	41	3	1	210	1	211	5e-110	KOG4031	Vesicle coat protein clathrin, light chain	U	4502901	intracellular trafficking, secretion, and vesicular transport;
g492.t1	93	Hs20270389	106	60.23	88	100	83.02	34	1	6	92	18	105	5e-31	KOG4431	Uncharacterized protein, induced by hypoxia	R	20270389	general function prediction only;
g493.t1	201	Hs7705451	178	59.7	201	100	100	58	2	1	201	1	178	2e-76	KOG4706	Uncharacterized conserved protein	S	7705451	function unknown
g494.t1	230	Hs17443609	123	43.22	118	100	95.93	67	0	109	226	1	118	5e-24	KOG0070	GTP-binding ADP-ribosylation factor Arf1	U	17443609	intracellular trafficking, secretion, and vesicular transport;
g495.t1	308	Hs19923827	305	67.2	311	100	100	93	5	1	308	1	305	1e-146	NA	NA	NA	19923827	NA
g497.t1	323	Hs14150171	351	95.94	320	100	91.17	13	0	4	323	32	351	0	KOG1407	WD40 repeat protein	S	14150171	function unknown
g498.t1	364	Hs13435405	359	59.94	342	100	95.26	127	4	26	364	25	359	3e-132	KOG3656	FOG: 7 transmembrane receptor	R	13435405	general function prediction only;
g499.t1	1082	Hs5803219	1064	25.49	918	100	86.28	540	31	280	1082	1	889	5e-59	KOG3649	FOG: Kazal-type serine protease inhibitor domain	R	5803219	general function prediction only;
g500.t1	92	Hs22052713	109	52.46	61	100	55.96	26	1	10	67	49	109	8e-15	KOG3649	FOG: Kazal-type serine protease inhibitor domain	R	NA	general function prediction only;
g501.t1	240	Hs21450802_2	196	71.92	146	100	74.49	16	3	115	235	1	146	3e-60	KOG1605	TFIIF-interacting CTD phosphatase, including NLI-interacting factor (involved in RNA polymerase II regulation)	K	NA	transcription;
g502.t1	310	Hs21389515	691	91.97	249	100	36.03	20	0	61	309	156	404	7e-152	KOG0802	E3 ubiquitin ligase	O	20545880	posttranslational modification, protein turnover, chaperones;
g504.t1	452	Hs22057968	418	73.83	405	100	96.89	96	4	4	407	5	400	0	KOG3780	Thioredoxin binding protein TBP-2/VDUP1	R	NA	general function prediction only;
g506.t1	245	Hs22058022	559	52.26	199	100	35.6	78	3	26	216	35	224	9e-62	NA	NA	NA	NA	NA
g507.t1	518	Hs4557665	1367	84.28	299	100	21.87	46	1	9	307	531	828	1e-168	KOG4258	Insulin/growth factor receptor (contains protein kinase domain)	T	4557665	signal transduction mechanisms;
g508.t1	211	Hs4557665	1367	88.46	182	100	13.31	21	0	2	183	32	213	5e-109	KOG4258	Insulin/growth factor receptor (contains protein kinase domain)	T	4557665	signal transduction mechanisms;
g510.t1	1411	Hs22027638	1565	36.05	1487	100	95.02	765	47	1	1411	189	1565	0	NA	NA	NA	NA	NA
g511.t1	113	Hs8923913_1	100	48.61	72	100	72	36	1	13	84	18	88	2e-10	KOG0619	FOG: Leucine rich repeat	R	NA	general function prediction only;
g513.t1	449	Hs5031907	507	84.64	319	100	62.92	30	4	95	399	68	381	1e-176	KOG0014	MADS box transcription factor	K	5031907	transcription;
g514.t1	305	Hs22048219	306	38.43	242	100	79.08	138	4	22	254	18	257	5e-43	KOG2850	Predicted peptidoglycan-binding protein, contains LysM domain	R	NA	general function prediction only;
g515.t1	264	Hs21265064_2	888	84.27	178	100	20.05	28	0	38	215	658	835	2e-99	KOG3538	Disintegrin metalloproteinases with thrombospondin repeats	O	NA	posttranslational modification, protein turnover, chaperones;
g516.t1	924	Hs21265064_2	888	59.75	718	100	80.86	107	8	237	880	48	657	0	KOG3538	Disintegrin metalloproteinases with thrombospondin repeats	O	NA	posttranslational modification, protein turnover, chaperones;
g517.t1	293	Hs20532972	252	39.92	243	100	96.43	96	1	12	254	59	251	9e-60	KOG1607	Protein transporter of the TRAM (translocating chain-associating membrane) superfamily	U	20532972	intracellular trafficking, secretion, and vesicular transport;
g518.t1	157	Hs13376003	274	79.17	96	100	35.04	16	1	1	96	1	92	9e-46	KOG4177	Ankyrin	M	13376003	cell wall/membrane/envelope biogenesis;
g519.t1	240	Hs4502041	512	81.73	197	100	38.48	36	0	43	239	64	260	2e-119	KOG2450	Aldehyde dehydrogenase	C	4502041	energy production and conversion;
g520.t1	604	Hs13129082	446	68.74	419	100	93.95	131	0	65	483	8	426	0	KOG2173	Integral membrane protein	R	13129082	general function prediction only;
g521.t1	317	Hs10835161	1203	88.14	59	55.84	4.9	7	0	99	157	320	378	1e-28	KOG1158	NADP/FAD dependent oxidoreductase	C	10835161	energy production and conversion;
g522.t1	747	Hs4501851	751	59.79	756	100	100	282	8	6	747	4	751	0	KOG1186	Copper amine oxidase	Q	4501851	secondary metabolites biosynthesis, transport and catabolism;
g523.t1	605	Hs14760761	357	50.14	345	100	96.64	169	1	179	523	16	357	1e-123	KOG1721	FOG: Zn-finger	R	14760761	general function prediction only;
g524.t1	254	Hs18594498	306	50	238	100	77.78	108	3	2	228	29	266	2e-70	NA	NA	NA	18594498	NA
g525.t1	126	Hs18587991	883	87.7	122	100	13.82	14	1	6	126	762	883	1e-58	NA	NA	NA	18587991	NA
g526.t1	208	7290026	319	45.73	199	100	62.38	101	2	4	198	57	252	3e-55	KOG0395	Ras-related GTPase	R	20128795	general function prediction only;
g527.t1	773	Hs4506867	715	82.8	721	100	100	59	5	51	730	1	697	0	KOG1471	Phosphatidylinositol transfer protein SEC14 and related proteins	I	4506867	lipid transport and metabolism;
g529.t1	758	Hs4505167	741	39.7	665	100	89.74	292	9	145	758	135	741	2e-168	NA	NA	NA	4505167	NA
g530.t1	338	Hs13236549	449	78.55	303	100	67.48	64	1	37	338	147	449	4e-171	KOG3098	Uncharacterized conserved protein	S	13236549	function unknown
g531.t1	178	Hs14769296	221	100	100	100	45.25	0	0	1	100	1	100	5e-67	KOG4207	Predicted splicing factor, SR protein superfamily	A	6755478	rna processing and modification;
g532.t1	195	Hs17457521	190	69.38	160	100	84.21	49	0	32	191	28	187	3e-80	KOG2793	Putative N2,N2-dimethylguanosine tRNA methyltransferase	A	17457521	rna processing and modification;
g533.t1	917	Hs21264332	600	63.86	368	100	61.33	126	1	549	916	230	590	2e-163	KOG2692	Sialyltransferase	G	14769268	carbohydrate transport and metabolism;
g534.t1	404	Hs5454092	374	56.54	405	100	100	144	3	1	404	1	374	1e-154	KOG2692	Sialyltransferase	G	5454092	carbohydrate transport and metabolism;
g536.t1	179	Hs19549331	190	77.09	179	100	94.21	40	1	1	178	1	179	9e-89	KOG3378	Globins and related hemoproteins	C	19549331	energy production and conversion;
g537.t1	884	Hs13375799	619	72.34	676	100	100	125	5	214	884	1	619	0	KOG2290	Rhomboid family proteins	T	13375799	signal transduction mechanisms;
g538.t1	205	Hs4501845	207	66.18	204	100	98.55	65	1	2	205	8	207	4e-90	KOG4144	Arylalkylamine N-acetyltransferase	R	4501845	general function prediction only;
g539.t1	1318	Hs11545777	742	76.76	783	100	100	124	15	553	1318	1	742	0	KOG0895	Ubiquitin-conjugating enzyme	O	11545777	posttranslational modification, protein turnover, chaperones;
g540.t1	433	Hs21361088	398	56	375	100	94.22	150	2	58	432	19	378	4e-133	KOG1116	Sphingosine kinase, involved in sphingolipid metabolism	IT	20557351	lipid transport and metabolism; signal transduction mechanisms;
g541.t1	366	Hs4506131	356	92.13	356	100	100	11	1	28	366	1	356	0	NA	NA	NA	4506131	NA
g542.t1	585	Hs14149793	1663	42.17	415	100	24.95	201	8	205	584	1028	1438	6e-86	NA	NA	NA	14149793	NA
g544.t1	551	Hs22044193	585	60.57	530	100	90.6	176	3	1	498	1	529	0	KOG4441	Proteins containing BTB/POZ and Kelch domains, involved in regulatory/signal transduction processes	TR	NA	signal transduction mechanisms; general function prediction only;
g545.t1	361	Hs7019415	476	98.89	359	100	75.42	4	0	3	361	118	476	0	KOG1373	Transport protein Sec61, alpha subunit	UO	7019415	intracellular trafficking, secretion, and vesicular transport; posttranslational modification, protein turnover, chaperones;
g546.t1	337	Hs4506753	456	87.97	291	100	63.82	30	1	47	337	171	456	0	KOG1942	DNA helicase, TBP-interacting protein	L	4506753	replication, recombination and repair;
g547.t1	612	Hs22041694	596	72.15	553	100	92.79	110	4	9	540	4	533	0	NA	NA	NA	NA	NA
g549.t1	208	Hs18554003	232	45.85	229	100	98.71	102	3	1	208	1	228	3e-59	KOG0714	Molecular chaperone (DnaJ superfamily)	O	18554003	posttranslational modification, protein turnover, chaperones;
g550.t1	466	Hs20070352	480	85.21	480	100	100	57	6	1	466	1	480	0	KOG1601	GATA-4/5/6 transcription factors	K	20070352	transcription;
g551.t1	596	Hs4506675	607	86.76	574	100	94.56	74	1	25	596	34	607	0	KOG2291	Oligosaccharyltransferase, alpha subunit (ribophorin I)	O	4506675	posttranslational modification, protein turnover, chaperones;
g552.t1	325	7301083	207	76.33	207	100	100	49	0	119	325	1	207	3e-117	KOG0394	Ras-related GTPase	R	17865835	general function prediction only;
g553.t1	215	Hs5174449	213	60.77	181	100	84.98	52	4	1	171	1	172	9e-57	KOG4012	Histone H1	B	5174449	chromatin structure and dynamics;
g554.t1	126	Hs18545931	130	96.8	125	100	96.15	4	0	1	125	1	125	2e-81	KOG1756	Histone 2A	B	18545931	chromatin structure and dynamics;
g555.t1	1251	Hs11559929	874	93.23	783	100	89.59	53	0	98	880	85	867	0	KOG1078	Vesicle coat complex COPI, gamma subunit	U	11559929	intracellular trafficking, secretion, and vesicular transport;
g556.t1	688	Hs4502961	2944	48.32	714	100	24.25	215	15	56	648	2253	2933	2e-122	KOG3544	Collagens (type IV and type XIII), and related proteins	W	4502961	extracellular structures;
g557.t1	1614	Hs4502961	2944	45.62	960	100	32.61	464	14	1	911	1	951	0	KOG3544	Collagens (type IV and type XIII), and related proteins	W	4502961	extracellular structures;
g558.t1	4047	Hs13325066	3312	69.86	2953	100	89.16	714	23	1	2876	364	3217	0	NA	NA	NA	13325066	NA
g559.t1	759	Hs7705266	722	64.92	764	100	100	205	11	1	751	1	714	0	KOG4035	Coeffector of mDia Rho GTPase, regulates actin polymerization and cell adhesion turnover	TZ	7705266	signal transduction mechanisms; cytoskeleton;
g560.t1	372	Hs14736134	426	72.08	419	100	98.36	70	4	1	372	8	426	0	KOG1620	Inositol polyphosphate multikinase, component of the ARGR transcription regulatory complex	KIT	14736134	transcription; lipid transport and metabolism; signal transduction mechanisms;
g561.t1	373	Hs21361877	337	79.76	336	100	99.7	67	1	36	371	1	335	0	KOG1454	Predicted hydrolase/acyltransferase (alpha/beta hydrolase superfamily)	R	12804563	general function prediction only;
g562.t1	363	Hs4826698	305	59.76	251	100	82.3	100	1	15	265	18	267	8e-116	NA	NA	NA	4826698	NA
g563.t1	2436	Hs4503747	2602	65.65	2361	100	90.74	656	16	161	2435	84	2375	0	NA	NA	NA	4503747	NA
g564.t1	347	Hs6005874	452	63.51	422	100	93.36	78	4	2	347	31	452	1e-170	NA	NA	NA	6005874	NA
g565.t1	131	Hs4506057	351	64.06	64	100	18.23	19	2	68	131	292	351	7e-19	KOG0616	cAMP-dependent protein kinase catalytic subunit (PKA)	T	4506057	signal transduction mechanisms;
g566.t1	233	7301565	720	47.17	106	100	14.72	54	1	92	197	343	446	1e-26	KOG2158	Tubulin-tyrosine ligase-related protein	O	7301565	posttranslational modification, protein turnover, chaperones;
g567.t1	394	Hs5031887	612	63.81	315	100	51.47	91	12	9	308	65	371	1e-91	KOG1701	Focal adhesion adaptor protein Paxillin and related LIM proteins	T	5031887	signal transduction mechanisms;
g569.t1	767	Hs21040324	706	79.18	711	100	100	140	4	60	767	1	706	0	KOG1721	FOG: Zn-finger	R	17447508	general function prediction only;
g570.t1	116	Hs4507243	116	87.93	116	100	100	14	0	1	116	1	116	4e-69	NA	NA	NA	4507243	NA
g571.t1	1278	Hs22065224	987	41.5	800	100	81.05	394	9	406	1146	1	785	1e-177	KOG1820	Microtubule-associated protein	Z	NA	cytoskeleton;
g572.t1	736	Hs21264359	728	70.64	763	100	100	162	5	1	736	1	728	0	KOG3627	Trypsin	E	15088517	amino acid transport and metabolism;
g573.t1	289	Hs13899263	232	39.13	161	100	69.4	90	3	3	157	7	165	1e-31	NA	NA	NA	13899263	NA
g574.t1	282	Hs4826890	288	33.73	252	100	87.5	147	8	18	256	10	254	9e-19	NA	NA	NA	4826890	NA
g575.t1	487	Hs4826888	367	88.86	368	100	100	39	2	121	487	1	367	0	KOG2804	Phosphorylcholine transferase/cholinephosphate cytidylyltransferase	I	4826888	lipid transport and metabolism;
g576.t1	405	Hs22042343	207	61.42	197	100	95.17	76	0	199	395	1	197	4e-81	NA	NA	NA	NA	NA
g578.t1	760	Hs4507457	760	51.88	771	100	100	332	17	1	760	18	760	0	KOG2195	Transferrin receptor and related proteins containing the protease-associated (PA) domain	OPR	4507457	posttranslational modification, protein turnover, chaperones; inorganic ion transport and metabolism; general function prediction only;
g579.t1	2744	Hs8922075	1036	69.89	1066	100	100	244	19	65	1093	1	1026	0	KOG0199	ACK and related non-receptor tyrosine kinases	T	8922075	signal transduction mechanisms;
g580.t1	382	Hs20143939	1176	42.18	358	100	30.44	186	6	15	363	98	443	2e-78	NA	NA	NA	20143939	NA
g581.t1	498	7304148	555	58.87	462	100	83.24	185	3	38	494	86	547	0	KOG0133	Deoxyribodipyrimidine photolyase/cryptochrome	LT	7304148	replication, recombination and repair; signal transduction mechanisms;
g582.t1	911	Hs18553928_2	785	86.39	360	100	45.86	49	0	538	897	408	767	0	KOG1829	Uncharacterized conserved protein, contains C1, PH and RUN domains	T	NA	signal transduction mechanisms;
g583.t1	913	Hs14249428	712	81.01	437	100	61.38	52	2	335	740	87	523	0	KOG0532	Leucine-rich repeat (LRR) protein, contains calponin homology domain	Z	14249428	cytoskeleton;
g584.t1	278	Hs14165288	443	51.02	245	100	55.3	120	0	6	250	172	416	5e-77	NA	NA	NA	14165288	NA
g587.t1	333	Hs22045532	365	62.65	249	100	68.22	83	2	26	264	29	277	1e-101	KOG1082	Histone H3 (Lys9) methyltransferase SUV39H1/Clr4, required for transcriptional silencing	BK	NA	chromatin structure and dynamics; transcription;
g588.t1	211	Hs18556072	284	83.94	137	100	48.24	22	0	68	204	59	195	1e-81	NA	NA	NA	18556072	NA
g589.t1	1776	Hs10835023	2695	89.05	950	100	35.25	73	4	852	1770	1085	2034	0	NA	NA	NA	10835023	NA
g590.t1	715	Hs10835023	2695	91.01	656	100	24.34	54	2	27	682	2034	2684	0	NA	NA	NA	10835023	NA
g591.t1	295	Hs4505471	312	70.08	254	100	81.41	70	1	48	295	59	312	1e-130	KOG1921	Endonuclease III	L	4505471	replication, recombination and repair;
g592.t1	1589	Hs20562212	1807	75.17	1643	100	90.92	281	15	24	1589	215	1807	0	KOG3687	Tuberin - Rap/ran-GTPase-activating protein	DT	20562212	cell cycle control, cell division, chromosome partitioning; signal transduction mechanisms;
g593.t1	4298	Hs4505833	4302	53.29	4299	100	99.93	1828	33	87	4296	93	4300	0	KOG3599	Ca2+-modulated nonselective cation channel polycystin	PT	4505833	inorganic ion transport and metabolism; signal transduction mechanisms;
g594.t1	789	Hs14150011_2	342	79.53	342	100	100	11	2	507	789	1	342	0	KOG0274	Cdc4 and related F-box and WD-40 proteins	R	NA	general function prediction only;
g595.t1	1508	Hs18079216	1431	67.43	1529	100	100	343	38	31	1508	7	1431	0	KOG0507	CASK-interacting adaptor protein (caskin) and related proteins with ankyrin repeats and SAM domain	T	18079216	signal transduction mechanisms;
g596.t1	560	7300350	752	36.02	508	100	67.55	278	9	89	560	235	731	1e-89	NA	NA	NA	NA	NA
g597.t1	881	Hs21361908	327	92.12	292	99.43	89.3	19	1	1	292	1	288	0	KOG0315	G-protein beta subunit-like protein (contains WD40 repeats)	R	18088123	general function prediction only;
g598.t1	237	Hs22060798	283	66.67	138	100	48.76	41	2	71	204	78	214	6e-56	NA	NA	NA	NA	NA
g599.t1	97	Hs20554449	142	90.53	95	100	66.9	9	0	1	95	48	142	5e-58	KOG3361	Iron binding protein involved in Fe-S cluster formation	C	20554449	energy production and conversion;
g600.t1	867	Hs7661952	963	74.43	833	100	86.5	184	7	41	867	154	963	0	KOG0128	RNA-binding protein SART3 (RRM superfamily)	A	7661952	rna processing and modification;
g601.t1	436	Hs13027624_2	358	87.61	355	100	99.16	44	0	81	435	3	357	0	KOG3824	Huntingtin interacting protein HYPE	R	NA	general function prediction only;
g602.t1	360	Hs4758014	371	57.89	361	100	97.3	138	4	11	357	2	362	9e-137	NA	NA	NA	4758014	NA
g603.t1	579	Hs14755576	565	79.19	567	100	100	108	3	21	579	1	565	0	KOG4157	beta-1,6-N-acetylglucosaminyltransferase, contains WSC domain	GO	14755576	carbohydrate transport and metabolism; posttranslational modification, protein turnover, chaperones;
g604.t1	549	Hs7662432	694	82.15	325	100	46.83	18	2	245	549	390	694	0	KOG1013	Synaptic vesicle protein rabphilin-3A	U	7662432	intracellular trafficking, secretion, and vesicular transport;
g605.t1	589	Hs4885217	916	71.07	394	100	43.01	66	1	1	346	12	405	0	KOG0442	Structure-specific endonuclease ERCC1-XPF, catalytic component XPF/ERCC4	L	4885217	replication, recombination and repair;
g606.t1	512	Hs22069938	508	61.15	278	100	54.72	99	4	167	437	93	368	4e-86	NA	NA	NA	NA	NA
g607.t1	859	Hs4505611	639	69.06	265	92.55	41.47	50	2	549	781	335	599	6e-110	KOG1990	Poly(A)-specific exoribonuclease PARN	L	4505611	replication, recombination and repair;
g608.t1	1653	Hs21361511	958	60.74	726	100	75.78	250	5	962	1653	234	958	0	KOG0190	Protein disulfide isomerase (prolyl 4-hydroxylase beta subunit)	O	14042477	posttranslational modification, protein turnover, chaperones;
g609.t1	87	Hs4507117	88	94.25	87	100	98.86	4	1	1	86	1	87	4e-53	NA	NA	NA	4507117	NA
g610.t1	127	Hs4758914	228	62.67	75	100	32.89	25	2	55	127	53	126	1e-22	NA	NA	NA	4758914	NA
g611.t1	996	Hs20540195	823	64.52	341	100	41.43	99	3	12	330	127	467	2e-148	KOG1865	Ubiquitin carboxyl-terminal hydrolase	O	20540195	posttranslational modification, protein turnover, chaperones;
g612.t1	552	Hs11125768	630	49.55	442	100	70.16	172	11	20	434	27	444	3e-112	KOG1035	eIF-2alpha kinase GCN2	J	11125768	translation, ribosomal structure and biogenesis;
g613.t1	312	Hs11125770	320	74.77	321	100	100	71	4	1	312	1	320	1e-167	NA	NA	NA	11125770	NA
g614.t1	777	Hs4505913	862	57.81	576	100	66.82	210	11	217	775	301	860	0	KOG1978	DNA mismatch repair protein - MLH2/PMS1/Pms2 family	L	4505913	replication, recombination and repair;
g615.t1	523	Hs20540360	739	38.92	352	100	47.63	119	5	72	363	34	349	9e-70	KOG0231	Junctional membrane complex protein Junctophilin and related MORN repeat proteins	R	20540360	general function prediction only;
g616.t1	517	Hs20540240	482	86.68	383	100	79.46	22	2	164	517	40	422	0	KOG2622	Putative myrosinase precursor	V	20540191	defense mechanisms;
g617.t1	870	Hs7662476	1454	84.58	214	73.79	14.72	33	0	11	224	76	289	7e-119	NA	NA	NA	7662476	NA
g618.t1	1546	Hs10047120	406	59.54	351	68.11	86.45	94	3	47	350	54	403	2e-132	NA	NA	NA	10047120	NA
g619.t1	547	Hs20539213	431	85.02	414	100	96.06	60	2	136	547	18	431	0	NA	NA	NA	20539213	NA
g620.t1	411	Hs22049658	423	42.3	409	100	96.69	211	6	12	411	31	423	7e-114	NA	NA	NA	NA	NA
g621.t1	929	Hs4507691	3830	78.31	567	100	14.8	48	5	224	724	730	1287	0	KOG0889	Histone acetyltransferase SAGA, TRRAP/TRA1 component, PI-3 kinase superfamily	TBLD	4507691	signal transduction mechanisms; chromatin structure and dynamics; replication, recombination and repair; cell cycle control, cell division, chromosome partitioning;
g622.t1	464	Hs4507973	467	76.89	476	100	100	87	8	1	464	3	467	0	KOG1721	FOG: Zn-finger	R	4507973	general function prediction only;
g625.t1	186	Hs4758366	245	48.97	145	100	59.18	55	1	1	145	1	126	5e-27	KOG3885	Fibroblast growth factor	T	4758366	signal transduction mechanisms;
g627.t1	475	Hs4503649	461	54.2	476	100	100	195	5	1	475	8	461	0	NA	NA	NA	4503649	NA
g628.t1	142	Hs20547239	1096	40.54	74	100	6.75	41	1	2	72	1023	1096	7e-07	KOG4240	Multidomain protein, contains SPEC repeats, PH, SH3, and separate rac-specific and rho-specific guanine nucleotide exchange factor domains	T	20547239	signal transduction mechanisms;
g629.t1	1893	Hs19923310	925	64.84	822	100	88.86	240	4	1054	1872	10	785	0	KOG4240	Multidomain protein, contains SPEC repeats, PH, SH3, and separate rac-specific and rho-specific guanine nucleotide exchange factor domains	T	19923310	signal transduction mechanisms;
g630.t1	431	Hs10835267	444	52.42	414	100	93.24	182	4	18	424	2	407	6e-141	NA	NA	NA	10835267	NA
g631.t1	572	Hs5902006	564	71.51	551	100	97.7	153	2	24	572	16	564	0	KOG0039	Ferric reductase, NADH/NADPH oxidase and related proteins	PQ	5902006	inorganic ion transport and metabolism; secondary metabolites biosynthesis, transport and catabolism;
g632.t1	410	Hs4557493	577	96.28	188	100	32.58	7	0	1	188	1	188	5e-122	KOG0108	mRNA cleavage and polyadenylation factor I complex, subunit RNA15	A	4557493	rna processing and modification;
g633.t1	427	Hs8923676	448	58.37	430	100	95.98	161	5	7	423	19	443	2e-170	KOG1227	Putative methyltransferase	R	8923676	general function prediction only;
g634.t1	710	Hs18152767	671	62.83	721	100	100	199	8	1	707	1	666	0	KOG1028	Ca2+-dependent phospholipid-binding protein Synaptotagmin, required for synaptic vesicle and secretory granule exocytosis	TU	18152767	signal transduction mechanisms; intracellular trafficking, secretion, and vesicular transport;
g635.t1	463	Hs7657619	465	73.87	463	100	99.57	119	2	1	463	5	465	0	NA	NA	NA	7657619	NA
g636.t1	252	Hs4507541	245	67.06	252	100	100	76	2	1	252	1	245	3e-125	KOG3882	Tetraspanin family integral membrane protein	R	4507541	general function prediction only;
g637.t1	319	Hs11545883	317	61.92	323	100	100	113	3	1	319	1	317	2e-141	NA	NA	NA	11545883	NA
g638.t1	958	Hs14589927	889	56.7	746	100	83.91	276	10	12	718	10	747	0	KOG3594	FOG: Cadherin repeats	S	14589927	function unknown
g640.t1	161	Hs17981708	160	75	148	100	92.5	34	3	15	161	15	160	3e-72	NA	NA	NA	6681177	NA
g641.t1	1102	Hs13259522	952	66.12	915	100	96.11	259	16	1	906	1	873	0	KOG1343	Histone deacetylase complex, catalytic component HDA1	B	13259522	chromatin structure and dynamics;
g642.t1	621	Hs21361397	632	75.62	603	100	95.41	120	1	1	576	1	603	0	NA	NA	NA	12053101	NA
g643.t1	731	Hs21536349	528	76.08	510	100	96.59	105	3	238	731	20	528	0	KOG4294	Non voltage-gated ion channels (DEG/ENaC family)	PT	NA	inorganic ion transport and metabolism; signal transduction mechanisms;
g644.t1	453	Hs20070148	476	94.7	453	100	95.17	24	0	1	453	24	476	0	KOG2570	SWI/SNF transcription activation complex subunit	BK	20070148	chromatin structure and dynamics; transcription;
g645.t1	233	Hs11440382	349	71.77	124	100	35.53	35	0	1	124	1	124	1e-59	KOG2711	Glycerol-3-phosphate dehydrogenase/dihydroxyacetone 3-phosphate reductase	C	11440382	energy production and conversion;
g646.t1	316	Hs20550645	328	69.82	285	100	86.89	64	3	40	302	19	303	1e-130	KOG1607	Protein transporter of the TRAM (translocating chain-associating membrane) superfamily	U	20550645	intracellular trafficking, secretion, and vesicular transport;
g647.t1	799	Hs7705373	759	56.79	780	100	100	299	10	36	799	1	758	0	KOG1700	Regulatory protein MLP and related LIM proteins	TZ	7705373	signal transduction mechanisms; cytoskeleton;
g648.t1	729	Hs21361849	605	62.96	594	100	98.18	169	10	148	729	51	605	0	KOG2591	c-Mpl binding protein, contains La domain	T	16550264	signal transduction mechanisms;
g649.t1	1498	Hs22051274	1556	70.74	1562	100	100	387	6	1	1498	1	1556	0	KOG3628	Predicted AMP-binding protein	R	NA	general function prediction only;
g650.t1	336	Hs4885073	271	73.98	319	100	100	33	5	20	336	1	271	1e-141	KOG3584	cAMP response element binding protein and related transcription factors	K	4885073	transcription;
g651.t1	347	Hs13378141	244	60.17	241	100	98.77	95	1	2	242	1	240	2e-106	KOG4300	Predicted methyltransferase	R	13378141	general function prediction only;
g652.t1	1548	Hs7657544	1980	90.55	1333	100	67.32	89	7	220	1528	162	1481	0	KOG2301	Voltage-gated Ca2+ channels, alpha1 subunits	PT	7657544	inorganic ion transport and metabolism; signal transduction mechanisms;
g654.t1	717	Hs8922407	639	40.53	644	100	100	323	15	118	714	6	636	8e-135	KOG0740	AAA+-type ATPase	O	8922407	posttranslational modification, protein turnover, chaperones;
g655.t1	454	Hs18580186	511	57.14	259	100	50.68	111	0	64	322	147	405	1e-94	NA	NA	NA	18580186	NA
g656.t1	207	Hs4557243	503	48.33	180	100	35.79	89	3	27	205	34	210	1e-38	KOG2052	Activin A type IB receptor, serine/threonine protein kinase	T	4557243	signal transduction mechanisms;
g657.t1	279	Hs5031753	449	83.12	237	100	52.78	11	3	14	221	180	416	2e-114	KOG4211	Splicing factor hnRNP-F and related RNA-binding proteins	A	5031753	rna processing and modification;
g658.t1	294	Hs4503269	260	62.75	247	100	95	89	1	1	247	1	244	5e-116	NA	NA	NA	4503269	NA
g659.t1	145	Hs4505041	150	63.96	111	100	74	40	0	1	111	1	111	8e-44	NA	NA	NA	4505041	NA
g660.t1	422	Hs10716563	592	67.17	399	100	67.4	73	6	47	391	1	395	8e-164	KOG0675	Calnexin	O	10716563	posttranslational modification, protein turnover, chaperones;
g661.t1	1024	Hs7661990	1016	57.82	1055	100	100	373	20	1	1023	1	1015	0	NA	NA	NA	7661990	NA
g662.t1	141	Hs4505041	150	50.93	108	100	72	21	1	5	112	1	76	8e-28	NA	NA	NA	4505041	NA
g663.t1	558	Hs7710152	548	85.71	560	100	100	66	2	1	558	1	548	0	NA	NA	NA	7710152	NA
g664.t1	417	Hs4505571_2	290	55.59	304	100	100	93	8	142	417	1	290	3e-88	NA	NA	NA	NA	NA
g665.t1	1458	Hs22042713	1266	64.29	1246	100	98.42	391	10	1	1194	1	1244	0	KOG4347	GTPase-activating protein VRP	R	NA	general function prediction only;
g666.t1	425	Hs10092651	276	86.53	245	100	88.77	33	0	150	394	1	245	2e-156	KOG0800	FOG: Predicted E3 ubiquitin ligase	O	10092651	posttranslational modification, protein turnover, chaperones;
g667.t1	1396	Hs4503753	1298	69.01	1310	100	100	366	9	21	1323	21	1297	0	KOG0200	Fibroblast/platelet-derived growth factor receptor and related receptor tyrosine kinases	T	4503753	signal transduction mechanisms;
g668.t1	400	Hs18152781	296	36.42	302	100	100	170	6	109	397	2	294	3e-60	KOG2177	Predicted E3 ubiquitin ligase	O	18152781	posttranslational modification, protein turnover, chaperones;
g669.t1	385	Hs4505447	381	59.38	357	100	93.7	131	7	7	358	8	355	9e-138	KOG3656	FOG: 7 transmembrane receptor	R	4505447	general function prediction only;
g670.t1	1273	Hs20546276	1292	68.3	1303	100	100	336	11	1	1254	1	1275	0	NA	NA	NA	20546276	NA
g671.t1	968	Hs4885159	972	50.36	983	100	100	457	10	6	968	1	972	0	KOG0200	Fibroblast/platelet-derived growth factor receptor and related receptor tyrosine kinases	T	4885159	signal transduction mechanisms;
g672.t1	689	Hs4505683	1106	76.34	655	100	59.22	146	8	8	658	415	1064	0	KOG0200	Fibroblast/platelet-derived growth factor receptor and related receptor tyrosine kinases	T	4505683	signal transduction mechanisms;
g673.t1	260	Hs4502763	265	52.43	288	100	100	86	10	1	260	1	265	8e-69	KOG0848	Transcription factor Caudal, contains HOX domain	K	4502763	transcription;
g674.t1	636	Hs7657589	636	86.48	636	100	100	85	1	1	635	1	636	0	KOG3660	Sodium-neurotransmitter symporter	T	7657589	signal transduction mechanisms;
g675.t1	515	Hs7706286	489	95.9	488	100	99.8	9	1	1	477	1	488	0	KOG0033	Ca2+/calmodulin-dependent protein kinase, EF-Hand protein superfamily	T	7706286	signal transduction mechanisms;
g676.t1	572	Hs4557333	533	52.71	499	100	93.62	210	6	47	527	42	532	1e-180	KOG3867	Sulfatase	R	4557333	general function prediction only;
g678.t1	510	Hs5032051	151	96.3	135	79.41	89.4	5	0	1	135	1	135	5e-87	KOG0407	40S ribosomal protein S14	J	5032051	translation, ribosomal structure and biogenesis;
g679.t1	809	Hs4505351	882	93.73	813	100	92.18	47	1	1	809	70	882	0	NA	NA	NA	4505351	NA
g680.t1	809	Hs6005798	903	39.53	759	100	84.05	311	27	114	806	6	682	1e-99	NA	NA	NA	6005798	NA
g681.t1	176	Hs6005798	903	47.75	178	100	19.71	64	5	1	176	753	903	1e-23	NA	NA	NA	6005798	NA
g682.t1	220	Hs19115962	251	42.98	235	100	93.63	103	6	12	220	22	251	2e-47	NA	NA	NA	19115962	NA
g683.t1	410	Hs8922328	420	95	420	100	100	11	1	1	410	1	420	0	KOG0153	Predicted RNA-binding protein (RRM superfamily)	R	8922328	general function prediction only;
g684.t1	476	Hs7705893	460	88.66	476	100	100	38	1	1	476	1	460	0	NA	NA	NA	7705893	NA
g685.t1	191	Hs6006001	226	51.58	190	100	84.07	43	1	48	188	29	218	7e-66	KOG1651	Glutathione peroxidase	O	6006001	posttranslational modification, protein turnover, chaperones;
g686.t1	439	HsM5174609	635	48.26	489	100	77.01	155	13	8	403	147	630	2e-120	NA	NA	NA	5174609	NA
g687.t1	110	HsM5174609	635	70.13	77	100	12.13	22	1	1	76	1	77	6e-29	NA	NA	NA	5174609	NA
g688.t1	697	Hs4502109	673	78.33	683	100	100	133	2	15	697	6	673	0	KOG0819	Annexin	U	4502109	intracellular trafficking, secretion, and vesicular transport;
g689.t1	433	Hs4507049	657	71.12	419	100	63.77	119	2	14	431	14	431	0	KOG1286	Amino acid transporters	E	4507049	amino acid transport and metabolism;
g690.t1	300	Hs20548001	901	38.42	190	100	21.09	116	1	104	293	691	879	2e-27	NA	NA	NA	20548001	NA
g691.t1	202	Hs4504029	193	54.94	162	100	83.94	73	0	39	200	30	191	5e-67	NA	NA	NA	4504029	NA
g692.t1	474	Hs17505223	434	69.33	463	100	100	100	1	1	463	1	421	0	KOG1304	Amino acid transporters	E	17505223	amino acid transport and metabolism;
g693.t1	3867	Hs13787217	4349	47.34	3830	100	88.07	1695	73	158	3867	722	4349	0	KOG1219	Uncharacterized conserved protein, contains laminin, cadherin and EGF domains	T	13787217	signal transduction mechanisms;
g694.t1	71	Hs4757804	68	77.27	66	100	97.06	15	0	1	66	1	66	1e-32	KOG1603	Copper chaperone	P	4757804	inorganic ion transport and metabolism;
g695.t1	396	Hs5031703	466	72.86	409	100	87.77	74	4	24	396	59	466	8e-168	KOG0116	RasGAP SH3 binding protein rasputin, contains NTF2 and RRM domains	T	5031703	signal transduction mechanisms;
g696.t1	398	Hs4504019	449	97.94	388	100	86.41	8	0	11	398	62	449	0	KOG3644	Ligand-gated ion channel	T	4504019	signal transduction mechanisms;
g697.t1	252	Hs17488136	345	58.77	114	100	33.04	43	2	32	145	49	158	2e-40	KOG2294	Transcription factor of the Forkhead/HNF3 family	K	17488136	transcription;
g698.t1	215	Hs15208656	196	79.79	193	100	98.47	39	0	1	193	1	193	4e-102	NA	NA	NA	15208656	NA
g699.t1	426	Hs4506063	381	71.83	426	100	100	75	4	1	426	1	381	0	KOG1113	cAMP-dependent protein kinase types I and II, regulatory subunit	T	4506063	signal transduction mechanisms;
g700.t1	632	Hs8923372	235	57.36	197	93.51	83.83	84	0	413	609	1	197	3e-67	NA	NA	NA	8923372	NA
g701.t1	792	Hs20543598	327	70.68	249	94.32	76.15	26	1	591	792	79	327	3e-114	KOG3024	Uncharacterized conserved protein	S	20543598	function unknown
g702.t1	375	Hs6806913	374	86.67	375	100	100	49	1	1	375	1	374	0	KOG0703	Predicted GTPase-activating protein	T	6806913	signal transduction mechanisms;
g703.t1	908	Hs18491008	502	45.59	465	100	92.63	248	3	33	496	37	497	6e-138	KOG0156	Cytochrome P450 CYP2 subfamily	Q	18491008	secondary metabolites biosynthesis, transport and catabolism;
g704.t1	445	Hs8923332	408	48.8	375	100	91.91	135	3	58	375	1	375	6e-121	KOG0156	Cytochrome P450 CYP2 subfamily	Q	8923332	secondary metabolites biosynthesis, transport and catabolism;
g705.t1	93	Hs14150149	194	57.35	68	100	35.05	28	1	26	93	128	194	1e-18	KOG4829	Uncharacterized conserved protein	S	14150149	function unknown
g707.t1	671	Hs19923975	333	67.72	254	100	76.28	82	0	40	293	1	254	5e-119	NA	NA	NA	19923975	NA
g708.t1	357	Hs4504091	375	77.65	358	100	95.47	79	1	1	357	12	369	0	NA	NA	NA	4504091	NA
g709.t1	159	Hs20270357	257	52.38	168	100	65.37	59	3	1	149	1	166	7e-56	KOG3183	Predicted Zn-finger protein	R	20270357	general function prediction only;
g710.t1	493	Hs20543638	272	89.13	230	100	84.56	17	3	1	222	2	231	1e-123	KOG0490	Transcription factor, contains HOX domain	R	20543638	general function prediction only;
g712.t1	570	Hs13376031	704	45.87	327	100	46.45	141	8	264	564	378	694	9e-72	NA	NA	NA	13376031	NA
g713.t1	2216	Hs22062390	1882	83.19	1862	100	98.94	281	3	1	1859	1	1833	0	KOG4596	Uncharacterized conserved protein	S	NA	function unknown
g714.t1	946	Hs4503849	952	52.63	893	100	93.8	385	9	73	945	77	951	0	KOG1065	Maltase glucoamylase and related hydrolases, glycosyl hydrolase family 31	G	4503849	carbohydrate transport and metabolism;
g715.t1	191	Hs4505075	156	93.06	144	100	92.31	10	0	48	191	13	156	1e-91	KOG4196	bZIP transcription factor MafK	K	4505075	transcription;
g716.t1	450	Hs22062397	413	76.25	379	100	91.77	84	2	70	448	40	412	0	KOG2641	Predicted seven transmembrane receptor - rhodopsin family	T	NA	signal transduction mechanisms;
g718.t1	783	Hs20543652	803	72.21	806	100	100	188	9	1	783	11	803	0	NA	NA	NA	20543652	NA
g719.t1	89	Hs22062407	718	79.25	53	100	7.38	11	0	37	89	666	718	3e-19	KOG4593	Mitotic checkpoint protein MAD1	D	4416457	cell cycle control, cell division, chromosome partitioning;
g720.t1	157	Hs22062407	718	92.19	64	100	8.91	5	0	44	107	603	666	4e-35	KOG4593	Mitotic checkpoint protein MAD1	D	4416457	cell cycle control, cell division, chromosome partitioning;
g722.t1	171	Hs22062407	718	42.61	115	100	16.02	48	3	5	101	421	535	5e-15	KOG4593	Mitotic checkpoint protein MAD1	D	4416457	cell cycle control, cell division, chromosome partitioning;
g723.t1	414	Hs22062407	718	82.98	47	34.06	6.55	8	0	167	213	407	453	2e-17	KOG4593	Mitotic checkpoint protein MAD1	D	4416457	cell cycle control, cell division, chromosome partitioning;
g724.t1	160	Hs22062407	718	65.91	88	100	12.26	30	0	49	136	221	308	3e-30	KOG4593	Mitotic checkpoint protein MAD1	D	4416457	cell cycle control, cell division, chromosome partitioning;
g725.t1	508	Hs14777079	1003	46.89	482	100	48.06	184	15	2	427	7	472	2e-96	KOG1969	DNA replication checkpoint protein CHL12/CTF18	DL	14777079	cell cycle control, cell division, chromosome partitioning; replication, recombination and repair;
g726.t1	997	Hs17158025	312	61.66	313	94.18	100	106	3	1	303	1	309	2e-133	KOG1919	RNA pseudouridylate synthases	A	17158025	rna processing and modification;
g727.t1	766	Hs5031917	622	38.09	554	100	89.07	326	10	211	756	43	587	5e-94	NA	NA	NA	5031917	NA
g728.t1	425	Hs11968051	476	65.97	476	100	100	111	2	1	425	1	476	0	KOG2439	Nuclear architecture related protein	Y	11968051	nuclear structure;
g729.t1	282	Hs14150041	282	66.55	278	100	98.58	90	2	1	276	1	277	8e-127	KOG0813	Glyoxylase	R	14150041	general function prediction only;
g730.t1	310	Hs4885389	260	80.77	260	100	100	50	0	51	310	1	260	9e-165	KOG0813	Glyoxylase	R	4885389	general function prediction only;
g731.t1	223	Hs13654274	224	73.85	218	100	97.32	57	0	1	218	4	221	3e-122	KOG1535	Predicted fumarylacetoacetate hydralase	R	13654274	general function prediction only;
g732.t1	192	Hs5174467	390	53.12	224	100	57.44	60	4	14	192	31	254	4e-62	KOG3704	Heparan sulfate D-glucosaminyl 3-O-sulfotransferase	O	5174467	posttranslational modification, protein turnover, chaperones;
g733.t1	92	Hs7706511	116	86.17	94	100	81.03	11	1	1	92	1	94	1e-53	KOG0856	Predicted pilin-like transcription factor	O	7706511	posttranslational modification, protein turnover, chaperones;
g734.t1	816	Hs20559339	845	51.18	633	100	74.91	271	12	204	807	182	805	0	KOG2238	Uncharacterized conserved protein TEX2, contains PH domain	R	20559339	general function prediction only;
g735.t1	407	Hs4826988	407	86.38	389	100	95.58	53	0	1	389	1	389	0	KOG0746	60S ribosomal protein L3 and related proteins	J	4826988	translation, ribosomal structure and biogenesis;
g736.t1	175	Hs4758774	172	55.42	166	100	96.51	68	1	1	166	1	160	2e-56	NA	NA	NA	4758774	NA
g737.t1	285	Hs15055539	293	94.76	267	100	91.13	7	1	1	260	1	267	0	KOG0877	40S ribosomal protein S2/30S ribosomal protein S5	J	15055539	translation, ribosomal structure and biogenesis;
g738.t1	358	Hs19913369	808	46.14	440	100	54.46	145	6	1	357	1	431	4e-130	KOG0319	WD40-repeat-containing subunit of the 18S rRNA processing complex	A	19913369	rna processing and modification;
g739.t1	1358	Hs10834990	848	88.54	794	100	93.63	89	2	49	841	17	809	0	KOG3510	FOG: Immunoglobulin C-2 Type/fibronectin type III domains	T	10834990	signal transduction mechanisms;
g740.t1	911	Hs22062905	665	49.12	399	100	60	142	17	269	643	243	604	3e-84	NA	NA	NA	NA	NA
g741.t1	742	Hs21361981	668	76.95	668	100	100	145	3	32	691	1	667	0	NA	NA	NA	16552616	NA
g742.t1	375	Hs4501885	375	100	375	100	100	0	0	1	375	1	375	0	KOG0676	Actin and related proteins	Z	4501885	cytoskeleton;
g743.t1	490	Hs4507115	493	80.93	493	100	100	91	2	1	490	1	493	0	NA	NA	NA	4507115	NA
g744.t1	843	Hs21536434	488	80	270	96.09	55.33	37	1	336	588	28	297	1e-131	KOG1812	Predicted E3 ubiquitin ligase	O	20453011	posttranslational modification, protein turnover, chaperones;
g745.t1	350	Hs9506745	389	47.69	325	100	83.55	151	4	3	318	12	326	2e-80	KOG3656	FOG: 7 transmembrane receptor	R	9506745	general function prediction only;
g746.t1	729	Hs20539203	757	93.94	759	100	100	14	5	1	729	1	757	0	KOG0940	Ubiquitin protein ligase RSP5/NEDD4	O	20539203	posttranslational modification, protein turnover, chaperones;
g747.t1	499	Hs4504897	529	60.61	490	100	92.63	187	2	10	493	13	502	0	KOG0166	Karyopherin (importin) alpha	U	4504897	intracellular trafficking, secretion, and vesicular transport;
g748.t1	758	Hs5031601	372	87.34	316	100	84.95	37	1	446	758	57	372	0	KOG1523	Actin-related protein Arp2/3 complex, subunit ARPC1/p41-ARC	Z	5031601	cytoskeleton;
g749.t1	739	Hs13357214	502	57.34	518	100	100	195	6	164	677	1	496	0	KOG4197	FOG: PPR repeat	R	13357214	general function prediction only;
g750.t1	406	Hs10337591	432	86.1	410	100	94.91	51	4	1	406	25	432	0	KOG3827	Inward rectifier K+ channel	P	10337591	inorganic ion transport and metabolism;
g751.t1	346	Hs21618351	352	87.83	345	100	98.01	36	2	7	346	9	352	0	KOG0984	Mitogen-activated protein kinase (MAPK) kinase MKK3/MKK6	T	NA	signal transduction mechanisms;
g752.t1	82	Hs22065376	173	97.73	44	100	25.43	1	0	3	46	34	77	3e-23	NA	NA	NA	NA	NA
g753.t1	192	Hs4505901	192	97.08	171	100	89.06	5	0	22	192	22	192	5e-122	NA	NA	NA	4505901	NA
g754.t1	324	Hs20149619	325	70.46	325	100	100	95	1	1	324	1	325	1e-169	KOG1205	Predicted dehydrogenase	Q	20149619	secondary metabolites biosynthesis, transport and catabolism;
g755.t1	81	Hs22065367	525	73.33	45	100	8.57	10	1	1	45	18	60	3e-16	KOG1867	Ubiquitin-specific protease	O	NA	posttranslational modification, protein turnover, chaperones;
g756.t1	363	Hs22065367	525	99.19	246	100	46.86	2	0	118	363	280	525	1e-179	KOG1867	Ubiquitin-specific protease	O	NA	posttranslational modification, protein turnover, chaperones;
g757.t1	176	Hs6912694	293	42.5	80	100	27.3	46	0	9	88	29	108	2e-18	NA	NA	NA	6912694	NA
g758.t1	2507	Hs22065277	1267	63.68	1283	100	100	419	11	1238	2507	19	1267	0	KOG4807	F-actin binding protein, regulates actin cytoskeletal organization	Z	NA	cytoskeleton;
g759.t1	71	Hs22065280	252	72.73	66	100	26.19	18	0	2	67	153	218	1e-31	NA	NA	NA	NA	NA
g760.t1	861	Hs4502975	403	90.53	359	100	89.08	3	1	38	365	1	359	0	KOG2582	COP9 signalosome, subunit CSN3	OT	4502975	posttranslational modification, protein turnover, chaperones; signal transduction mechanisms;
g761.t1	192	Hs9910372	228	85.95	185	100	81.14	26	0	1	185	42	226	2e-118	NA	NA	NA	9910372	NA
g762.t1	120	Hs8922273	146	70.11	87	100	59.59	26	0	34	120	60	146	3e-36	NA	NA	NA	8922273	NA
g763.t1	278	Hs7706359	281	87.19	281	100	100	33	1	1	278	1	281	9e-179	KOG0395	Ras-related GTPase	R	7706359	general function prediction only;
g764.t1	206	Hs6005828	199	66.16	198	100	99.5	67	0	9	206	1	198	1e-83	KOG4142	Phospholipid methyltransferase	I	6005828	lipid transport and metabolism;
g766.t1	1845	Hs13489060	1862	50.16	1930	100	100	667	56	1	1841	1	1724	0	NA	NA	NA	13489060	NA
g767.t1	1217	Hs7242207	1147	57.14	1204	100	100	393	24	63	1216	16	1146	0	KOG2588	Predicted DNA-binding protein	K	7242207	transcription;
g768.t1	507	Hs4885637	492	63.55	513	100	100	160	10	1	507	1	492	0	KOG1087	Cytosolic sorting protein GGA2/TOM1	U	4885637	intracellular trafficking, secretion, and vesicular transport;
g769.t1	399	Hs13775214	225	62.56	203	100	90.22	75	1	1	202	1	203	1e-82	KOG0531	Protein phosphatase 1, regulatory subunit, and related proteins	T	13775214	signal transduction mechanisms;
g770.t1	281	Hs21735485	289	74.74	289	100	100	65	1	1	281	1	289	4e-162	KOG3015	F1-ATP synthase assembly protein	C	NA	energy production and conversion;
g771.t1	225	HsM13129020	217	85.78	225	100	100	24	2	1	225	1	217	4e-140	KOG4635	Vacuolar import and degradation protein	U	13129020	intracellular trafficking, secretion, and vesicular transport;
g772.t1	364	Hs4557537	364	97.25	364	100	100	10	0	1	364	1	364	0	KOG1486	GTP-binding protein DRG2 (ODN superfamily)	T	4557537	signal transduction mechanisms;
g773.t1	3389	Hs7705901	3530	65.11	1350	100	38.24	392	12	1024	2338	1112	2417	0	KOG4229	Myosin VII, myosin IXB and related myosins	N	7705901	cell motility;
g774.t1	374	Hs14775692	378	87.94	340	100	89.95	37	2	37	374	41	378	0	KOG4176	Uncharacterized conserved protein	S	14775692	function unknown
g775.t1	1080	Hs22065300	1062	68.58	1098	100	100	291	12	1	1080	1	1062	0	KOG1983	Tomosyn and related SNARE-interacting proteins	U	NA	intracellular trafficking, secretion, and vesicular transport;
g776.t1	862	Hs4503743	1269	81.62	865	100	68.16	133	2	1	862	428	1269	0	KOG0444	Cytoskeletal regulator Flightless-I (contains leucine-rich and gelsolin repeats)	Z	4503743	cytoskeleton;
g777.t1	417	Hs4503743	1269	91.34	404	100	31.84	35	0	1	404	1	404	0	KOG0444	Cytoskeletal regulator Flightless-I (contains leucine-rich and gelsolin repeats)	Z	4503743	cytoskeleton;
g778.t1	514	Hs21040243	454	53.56	463	100	100	202	4	52	510	1	454	1e-150	NA	NA	NA	21040243	NA
g779.t1	834	Hs10835218	1001	70.56	744	100	74.33	196	7	68	808	222	945	0	KOG1956	DNA topoisomerase III alpha	L	10835218	replication, recombination and repair;
g780.t1	935	Hs21426845	787	70.45	792	100	100	222	6	1	785	1	787	0	NA	NA	NA	20558335	NA
g781.t1	519	Hs20070176	483	82.11	475	100	98.34	85	0	43	517	7	481	0	KOG2467	Glycine/serine hydroxymethyltransferase	E	20070176	amino acid transport and metabolism;
g782.t1	680	Hs4506133	369	96.42	335	100	90.79	12	0	346	680	35	369	0	NA	NA	NA	4506133	NA
g783.t1	1103	Hs9910504	1061	80.76	1024	100	96.51	162	6	29	1033	12	1019	0	KOG1721	FOG: Zn-finger	R	9910504	general function prediction only;
g784.t1	1119	Hs5453778	998	73.75	899	100	90.08	148	10	265	1084	1	890	0	NA	NA	NA	5453778	NA
g785.t1	848	Hs11415040	855	62.03	848	100	99.18	315	5	4	848	12	855	0	KOG3627	Trypsin	E	11415040	amino acid transport and metabolism;
g787.t1	600	Hs7661766	203	86.43	199	99.5	98.03	27	0	76	274	5	203	1e-118	NA	NA	NA	7661766	NA
g788.t1	797	HsM5901890	890	78.69	305	100	34.27	65	0	439	743	586	890	7e-169	KOG3538	Disintegrin metalloproteinases with thrombospondin repeats	O	5901890	posttranslational modification, protein turnover, chaperones;
g789.t1	1200	Hs21265058	950	76.8	931	100	98	188	9	293	1200	25	950	0	KOG3538	Disintegrin metalloproteinases with thrombospondin repeats	O	20481404	posttranslational modification, protein turnover, chaperones;
g790.t1	947	Hs7662026	992	54.47	984	100	99.19	349	20	23	946	47	991	0	NA	NA	NA	7662026	NA
g791.t1	98	Hs7705413	344	89.61	77	100	22.38	8	0	22	98	57	133	1e-45	KOG3510	FOG: Immunoglobulin C-2 Type/fibronectin type III domains	T	7705413	signal transduction mechanisms;
g792.t1	567	Hs20537652	650	70.67	566	100	87.08	133	1	1	566	118	650	0	KOG1047	Bifunctional leukotriene A4 hydrolase/aminopeptidase LTA4H	IOVE	20537652	lipid transport and metabolism; posttranslational modification, protein turnover, chaperones; defense mechanisms; amino acid transport and metabolism;
g793.t1	850	Hs5803074	552	69.45	622	100	100	68	4	281	850	1	552	0	NA	NA	NA	5803074	NA
g794.t1	963	Hs21361659	1041	86.23	1031	100	99.04	63	4	12	963	11	1041	0	KOG2274	Predicted importin 9	UY	15529703	intracellular trafficking, secretion, and vesicular transport; nuclear structure;
g795.t1	1408	Hs19923370	1681	79.87	909	100	54.07	159	6	45	930	205	1112	0	KOG1246	DNA-binding protein jumonji/RBP2/SMCY, contains JmjC domain	R	19923370	general function prediction only;
g796.t1	486	Hs14389309	449	92.19	448	100	99.78	26	1	48	486	2	449	0	KOG1376	Alpha tubulin	Z	14389309	cytoskeleton;
g797.t1	79	Hs19923149	123	75.95	79	100	64.23	16	1	1	79	48	123	4e-39	KOG4113	Guanine nucleotide exchange factor	TU	19923149	signal transduction mechanisms; intracellular trafficking, secretion, and vesicular transport;
g798.t1	565	Hs11056006	568	96.44	562	100	98.94	20	0	4	565	7	568	0	KOG4441	Proteins containing BTB/POZ and Kelch domains, involved in regulatory/signal transduction processes	TR	11056006	signal transduction mechanisms; general function prediction only;
g799.t1	613	Hs20631987	1246	50.14	698	100	56.02	259	6	1	613	553	1246	0	KOG0947	Cytoplasmic exosomal RNA helicase SKI2, DEAD-box superfamily	A	20631987	rna processing and modification;
g800.t1	244	Hs20631987	1246	74.53	212	100	17.01	53	1	33	244	307	517	8e-105	KOG0947	Cytoplasmic exosomal RNA helicase SKI2, DEAD-box superfamily	A	20631987	rna processing and modification;
g801.t1	177	Hs14670268	380	73.64	129	100	33.95	34	0	46	174	244	372	2e-65	NA	NA	NA	14670268	NA
g802.t1	1594	Hs4504379_1	537	56.09	517	97.3	96.28	159	7	28	495	34	531	5e-169	KOG0619	FOG: Leucine rich repeat	R	NA	general function prediction only;
g803.t1	2240	Hs18491010	1997	26.96	1955	100	97.9	1276	58	87	1954	73	1962	1e-175	KOG0791	Protein tyrosine phosphatase, contains fn3 domain	T	18491010	signal transduction mechanisms;
g804.t1	339	Hs18375658	360	73.54	325	100	90.28	86	0	11	335	32	356	7e-176	KOG0789	Protein tyrosine phosphatase	T	18375658	signal transduction mechanisms;
g805.t1	174	Hs20270343	186	97.13	174	100	93.55	5	0	1	174	1	174	7e-125	KOG0075	GTP-binding ADP-ribosylation factor-like protein	R	20270343	general function prediction only;
g806.t1	473	Hs4758310	481	67.85	451	100	93.76	135	8	28	473	36	481	0	KOG3656	FOG: 7 transmembrane receptor	R	4758310	general function prediction only;
g807.t1	1784	7297691	1003	43.35	1008	100	100	407	22	5	970	11	896	0	KOG0244	Kinesin-like protein	Z	7297691	cytoskeleton;
g808.t1	1847	Hs4557401	1873	75.31	1883	100	100	346	13	1	1809	1	1838	0	KOG2301	Voltage-gated Ca2+ channels, alpha1 subunits	PT	4557401	inorganic ion transport and metabolism; signal transduction mechanisms;
g809.t1	313	Hs4505811	313	83.39	307	100	98.08	51	0	1	307	1	307	0	KOG0583	Serine/threonine protein kinase	T	4505811	signal transduction mechanisms;
g810.t1	507	Hs18594431	517	61.88	522	100	100	179	8	1	507	1	517	0	KOG1092	Ypt/Rab-specific GTPase-activating protein GYP1	U	18594431	intracellular trafficking, secretion, and vesicular transport;
g811.t1	1127	Hs20555413	1205	74.53	1213	100	100	215	9	1	1127	1	1205	0	KOG0955	PHD finger protein BR140/LIN-49	R	20555413	general function prediction only;
g812.t1	390	Hs4506085	365	74.87	390	100	100	73	1	1	390	1	365	0	KOG0660	Mitogen-activated protein kinase	T	4506085	signal transduction mechanisms;
g813.t1	354	Hs20986512	360	85.25	339	100	94.17	16	2	1	305	1	339	0	KOG0660	Mitogen-activated protein kinase	T	20986512	signal transduction mechanisms;
g814.t1	612	Hs15834624	654	52.61	287	100	43.88	121	6	271	552	195	471	1e-75	KOG1290	Serine/threonine protein kinase	T	15834624	signal transduction mechanisms;
g815.t1	225	Hs22060106	219	76.17	214	100	97.72	51	0	1	214	1	214	7e-125	KOG4026	Uncharacterized conserved protein	S	20306956	function unknown
g816.t1	116	Hs4502895	112	59.43	106	100	94.64	41	1	5	108	1	106	2e-41	NA	NA	NA	4502895	NA
g817.t1	385	Hs4758384	457	83.52	358	100	78.34	43	1	1	358	1	342	0	KOG0543	FKBP-type peptidyl-prolyl cis-trans isomerase	O	4758384	posttranslational modification, protein turnover, chaperones;
g818.t1	423	Hs6715610	542	59.66	414	100	76.38	145	8	19	423	142	542	1e-159	KOG2502	Tub family proteins	R	6715610	general function prediction only;
g819.t1	482	Hs14165254	435	84.49	445	100	100	46	2	40	482	12	435	0	KOG3841	TEF-1 and related transcription factor, TEAD family	K	14165254	transcription;
g820.t1	405	Hs4507095	423	54.83	321	100	75.89	137	3	1	313	1	321	9e-122	KOG3873	Sphingomyelinase family protein	T	4507095	signal transduction mechanisms;
g821.t1	1418	Hs20127616	1067	56.4	828	100	77.6	320	15	257	1074	7	803	0	KOG1700	Regulatory protein MLP and related LIM proteins	TZ	20127616	signal transduction mechanisms; cytoskeleton;
g823.t1	311	Hs14759464	562	76.92	117	100	20.82	26	1	142	258	11	126	6e-50	KOG0939	E3 ubiquitin-protein ligase/Putative upstream regulatory element binding protein	OK	14759464	posttranslational modification, protein turnover, chaperones; transcription;
g824.t1	1995	Hs20536267	1870	57.66	1984	100	100	693	19	34	1995	12	1870	0	KOG3610	Plexins (functional semaphorin receptors)	T	20536267	signal transduction mechanisms;
g825.t1	230	Hs4502661	328	43.71	151	100	46.04	78	2	41	184	175	325	2e-31	NA	NA	NA	4502661	NA
g827.t1	2118	HsM10834996	2489	30.85	2185	100	87.79	1233	74	69	2061	62	2160	0	NA	NA	NA	10834996	NA
g828.t1	419	Hs21536276	2489	36.15	390	100	15.67	222	12	22	397	1844	2220	8e-65	NA	NA	NA	7512353	NA
g829.t1	275	Hs10835143	381	35.4	161	100	42.26	93	3	93	244	35	193	2e-26	NA	NA	NA	10835143	NA
g830.t1	395	Hs4503027	1033	34.02	341	100	33.01	193	12	26	345	276	605	8e-40	NA	NA	NA	4503027	NA
g831.t1	1159	Hs5453878	505	90.49	431	100	85.35	37	1	20	446	22	452	0	KOG0234	Fructose-6-phosphate 2-kinase/fructose-2,6-biphosphatase	G	5453878	carbohydrate transport and metabolism;
g832.t1	276	Hs18545764	232	81.03	232	100	100	41	2	47	276	2	232	9e-139	KOG3288	OTU-like cysteine protease	TO	18545764	signal transduction mechanisms; posttranslational modification, protein turnover, chaperones;
g833.t1	503	Hs13027608	601	60.74	135	80.52	22.46	42	4	378	503	469	601	8e-34	NA	NA	NA	13027608	NA
g834.t1	648	Hs14739061	764	31.2	359	100	46.99	229	11	18	369	9	356	5e-48	NA	NA	NA	14739061	NA
g835.t1	480	Hs11342674	764	38.12	425	100	55.63	246	8	44	459	147	563	4e-89	NA	NA	NA	11342674	NA
g836.t1	176	Hs11036634	176	40.57	175	100	99.43	104	0	1	175	1	175	2e-35	NA	NA	NA	11036634	NA
g837.t1	169	Hs10835141	178	42.25	142	100	79.78	60	1	28	169	59	178	9e-24	NA	NA	NA	10835141	NA
g838.t1	374	Hs14589904	400	92.38	341	100	85.25	26	0	23	363	49	389	0	KOG0604	MAP kinase-activated protein kinase 2	T	14589904	signal transduction mechanisms;
g839.t1	575	Hs4503429	553	72.74	554	100	100	147	3	25	575	1	553	0	KOG0667	Dual-specificity tyrosine-phosphorylation regulated kinase	R	4503429	general function prediction only;
g840.t1	585	Hs11386191	584	60.27	599	100	100	209	6	1	585	1	584	0	KOG2522	Filamentous baseplate protein Ligatin, contains PUA domain	J	11386191	translation, ribosomal structure and biogenesis;
g841.t1	907	Hs7661946	716	59.86	710	100	99.16	218	4	1	647	1	706	0	KOG4250	TANK binding protein kinase TBK1	T	7661946	signal transduction mechanisms;
g842.t1	1991	Hs22040999	918	84.32	778	100	84.75	71	4	1214	1991	192	918	0	KOG3565	Cdc42-interacting protein CIP4	Z	NA	cytoskeleton;
g843.t1	743	Hs20336300	743	50.07	723	100	97.31	341	9	30	743	32	743	0	KOG0925	mRNA splicing factor ATP-dependent RNA helicase	A	20336300	rna processing and modification;
g844.t1	338	Hs4504641	328	27.18	195	100	59.45	125	4	148	326	131	324	9e-17	NA	NA	NA	4504641	NA
g845.t1	164	Hs11416427	291	78.92	166	100	57.04	31	2	1	164	128	291	1e-89	KOG0488	Transcription factor BarH and related HOX domain proteins	R	11416427	general function prediction only;
g846.t1	206	Hs14249240	247	67.02	188	100	76.11	39	2	12	176	45	232	6e-86	KOG2660	Locus-specific chromosome binding proteins	S	14249240	function unknown
g847.t1	123	Hs6857806	280	42.48	113	100	40.36	46	4	1	100	1	107	1e-10	KOG0488	Transcription factor BarH and related HOX domain proteins	R	6857806	general function prediction only;
g848.t1	493	Hs5803181	543	39.02	123	74.85	22.65	71	2	234	356	367	485	7e-19	KOG0548	Molecular co-chaperone STI1	O	5803181	posttranslational modification, protein turnover, chaperones;
g849.t1	565	Hs20544308	469	50	422	100	89.98	165	2	189	564	44	465	3e-143	KOG0403	Neoplastic transformation suppressor Pdcd4/MA-3, contains MA3 domain	T	20544308	signal transduction mechanisms;
g850.t1	820	Hs5453662	836	49.94	853	100	100	372	15	3	820	4	836	0	KOG2161	Glucosidase I	G	5453662	carbohydrate transport and metabolism;
g852.t1	230	Hs13775202	343	53.15	222	100	64.72	88	5	16	225	111	328	2e-48	NA	NA	NA	13775202	NA
g853.t1	1411	Hs20475709	757	79.6	755	100	99.74	108	3	1	711	1	753	0	KOG0169	Phosphoinositide-specific phospholipase C	T	20475709	signal transduction mechanisms;
g854.t1	900	Hs4505203	750	77.61	719	100	95.87	149	1	76	782	1	719	0	KOG3624	M13 family peptidase	E	4505203	amino acid transport and metabolism;
g855.t1	449	Hs22044561	964	85.79	190	100	19.71	27	0	260	449	775	964	7e-96	KOG0331	ATP-dependent RNA helicase	A	NA	rna processing and modification;
g856.t1	768	Hs18497286	1008	87.73	440	100	43.65	54	0	329	768	569	1008	0	KOG0920	ATP-dependent RNA helicase A	A	18497286	rna processing and modification;
g857.t1	748	Hs21361487	871	78.93	484	100	55.57	50	1	265	748	440	871	0	KOG3523	Putative guanine nucleotide exchange factor TIM	T	16589064	signal transduction mechanisms;
g858.t1	362	Hs4505557	373	83.38	373	100	100	51	2	1	362	1	373	0	NA	NA	NA	4505557	NA
g859.t1	298	Hs10518340	370	93.55	248	100	67.03	15	1	1	247	1	248	7e-173	KOG2494	C3H1-type Zn-finger protein	K	10518340	transcription;
g860.t1	345	Hs14780894	330	61.39	303	100	91.82	117	0	43	345	16	318	2e-126	NA	NA	NA	14780894	NA
g861.t1	403	Hs4557227	399	57.82	403	100	100	166	1	1	403	1	399	3e-179	KOG1515	Arylacetamide deacetylase	V	4557227	defense mechanisms;
g862.t1	1790	Hs18390319	2828	44.9	980	100	34.65	529	3	818	1790	1853	2828	0	KOG0619	FOG: Leucine rich repeat	R	18390319	general function prediction only;
g863.t1	1210	Hs17443156	1309	68.01	697	100	53.25	111	10	201	793	1	689	0	KOG3598	Thyroid hormone receptor-associated protein complex, subunit TRAP230	K	17443156	transcription;
g864.t1	341	Hs12232483	342	72.42	330	100	96.49	89	2	14	341	13	342	2e-167	NA	NA	NA	12232483	NA
g865.t1	384	Hs13194203	333	62.08	327	100	98.2	124	0	55	381	7	333	3e-135	NA	NA	NA	13194203	NA
g866.t1	356	Hs13236506	358	80.45	358	100	100	68	2	1	356	1	358	0	NA	NA	NA	13236506	NA
g867.t1	337	Hs7661848	338	59.76	338	100	100	135	1	1	337	1	338	2e-143	NA	NA	NA	7661848	NA
g868.t1	324	Hs7019401	319	68.24	318	100	99.69	101	0	1	318	1	318	5e-164	NA	NA	NA	7019401	NA
g869.t1	708	Hs16506293	756	78.53	666	100	88.1	86	2	85	700	33	691	0	KOG3598	Thyroid hormone receptor-associated protein complex, subunit TRAP230	K	16506293	transcription;
g870.t1	232	Hs16506281	120	67.27	110	100	91.67	36	0	82	191	6	115	5e-51	NA	NA	NA	16506281	NA
g871.t1	232	Hs22043159	742	68.25	63	81.47	8.49	20	0	156	218	634	696	4e-23	NA	NA	NA	NA	NA
g872.t1	319	Hs19923291	324	90.74	324	100	100	25	1	1	319	1	324	0	KOG3002	Zn finger protein	R	19923291	general function prediction only;
g873.t1	310	Hs22043153	517	44.51	164	100	31.72	90	1	147	310	355	517	3e-39	NA	NA	NA	20809915	NA
g874.t1	317	Hs17486539	335	35.96	292	100	87.16	181	4	7	292	8	299	2e-47	KOG3656	FOG: 7 transmembrane receptor	R	17486539	general function prediction only;
g875.t1	162	Hs7706471	163	74.85	163	100	100	4	1	37	162	1	163	1e-79	KOG3286	Selenoprotein T	R	7706471	general function prediction only;
g876.t1	525	Hs14042941	609	72.65	574	100	94.25	95	5	1	513	25	597	0	KOG2315	Predicted translation initiation factor related to eIF-3a	J	14042941	translation, ribosomal structure and biogenesis;
g877.t1	89	Hs7657552	66	73.03	89	100	100	1	1	1	89	1	66	2e-36	KOG3491	Predicted membrane protein	S	7657552	function unknown
g878.t1	708	Hs7662236	780	61.2	719	100	92.18	237	18	1	702	1	694	0	KOG4797	Transcriptional regulator	K	7662236	transcription;
g880.t1	140	Hs4505751	140	98.57	140	100	100	2	0	1	140	1	140	2e-99	KOG1755	Profilin	Z	4505751	cytoskeleton;
g881.t1	365	Hs6005864	381	83.73	381	100	100	46	2	1	365	1	381	0	KOG4628	Predicted E3 ubiquitin ligase	O	6005864	posttranslational modification, protein turnover, chaperones;
g882.t1	131	Hs13346498	400	79.39	131	100	32.75	17	4	11	131	14	144	7e-62	KOG0940	Ubiquitin protein ligase RSP5/NEDD4	O	13346498	posttranslational modification, protein turnover, chaperones;
g883.t1	951	Hs4557485	1065	50.63	395	100	37.09	155	4	540	928	261	621	6e-125	KOG1263	Multicopper oxidases	Q	4557485	secondary metabolites biosynthesis, transport and catabolism;
g884.t1	440	Hs19923642	1004	51.63	306	100	30.48	142	3	135	439	633	933	3e-99	NA	NA	NA	19923642	NA
g885.t1	332	Hs20127457	350	69.14	350	100	100	90	2	1	332	1	350	0	KOG1950	Glycosyl transferase, family 8 - glycogenin	G	20127457	carbohydrate transport and metabolism;
g886.t1	526	Hs22044254	1126	34.75	446	100	39.61	224	8	91	523	460	851	3e-69	NA	NA	NA	NA	NA
g887.t1	680	Hs22044254	1126	42.55	235	100	20.87	94	5	1	200	876	1104	3e-33	NA	NA	NA	NA	NA
g888.t1	699	Hs15991813	770	62.08	770	100	100	219	4	3	699	1	770	0	KOG3624	M13 family peptidase	E	15991813	amino acid transport and metabolism;
g889.t1	161	Hs22044378	97	84.93	73	100	75.26	8	1	1	73	1	70	2e-34	NA	NA	NA	NA	NA
g890.t1	161	Hs22044378	97	84.93	73	100	75.26	8	1	1	73	1	70	2e-34	NA	NA	NA	NA	NA
g891.t1	149	Hs22044378	97	79.73	74	100	76.29	11	1	1	74	1	70	4e-31	NA	NA	NA	NA	NA
g892.t1	157	Hs22044378	97	79.73	74	100	76.29	15	0	1	74	1	74	2e-36	NA	NA	NA	NA	NA
g893.t1	677	Hs8922665_1	434	89.02	419	100	96.54	44	1	15	431	16	434	0	KOG2201	Pantothenate kinase PanK and related proteins	H	NA	coenzyme transport and metabolism;
g894.t1	1878	Hs14731274	1001	43.58	615	98.24	61.44	315	10	2	587	145	756	5e-158	KOG0169	Phosphoinositide-specific phospholipase C	T	14731274	signal transduction mechanisms;
g895.t1	141	Hs22043164	258	74.44	133	100	51.55	34	0	5	137	125	257	4e-74	KOG0169	Phosphoinositide-specific phospholipase C	T	NA	signal transduction mechanisms;
g896.t1	289	Hs4505715	326	55.86	256	100	78.53	113	0	1	256	1	256	5e-101	KOG0317	Predicted E3 ubiquitin ligase, integral peroxisomal membrane protein	O	4505715	posttranslational modification, protein turnover, chaperones;
g897.t1	131	Hs19923787	206	95.16	62	100	30.1	3	0	58	119	1	62	3e-36	KOG1688	Golgi proteins involved in ER retention (RER)	U	19923787	intracellular trafficking, secretion, and vesicular transport;
g898.t1	364	Hs4506967_2	346	66.11	298	100	86.13	67	2	33	330	22	285	8e-115	NA	NA	NA	NA	NA
g899.t1	328	Hs4506967_1	382	81.7	317	100	82.98	41	3	6	305	8	324	0	NA	NA	NA	NA	NA
g900.t1	129	Hs22044350	195	47.17	53	100	27.18	19	2	4	56	139	182	1e-06	NA	NA	NA	16550361	NA
g901.t1	496	Hs20535816	592	59.88	334	100	56.42	63	3	1	304	1	293	1e-130	NA	NA	NA	20535816	NA
g902.t1	427	Hs4557609	452	85.51	428	100	94.69	61	1	1	427	25	452	0	KOG3643	GABA receptor	T	4557609	signal transduction mechanisms;
g904.t1	899	Hs22044346	105	52.63	76	25.36	72.38	36	0	785	860	1	76	1e-13	NA	NA	NA	NA	NA
g905.t1	240	Hs11055998	340	53.67	341	100	100	56	4	1	240	1	340	3e-109	KOG0286	G-protein beta subunit	R	11055998	general function prediction only;
g906.t1	413	Hs20070326	590	77.17	403	100	68.31	50	3	45	406	179	580	0	KOG2178	Predicted sugar kinase	G	20070326	carbohydrate transport and metabolism;
g908.t1	263	Hs20535830	417	76.73	275	100	65.95	45	2	5	260	3	277	4e-136	KOG1441	Glucose-6-phosphate/phosphate and phosphoenolpyruvate/phosphate antiporter	GE	20535830	carbohydrate transport and metabolism; amino acid transport and metabolism;
g909.t1	340	Hs10835055	795	97.95	146	100	18.36	2	1	7	151	1	146	1e-71	KOG0663	Protein kinase PITSLRE and related kinases	R	10835055	general function prediction only;
g910.t1	341	Hs5902004	390	68.24	255	100	65.38	76	1	46	300	41	290	3e-127	KOG1565	Gelatinase A and related matrix metalloproteases	OW	5902004	posttranslational modification, protein turnover, chaperones; extracellular structures;
g911.t1	959	Hs21264330_1	513	75.61	451	100	87.91	110	0	1	451	59	509	0	KOG4582	Uncharacterized conserved protein, contains ZZ-type Zn-finger	R	NA	general function prediction only;
g912.t1	617	Hs7657138	696	52.23	247	100	35.49	90	1	1	219	1	247	2e-69	NA	NA	NA	7657138	NA
g913.t1	381	Hs7661832	194	98.32	119	93.7	61.34	2	0	263	381	76	194	3e-81	KOG2424	Protein involved in transcription start site selection	K	7661832	transcription;
g914.t1	293	Hs18375520	1818	47.95	342	100	18.81	46	5	10	219	856	1197	3e-34	KOG3544	Collagens (type IV and type XIII), and related proteins	W	18375520	extracellular structures;
g915.t1	97	HsM8922409	674	81.82	55	100	8.16	10	0	28	82	600	654	1e-23	KOG4358	Uncharacterized conserved protein	S	8922409	function unknown
g916.t1	399	Hs20537883	458	79.95	439	100	95.85	24	4	25	399	20	458	0	KOG3545	Olfactomedin and related extracellular matrix glycoproteins	W	20537883	extracellular structures;
g917.t1	271	Hs20537883	458	98.23	226	100	49.34	4	0	46	271	233	458	2e-165	KOG3545	Olfactomedin and related extracellular matrix glycoproteins	W	20537883	extracellular structures;
g918.t1	343	Hs7705413	344	64.68	269	100	78.2	89	3	62	330	69	331	8e-117	KOG3510	FOG: Immunoglobulin C-2 Type/fibronectin type III domains	T	7705413	signal transduction mechanisms;
g919.t1	336	Hs4505505	345	84.54	291	100	84.35	44	1	47	336	55	345	5e-180	KOG3510	FOG: Immunoglobulin C-2 Type/fibronectin type III domains	T	4505505	signal transduction mechanisms;
g921.t1	1289	Hs22063445	828	79.88	825	100	99.64	143	11	383	1189	4	823	0	KOG3510	FOG: Immunoglobulin C-2 Type/fibronectin type III domains	T	NA	signal transduction mechanisms;
g922.t1	316	HsM13899319	310	69	300	100	96.77	83	1	1	290	1	300	6e-141	NA	NA	NA	13899319	NA
g923.t1	1335	Hs20481728	1498	59.79	1313	100	87.65	445	8	1	1238	1	1305	0	KOG0413	Uncharacterized conserved protein related to condensin complex subunit 1	S	20481728	function unknown
g924.t1	336	Hs16418381	336	92.56	336	100	100	25	0	1	336	1	336	0	KOG3063	Membrane coat complex Retromer, subunit VPS26	U	16418381	intracellular trafficking, secretion, and vesicular transport;
g925.t1	213	Hs7661804	225	83.18	107	100	47.56	18	0	73	179	56	162	6e-64	KOG3383	Uncharacterized conserved protein	S	7661804	function unknown
g926.t1	401	Hs7656849	415	82.43	387	100	93.25	63	1	19	400	28	414	0	KOG0140	Medium-chain acyl-CoA dehydrogenase	I	7656849	lipid transport and metabolism;
g927.t1	536	Hs20481746	458	62.54	347	100	75.76	126	2	181	525	9	353	2e-141	KOG0496	Beta-galactosidase	G	20481746	carbohydrate transport and metabolism;
g928.t1	127	Hs16905510	334	95.28	127	100	38.02	6	0	1	127	208	334	3e-84	NA	NA	NA	16905510	NA
g932.t1	562	Hs20127158_2	380	81.03	348	100	91.58	56	5	224	562	1	347	8e-167	KOG1721	FOG: Zn-finger	R	NA	general function prediction only;
g933.t1	351	Hs15314776	425	72.51	171	100	40.24	47	0	14	184	15	185	6e-88	NA	NA	NA	15314776	NA
g934.t1	283	Hs15529980	321	45.35	269	100	83.8	115	6	10	278	43	279	2e-52	KOG0531	Protein phosphatase 1, regulatory subunit, and related proteins	T	15529980	signal transduction mechanisms;
g935.t1	242	Hs21699080	261	55.41	222	100	85.06	84	1	13	219	18	239	2e-78	KOG4241	Mitochondrial ribosomal protein L10	J	16198456	translation, ribosomal structure and biogenesis;
g936.t1	763	Hs22035614	842	61.62	839	100	99.64	217	14	20	763	14	842	0	KOG1737	Oxysterol-binding protein	I	20139132	lipid transport and metabolism;
g937.t1	217	Hs11321609	686	37.44	227	100	33.09	103	12	22	215	463	683	4e-16	KOG3585	TBX2 and related T-box transcription factors	K	11321609	transcription;
g938.t1	1128	Hs19923142	876	97.57	577	100	65.87	14	0	63	639	300	876	0	KOG1241	Karyopherin (importin) beta 1	YU	19923142	nuclear structure; intracellular trafficking, secretion, and vesicular transport;
g939.t1	828	Hs15451907	875	88.46	832	100	95.09	69	1	21	825	42	873	0	KOG1046	Puromycin-sensitive aminopeptidase and related aminopeptidases	EO	15451907	amino acid transport and metabolism; posttranslational modification, protein turnover, chaperones;
g940.t1	289	Hs21735612	306	55.14	292	100	95.42	117	3	1	281	1	289	5e-111	KOG4599	Putative mitochondrial/chloroplast ribosomal protein L45	J	NA	translation, ribosomal structure and biogenesis;
g941.t1	413	Hs22054841	639	41.8	256	100	40.06	138	6	53	300	84	336	1e-52	NA	NA	NA	NA	NA
g942.t1	323	HsM4757992	535	54.05	111	100	20.75	49	2	160	270	370	478	1e-28	KOG4566	Cytokine-inducible SH2 protein	T	4757992	signal transduction mechanisms;
g943.t1	1272	Hs14776681	246	71.11	225	53.07	91.46	55	4	709	925	1	223	1e-97	KOG4407	Predicted Rho GTPase-activating protein	R	14776681	general function prediction only;
g945.t1	635	Hs22054834	387	37.24	290	100	74.94	155	9	201	473	38	317	1e-40	NA	NA	NA	NA	NA
g946.t1	729	Hs18586677	379	40.11	187	76.95	49.34	63	4	542	728	241	378	2e-27	NA	NA	NA	18586677	NA
g947.t1	1042	Hs5174577	1093	60.24	1094	100	100	335	22	1	1024	4	1067	0	NA	NA	NA	5174577	NA
g948.t1	514	Hs6005964	344	76.06	284	100	82.56	60	5	231	511	39	317	5e-140	KOG2660	Locus-specific chromosome binding proteins	S	6005964	function unknown
g949.t1	486	Hs21361397	632	47.12	295	100	46.68	143	5	181	468	292	580	2e-86	NA	NA	NA	12053101	NA
g950.t1	423	Hs11761617	399	69.67	389	100	97.49	109	3	3	386	2	386	0	KOG1460	GDP-mannose pyrophosphorylase	GMO	11761617	carbohydrate transport and metabolism; cell wall/membrane/envelope biogenesis; posttranslational modification, protein turnover, chaperones;
g951.t1	3366	CE08028_2	6284	24.91	1100	98.04	17.5	639	36	668	1645	5247	6281	3e-63	KOG4475	FOG: Immunoglobin and related proteins	RP	NA	general function prediction only; inorganic ion transport and metabolism;
g952.t1	193	Hs16950611	1914	33.67	98	100	5.12	56	2	47	136	616	712	3e-10	KOG0613	Projectin/twitchin and related proteins	Z	16950611	cytoskeleton;
g953.t1	464	Hs14733989	470	85.23	474	100	100	56	6	1	464	1	470	0	NA	NA	NA	14733989	NA
g954.t1	457	Hs6912248	475	70.87	460	100	96.84	82	4	2	457	64	475	0	KOG2596	Aminopeptidase I zinc metalloprotease (M18)	E	6912248	amino acid transport and metabolism;
g955.t1	780	Hs4506321	979	75.68	514	100	52.5	80	4	309	780	469	979	0	NA	NA	NA	4506321	NA
g956.t1	282	Hs5921581	351	66.2	284	100	80.91	83	7	1	280	1	275	3e-109	KOG0714	Molecular chaperone (DnaJ superfamily)	O	5921581	posttranslational modification, protein turnover, chaperones;
g957.t1	324	Hs17445015	305	69.33	225	100	73.77	68	1	1	225	1	224	2e-113	KOG2345	Serine/threonine protein kinase/TGF-beta stimulated factor	KIT	17445015	transcription; lipid transport and metabolism; signal transduction mechanisms;
g958.t1	695	Hs10834966	677	56.13	652	100	96.31	239	7	57	689	27	650	0	KOG0496	Beta-galactosidase	G	10834966	carbohydrate transport and metabolism;
g959.t1	588	Hs8922413	342	39.32	117	59.69	34.21	57	2	1	112	72	179	3e-15	KOG2505	Ankyrin repeat protein	R	8922413	general function prediction only;
g960.t1	1014	Hs13129082	446	85.68	433	100	97.09	55	1	111	543	1	426	0	KOG2173	Integral membrane protein	R	13129082	general function prediction only;
g961.t1	668	Hs9955963	842	76.27	552	100	65.56	127	1	110	661	290	837	0	KOG0056	Heavy metal exporter HMT1, ABC superfamily	P	9955963	inorganic ion transport and metabolism;
g962.t1	760	Hs20270357	257	64.32	241	95.13	93.77	55	4	547	759	19	256	1e-96	KOG3183	Predicted Zn-finger protein	R	20270357	general function prediction only;
g963.t1	438	Hs20149623	410	54.87	452	100	100	146	14	1	437	1	409	6e-139	KOG1674	Cyclin	R	20149623	general function prediction only;
g964.t1	702	Hs13376142	299	47.74	287	100	95.99	130	6	434	702	15	299	7e-67	NA	NA	NA	13376142	NA
g965.t1	434	Hs4506939	462	55.75	461	100	99.78	122	8	24	429	24	457	8e-156	KOG3638	Sonic hedgehog and related proteins	T	4506939	signal transduction mechanisms;
g966.t1	151	Hs5031747	401	92.75	69	100	17.21	5	0	1	69	239	307	9e-39	KOG0489	Transcription factor zerknullt and related HOX domain proteins	R	5031747	general function prediction only;
g967.t1	1669	Hs20537795	103	63.53	85	15.28	82.52	31	0	947	1031	2	86	4e-27	NA	NA	NA	20537795	NA
g968.t1	196	Hs7019357	197	65.76	184	100	93.4	62	1	14	196	14	197	5e-94	NA	NA	NA	7019357	NA
g969.t1	212	Hs8923789	238	65.42	240	100	100	53	5	1	212	1	238	7e-102	KOG3806	Predicted transcription factor	K	8923789	transcription;
g970.t1	293	Hs4502739	367	63.86	285	100	77.66	62	7	1	250	1	279	2e-92	KOG3932	CDK5 kinase activator p35/Nck5a	D	4502739	cell cycle control, cell division, chromosome partitioning;
g971.t1	388	Hs16936520	417	80.42	383	100	91.85	62	3	18	388	36	417	0	NA	NA	NA	16936520	NA
g972.t1	353	Hs16507239	365	72.54	346	100	94.79	84	1	19	353	20	365	0	NA	NA	NA	16507239	NA
g973.t1	464	Hs4503211	531	56.98	451	100	84.93	184	5	18	460	81	529	0	KOG0159	Cytochrome P450 CYP11/CYP12/CYP24/CYP27 subfamilies	Q	4503211	secondary metabolites biosynthesis, transport and catabolism;
g974.t1	2557	Hs18552621	1315	50.6	1338	100	100	571	16	1	1301	1	1285	0	KOG0597	Serine-threonine protein kinase FUSED	R	18552621	general function prediction only;
g975.t1	505	Hs11967989	439	51.24	482	100	100	172	14	12	485	13	439	4e-131	KOG4445	Uncharacterized conserved protein, contains RWD domain	S	11967989	function unknown
g976.t1	365	Hs4757852	419	72.49	389	100	92.84	81	1	1	363	29	417	0	KOG0743	AAA+-type ATPase	O	4757852	posttranslational modification, protein turnover, chaperones;
g977.t1	1975	Hs4827063	1687	56.24	1723	100	100	543	35	301	1951	88	1671	0	KOG1721	FOG: Zn-finger	R	4827063	general function prediction only;
g978.t1	438	Hs19115964	789	52.39	418	100	52.98	148	3	59	429	373	786	5e-144	KOG0169	Phosphoinositide-specific phospholipase C	T	19115964	signal transduction mechanisms;
g979.t1	738	Hs22045513	907	77.33	547	100	60.31	93	5	173	696	271	809	0	KOG1868	Ubiquitin C-terminal hydrolase	O	NA	posttranslational modification, protein turnover, chaperones;
g980.t1	826	Hs6005944	827	71.7	827	100	100	233	1	1	826	1	827	0	NA	NA	NA	6005944	NA
g981.t1	899	Hs14733520	550	76.25	459	100	83.45	109	0	133	591	33	491	0	KOG1291	Mn2+ and Fe2+ transporters of the NRAMP family	P	14733520	inorganic ion transport and metabolism;
g982.t1	318	Hs21703352	361	61.83	317	100	87.81	121	0	1	317	44	360	2e-140	KOG0813	Glyoxylase	R	12804161	general function prediction only;
g983.t1	311	Hs11545898	311	69.84	315	100	100	82	3	1	309	1	308	1e-141	KOG2322	N-methyl-D-aspartate receptor glutamate-binding subunit	T	11545898	signal transduction mechanisms;
g984.t1	117	Hs21703348	142	49.54	109	100	76.76	49	3	8	114	21	125	6e-29	NA	NA	NA	15808969	NA
g985.t1	423	Hs4557229	452	79.81	416	100	92.04	82	1	10	423	37	452	0	KOG0296	Angio-associated migratory cell protein (contains WD40 repeats)	S	4557229	function unknown
g986.t1	994	Hs19923140	793	77.72	763	100	96.22	124	6	1	718	1	762	0	KOG4280	Kinesin-like protein	Z	19923140	cytoskeleton;
g987.t1	200	Hs7705849	200	98.5	200	100	100	3	0	1	200	1	200	3e-145	KOG0078	GTP-binding protein SEC4, small G protein superfamily, and related Ras family GTP-binding proteins	TU	7705849	signal transduction mechanisms; intracellular trafficking, secretion, and vesicular transport;
g988.t1	781	Hs12232415	875	44.51	892	100	100	358	24	4	781	7	875	0	NA	NA	NA	12232415	NA
g989.t1	704	Hs20127408	763	70.74	752	100	98.56	156	4	10	704	19	763	0	KOG1683	Hydroxyacyl-CoA dehydrogenase/enoyl-CoA hydratase	I	20127408	lipid transport and metabolism;
g990.t1	255	Hs4504327	474	70.48	210	100	44.3	47	1	30	224	2	211	2e-103	KOG1392	Acetyl-CoA acetyltransferase	I	4504327	lipid transport and metabolism;
g991.t1	308	Hs4758248	346	74.92	303	100	87.57	68	2	14	308	44	346	2e-162	KOG3858	Ephrin, ligand for Eph receptor tyrosine kinase	T	4758248	signal transduction mechanisms;
g993.t1	662	Hs11056008_2	374	65.05	309	100	82.62	107	1	333	640	1	309	1e-135	KOG2087	Glycoprotein hormone receptor	T	NA	signal transduction mechanisms;
g994.t1	1106	Hs16445031	995	49.26	1086	100	100	416	25	65	1106	1	995	0	KOG2200	Tumour suppressor protein p122-RhoGAP/DLC1	T	16445031	signal transduction mechanisms;
g995.t1	219	7295714	218	58.45	207	100	94.95	85	1	10	215	10	216	2e-88	KOG2946	Uncharacterized conserved protein	S	20129221	function unknown
g996.t1	678	Hs4505507	802	70.97	775	100	96.63	128	6	1	678	1	775	0	KOG1451	Oligophrenin-1 and related Rho GTPase-activating proteins	T	4505507	signal transduction mechanisms;
g997.t1	427	HsM4557331	919	89.5	381	100	41.46	40	0	47	427	539	919	0	KOG3575	FOG: Hormone receptors	T	4557331	signal transduction mechanisms;
g998.t1	322	Hs21322252	920	29.63	378	100	41.09	126	20	80	322	167	539	4e-17	KOG3575	FOG: Hormone receptors	T	20549456	signal transduction mechanisms;
g999.t1	535	Hs11140823	297	62.21	172	96.45	57.91	65	0	32	203	1	172	3e-74	NA	NA	NA	11140823	NA
g1000.t1	493	Hs7705385	423	62.9	372	100	87.94	138	0	122	493	42	413	3e-161	KOG3656	FOG: 7 transmembrane receptor	R	7705385	general function prediction only;
g1001.t1	419	Hs7705385	423	61.44	402	100	95.04	148	3	18	416	23	420	6e-164	KOG3656	FOG: 7 transmembrane receptor	R	7705385	general function prediction only;
g1002.t1	1116	Hs21166385	1158	63.83	1103	100	95.25	391	6	17	1113	58	1158	0	KOG1263	Multicopper oxidases	Q	12830539	secondary metabolites biosynthesis, transport and catabolism;
g1003.t1	529	Hs4758568	536	37.95	469	100	87.5	232	8	16	440	7	460	3e-93	KOG0627	Heat shock transcription factor	K	4758568	transcription;
g1004.t1	376	Hs6005958	399	32.3	291	100	72.93	170	7	29	294	29	317	5e-46	NA	NA	NA	6005958	NA
g1006.t1	1098	Hs22065906	975	39.89	564	100	57.85	278	13	188	705	21	569	4e-107	KOG4724	Predicted Rho GTPase-activating protein	T	NA	signal transduction mechanisms;
g1007.t1	832	Hs4505257	577	71.01	621	100	100	75	7	1	560	1	577	0	KOG3529	Radixin, moesin and related proteins of the ERM family	R	4505257	general function prediction only;
g1008.t1	564	Hs13654270	734	46.76	278	100	37.87	119	4	29	277	42	319	1e-68	KOG2425	Nuclear protein involved in cell morphogenesis and cell surface growth	R	13654270	general function prediction only;
g1009.t1	683	Hs17461153	849	78.69	474	100	55.83	99	2	211	683	377	849	0	KOG3777	Uncharacterized conserved protein	S	17461153	function unknown
g1010.t1	330	Hs8923720	224	97.76	134	100	59.82	3	0	1	134	1	134	4e-85	KOG4451	Uncharacterized conserved protein (tumor-associated antigen HCA127 in humans)	S	8923720	function unknown
g1011.t1	149	ECU07g1310	135	34.41	93	100	68.89	60	1	18	110	15	106	9e-13	NA	NA	NA	19074554	NA
g1012.t1	425	Hs4502333	424	60.58	411	100	96.93	143	3	24	422	18	421	3e-164	KOG3656	FOG: 7 transmembrane receptor	R	4502333	general function prediction only;
g1014.t1	344	Hs4503145	396	72.09	344	100	86.87	96	0	1	344	53	396	0	KOG1339	Aspartyl protease	O	4503145	posttranslational modification, protein turnover, chaperones;
g1015.t1	1356	Hs20336288	887	68.65	791	100	89.18	221	5	218	996	1	776	0	KOG0236	Sulfate/bicarbonate/oxalate exchanger SAT-1 and related transporters (SLC26 family)	P	20336288	inorganic ion transport and metabolism;
g1016.t1	570	Hs14149819	490	59.11	516	100	100	153	6	55	570	33	490	0	KOG3788	Predicted divalent cation transporter	P	14149819	inorganic ion transport and metabolism;
g1017.t1	462	Hs4506375	203	85.03	167	100	82.27	25	0	1	167	1	167	6e-108	NA	NA	NA	4506375	NA
g1018.t1	569	Hs14916437	553	67.84	569	100	100	151	8	6	568	10	552	0	KOG0637	Sucrose transporter and related proteins	G	14916437	carbohydrate transport and metabolism;
g1019.t1	759	Hs4503557	431	75.5	449	100	100	91	5	312	759	1	431	0	KOG3806	Predicted transcription factor	K	4503557	transcription;
g1020.t1	615	Hs22044039	289	71.58	292	100	100	80	1	324	615	1	289	2e-132	NA	NA	NA	NA	NA
g1021.t1	482	Hs16160923	472	79.84	491	100	100	68	4	1	482	4	472	0	KOG0594	Protein kinase PCTAIRE and related kinases	R	16160923	general function prediction only;
g1022.t1	308	Hs5902122	2390	58.09	303	100	12.68	125	1	8	308	591	893	3e-97	NA	NA	NA	5902122	NA
g1024.t1	356	Hs8922640	350	84.33	351	100	100	54	1	6	356	1	350	0	KOG1072	FOG: Kelch repeat	R	8922640	general function prediction only;
g1025.t1	619	Hs13569922	628	63.09	634	100	100	179	12	1	619	35	628	0	NA	NA	NA	13569922	NA
g1026.t1	685	Hs14724805_2	522	87.02	524	100	100	64	3	164	685	1	522	0	KOG3850	Predicted membrane protein	S	NA	function unknown
g1027.t1	1449	Hs4826970	538	93.71	525	100	97.58	32	1	681	1205	7	530	0	KOG1273	WD40 repeat protein	R	4826970	general function prediction only;
g1028.t1	1036	Hs4827022	1040	76.01	1017	100	97.79	243	1	20	1036	25	1040	0	KOG3513	Neural cell adhesion molecule L1	T	4827022	signal transduction mechanisms;
g1029.t1	1088	Hs22044028	1071	60.96	1127	100	100	276	18	10	1088	61	1071	0	KOG3513	Neural cell adhesion molecule L1	T	NA	signal transduction mechanisms;
g1030.t1	696	Hs5453656	713	68.52	683	100	95.79	196	7	19	683	20	701	0	KOG0619	FOG: Leucine rich repeat	R	5453656	general function prediction only;
g1031.t1	423	Hs4505139	490	50.92	491	100	100	145	8	28	423	1	490	2e-153	NA	NA	NA	4505139	NA
g1032.t1	431	Hs15451926	1634	64.22	450	100	27.54	127	7	1	430	1	436	2e-160	KOG0905	Phosphoinositide 3-kinase	T	15451926	signal transduction mechanisms;
g1033.t1	202	Hs13569866	551	94.21	190	100	34.48	11	0	1	190	1	190	5e-133	KOG2177	Predicted E3 ubiquitin ligase	O	13569866	posttranslational modification, protein turnover, chaperones;
g1034.t1	661	Hs19923479	484	71.15	461	100	95.25	46	6	205	661	107	484	0	NA	NA	NA	19923479	NA
g1035.t1	251	Hs5031569	376	89.96	249	100	66.22	12	3	1	238	1	247	4e-161	KOG0676	Actin and related proteins	Z	5031569	cytoskeleton;
g1036.t1	505	Hs13376156	246	75.61	246	100	100	53	2	267	505	1	246	7e-119	NA	NA	NA	13376156	NA
g1038.t1	906	Hs8922481	498	48.04	102	33.77	20.48	50	1	695	793	2	103	1e-20	NA	NA	NA	8922481	NA
g1039.t1	884	Hs5454050	862	39.1	688	100	79.81	343	15	1	673	3	629	2e-150	KOG3611	Semaphorins	T	5454050	signal transduction mechanisms;
g1040.t1	127	Hs14149762	197	53.79	132	100	67.01	38	1	1	109	1	132	3e-40	KOG3445	Mitochondrial/chloroplast ribosomal protein 36a	J	14149762	translation, ribosomal structure and biogenesis;
g1041.t1	668	Hs11141909	506	77.55	481	100	95.06	108	0	185	665	2	482	0	NA	NA	NA	11141909	NA
g1042.t1	673	Hs17472155	644	51	700	100	100	226	20	35	673	1	644	2e-150	NA	NA	NA	17472155	NA
g1043.t1	863	Hs13376349	517	67.97	459	100	88.78	137	3	15	473	28	476	0	KOG3528	FOG: PDZ domain	S	13376349	function unknown
g1044.t1	322	Hs13569946	321	77.67	318	100	99.07	71	0	5	322	4	321	0	KOG3767	Sideroflexin	R	13569946	general function prediction only;
g1045.t1	296	Hs19923632	304	77.14	245	100	80.59	55	1	33	276	37	281	3e-135	NA	NA	NA	19923632	NA
g1046.t1	234	Hs5031757	330	62.86	245	100	74.24	56	5	1	211	1	244	9e-85	KOG0488	Transcription factor BarH and related HOX domain proteins	R	5031757	general function prediction only;
g1047.t1	205	Hs6857806	280	74.43	176	100	62.86	28	5	1	168	1	167	3e-77	KOG0488	Transcription factor BarH and related HOX domain proteins	R	6857806	general function prediction only;
g1049.t1	187	Hs10863937	316	91.07	56	89.84	17.72	5	0	1	56	70	125	5e-30	KOG2716	Polymerase delta-interacting protein PDIP1 and related proteins, contain BTB/POZ domain	P	10863937	inorganic ion transport and metabolism;
g1050.t1	86	Hs18587605	148	77.46	71	100	47.97	16	0	1	71	1	71	3e-32	NA	NA	NA	18587605	NA
g1051.t1	307	Hs10863937	316	96.38	138	100	43.67	5	0	170	307	173	310	3e-90	KOG2716	Polymerase delta-interacting protein PDIP1 and related proteins, contain BTB/POZ domain	P	10863937	inorganic ion transport and metabolism;
g1052.t1	894	Hs14770789	1006	57.68	879	100	87.38	223	14	1	798	1	811	0	NA	NA	NA	14770789	NA
g1053.t1	547	Hs9945318	582	62.44	591	100	100	169	14	1	547	1	582	0	KOG2483	Upstream transcription factor 2/L-myc-2 protein	K	9945318	transcription;
g1054.t1	446	Hs4557741	410	90.73	399	100	97.32	3	1	82	446	12	410	0	KOG0295	WD40 repeat-containing protein	S	4557741	function unknown
g1055.t1	1257	Hs22062896	1131	81.31	1006	100	88.95	136	5	297	1257	123	1121	0	KOG1839	Uncharacterized protein CLU1/cluA/TIF31 involved in mitochondrial morphology/distribution, also found associated with eIF-3	R	NA	general function prediction only;
g1056.t1	243	Hs13376725	331	35.93	167	100	50.45	82	6	34	177	83	247	5e-19	NA	NA	NA	13376725	NA
g1057.t1	86	Hs18588362	336	75.51	49	100	14.58	8	1	8	56	117	161	2e-15	NA	NA	NA	18588362	NA
g1058.t1	68	Hs18588364	525	92.31	39	100	7.43	3	0	18	56	42	80	1e-17	NA	NA	NA	18588364	NA
g1059.t1	702	Hs4506415	663	50.17	606	100	91.4	256	9	75	650	22	611	5e-180	KOG3686	Rap1-GTPase-activating protein (Rap1GAP)	T	4506415	signal transduction mechanisms;
g1060.t1	476	Hs22064546	575	64.72	343	100	59.65	104	6	138	476	246	575	3e-146	KOG4157	beta-1,6-N-acetylglucosaminyltransferase, contains WSC domain	GO	NA	carbohydrate transport and metabolism; posttranslational modification, protein turnover, chaperones;
g1061.t1	251	Hs8923795	317	40.34	176	100	55.52	88	2	12	185	12	172	5e-37	NA	NA	NA	8923795	NA
g1062.t1	378	Hs4506979	592	50.45	224	100	37.84	93	7	16	229	57	272	2e-56	KOG1281	Na+/dicarboxylate, Na+/tricarboxylate and phosphate transporters	P	4506979	inorganic ion transport and metabolism;
g1063.t1	124	Hs7705592	131	96.3	108	100	82.44	4	0	1	108	7	114	4e-74	KOG4086	Transcriptional regulator SOH1	KL	7705592	transcription; replication, recombination and repair;
g1064.t1	122	Hs14249348	123	63.33	120	100	97.56	44	0	3	122	4	123	2e-53	KOG3425	Uncharacterized conserved protein	S	14249348	function unknown
g1065.t1	1471	Hs13654296	974	63.88	958	100	98.36	186	9	673	1471	18	974	0	NA	NA	NA	13654296	NA
g1066.t1	380	Hs22064590	496	64.91	342	100	68.95	115	2	1	338	46	386	8e-155	KOG1947	Leucine rich repeat proteins, some proteins contain F-box	R	NA	general function prediction only;
g1067.t1	422	Hs16753231	418	62.95	413	100	98.8	141	1	9	421	1	401	0	KOG2685	Cystoskeletal protein Tektin	Z	16753231	cytoskeleton;
g1068.t1	411	Hs20560819	462	80.43	92	67.15	19.91	18	0	320	411	371	462	6e-50	KOG4678	FOG: Calponin homology domain	R	20560819	general function prediction only;
g1069.t1	154	Hs7706541_1	755	56.44	101	100	13.38	41	1	28	125	526	626	8e-36	KOG1132	Helicase of the DEAD superfamily	L	NA	replication, recombination and repair;
g1070.t1	185	Hs22066125	199	56.44	101	100	50.75	42	1	51	149	15	115	3e-32	KOG0384	Chromodomain-helicase DNA-binding protein	K	NA	transcription;
g1071.t1	185	Hs18104962	585	88.03	117	100	20	11	1	35	148	239	355	3e-63	KOG1840	Kinesin light chain	Z	18104962	cytoskeleton;
g1072.t1	478	Hs4505997	605	78.5	428	100	70.74	74	3	1	412	1	426	0	KOG0698	Serine/threonine protein phosphatase	T	4505997	signal transduction mechanisms;
g1073.t1	651	Hs8923131	412	91.22	296	100	71.84	17	1	323	618	2	288	2e-178	NA	NA	NA	8923131	NA
g1074.t1	160	Hs8923131	412	74.63	134	100	32.52	12	1	49	160	279	412	8e-53	NA	NA	NA	8923131	NA
g1075.t1	693	Hs18104954	702	59.77	599	100	85.33	155	15	163	693	122	702	0	KOG3585	TBX2 and related T-box transcription factors	K	18104954	transcription;
g1076.t1	2583	Hs22068624	1677	87.41	1636	100	97.56	195	4	697	2321	1	1636	0	NA	NA	NA	NA	NA
g1077.t1	1204	Hs7669504	1319	52.54	1045	100	79.23	313	38	307	1204	311	1319	0	NA	NA	NA	7669504	NA
g1080.t1	197	Hs4503059	196	66.33	196	100	100	66	0	2	197	1	196	1e-92	NA	NA	NA	4503059	NA
g1081.t1	238	Hs4503061	252	70.28	212	100	84.13	61	1	21	230	32	243	1e-111	NA	NA	NA	4503061	NA
g1082.t1	428	Hs4507667	377	82.97	364	100	96.55	60	1	1	362	5	368	0	NA	NA	NA	4507667	NA
g1083.t1	827	Hs8393259	837	89.25	837	100	100	80	3	1	827	1	837	0	KOG2184	Tuftelin-interacting protein TIP39, contains G-patch domain	A	8393259	rna processing and modification;
g1084.t1	177	Hs18593894	339	65.64	163	100	48.08	56	0	4	166	171	333	1e-76	KOG3131	Uncharacterized conserved protein	S	18593894	function unknown
g1085.t1	710	Hs21361778	708	64.58	240	100	33.9	84	1	45	283	40	279	1e-95	NA	NA	NA	19584556	NA
g1086.t1	343	Hs10092629	343	88.05	343	100	100	41	0	1	343	1	343	0	KOG3696	Aspartyl beta-hydroxylase	O	10092629	posttranslational modification, protein turnover, chaperones;
g1087.t1	552	Hs10863915	716	84.22	393	100	54.89	62	0	2	394	251	643	0	NA	NA	NA	10863915	NA
g1088.t1	287	Hs10863915	716	77.88	208	100	29.05	46	0	64	271	16	223	3e-108	NA	NA	NA	10863915	NA
g1089.t1	2765	Hs20373153	2567	53.73	2090	100	81.42	825	26	798	2764	497	2567	0	KOG0161	Myosin class II heavy chain	Z	20373153	cytoskeleton;
g1090.t1	205	Hs4503063	205	82.93	205	100	100	35	0	1	205	1	205	3e-129	NA	NA	NA	4503063	NA
g1091.t1	626	Hs4758074	211	77.54	187	89.62	88.63	42	0	440	626	25	211	5e-108	NA	NA	NA	4758074	NA
g1092.t1	381	Hs22042261	498	98.13	107	84.25	21.49	2	0	99	205	209	315	3e-47	NA	NA	NA	18490343	NA
g1093.t1	142	Hs22043135_2	1880	31.25	112	100	5.96	72	2	29	138	1226	1334	4e-06	KOG3597	Proteoglycan	R	NA	general function prediction only;
g1094.t1	247	Hs18491008	502	40.65	155	100	30.88	86	3	2	151	21	174	1e-36	KOG0156	Cytochrome P450 CYP2 subfamily	Q	18491008	secondary metabolites biosynthesis, transport and catabolism;
g1095.t1	631	Hs16306496	529	98.64	440	100	83.18	6	0	146	585	15	454	0	KOG0281	Beta-TrCP (transducin repeats containing)/Slimb proteins	S	16306496	function unknown
g1096.t1	471	Hs4759034	437	92.78	471	100	100	0	1	1	471	1	437	0	KOG0688	Peptide chain release factor 1 (eRF1)	J	4759034	translation, ribosomal structure and biogenesis;
g1097.t1	658	HsM4758570	679	94.69	584	100	86.01	31	0	43	626	77	660	0	KOG0102	Molecular chaperones mortalin/PBP74/GRP75, HSP70 superfamily	O	4758570	posttranslational modification, protein turnover, chaperones;
g1098.t1	316	Hs14720963	906	85.03	354	100	39.07	12	2	1	313	1	354	0	NA	NA	NA	14720963	NA
g1099.t1	446	Hs7662102	516	90.44	387	100	75	37	0	60	446	130	516	0	KOG0619	FOG: Leucine rich repeat	R	7662102	general function prediction only;
g1100.t1	595	Hs14720963	906	94.65	579	100	63.91	4	1	17	595	355	906	0	NA	NA	NA	14720963	NA
g1101.t1	379	Hs11968009	461	64.15	318	100	68.98	112	1	63	378	143	460	7e-140	KOG2160	Armadillo/beta-catenin-like repeat-containing protein	O	11968009	posttranslational modification, protein turnover, chaperones;
g1103.t1	72	Hs11968009	461	51.06	47	100	10.2	23	0	24	70	36	82	1e-07	KOG2160	Armadillo/beta-catenin-like repeat-containing protein	O	11968009	posttranslational modification, protein turnover, chaperones;
g1105.t1	891	Hs21626466	847	69.63	810	100	95.63	146	17	29	810	94	831	0	NA	NA	NA	14720912	NA
g1106.t1	481	Hs20539594	602	68.43	434	100	72.09	111	1	48	481	195	602	0	KOG1292	Xanthine/uracil transporters	F	20539594	nucleotide transport and metabolism;
g1108.t1	1423	Hs22046884	818	44.44	90	18.97	11	44	2	1263	1350	684	769	1e-09	NA	NA	NA	NA	NA
g1109.t1	296	Hs22046868	317	75.59	295	100	93.06	71	1	2	296	24	317	5e-147	KOG0714	Molecular chaperone (DnaJ superfamily)	O	NA	posttranslational modification, protein turnover, chaperones;
g1112.t1	1105	Hs7706113	1184	52.75	1145	100	96.71	449	17	29	1099	23	1149	0	KOG3594	FOG: Cadherin repeats	S	7706113	function unknown
g1113.t1	342	Hs7661940	515	44.35	363	100	70.49	165	9	1	331	73	430	1e-78	KOG1550	Extracellular protein SEL-1 and related proteins	MOT	7661940	cell wall/membrane/envelope biogenesis; posttranslational modification, protein turnover, chaperones; signal transduction mechanisms;
g1116.t1	1225	Hs14589924	1203	83.15	1181	100	98.17	183	5	49	1225	35	1203	0	NA	NA	NA	14589924	NA
g1117.t1	626	Hs11055996	711	46.84	711	100	100	293	5	1	626	1	711	0	NA	NA	NA	11055996	NA
g1118.t1	316	Hs4505105	325	36.81	326	100	100	193	5	1	316	1	323	2e-65	NA	NA	NA	4505105	NA
g1119.t1	328	Hs4505105	325	34.23	298	100	91.69	171	9	42	326	38	323	5e-40	NA	NA	NA	4505105	NA
g1120.t1	298	Hs4505105	325	38.95	267	100	82.15	154	4	18	278	42	305	2e-53	NA	NA	NA	4505105	NA
g1121.t1	180	Hs9506667	211	54.1	122	100	57.82	39	2	7	128	8	112	1e-38	KOG0393	Ras-related small GTPase, Rho type	R	9506667	general function prediction only;
g1122.t1	1200	Hs16306580_1	675	71.74	768	100	100	105	8	1	766	18	675	0	KOG1633	F-box protein JEMMA and related proteins with JmjC, PHD, F-box and LRR domains	B	NA	chromatin structure and dynamics;
g1123.t1	688	Hs4501971	689	91.73	689	100	100	56	1	1	688	1	689	0	KOG0986	G protein-coupled receptor kinase	T	4501971	signal transduction mechanisms;
g1124.t1	543	Hs22061906	552	52.05	561	100	100	233	8	4	543	7	552	0	KOG0522	Ankyrin repeat protein	R	NA	general function prediction only;
g1125.t1	357	Hs18644716_2	811	55.12	205	100	25.28	84	1	98	294	7	211	3e-71	KOG1716	Dual specificity phosphatase	V	NA	defense mechanisms;
g1126.t1	260	Hs17463946	288	33.64	220	100	76.39	128	3	31	248	69	272	1e-33	NA	NA	NA	17463946	NA
g1127.t1	252	Hs7019351	225	70.4	223	100	99.11	59	4	34	252	6	225	4e-100	NA	NA	NA	7019351	NA
g1128.t1	349	Hs4759022_1	179	59.22	179	100	100	70	1	1	176	1	179	6e-67	KOG2810	Checkpoint 9-1-1 complex, RAD9 component	DL	NA	cell cycle control, cell division, chromosome partitioning; replication, recombination and repair;
g1129.t1	330	Hs4506003	330	98.79	330	100	100	4	0	1	330	1	330	0	KOG0374	Serine/threonine specific protein phosphatase PP1, catalytic subunit	TR	4506003	signal transduction mechanisms; general function prediction only;
g1132.t1	228	Hs4506739	495	81.55	233	100	47.07	35	2	4	228	17	249	2e-124	KOG0598	Ribosomal protein S6 kinase and related proteins	RT	4506739	general function prediction only; signal transduction mechanisms;
g1133.t1	243	Hs4506739	495	72.64	201	100	40.61	30	1	5	205	272	447	4e-97	KOG0598	Ribosomal protein S6 kinase and related proteins	RT	4506739	general function prediction only; signal transduction mechanisms;
g1134.t1	295	Hs14149734	489	67.31	309	100	63.19	55	2	31	293	179	487	9e-141	KOG0303	Actin-binding protein Coronin, contains WD40 repeats	Z	14149734	cytoskeleton;
g1135.t1	1648	Hs4505531	807	88.44	692	100	85.75	79	1	782	1472	114	805	0	KOG1737	Oxysterol-binding protein	I	4505531	lipid transport and metabolism;
g1136.t1	180	Hs4759184	289	78.4	125	100	43.25	26	1	1	124	1	125	1e-60	KOG0810	SNARE protein Syntaxin 1 and related proteins	U	4759184	intracellular trafficking, secretion, and vesicular transport;
g1137.t1	592	Hs8923448	251	69.2	224	100	89.24	69	0	369	592	28	251	1e-115	KOG3422	Mitochondrial ribosomal protein L16	J	8923448	translation, ribosomal structure and biogenesis;
g1138.t1	356	Hs8923206	267	42.01	169	100	63.3	86	5	15	177	94	256	2e-30	NA	NA	NA	8923206	NA
g1139.t1	182	Hs13129104_2	142	65.73	143	100	100	45	1	38	180	2	140	5e-49	KOG4538	Predicted coiled-coil protein	R	NA	general function prediction only;
g1140.t1	417	Hs4502351	418	50.24	422	100	100	201	5	1	417	1	418	4e-131	NA	NA	NA	4502351	NA
g1142.t1	374	Hs10863987	540	50	346	100	64.07	163	7	24	365	148	487	4e-104	NA	NA	NA	10863987	NA
g1143.t1	504	Hs7657381	504	97.62	504	100	100	12	0	1	504	1	504	0	KOG0289	mRNA splicing factor	R	7657381	general function prediction only;
g1144.t1	178	Hs13129092	243	44.79	163	100	67.08	83	3	19	178	85	243	8e-11	NA	NA	NA	13129092	NA
g1145.t1	936	Hs8923510	774	50.41	736	100	95.09	286	12	273	936	46	774	0	KOG4789	Uncharacterized conserved protein	S	8923510	function unknown
g1146.t1	472	Hs5802994	668	41.7	446	100	66.77	210	10	2	407	68	503	1e-85	NA	NA	NA	5802994	NA
g1147.t1	423	Hs7656965	495	31.52	422	100	85.25	220	15	36	411	12	410	4e-31	NA	NA	NA	7656965	NA
g1148.t1	202	Hs20482467	162	68.1	116	100	71.6	37	0	13	128	1	116	5e-45	KOG3270	Uncharacterized conserved protein	S	20482467	function unknown
g1149.t1	684	Hs4505757	388	48.15	378	100	97.42	177	9	14	379	15	385	1e-113	KOG1339	Aspartyl protease	O	4505757	posttranslational modification, protein turnover, chaperones;
g1150.t1	335	Hs20482475	672	71.76	85	76.12	12.65	23	1	238	322	290	373	7e-32	KOG1216	von Willebrand factor and related coagulation proteins	WV	20482475	extracellular structures; defense mechanisms;
g1151.t1	979	Hs13435359	1140	94.88	976	100	85.61	31	2	4	979	184	1140	0	KOG1897	Damage-specific DNA binding complex, subunit DDB1	L	13435359	replication, recombination and repair;
g1152.t1	248	Hs20149621	575	79.63	216	100	37.57	44	0	5	220	4	219	1e-114	KOG2426	Dihydroxyacetone kinase/glycerone kinase	G	20149621	carbohydrate transport and metabolism;
g1153.t1	194	Hs20149621	575	63.39	183	100	31.83	67	0	4	186	235	417	3e-68	KOG2426	Dihydroxyacetone kinase/glycerone kinase	G	20149621	carbohydrate transport and metabolism;
g1154.t1	211	Hs22063948	263	69.51	164	100	62.36	50	0	48	211	20	183	9e-79	NA	NA	NA	20482631	NA
g1155.t1	231	Hs7705505	162	81.75	126	100	77.78	23	0	1	126	1	126	2e-60	NA	NA	NA	7705505	NA
g1156.t1	463	Hs13376197	237	84.86	218	100	91.98	31	2	225	441	1	217	6e-91	KOG4849	mRNA cleavage factor I subunit/CPSF subunit	A	13376197	rna processing and modification;
g1157.t1	120	Hs8923450	166	81.2	117	100	70.48	22	0	1	117	47	163	2e-66	KOG3326	Uncharacterized conserved protein	S	8923450	function unknown
g1158.t1	267	Hs17474679	277	44.61	204	100	73.65	113	0	28	231	43	246	4e-45	KOG0619	FOG: Leucine rich repeat	R	17474679	general function prediction only;
g1159.t1	593	Hs20482609	289	86.71	316	100	100	15	1	278	593	1	289	0	KOG1028	Ca2+-dependent phospholipid-binding protein Synaptotagmin, required for synaptic vesicle and secretory granule exocytosis	TU	20482609	signal transduction mechanisms; intracellular trafficking, secretion, and vesicular transport;
g1160.t1	1008	Hs20480534	534	80.35	514	100	96.25	89	4	506	1007	20	533	0	KOG2088	Predicted lipase/calmodulin-binding heat-shock protein	IOT	20480534	lipid transport and metabolism; posttranslational modification, protein turnover, chaperones; signal transduction mechanisms;
g1161.t1	176	Hs7019335	1111	55.12	127	100	11.43	37	5	16	130	7	125	3e-21	KOG3661	Uncharacterized conserved protein	S	7019335	function unknown
g1162.t1	911	Hs7019335	1111	65.45	880	100	79.21	184	12	71	864	238	1083	0	KOG3661	Uncharacterized conserved protein	S	7019335	function unknown
g1163.t1	74	Hs7656934	79	100	74	100	93.67	0	0	1	74	6	79	1e-46	KOG4452	Predicted membrane protein	S	7656934	function unknown
g1164.t1	381	Hs4758356	380	84.51	381	100	100	58	1	1	381	1	380	0	KOG2519	5'-3' exonuclease	L	4758356	replication, recombination and repair;
g1165.t1	346	Hs20482132	310	52.48	303	100	97.74	144	0	1	303	1	303	2e-112	NA	NA	NA	20482132	NA
g1166.t1	312	Hs20482132	310	54.07	307	100	99.03	141	0	1	307	1	307	7e-123	NA	NA	NA	20482132	NA
g1167.t1	603	Hs22063882	871	46.9	597	100	68.54	297	2	5	598	286	865	1e-174	NA	NA	NA	NA	NA
g1168.t1	319	Hs20482375	314	49.67	304	100	96.82	153	0	5	308	3	306	1e-101	NA	NA	NA	20482375	NA
g1169.t1	243	Hs5174711	372	76.06	213	100	57.26	28	1	2	214	112	301	3e-114	KOG3586	TBX1 and related T-box transcription factors	K	5174711	transcription;
g1170.t1	1344	Hs19924145	830	62.32	828	100	99.76	262	8	555	1340	8	827	0	KOG2189	Vacuolar H+-ATPase V0 sector, subunit a	C	19924145	energy production and conversion;
g1171.t1	193	Hs4502043	468	48.39	93	100	19.87	48	0	26	118	2	94	1e-19	KOG2456	Aldehyde dehydrogenase	C	4502043	energy production and conversion;
g1172.t1	299	Hs4502043	468	49.49	198	100	42.31	88	2	44	229	2	199	1e-57	KOG2456	Aldehyde dehydrogenase	C	4502043	energy production and conversion;
g1173.t1	576	Hs13569893_1	455	64.61	469	100	100	115	2	1	468	36	454	0	KOG3097	Predicted membrane protein	S	NA	function unknown
g1174.t1	384	Hs10835059	437	83.29	377	100	86.27	63	0	5	381	48	424	0	KOG0365	Beta subunit of farnesyltransferase	O	10835059	posttranslational modification, protein turnover, chaperones;
g1175.t1	211	Hs22048268	212	84.91	212	100	100	31	1	1	211	1	212	1e-125	KOG0078	GTP-binding protein SEC4, small G protein superfamily, and related Ras family GTP-binding proteins	TU	NA	signal transduction mechanisms; intracellular trafficking, secretion, and vesicular transport;
g1176.t1	189	Hs4504103	190	56.87	211	100	100	43	2	3	188	2	189	2e-76	KOG1651	Glutathione peroxidase	O	4504103	posttranslational modification, protein turnover, chaperones;
g1177.t1	112	Hs17476993	112	70.54	112	100	100	33	0	1	112	1	112	3e-58	NA	NA	NA	17476993	NA
g1178.t1	2099	Hs4507193	2106	63.13	2075	100	98.53	754	5	1	2066	1	2073	0	NA	NA	NA	4507193	NA
g1179.t1	124	Hs4507195	2364	45.71	105	100	4.44	46	1	19	112	2170	2274	4e-24	NA	NA	NA	4507195	NA
g1180.t1	1023	Hs18562992_1	490	60.88	363	100	74.08	136	5	36	395	113	472	9e-144	KOG3518	Putative guanine nucleotide exchange factor	R	NA	general function prediction only;
g1181.t1	1389	Hs22065253	1436	75.34	1399	100	97.42	334	3	2	1389	37	1435	0	KOG4521	Nuclear pore complex, Nup160 component	YU	NA	nuclear structure; intracellular trafficking, secretion, and vesicular transport;
g1182.t1	802	Hs22065249	949	75	240	89.78	25.29	56	2	117	353	418	656	8e-105	NA	NA	NA	NA	NA
g1183.t1	542	Hs22065245	515	59.06	381	100	73.98	123	5	8	356	111	490	4e-149	KOG3641	Zinc carboxypeptidase	E	NA	amino acid transport and metabolism;
g1184.t1	299	Hs7657347	303	78.86	298	100	98.35	59	2	1	294	1	298	5e-174	KOG2745	Mitochondrial carrier protein	R	7657347	general function prediction only;
g1185.t1	105	7292934	283	41.24	97	100	34.28	44	5	3	93	167	256	2e-09	KOG3069	Peroxisomal NUDIX hydrolase	L	18859683	replication, recombination and repair;
g1186.t1	464	Hs20149568	464	88.94	425	100	91.59	23	1	30	454	53	453	0	KOG2658	NADH:ubiquinone oxidoreductase, NDUFV1/51kDa subunit	C	20149568	energy production and conversion;
g1187.t1	297	Hs7705312	220	64.15	212	100	96.36	62	2	8	205	1	212	3e-85	KOG0027	Calmodulin and related proteins (EF-Hand superfamily)	T	7705312	signal transduction mechanisms;
g1188.t1	1239	Hs4758926	1244	72.24	1275	100	100	287	12	1	1239	1	1244	0	KOG3668	Phosphatidylinositol transfer protein	IT	4758926	lipid transport and metabolism; signal transduction mechanisms;
g1189.t1	271	Hs4502009	330	81.18	271	100	82.12	51	0	1	271	60	330	3e-165	NA	NA	NA	4502009	NA
g1190.t1	479	Hs19923276	1156	32.69	364	100	31.49	163	8	15	299	575	935	1e-44	NA	NA	NA	19923276	NA
g1191.t1	969	Hs19923284	1034	33.55	924	100	89.36	535	15	53	916	8	912	7e-137	NA	NA	NA	19923284	NA
g1192.t1	130	Hs7706097	149	38.82	152	100	100	68	5	1	130	1	149	7e-08	NA	NA	NA	7706097	NA
g1194.t1	337	Hs5803187	337	84.87	337	100	100	51	0	1	337	1	337	0	KOG2772	Transaldolase	G	5803187	carbohydrate transport and metabolism;
g1195.t1	701	Hs21264616	715	53.95	380	100	53.15	140	8	320	692	352	703	9e-127	KOG3557	Epidermal growth factor receptor kinase substrate	T	10438454	signal transduction mechanisms;
g1196.t1	499	Hs10337617_1	441	89.14	359	100	81.41	39	0	8	366	83	441	0	KOG4333	Nuclear DEAF-1 related transcriptional regulator (suppressin) and related SAND domain proteins	DK	NA	cell cycle control, cell division, chromosome partitioning; transcription;
g1197.t1	378	Hs17986270	414	41.09	387	100	93.48	170	10	34	375	40	413	4e-80	KOG3656	FOG: 7 transmembrane receptor	R	17986270	general function prediction only;
g1198.t1	968	Hs20149509	1050	65.69	411	100	39.14	129	6	510	913	15	420	8e-176	KOG1166	Mitotic checkpoint serine/threonine protein kinase	D	20149509	cell cycle control, cell division, chromosome partitioning;
g1199.t1	1375	Hs14211903	1274	87.57	901	100	70.72	92	4	149	1044	1	886	0	KOG1870	Ubiquitin C-terminal hydrolase	O	14211903	posttranslational modification, protein turnover, chaperones;
g1200.t1	301	Hs4502519	312	40.89	225	100	72.12	118	6	80	300	90	303	2e-40	KOG0382	Carbonic anhydrase	R	4502519	general function prediction only;
g1201.t1	468	Hs16950636	364	25.23	321	100	88.19	222	8	138	454	21	327	2e-22	KOG3656	FOG: 7 transmembrane receptor	R	16950636	general function prediction only;
g1202.t1	851	SPBC2D10.14c	1471	34.45	714	100	48.54	353	19	65	710	148	814	5e-105	KOG0160	Myosin class V heavy chain	Z	19113025	cytoskeleton;
g1203.t1	574	SPAC144.10c	459	32.8	500	100	100	283	13	78	569	1	455	5e-56	KOG0411	Uncharacterized membrane protein	S	19115583	function unknown
g1204.t1	507	Hs13376245	697	89.22	269	100	38.59	26	3	231	498	283	549	2e-139	NA	NA	NA	13376245	NA
g1205.t1	263	Hs13236542	181	56.04	182	100	100	44	5	75	226	1	176	9e-62	KOG1205	Predicted dehydrogenase	Q	13236542	secondary metabolites biosynthesis, transport and catabolism;
g1206.t1	253	Hs13376296	155	55.96	109	100	70.32	44	1	144	248	1	109	3e-33	KOG0838	RNA Methylase, SpoU family	A	13376296	rna processing and modification;
g1207.t1	314	Hs5031867	404	91.4	314	100	77.72	25	1	1	314	93	404	0	KOG0490	Transcription factor, contains HOX domain	R	5031867	general function prediction only;
g1208.t1	547	Hs7657013	560	63.44	547	100	97.68	177	7	4	539	6	540	0	KOG2773	Apoptosis antagonizing transcription factor/protein transport protein	KU	7657013	transcription; intracellular trafficking, secretion, and vesicular transport;
g1209.t1	2316	Hs4826637	2346	88.38	2358	100	100	175	5	45	2315	1	2346	0	KOG0368	Acetyl-CoA carboxylase	I	4826637	lipid transport and metabolism;
g1210.t1	446	Hs19743889	443	80.2	399	100	90.07	34	3	93	446	45	443	0	KOG0457	Histone acetyltransferase complex SAGA/ADA, subunit ADA2	B	19743889	chromatin structure and dynamics;
g1211.t1	181	Hs5902002	198	86.19	181	100	91.41	25	0	1	181	18	198	6e-118	NA	NA	NA	5902002	NA
g1212.t1	1485	Hs15316941	491	83.97	368	74.34	74.95	59	0	24	391	26	393	0	KOG0344	ATP-dependent RNA helicase	A	15316941	rna processing and modification;
g1213.t1	573	Hs4507397	557	86.4	559	100	100	70	5	1	556	1	556	0	NA	NA	NA	4507397	NA
g1214.t1	675	HsM11545781	774	75.34	369	100	47.67	85	2	310	674	219	585	0	NA	NA	NA	11545781	NA
g1215.t1	656	Hs6005968	516	86.39	507	100	98.26	34	2	184	656	11	516	0	KOG1721	FOG: Zn-finger	R	6005968	general function prediction only;
g1216.t1	310	Hs8923665	386	74.39	289	100	74.87	47	5	21	288	31	313	6e-132	KOG4588	Predicted ubiquitin-conjugating enzyme	O	8923665	posttranslational modification, protein turnover, chaperones;
g1217.t1	184	Hs16554604	190	51.1	182	100	95.79	87	2	1	181	6	186	9e-58	NA	NA	NA	16554604	NA
g1218.t1	316	Hs20373175	328	84.69	209	100	63.72	4	1	29	237	135	315	5e-106	KOG4205	RNA-binding protein musashi/mRNA cleavage and polyadenylation factor I complex, subunit HRP1	A	20373175	rna processing and modification;
g1219.t1	115	Hs20373175	328	91.11	45	100	13.72	4	0	12	56	60	104	2e-21	KOG4205	RNA-binding protein musashi/mRNA cleavage and polyadenylation factor I complex, subunit HRP1	A	20373175	rna processing and modification;
g1220.t1	793	Hs4502015_2	297	82.65	294	100	98.99	50	1	500	793	1	293	1e-180	KOG2279	Kinase anchor protein AKAP149, contains KH and Tudor RNA-binding domains	T	NA	signal transduction mechanisms;
g1221.t1	486	Hs4557793	2818	99.63	272	100	9.65	1	0	57	328	1850	2121	3e-178	KOG1826	Ras GTPase activating protein RasGAP/neurofibromin	V	4557793	defense mechanisms;
g1222.t1	167	Hs7657075	232	46.43	140	100	60.34	63	7	5	141	97	227	4e-27	NA	NA	NA	7657075	NA
g1223.t1	437	Hs19923225	440	57.88	425	100	96.59	174	4	1	421	1	424	6e-162	KOG0619	FOG: Leucine rich repeat	R	19923225	general function prediction only;
g1224.t1	823	Hs4557793	2818	96.94	359	100	12.74	11	0	464	822	1060	1418	0	KOG1826	Ras GTPase activating protein RasGAP/neurofibromin	V	4557793	defense mechanisms;
g1225.t1	270	Hs20143910	244	80.26	228	100	93.44	21	1	1	228	1	204	5e-129	KOG0266	WD40 repeat-containing protein	R	20143910	general function prediction only;
g1226.t1	828	Hs18587929	541	79.48	502	100	92.79	86	4	319	804	41	541	0	KOG0193	Serine/threonine protein kinase RAF	T	18587929	signal transduction mechanisms;
g1227.t1	857	Hs20127412	1153	82.7	422	100	36.6	72	1	104	525	158	578	0	KOG1158	NADP/FAD dependent oxidoreductase	C	20127412	energy production and conversion;
g1229.t1	805	Hs4504525	766	80.13	448	100	58.49	64	5	169	595	314	757	0	NA	NA	NA	4504525	NA
g1230.t1	325	Hs5032187	345	89.28	345	100	100	17	3	1	325	1	345	0	NA	NA	NA	5032187	NA
g1231.t1	570	Hs20559271	576	79.37	543	100	94.27	109	2	31	570	34	576	0	KOG4597	Serine proteinase inhibitor (KU family) with thrombospondin repeats	O	20559271	posttranslational modification, protein turnover, chaperones;
g1232.t1	194	Hs16418357	368	79.28	111	100	30.16	20	2	87	194	258	368	2e-51	KOG0307	Vesicle coat complex COPII, subunit SEC31	U	16418357	intracellular trafficking, secretion, and vesicular transport;
g1233.t1	235	Hs19923485	432	96.58	117	100	27.08	4	0	34	150	118	234	4e-75	KOG0796	Spliceosome subunit	A	19923485	rna processing and modification;
g1234.t1	354	Hs16418357	368	53.6	375	100	100	139	6	4	354	5	368	9e-122	KOG0307	Vesicle coat complex COPII, subunit SEC31	U	16418357	intracellular trafficking, secretion, and vesicular transport;
g1235.t1	1295	Hs9955960	1482	54.11	1338	100	90.28	498	13	11	1294	206	1481	0	KOG0054	Multidrug resistance-associated protein/mitoxantrone resistance protein, ABC superfamily	Q	9955960	secondary metabolites biosynthesis, transport and catabolism;
g1236.t1	2314	Hs20070163	2377	68.52	2408	100	100	539	40	14	2314	82	2377	0	KOG2302	T-type voltage-gated Ca2+ channel, pore-forming alpha1I subunit	PT	20070163	inorganic ion transport and metabolism; signal transduction mechanisms;
g1237.t1	95	Hs20070163	2377	54.88	82	100	3.45	35	1	16	95	14	95	2e-19	KOG2302	T-type voltage-gated Ca2+ channel, pore-forming alpha1I subunit	PT	20070163	inorganic ion transport and metabolism; signal transduction mechanisms;
g1238.t1	968	Hs12383068	786	62.1	686	100	87.28	258	2	282	966	100	784	0	KOG2244	Highly conserved protein containing a thioredoxin domain	R	12383068	general function prediction only;
g1239.t1	914	Hs8670544	397	98.09	262	86	65.99	5	0	1	262	9	270	6e-180	KOG0930	Guanine nucleotide exchange factor Cytohesin, contains PH and Sec7 domains	U	8670544	intracellular trafficking, secretion, and vesicular transport;
g1240.t1	3766	Hs13876382	4486	67.18	3763	100	83.88	1193	7	22	3766	748	4486	0	KOG3595	Dyneins, heavy chain	Z	13876382	cytoskeleton;
g1241.t1	454	Hs21314624	447	74.28	451	100	100	73	2	43	454	1	447	0	KOG3964	Phosphatidylglycerolphosphate synthase	I	18586810	lipid transport and metabolism;
g1242.t1	209	Hs21536312	225	82.67	225	100	100	23	2	1	209	1	225	8e-131	KOG4566	Cytokine-inducible SH2 protein	T	NA	signal transduction mechanisms;
g1243.t1	402	At3g04520	370	40.97	349	100	94.32	189	3	27	375	10	341	2e-84	KOG1368	Threonine aldolase	E	7547111	amino acid transport and metabolism;
g1244.t1	270	Hs22066395	303	54.14	266	100	87.79	122	0	1	266	36	301	3e-100	KOG4627	Kynurenine formamidase	E	NA	amino acid transport and metabolism;
g1245.t1	188	Hs4507519	234	76.6	188	100	80.34	42	2	1	187	37	223	5e-101	NA	NA	NA	4507519	NA
g1246.t1	225	Hs4759202	224	70.62	211	100	94.2	62	0	15	225	14	224	3e-107	KOG4016	Synaptic vesicle protein Synaptogyrin involved in regulation of Ca2+-dependent exocytosis	TU	4759202	signal transduction mechanisms; intracellular trafficking, secretion, and vesicular transport;
g1247.t1	668	Hs7305227	444	59.6	401	100	90.32	154	1	272	664	1	401	1e-160	NA	NA	NA	7305227	NA
g1249.t1	141	7294204	181	27.27	121	100	66.85	73	3	18	138	73	178	2e-09	KOG0072	GTP-binding ADP-ribosylation factor-like protein ARL1	U	17647165	intracellular trafficking, secretion, and vesicular transport;
g1250.t1	857	Hs4758528	777	78.51	763	100	98.2	98	6	1	719	1	741	0	KOG1818	Membrane trafficking and cell signaling protein HRS, contains VHS and FYVE domains	TU	4758528	signal transduction mechanisms; intracellular trafficking, secretion, and vesicular transport;
g1251.t1	788	Hs4503947	477	67.78	450	100	94.34	122	3	290	738	24	451	0	KOG4564	Adenylate cyclase-coupled calcitonin receptor	T	4503947	signal transduction mechanisms;
g1252.t1	96	Hs22064787	118	83.51	97	100	82.2	15	1	1	96	22	118	1e-47	NA	NA	NA	NA	NA
g1253.t1	153	Hs22064802	154	70.78	154	100	100	40	1	5	153	1	154	4e-75	KOG0505	Myosin phosphatase, regulatory subunit	OT	NA	posttranslational modification, protein turnover, chaperones; signal transduction mechanisms;
g1254.t1	515	Hs20070125	508	86.27	459	100	90.35	63	0	22	480	17	475	0	KOG0190	Protein disulfide isomerase (prolyl 4-hydroxylase beta subunit)	O	20070125	posttranslational modification, protein turnover, chaperones;
g1255.t1	204	Hs4757768	204	92.16	204	100	100	16	0	1	204	1	204	4e-141	KOG3205	Rho GDP-dissociation inhibitor	T	4757768	signal transduction mechanisms;
g1256.t1	161	Hs17572810	255	95.83	120	100	47.06	5	0	10	129	72	191	3e-72	KOG0533	RRM motif-containing protein	A	17572810	rna processing and modification;
g1257.t1	84	Hs18777675	84	91.67	84	100	100	7	0	1	84	1	84	7e-54	KOG1493	Anaphase-promoting complex (APC), subunit 11	DO	18587871	cell cycle control, cell division, chromosome partitioning; posttranslational modification, protein turnover, chaperones;
g1258.t1	376	Hs4505651	389	84.57	376	100	96.66	52	2	1	370	1	376	0	KOG2803	Choline phosphate cytidylyltransferase/Predicted CDP-ethanolamine synthase	I	4505651	lipid transport and metabolism;
g1259.t1	135	Hs7706712	400	67.19	128	100	32	38	2	9	133	272	398	4e-52	KOG1905	Class IV sirtuins (SIR2 family)	BK	7706712	chromatin structure and dynamics; transcription;
g1260.t1	315	Hs7706712	400	82.95	305	100	76.25	52	0	11	315	31	335	0	KOG1905	Class IV sirtuins (SIR2 family)	BK	7706712	chromatin structure and dynamics; transcription;
g1261.t1	162	Hs4505073	162	93.83	162	100	100	10	0	1	162	1	162	1e-107	KOG4196	bZIP transcription factor MafK	K	4505073	transcription;
g1262.t1	167	Hs21361454	320	72.68	183	100	57.19	19	1	1	152	121	303	5e-87	KOG3124	Pyrroline-5-carboxylate reductase	E	17445148	amino acid transport and metabolism;
g1263.t1	82	Hs21361454	320	81.36	59	100	18.44	11	0	1	59	48	106	2e-26	KOG3124	Pyrroline-5-carboxylate reductase	E	17445148	amino acid transport and metabolism;
g1264.t1	302	Hs22064805	379	69.96	273	100	72.03	80	1	2	272	5	277	2e-134	KOG4788	Members of chemokine-like factor super family and related proteins	V	NA	defense mechanisms;
g1265.t1	496	Hs22064792	354	75.99	354	100	100	45	1	183	496	1	354	0	NA	NA	NA	NA	NA
g1266.t1	445	Hs13129078	553	48.95	427	100	77.22	168	9	17	420	34	433	2e-112	NA	NA	NA	13129078	NA
g1268.t1	670	Hs21450705	670	66.62	674	100	100	217	3	1	670	1	670	0	KOG4308	LRR-containing protein	S	20560356	function unknown
g1269.t1	168	Hs4826962	192	86.46	192	100	100	2	1	1	168	1	192	2e-116	KOG0393	Ras-related small GTPase, Rho type	R	4826962	general function prediction only;
g1270.t1	157	Hs7705925	244	75.32	154	100	63.11	38	0	1	154	88	241	1e-83	NA	NA	NA	7705925	NA
g1271.t1	407	Hs5713317	500	90.53	433	100	86.6	15	1	1	407	68	500	0	KOG0686	COP9 signalosome, subunit CSN1	OT	5713317	posttranslational modification, protein turnover, chaperones; signal transduction mechanisms;
g1272.t1	486	Hs21361916	363	78.73	362	100	99.72	68	4	111	472	1	353	0	KOG2335	tRNA-dihydrouridine synthase	J	16877680	translation, ribosomal structure and biogenesis;
g1273.t1	2072	Hs21618359	2509	61.12	1273	100	50.74	438	5	1	1221	1	1268	0	KOG1202	Animal-type fatty acid synthase and related proteins	I	NA	lipid transport and metabolism;
g1274.t1	399	Hs22065159	152	52.38	84	63.16	55.26	40	0	48	131	53	136	2e-15	NA	NA	NA	NA	NA
g1275.t1	450	Hs4759112	465	81.41	382	100	82.15	63	2	68	447	1	376	0	NA	NA	NA	4759112	NA
g1276.t1	288	Hs20149530	415	75.76	297	100	71.57	17	2	31	272	103	399	2e-154	KOG1164	Casein kinase (serine/threonine/tyrosine protein kinase)	T	20149530	signal transduction mechanisms;
g1277.t1	1336	Hs7705901	3530	30.18	1143	100	32.38	578	33	336	1330	2440	3510	5e-115	KOG4229	Myosin VII, myosin IXB and related myosins	N	7705901	cell motility;
g1278.t1	997	Hs4759032	410	80.65	398	100	97.07	75	2	12	409	15	410	0	NA	NA	NA	4759032	NA
g1279.t1	214	Hs9994179	308	93.26	89	100	28.9	6	0	126	214	220	308	7e-32	KOG2959	Transcriptional regulator	K	9994179	transcription;
g1280.t1	1704	HsM4504769	1752	59.32	1212	100	69.18	426	11	5	1160	6	1206	0	KOG1226	Integrin beta subunit (N-terminal portion of extracellular region)	TW	4504769	signal transduction mechanisms; extracellular structures;
g1281.t1	315	Hs4503895	392	65.4	315	100	80.36	109	0	1	315	1	315	2e-145	KOG0631	Galactokinase	G	4503895	carbohydrate transport and metabolism;
g1283.t1	136	Hs4504279	136	100	136	100	100	0	0	1	136	1	136	2e-94	KOG1745	Histones H3 and H4	B	NA	chromatin structure and dynamics;
g1284.t1	581	Hs17457481	412	94.66	262	100	63.59	14	0	34	295	106	367	0	KOG1595	CCCH-type Zn-finger protein	R	17457481	general function prediction only;
g1285.t1	1067	Hs22065467	884	65.89	771	100	87.22	262	1	24	793	44	814	0	KOG1328	Synaptic vesicle protein BAIAP3, involved in vesicle priming/regulation	UT	NA	intracellular trafficking, secretion, and vesicular transport; signal transduction mechanisms;
g1286.t1	928	Hs15309024	261	77.05	244	78.88	93.49	48	2	692	928	19	261	1e-89	KOG3294	WW domain binding protein WBP-2, contains GRAM domain	T	14769122	signal transduction mechanisms;
g1287.t1	500	Hs14670266	500	27.59	511	100	100	304	23	6	478	3	485	2e-28	KOG2177	Predicted E3 ubiquitin ligase	O	14670266	posttranslational modification, protein turnover, chaperones;
g1288.t1	344	7292968	409	38.24	306	100	74.82	177	3	45	338	49	354	3e-72	KOG3346	Phosphatidylethanolamine binding protein	R	17530933	general function prediction only;
g1289.t1	1571	Hs4757712	660	75.05	549	100	83.18	89	1	1	501	106	654	0	KOG0136	Acyl-CoA oxidase	I	4757712	lipid transport and metabolism;
g1290.t1	195	Hs6031155	660	68.53	143	100	21.67	45	0	2	144	1	143	7e-65	KOG0136	Acyl-CoA oxidase	I	6031155	lipid transport and metabolism;
g1291.t1	339	Hs4557439	305	58.33	300	100	98.36	57	3	105	336	3	302	2e-109	KOG0594	Protein kinase PCTAIRE and related kinases	R	4557439	general function prediction only;
g1292.t1	2047	Hs4503613	2033	60.85	2064	100	100	742	9	1	2039	1	2023	0	KOG0516	Dystonin, GAS (Growth-arrest-specific protein), and related proteins	Z	4503613	cytoskeleton;
g1293.t1	599	Hs22062290	619	89.63	569	100	91.92	57	2	32	599	52	619	0	KOG2460	Signal recognition particle, subunit Srp68	U	NA	intracellular trafficking, secretion, and vesicular transport;
g1294.t1	371	Hs4503905	387	67.11	380	100	98.19	112	5	2	371	11	387	7e-179	KOG3656	FOG: 7 transmembrane receptor	R	4503905	general function prediction only;
g1295.t1	732	7295095	656	33.19	705	100	100	408	14	42	732	1	656	2e-107	KOG2344	Exocyst component protein and related proteins	U	7295095	intracellular trafficking, secretion, and vesicular transport;
g1296.t1	439	Hs4557024	419	61.28	439	100	100	141	9	10	439	1	419	9e-174	KOG2294	Transcription factor of the Forkhead/HNF3 family	K	4557024	transcription;
g1297.t1	212	Hs20562139	350	73.79	145	100	41.43	35	2	70	212	188	331	1e-61	KOG4265	Predicted E3 ubiquitin ligase	O	20562139	posttranslational modification, protein turnover, chaperones;
g1298.t1	585	Hs14149793	1663	42.17	415	100	24.95	201	8	205	584	1028	1438	6e-86	NA	NA	NA	14149793	NA
g1299.t1	148	Hs4506131	356	97.3	148	100	41.57	4	0	1	148	209	356	9e-101	NA	NA	NA	4506131	NA
g1300.t1	367	Hs10092633	339	65.34	326	100	96.17	109	2	1	323	13	337	3e-142	NA	NA	NA	10092633	NA
g1301.t1	360	Hs14211849	333	69.52	315	100	94.59	90	3	10	318	14	328	4e-157	NA	NA	NA	14211849	NA
g1302.t1	204	Hs4758224	263	64.67	184	100	69.96	53	2	1	172	1	184	3e-79	KOG4681	Uncharacterized conserved protein	S	4758224	function unknown
g1303.t1	503	Hs18375603	520	58.62	493	100	94.81	141	6	1	431	1	492	0	KOG3586	TBX1 and related T-box transcription factors	K	18375603	transcription;
g1304.t1	215	Hs9966901	196	94.09	186	100	94.9	11	0	4	189	1	186	4e-104	KOG3232	Vacuolar assembly/sorting protein DID2	U	9966901	intracellular trafficking, secretion, and vesicular transport;
g1305.t1	650	Hs17485914	610	79.76	573	100	93.93	89	4	84	650	59	610	0	NA	NA	NA	17485914	NA
g1306.t1	320	Hs17486539	335	49.1	332	100	99.1	155	4	2	319	3	334	3e-99	KOG3656	FOG: 7 transmembrane receptor	R	17486539	general function prediction only;
g1307.t1	482	Hs4758996	237	89.32	206	100	86.92	22	0	12	217	25	230	6e-134	KOG0084	GTPase Rab1/YPT1, small G protein superfamily, and related GTP-binding proteins	TU	4758996	signal transduction mechanisms; intracellular trafficking, secretion, and vesicular transport;
g1308.t1	572	Hs14732427	593	65.33	548	100	92.41	185	3	27	571	47	592	0	KOG0436	Methionyl-tRNA synthetase	J	14732427	translation, ribosomal structure and biogenesis;
g1309.t1	1351	Hs15011904	5430	72.57	1254	100	23.09	325	1	84	1337	1976	3210	0	KOG0516	Dystonin, GAS (Growth-arrest-specific protein), and related proteins	Z	15011904	cytoskeleton;
g1310.t1	2367	Hs15011904	5430	81.03	796	100	14.66	151	0	992	1787	3206	4001	0	KOG0516	Dystonin, GAS (Growth-arrest-specific protein), and related proteins	Z	15011904	cytoskeleton;
g1311.t1	401	Hs4502429	402	65.03	386	100	96.02	95	2	40	401	33	402	3e-174	KOG3900	Transforming growth factor beta, bone morphogenetic protein and related proteins	T	4502429	signal transduction mechanisms;
g1312.t1	301	Hs5174637	301	91.69	301	100	100	25	0	1	301	1	301	0	KOG0111	Cyclophilin-type peptidyl-prolyl cis-trans isomerase	O	5174637	posttranslational modification, protein turnover, chaperones;
g1313.t1	790	Hs4504715	644	88.43	579	100	89.91	54	1	225	790	65	643	0	KOG0123	Polyadenylate-binding protein (RRM superfamily)	AJ	4504715	rna processing and modification; translation, ribosomal structure and biogenesis;
g1314.t1	385	Hs14210538	368	86.13	346	100	94.02	48	0	35	380	18	363	0	NA	NA	NA	14210538	NA
g1315.t1	191	Hs7705419	191	92.15	191	100	100	15	0	1	191	1	191	1e-129	KOG0044	Ca2+ sensor (EF-Hand superfamily)	T	7705419	signal transduction mechanisms;
g1316.t1	343	Hs13540580	323	81.11	323	100	100	61	0	21	343	1	323	0	NA	NA	NA	13540580	NA
g1317.t1	387	Hs8923065	326	66.32	285	100	87.42	72	1	101	361	6	290	1e-134	KOG1384	tRNA delta(2)-isopentenylpyrophosphate transferase	J	8923065	translation, ribosomal structure and biogenesis;
g1318.t1	347	Hs4885499	357	48.69	343	100	96.08	146	6	1	323	1	333	6e-89	NA	NA	NA	4885499	NA
g1319.t1	528	Hs18552308	805	34.27	607	100	75.4	282	8	35	528	173	775	1e-105	NA	NA	NA	18552308	NA
g1320.t1	469	Hs5453595	475	77.59	473	100	99.58	101	2	1	469	4	475	0	KOG2675	Adenylate cyclase-associated protein (CAP/Srv2p)	ZT	5453595	cytoskeleton; signal transduction mechanisms;
g1321.t1	256	Hs4506031	306	75.69	255	100	83.33	62	0	1	255	51	305	6e-148	KOG2541	Palmitoyl protein thioesterase	IO	4506031	lipid transport and metabolism; posttranslational modification, protein turnover, chaperones;
g1322.t1	1289	Hs4507389	772	56.91	745	100	96.5	285	14	181	911	37	759	0	KOG2821	RNA polymerase II transcription elongation factor Elongin/SIII, subunit elongin A	K	4507389	transcription;
g1323.t1	347	Hs14725159	348	77.03	344	100	98.85	79	0	1	344	1	344	0	KOG1371	UDP-glucose 4-epimerase/UDP-sulfoquinovose synthase	M	14725159	cell wall/membrane/envelope biogenesis;
g1324.t1	537	Hs4504427	325	79.07	301	100	92.62	63	0	237	537	25	325	1e-179	NA	NA	NA	4504427	NA
g1325.t1	351	Hs4502929	360	49.71	348	100	96.67	168	5	1	346	1	343	4e-106	KOG3656	FOG: 7 transmembrane receptor	R	4502929	general function prediction only;
g1326.t1	846	Hs22046811	391	63.7	135	47.87	34.53	48	1	492	625	9	143	2e-46	NA	NA	NA	NA	NA
g1327.t1	610	Hs4507357	199	80.4	199	97.87	100	39	0	412	610	1	199	2e-114	KOG2046	Calponin	Z	4507357	cytoskeleton;
g1328.t1	686	Hs21357327	1163	64.98	534	100	45.92	170	2	93	625	83	600	0	KOG3510	FOG: Immunoglobulin C-2 Type/fibronectin type III domains	T	20988778	signal transduction mechanisms;
g1329.t1	106	Hs8923413	150	68.97	87	100	58	27	0	2	88	3	89	6e-39	KOG1720	Protein tyrosine phosphatase CDC14	V	8923413	defense mechanisms;
g1330.t1	270	Hs14728083	224	49.5	200	100	89.29	99	1	73	270	21	220	2e-61	NA	NA	NA	14728083	NA
g1331.t1	282	Hs14728083	224	49.53	107	100	47.77	54	0	170	276	116	222	2e-31	NA	NA	NA	14728083	NA
g1332.t1	188	Hs11056046	432	63.37	172	100	39.81	28	1	17	188	296	432	9e-55	NA	NA	NA	11056046	NA
g1333.t1	157	Hs11056046	432	72.44	127	100	29.4	34	1	30	155	65	191	6e-53	NA	NA	NA	11056046	NA
g1334.t1	434	Hs14550416	515	38.15	367	100	71.26	202	9	3	357	24	377	4e-68	NA	NA	NA	14550416	NA
g1336.t1	321	Hs7705787	251	75.44	228	100	90.84	55	1	78	305	22	248	5e-119	KOG3972	Predicted membrane protein	S	7705787	function unknown
g1337.t1	185	Hs6912284	337	51.35	185	100	54.9	88	2	1	185	134	316	6e-60	KOG0382	Carbonic anhydrase	R	6912284	general function prediction only;
g1338.t1	194	Hs21389605	385	79.73	74	100	19.22	15	0	48	121	123	196	3e-35	NA	NA	NA	18545923	NA
g1339.t1	87	Hs13994257	87	70.11	87	100	100	26	0	1	87	1	87	2e-42	NA	NA	NA	13994257	NA
g1340.t1	687	Hs4758556	683	92.52	695	100	100	32	3	1	687	1	683	0	KOG2769	Putative u4/u6 small nuclear ribonucleoprotein	A	4758556	rna processing and modification;
g1341.t1	1790	Hs20542271	723	54.2	572	95.87	79.11	235	2	1246	1790	152	723	0	KOG1637	Threonyl-tRNA synthetase	J	20542271	translation, ribosomal structure and biogenesis;
g1342.t1	398	Hs4758236	540	36.83	353	100	65.37	205	8	48	385	160	509	6e-63	NA	NA	NA	4758236	NA
g1343.t1	355	Hs11386165_2	138	73.19	138	100	100	37	0	202	339	1	138	5e-68	KOG4728	Anti-apoptotic Bcl-2 family proteins, prevent opening of mitochondrial porin channel	T	NA	signal transduction mechanisms;
g1344.t1	117	Hs4758272	121	89.72	107	100	88.43	11	0	11	117	11	117	6e-66	KOG4076	Regulator of ATP-sensitive K+ channels Alpha-endosulfine/ARPP-19 and related cAMP-regulated phosphoproteins	TU	4758272	signal transduction mechanisms; intracellular trafficking, secretion, and vesicular transport;
g1345.t1	279	Hs21361716	285	71.23	285	100	100	76	1	1	279	1	285	3e-142	KOG3983	Golgi protein	U	10803417	intracellular trafficking, secretion, and vesicular transport;
g1346.t1	385	Hs18549128	387	57.56	410	100	100	122	6	4	385	2	387	4e-153	KOG4652	HORMA domain	B	18549128	chromatin structure and dynamics;
g1347.t1	754	Hs20483161	187	36.42	173	68.83	92.51	105	3	24	194	16	185	2e-21	NA	NA	NA	20483161	NA
g1348.t1	401	Hs7662372	564	92.09	354	100	62.77	28	0	1	354	69	422	0	KOG1960	Predicted RNA-binding protein, contains KH domains	A	7662372	rna processing and modification;
g1349.t1	183	Hs5902050	219	96.17	183	100	83.56	7	0	1	183	37	219	1e-129	KOG0395	Ras-related GTPase	R	5902050	general function prediction only;
g1350.t1	429	Hs15299160	431	87.94	431	100	100	50	2	1	429	1	431	0	KOG1028	Ca2+-dependent phospholipid-binding protein Synaptotagmin, required for synaptic vesicle and secretory granule exocytosis	TU	15299160	signal transduction mechanisms; intracellular trafficking, secretion, and vesicular transport;
g1351.t1	1483	Hs20986490	750	55.56	756	100	100	283	9	251	963	1	746	0	NA	NA	NA	20986490	NA
g1352.t1	323	Hs8922470	570	67.31	208	100	36.49	68	0	49	256	159	366	3e-101	KOG2530	Members of tubulin/FtsZ family	Z	8922470	cytoskeleton;
g1353.t1	401	Hs4758118	398	65.84	401	100	100	133	1	1	401	2	398	0	KOG3928	Mitochondrial ribosome small subunit component, mediator of apoptosis DAP3	J	4758118	translation, ribosomal structure and biogenesis;
g1354.t1	2162	Hs8922081	2969	70.09	1939	100	65.31	460	24	51	1943	139	2003	0	KOG1083	Putative transcription factor ASH1/LIN-59	K	8922081	transcription;
g1355.t1	1062	Hs7657371	433	69.19	198	55.93	45.73	58	1	483	677	3	200	2e-72	NA	NA	NA	7657371	NA
g1356.t1	328	Hs4503685	419	63.56	354	100	84.49	102	2	1	328	67	419	2e-160	KOG0711	Polyprenyl synthetase	H	4503685	coenzyme transport and metabolism;
g1357.t1	655	Hs18549355	675	54.4	500	100	74.07	114	13	94	591	262	649	7e-148	KOG0498	K+-channel ERG and related proteins, contain PAS/PAC sensor domain	PT	18549355	inorganic ion transport and metabolism; signal transduction mechanisms;
g1358.t1	365	Hs4502883_2	363	91.85	319	100	87.88	22	1	51	365	45	363	0	KOG0671	LAMMER dual specificity kinases	T	NA	signal transduction mechanisms;
g1359.t1	241	Hs16445419	347	57.33	150	100	43.23	23	1	12	120	18	167	5e-45	KOG3088	Secretory carrier membrane protein	U	16445419	intracellular trafficking, secretion, and vesicular transport;
g1360.t1	73	Hs5729752	669	68.92	74	100	11.06	22	1	1	73	2	75	3e-25	NA	NA	NA	5729752	NA
g1362.t1	1880	Hs4506311	1897	83.14	1839	100	96.94	275	8	46	1880	90	1897	0	KOG4228	Protein tyrosine phosphatase	T	4506311	signal transduction mechanisms;
g1363.t1	996	Hs7662246	1064	67.94	1070	100	100	263	14	1	996	1	1064	0	KOG0958	DNA damage-responsive repressor GIS1/RPH1, jumonji superfamily	L	7662246	replication, recombination and repair;
g1364.t1	95	Hs5454060	375	57.14	77	100	20.53	28	2	1	74	1	75	8e-09	KOG2692	Sialyltransferase	G	5454060	carbohydrate transport and metabolism;
g1365.t1	107	Hs5454060	375	52.31	65	100	17.33	22	1	2	66	52	107	5e-13	KOG2692	Sialyltransferase	G	5454060	carbohydrate transport and metabolism;
g1366.t1	66	Hs5454060	375	89.8	49	100	13.07	5	0	1	49	108	156	3e-25	KOG2692	Sialyltransferase	G	5454060	carbohydrate transport and metabolism;
g1367.t1	2211	Hs12711660	2382	47.83	1380	100	57.93	445	41	1058	2211	752	2082	0	KOG0584	Serine/threonine protein kinase	R	12711660	general function prediction only;
g1368.t1	91	Hs4758810	152	66.67	66	100	43.42	22	0	9	74	34	99	4e-26	NA	NA	NA	4758810	NA
g1369.t1	1062	Hs22061728	132	48.91	92	25.99	69.7	21	1	165	230	41	132	4e-19	NA	NA	NA	NA	NA
g1370.t1	365	Hs14150165	488	50.49	406	100	83.2	130	7	24	365	90	488	2e-113	NA	NA	NA	14150165	NA
g1371.t1	2646	Hs4826968	1722	86.43	1216	100	70.62	90	5	239	1382	510	1722	0	KOG1246	DNA-binding protein jumonji/RBP2/SMCY, contains JmjC domain	R	4826968	general function prediction only;
g1372.t1	597	Hs13648275	599	73.5	585	100	97.66	153	1	15	597	15	599	0	KOG3660	Sodium-neurotransmitter symporter	T	13648275	signal transduction mechanisms;
g1373.t1	1009	Hs14767357	701	72.63	716	100	100	172	10	303	1009	1	701	0	KOG0931	Predicted guanine nucleotide exchange factor, contains Sec7 domain	U	14767357	intracellular trafficking, secretion, and vesicular transport;
g1374.t1	1109	Hs4557731	1394	52.22	1170	100	83.93	342	22	1	983	1	1140	0	KOG1217	Fibrillins and related proteins containing Ca2+-binding EGF-like domains	T	4557731	signal transduction mechanisms;
g1375.t1	601	Hs7662334	689	69.25	361	100	52.39	57	5	256	573	338	687	3e-163	KOG3417	Ras1 guanine nucleotide exchange factor	T	7662334	signal transduction mechanisms;
g1377.t1	235	Hs18552660	518	80.54	149	100	28.76	22	1	83	231	158	299	1e-73	KOG3973	Uncharacterized conserved glycine-rich protein	S	18552660	function unknown
g1378.t1	2825	Hs7657184	2099	54	1274	100	60.7	427	25	921	2073	189	1424	0	NA	NA	NA	7657184	NA
g1379.t1	1719	Hs21541820	1463	55.57	1141	100	77.99	412	14	64	1178	22	1093	0	KOG0054	Multidrug resistance-associated protein/mitoxantrone resistance protein, ABC superfamily	Q	21103955	secondary metabolites biosynthesis, transport and catabolism;
g1380.t1	472	Hs21361080	383	38.3	329	100	85.9	179	6	101	428	23	328	3e-67	KOG1217	Fibrillins and related proteins containing Ca2+-binding EGF-like domains	T	14043508	signal transduction mechanisms;
g1381.t1	1282	Hs18079316	547	56.54	596	100	100	171	10	694	1282	33	547	1e-179	NA	NA	NA	18079316	NA
g1382.t1	303	Hs22060273	316	77.85	316	100	100	57	2	1	303	1	316	2e-163	NA	NA	NA	NA	NA
g1383.t1	307	Hs7661642	350	61.11	360	100	100	52	5	9	307	15	347	3e-138	KOG3114	Uncharacterized conserved protein	S	7661642	function unknown
g1384.t1	168	Hs4759046_1	314	84.25	127	100	40.45	20	0	1	127	1	127	2e-71	KOG1521	RNA polymerase I and III, subunit RPA40/RPC40	K	NA	transcription;
g1385.t1	1149	Hs22060276	1204	79.93	1206	100	100	183	6	1	1149	1	1204	0	KOG2020	Nuclear transport receptor CRM1/MSN5 (importin beta superfamily)	YU	20555117	nuclear structure; intracellular trafficking, secretion, and vesicular transport;
g1386.t1	594	Hs5729982	713	49.07	642	100	90.04	247	16	1	592	100	711	0	KOG2095	DNA polymerase iota/DNA damage inducible protein	L	5729982	replication, recombination and repair;
g1387.t1	618	Hs19923499	514	90.56	519	100	100	37	1	86	604	1	507	0	NA	NA	NA	19923499	NA
g1388.t1	276	Hs7661918	274	60.35	227	100	82.85	79	3	53	276	56	274	4e-95	NA	NA	NA	7661918	NA
g1389.t1	519	Hs4503583	455	58.59	454	100	99.78	184	3	65	518	5	454	0	NA	NA	NA	4503583	NA
g1390.t1	136	Hs20555105	321	57.89	57	100	17.76	24	0	19	75	19	75	3e-13	NA	NA	NA	20550456	NA
g1391.t1	152	Hs20555105	321	64.66	133	100	41.43	46	1	1	132	92	224	2e-54	NA	NA	NA	20550456	NA
g1392.t1	190	Hs8922511	196	66.48	182	100	92.86	59	2	11	190	15	196	3e-78	KOG3162	Mitochondrial/chloroplast ribosomal protein S18	J	8922511	translation, ribosomal structure and biogenesis;
g1394.t1	141	Hs19923240	191	76.04	96	100	50.26	23	0	8	103	40	135	2e-51	NA	NA	NA	19923240	NA
g1396.t1	134	Hs21265075	145	81.3	123	100	84.83	23	0	12	134	23	145	6e-69	KOG3441	Mitochondrial ribosomal protein L14	J	NA	translation, ribosomal structure and biogenesis;
g1397.t1	520	Hs22060310	735	89.02	410	100	55.78	18	1	138	520	1	410	0	KOG1134	Uncharacterized conserved protein	R	NA	general function prediction only;
g1398.t1	739	Hs12408656	714	70.95	692	100	96.92	199	1	6	695	13	704	0	KOG0045	Cytosolic Ca2+-dependent cysteine protease (calpain), large subunit (EF-Hand protein superfamily)	OT	12408656	posttranslational modification, protein turnover, chaperones; signal transduction mechanisms;
g1399.t1	2033	7292359	4097	41.3	92	13.58	2.25	54	0	1744	1835	3766	3857	7e-17	NA	NA	NA	7292359	NA
g1400.t1	449	Hs4826716	456	59.78	460	100	100	170	5	1	449	1	456	0	KOG1479	Nucleoside transporter	F	4826716	nucleotide transport and metabolism;
g1401.t1	724	Hs20149594	724	94.89	724	100	100	37	0	1	724	1	724	0	KOG0019	Molecular chaperone (HSP90 family)	O	20149594	posttranslational modification, protein turnover, chaperones;
g1402.t1	784	Hs20555079	432	74.41	426	100	98.61	107	1	359	784	9	432	0	KOG1581	UDP-galactose transporter related protein	G	20555079	carbohydrate transport and metabolism;
g1403.t1	508	Hs22060948	454	65.67	466	100	100	92	5	57	503	1	417	0	NA	NA	NA	NA	NA
g1404.t1	457	Hs20550607	351	56.8	250	100	71.23	97	1	32	281	65	303	6e-96	KOG0619	FOG: Leucine rich repeat	R	20550607	general function prediction only;
g1405.t1	1057	Hs20555071	985	60.64	940	100	95.43	314	7	38	973	46	933	0	KOG0188	Alanyl-tRNA synthetase	J	20555071	translation, ribosomal structure and biogenesis;
g1406.t1	946	Hs4504867	485	53.69	406	100	83.71	159	5	354	735	81	481	2e-130	KOG3872	FOG: FHA domain	T	4504867	signal transduction mechanisms;
g1407.t1	270	Hs7705997	183	76.92	117	100	63.93	27	0	154	270	67	183	7e-64	KOG3318	Predicted membrane protein	S	7705997	function unknown
g1408.t1	102	Hs4826780	1099	36.84	95	100	8.64	23	2	1	95	1033	1090	6e-09	KOG2082	K+/Cl- cotransporter KCC1 and related transporters	P	4826780	inorganic ion transport and metabolism;
g1409.t1	532	Hs4826780	1099	53.1	145	81.77	13.19	60	3	389	530	838	977	3e-36	KOG2082	K+/Cl- cotransporter KCC1 and related transporters	P	4826780	inorganic ion transport and metabolism;
g1410.t1	404	Hs4507475	817	76.85	108	80.2	13.22	25	0	70	177	325	432	9e-50	NA	NA	NA	4507475	NA
g1411.t1	783	Hs4826730	2549	90.29	690	100	27.07	12	2	1	635	1623	2312	0	KOG0891	DNA-dependent protein kinase	L	4826730	replication, recombination and repair;
g1412.t1	227	Hs10863949	346	83.78	222	100	64.16	36	0	6	227	125	346	1e-144	KOG2579	Ficolin and related extracellular proteins	R	10863949	general function prediction only;
g1413.t1	1245	Hs4826730	2549	94.67	1181	100	46.33	46	1	77	1240	240	1420	0	KOG0891	DNA-dependent protein kinase	L	4826730	replication, recombination and repair;
g1414.t1	333	Hs7019551	338	81.27	331	100	97.93	56	3	8	333	9	338	0	KOG4581	Predicted membrane protein	S	7019551	function unknown
g1415.t1	827	Hs20539165	373	63.35	161	58.4	43.16	57	1	659	817	176	336	9e-68	KOG1701	Focal adhesion adaptor protein Paxillin and related LIM proteins	T	20539165	signal transduction mechanisms;
g1416.t1	3128	Hs14790190	3664	78.42	1418	100	38.7	255	7	1	1379	1	1406	0	KOG0112	Large RNA-binding protein (RRM superfamily)	R	14790190	general function prediction only;
g1417.t1	740	Hs4507997	803	74.09	741	100	92.28	146	9	1	728	1	708	0	KOG1721	FOG: Zn-finger	R	4507997	general function prediction only;
g1418.t1	167	Hs7657202	170	78.3	106	100	62.35	21	1	62	167	67	170	1e-54	KOG3591	Alpha crystallins	O	7657202	posttranslational modification, protein turnover, chaperones;
g1419.t1	685	Hs4557475	687	54.41	715	100	100	221	5	20	683	22	682	0	KOG0476	Cl- channel CLC-2 and related proteins (CLC superfamily)	P	4557475	inorganic ion transport and metabolism;
g1420.t1	1000	Hs4758278	976	72.02	983	100	100	237	5	23	1000	27	976	0	KOG0196	Tyrosine kinase, EPH (ephrin) receptor family	T	4758278	signal transduction mechanisms;
g1421.t1	169	Hs13569862	258	47.95	171	100	66.28	78	2	9	168	88	258	5e-46	KOG0395	Ras-related GTPase	R	13569862	general function prediction only;
g1422.t1	732	Hs17450863	717	88.7	717	100	100	68	5	29	732	1	717	0	KOG0379	Kelch repeat-containing proteins	R	17450863	general function prediction only;
g1423.t1	153	7297208_1	394	45.9	61	100	15.48	17	3	61	113	125	177	2e-05	NA	NA	NA	NA	NA
g1424.t1	757	Hs8922416	263	84.88	205	81.24	77.95	31	0	2	206	3	207	1e-122	NA	NA	NA	8922416	NA
g1425.t1	822	Hs7662132	1313	46.17	470	100	35.8	173	10	333	765	544	970	3e-72	NA	NA	NA	7662132	NA
g1426.t1	221	Hs4505157	183	55.85	188	100	100	33	3	79	221	1	183	2e-58	NA	NA	NA	4505157	NA
g1427.t1	1005	Hs13435129	1180	61.19	675	100	57.2	235	9	330	990	513	1174	0	KOG0208	Cation transport ATPase	P	13435129	inorganic ion transport and metabolism;
g1428.t1	395	Hs4505619	520	73.21	377	100	72.5	81	7	1	359	11	385	0	KOG0849	Transcription factor PRD and related proteins, contain PAX and HOX domains	K	4505619	transcription;
g1429.t1	608	7298591	351	34.82	336	100	95.73	189	8	9	339	9	319	3e-55	KOG3904	Predicted hydrolase RP2 (NUDIX/MutT superfamily)	S	20129629	function unknown
g1430.t1	237	Hs17483128	235	59.55	220	100	93.62	87	1	1	220	1	218	3e-97	NA	NA	NA	17483128	NA
g1431.t1	532	Hs14149803	1050	50.65	306	100	29.14	139	4	171	466	302	605	9e-75	KOG2319	Vacuolar assembly/sorting protein VPS9	U	14149803	intracellular trafficking, secretion, and vesicular transport;
g1432.t1	2215	7298411	3097	30.83	2241	100	72.36	1302	64	26	2165	649	2742	0	KOG3594	FOG: Cadherin repeats	S	13124002	function unknown
g1433.t1	1092	Hs7662480	764	60.11	717	100	93.85	268	8	2	706	1	711	0	KOG1721	FOG: Zn-finger	R	7662480	general function prediction only;
g1434.t1	202	Hs10835218	1001	84.18	196	100	19.58	31	0	7	202	19	214	3e-113	KOG1956	DNA topoisomerase III alpha	L	10835218	replication, recombination and repair;
g1435.t1	935	Hs21426845	787	70.45	792	100	100	222	6	1	785	1	787	0	NA	NA	NA	20558335	NA
g1436.t1	504	Hs20070176	483	82.11	475	100	98.34	85	0	28	502	7	481	0	KOG2467	Glycine/serine hydroxymethyltransferase	E	20070176	amino acid transport and metabolism;
g1437.t1	680	Hs4506133	369	96.42	335	100	90.79	12	0	346	680	35	369	0	NA	NA	NA	4506133	NA
g1438.t1	316	Hs22065329	612	79.18	269	100	43.95	56	0	22	290	62	330	3e-137	KOG2349	Na+:iodide/myo-inositol/multivitamin symporters	P	NA	inorganic ion transport and metabolism;
g1439.t1	750	Hs8923190	478	38.93	298	100	62.34	172	2	1	298	1	288	2e-56	NA	NA	NA	8923190	NA
g1440.t1	235	Hs22065329	612	77.62	143	100	23.37	32	0	15	157	344	486	6e-69	KOG2349	Na+:iodide/myo-inositol/multivitamin symporters	P	NA	inorganic ion transport and metabolism;
g1441.t1	217	Hs5729856	217	77.88	217	100	100	44	2	1	215	1	215	1e-122	KOG3601	Adaptor protein GRB2, contains SH2 and SH3 domains	T	5729856	signal transduction mechanisms;
g1442.t1	603	Hs7662468	641	65.8	538	100	83.93	117	8	1	474	10	544	0	KOG2056	Equilibrative nucleoside transporter protein	F	7662468	nucleotide transport and metabolism;
g1443.t1	213	Hs7661536	204	81.05	190	100	93.14	36	0	10	199	2	191	5e-115	KOG4027	Uncharacterized conserved protein	S	7661536	function unknown
g1444.t1	1566	Hs10864077	2353	64.5	707	100	30.05	213	5	301	995	669	1349	0	KOG2302	T-type voltage-gated Ca2+ channel, pore-forming alpha1I subunit	PT	10864077	inorganic ion transport and metabolism; signal transduction mechanisms;
g1445.t1	331	Hs21389613	435	64.26	235	100	54.02	84	0	25	259	3	237	4e-102	KOG2685	Cystoskeletal protein Tektin	Z	20534105	cytoskeleton;
g1446.t1	192	Hs13569944	281	68.51	181	100	64.41	57	0	12	192	100	280	2e-87	NA	NA	NA	13569944	NA
g1447.t1	359	Hs4557865	364	66.47	346	100	95.05	114	2	14	359	21	364	1e-166	KOG3656	FOG: 7 transmembrane receptor	R	4557865	general function prediction only;
g1448.t1	358	Hs10047084	520	69.44	360	100	69.23	89	8	1	358	180	520	3e-152	KOG0527	HMG-box transcription factor	K	10047084	transcription;
g1449.t1	426	Hs12232455	567	70	220	100	38.8	60	2	29	248	30	243	4e-99	NA	NA	NA	12232455	NA
g1450.t1	335	Hs16596696	335	91.64	335	100	100	28	0	1	335	1	335	0	NA	NA	NA	16596696	NA
g1451.t1	224	Hs4758638	224	86.88	221	100	98.66	29	0	3	223	4	224	2e-139	NA	NA	NA	4758638	NA
g1452.t1	261	Hs20538240	261	89.66	261	100	100	27	0	1	261	1	261	2e-175	NA	NA	NA	20538240	NA
g1453.t1	254	Hs15298470	201	51.74	201	100	100	97	0	52	252	1	201	5e-63	KOG4268	Uncharacterized conserved protein containing PAP2 domain	S	15298470	function unknown
g1454.t1	529	Hs4503761	533	67.23	531	100	99.62	169	3	3	529	4	533	0	KOG1399	Flavin-containing monooxygenase	Q	4503761	secondary metabolites biosynthesis, transport and catabolism;
g1455.t1	536	Hs4503761	533	62.22	532	100	99.81	200	1	1	531	1	532	0	KOG1399	Flavin-containing monooxygenase	Q	4503761	secondary metabolites biosynthesis, transport and catabolism;
g1456.t1	274	Hs4885561	272	89.78	274	100	100	26	1	1	274	1	272	0	KOG1616	Protein involved in Snf1 protein kinase complex assembly	G	4885561	carbohydrate transport and metabolism;
g1457.t1	789	Hs22043737	380	39.76	327	100	86.05	134	8	515	781	4	327	3e-49	NA	NA	NA	NA	NA
g1458.t1	1108	Hs11036644	1132	61.66	1145	100	100	325	12	1	1045	1	1131	0	NA	NA	NA	11036644	NA
g1459.t1	207	HsM11641277	240	61.45	166	100	69.17	59	2	6	166	72	237	1e-56	NA	NA	NA	11641277	NA
g1460.t1	508	Hs5729974	533	65.29	533	100	100	160	3	1	508	1	533	0	KOG0068	D-3-phosphoglycerate dehydrogenase, D-isomer-specific 2-hydroxy acid dehydrogenase superfamily	E	5729974	amino acid transport and metabolism;
g1461.t1	461	Hs5031751	508	71.74	460	100	90.55	129	1	2	461	50	508	0	KOG1393	Hydroxymethylglutaryl-CoA synthase	I	5031751	lipid transport and metabolism;
g1462.t1	2321	Hs13249344	2471	57.89	2223	100	89.96	811	38	38	2183	269	2443	0	KOG1217	Fibrillins and related proteins containing Ca2+-binding EGF-like domains	T	13249344	signal transduction mechanisms;
g1463.t1	215	Hs4759086	215	98.14	215	100	100	4	0	1	215	1	215	2e-157	KOG0862	Synaptobrevin/VAMP-like protein SEC22	U	4759086	intracellular trafficking, secretion, and vesicular transport;
g1464.t1	734	Hs8922285	389	62.12	132	53.95	33.93	48	1	452	583	2	131	2e-50	NA	NA	NA	8922285	NA
g1465.t1	611	Hs4758738	715	85.42	535	100	74.83	69	2	86	611	181	715	0	KOG3554	Histone deacetylase complex, MTA1 component	B	4758738	chromatin structure and dynamics;
g1466.t1	157	Hs4503049	208	65.55	209	100	100	19	3	1	157	1	208	7e-84	KOG1700	Regulatory protein MLP and related LIM proteins	TZ	4503049	signal transduction mechanisms; cytoskeleton;
g1467.t1	385	Hs4557795	595	68.51	235	100	39.5	73	1	105	338	294	528	2e-95	KOG3529	Radixin, moesin and related proteins of the ERM family	R	4557795	general function prediction only;
g1468.t1	137	Hs7705425	130	76.12	134	100	100	26	1	1	134	1	128	3e-68	NA	NA	NA	7705425	NA
g1469.t1	256	Hs4503937	286	72.45	265	100	92.66	42	4	1	234	1	265	1e-128	NA	NA	NA	4503937	NA
g1470.t1	226	Hs4758972	225	80	225	100	100	45	0	1	225	1	225	4e-132	KOG1615	Phosphoserine phosphatase	E	4758972	amino acid transport and metabolism;
g1471.t1	555	Hs14771918	530	69.14	512	100	96.6	96	6	2	453	3	512	0	KOG0359	Chaperonin complex component, TCP-1 zeta subunit (CCT6)	O	14771918	posttranslational modification, protein turnover, chaperones;
g1472.t1	388	Hs5453882	387	81.09	386	100	99.74	72	1	1	385	1	386	0	KOG0599	Phosphorylase kinase gamma subunit	G	5453882	carbohydrate transport and metabolism;
g1473.t1	590	Hs4504223	651	69.47	393	100	60.37	116	3	1	391	27	417	0	KOG2024	Beta-Glucuronidase GUSB (glycosylhydrolase superfamily 2)	G	4504223	carbohydrate transport and metabolism;
g1474.t1	194	Hs22046560	437	58.54	82	100	18.76	34	0	110	191	355	436	2e-25	KOG1316	Argininosuccinate lyase	E	NA	amino acid transport and metabolism;
g1475.t1	178	Hs22046560	437	58.54	82	100	18.76	34	0	94	175	355	436	1e-25	KOG1316	Argininosuccinate lyase	E	NA	amino acid transport and metabolism;
g1476.t1	176	Hs7656977	148	60.37	164	100	100	34	2	1	164	1	133	8e-49	KOG4168	Predicted RNA polymerase III subunit C17	K	7656977	transcription;
g1477.t1	379	Hs4507665	370	92.35	366	100	98.92	28	0	1	366	1	366	0	NA	NA	NA	4507665	NA
g1478.t1	1127	Hs7657496_3	379	90.67	375	99.82	98.94	35	0	445	819	1	375	0	KOG2319	Vacuolar assembly/sorting protein VPS9	U	NA	intracellular trafficking, secretion, and vesicular transport;
g1480.t1	386	Hs8923771	340	71.35	171	100	50.29	47	2	202	372	158	326	4e-70	NA	NA	NA	8923771	NA
g1481.t1	330	Hs22065489	304	79.39	330	100	100	42	2	1	330	1	304	0	KOG4792	Crk family adapters	T	14250173	signal transduction mechanisms;
g1482.t1	265	Hs5803225	255	75	288	100	100	16	4	1	265	1	255	6e-142	KOG0841	Multifunctional chaperone (14-3-3 family)	O	5803225	posttranslational modification, protein turnover, chaperones;
g1483.t1	1028	Hs22065493	1028	82.59	1028	100	100	179	0	1	1028	1	1028	0	KOG0164	Myosin class I heavy chain	Z	NA	cytoskeleton;
g1485.t1	449	Hs18765709	448	53.4	427	100	95.31	157	3	35	421	10	434	6e-152	KOG0565	Inositol polyphosphate 5-phosphatase and related proteins	U	18765709	intracellular trafficking, secretion, and vesicular transport;
g1486.t1	271	Hs5453908	270	91.11	270	100	100	24	0	1	270	1	270	0	NA	NA	NA	5453908	NA
g1487.t1	482	Hs4505971	559	53.81	459	100	82.11	180	7	1	442	15	458	5e-160	NA	NA	NA	4505971	NA
g1488.t1	798	Hs4507203	830	43.87	326	100	39.28	127	13	391	702	459	742	1e-52	KOG1218	Proteins containing Ca2+-binding EGF-like domains	T	4507203	signal transduction mechanisms;
g1489.t1	2335	Hs17999537	2335	99.1	2335	100	100	21	0	1	2335	1	2335	0	KOG1795	U5 snRNP spliceosome subunit	A	17999537	rna processing and modification;
g1490.t1	243	Hs19923999	247	32.62	233	100	94.33	151	3	14	243	14	243	2e-30	KOG4474	Uncharacterized conserved protein	S	16164722	function unknown
g1491.t1	494	Hs21389617	605	44.42	529	100	87.44	252	4	4	491	65	592	1e-154	KOG1336	Monodehydroascorbate/ferredoxin reductase	R	18593768	general function prediction only;
g1492.t1	1923	Hs22062886	1009	68.9	1016	100	100	303	8	914	1923	1	1009	0	KOG4190	Uncharacterized conserved protein	S	NA	function unknown
g1493.t1	514	Hs11386143	491	52.1	428	100	87.17	196	3	80	506	36	455	8e-144	KOG2392	Serpin	V	11386143	defense mechanisms;
g1494.t1	448	Hs4505709	347	64.53	344	100	99.14	122	0	103	446	2	345	5e-166	KOG2392	Serpin	V	4505709	defense mechanisms;
g1495.t1	528	Hs22062883	317	51.96	204	100	64.35	94	3	14	215	82	283	1e-51	KOG2084	Predicted histone tail methylase containing SET domain	B	NA	chromatin structure and dynamics;
g1496.t1	559	Hs4506583	616	66.9	580	100	94.16	163	3	7	558	38	616	0	KOG0851	Single-stranded DNA-binding replication protein A (RPA), large (70 kD) subunit and related ssDNA-binding proteins	L	4506583	replication, recombination and repair;
g1497.t1	414	Hs18586915	473	74.55	393	100	83.09	87	4	1	390	68	450	0	KOG0619	FOG: Leucine rich repeat	R	18586915	general function prediction only;
g1498.t1	465	Hs4503361	363	70	350	100	96.42	101	2	115	463	1	347	0	KOG2648	Diphthamide biosynthesis protein	J	4503361	translation, ribosomal structure and biogenesis;
g1499.t1	226	Hs18201880	227	54.67	225	100	99.12	88	5	1	211	1	225	7e-56	KOG2551	Phospholipase/carboxyhydrolase	E	18201880	amino acid transport and metabolism;
g1500.t1	641	Hs5729871	714	58.11	752	100	100	164	24	1	640	1	713	0	KOG1721	FOG: Zn-finger	R	5729871	general function prediction only;
g1501.t1	1520	Hs8922132	330	83.55	310	61.18	93.94	50	1	1211	1520	22	330	4e-168	KOG2162	Nonsense-mediated mRNA decay protein	A	8922132	rna processing and modification;
g1502.t1	333	Hs11345492	340	71.21	323	100	95	89	2	4	325	7	326	1e-165	KOG1251	Serine racemase	TE	11345492	signal transduction mechanisms; amino acid transport and metabolism;
g1503.t1	771	Hs8922496	656	63.98	669	100	100	160	6	149	760	1	645	0	KOG1980	Uncharacterized conserved protein	S	8922496	function unknown
g1504.t1	373	Hs7661672	368	84.66	378	100	100	43	3	1	373	1	368	0	KOG4408	Putative Mg2+ and Co2+ transporter CorD	P	7661672	inorganic ion transport and metabolism;
g1505.t1	205	Hs18587603	126	64.89	94	100	74.6	21	2	82	174	22	104	3e-34	NA	NA	NA	18587603	NA
g1506.t1	165	CE03536	362	44.74	114	100	31.49	49	4	19	118	85	198	1e-19	KOG0490	Transcription factor, contains HOX domain	R	17569327	general function prediction only;
g1507.t1	548	7302758_1	775	41.72	501	100	64.65	212	18	31	495	160	616	6e-96	KOG4280	Kinesin-like protein	Z	NA	cytoskeleton;
g1508.t1	449	Hs18201911	478	55.7	465	100	97.28	156	10	20	444	21	475	6e-165	KOG1565	Gelatinase A and related matrix metalloproteases	OW	18201911	posttranslational modification, protein turnover, chaperones; extracellular structures;
g1509.t1	698	Hs14149667	690	75.28	615	100	89.13	149	1	87	698	76	690	0	NA	NA	NA	14149667	NA
g1510.t1	318	Hs18087847	431	54.6	315	100	73.09	115	1	4	318	127	413	2e-107	KOG2816	Predicted transporter ADD1 (major facilitator superfamily)	R	18087847	general function prediction only;
g1511.t1	1206	Hs4506979	592	64.1	585	100	98.82	195	6	1	581	1	574	0	KOG1281	Na+/dicarboxylate, Na+/tricarboxylate and phosphate transporters	P	4506979	inorganic ion transport and metabolism;
g1512.t1	145	Hs4827048	240	84.83	145	100	60.42	22	0	1	145	96	240	4e-88	NA	NA	NA	4827048	NA
g1513.t1	568	Hs15088795	555	64.34	544	100	98.02	191	1	28	568	12	555	0	KOG2459	GPI transamidase complex, GPI17/PIG-S component, involved in glycosylphosphatidylinositol anchor biosynthesis	MO	15088795	cell wall/membrane/envelope biogenesis; posttranslational modification, protein turnover, chaperones;
g1514.t1	364	Hs4885063	364	91.76	364	100	100	30	0	1	364	1	364	0	KOG1557	Fructose-biphosphate aldolase	G	4885063	carbohydrate transport and metabolism;
g1515.t1	152	Hs22064433	1193	37.21	172	100	14.42	74	2	3	140	1022	1193	2e-17	NA	NA	NA	12653111	NA
g1516.t1	1114	Hs5453632	1120	25.2	508	100	45.36	263	11	635	1114	584	1002	4e-16	NA	NA	NA	5453632	NA
g1517.t1	413	Hs21389411	274	66.52	227	100	82.85	44	2	47	273	77	271	1e-90	KOG0694	Serine/threonine protein kinase	T	20559673	signal transduction mechanisms;
g1518.t1	2213	Hs7661904	2092	78.55	2028	100	96.94	292	10	192	2213	202	2092	0	KOG1910	Uncharacterized conserved protein	S	7661904	function unknown
g1519.t1	1732	Hs11321573	1603	91.52	1592	100	99.31	125	5	142	1732	21	1603	0	KOG1856	Transcription elongation factor SPT6	A	11321573	rna processing and modification;
g1520.t1	278	Hs7657126	509	46.79	109	100	21.41	58	0	83	191	172	280	1e-27	NA	NA	NA	7657126	NA
g1521.t1	239	At4g22570	183	35.54	121	100	66.12	77	1	82	202	40	159	4e-15	KOG1712	Adenine phosphoribosyl transferases	F	15235709	nucleotide transport and metabolism;
g1522.t1	223	Hs13994318	259	82.87	216	100	83.4	30	1	7	222	50	258	8e-132	KOG0094	GTPase Rab6/YPT6/Ryh1, small G protein superfamily	U	13994318	intracellular trafficking, secretion, and vesicular transport;
g1523.t1	70	Hs17105394	156	100	70	100	44.87	0	0	1	70	87	156	8e-43	KOG1751	60s ribosomal protein L23	J	17105394	translation, ribosomal structure and biogenesis;
g1524.t1	252	Hs19923999	247	57.98	238	100	96.36	96	1	15	252	14	247	4e-93	KOG4474	Uncharacterized conserved protein	S	16164722	function unknown
g1525.t1	810	7301213	841	32.32	693	100	82.4	392	20	79	763	115	738	1e-86	KOG0589	Serine/threonine protein kinase	R	7301213	general function prediction only;
g1526.t1	394	Hs22027622	470	72.42	446	100	94.89	71	1	1	394	25	470	0	KOG0297	TNF receptor-associated factor	T	12804687	signal transduction mechanisms;
g1527.t1	585	Hs8922596	562	75	544	100	96.8	109	11	60	585	28	562	0	NA	NA	NA	8922596	NA
g1528.t1	1947	Hs22064454	704	71.02	742	100	100	167	9	1	740	1	696	0	KOG4299	PHD Zn-finger protein	R	14278861	general function prediction only;
g1529.t1	878	Hs6912612	853	49.6	758	100	88.86	346	9	150	878	103	853	0	NA	NA	NA	6912612	NA
g1530.t1	394	Hs7706065	390	57.92	385	100	98.72	154	3	16	394	8	390	3e-152	KOG2820	FAD-dependent oxidoreductase	R	7706065	general function prediction only;
g1531.t1	2661	Hs17978507	1581	84.69	1535	100	97.09	226	6	745	2271	1	1534	0	KOG0161	Myosin class II heavy chain	Z	17978507	cytoskeleton;
g1532.t1	254	Hs12056461	215	71.26	254	100	100	34	1	1	254	1	215	5e-132	NA	NA	NA	12056461	NA
g1533.t1	621	Hs14773843	695	69.47	606	100	87.19	177	5	21	621	93	695	0	NA	NA	NA	14773843	NA
g1534.t1	987	Hs22065797	897	95.54	897	100	100	26	3	105	987	1	897	0	NA	NA	NA	NA	NA
g1535.t1	705	Hs7661712	761	72.9	749	100	98.42	135	7	20	705	18	761	0	KOG0818	GTPase-activating proteins of the GIT family	T	7661712	signal transduction mechanisms;
g1536.t1	608	Hs22065784	453	83.95	430	100	94.92	52	4	163	580	1	425	0	KOG0522	Ankyrin repeat protein	R	NA	general function prediction only;
g1537.t1	511	Hs7656991	474	67.84	513	100	100	116	3	3	507	2	473	0	KOG0303	Actin-binding protein Coronin, contains WD40 repeats	Z	7656991	cytoskeleton;
g1538.t1	1328	Hs14773829	1030	49.86	1053	100	100	404	28	377	1328	1	1030	0	KOG1716	Dual specificity phosphatase	V	14773829	defense mechanisms;
g1540.t1	447	Hs5032195	469	55.51	472	100	100	179	7	1	446	1	467	7e-163	KOG0827	Predicted E3 ubiquitin ligase	O	5032195	posttranslational modification, protein turnover, chaperones;
g1541.t1	329	Hs13129008	501	94.34	318	100	63.47	18	0	1	318	1	318	0	KOG0032	Ca2+/calmodulin-dependent protein kinase, EF-Hand protein superfamily	T	13129008	signal transduction mechanisms;
g1542.t1	616	Hs4505265_2	351	62.42	314	100	89.46	118	0	266	579	1	314	9e-139	KOG1095	Protein tyrosine kinase	T	NA	signal transduction mechanisms;
g1543.t1	801	Hs4505265_1	1049	44.73	787	100	75.02	394	13	23	800	27	781	0	KOG3610	Plexins (functional semaphorin receptors)	T	NA	signal transduction mechanisms;
g1544.t1	549	Hs14150159	555	78.82	557	100	100	108	5	1	549	1	555	0	KOG0997	Uncharacterized conserved protein Sand	S	14150159	function unknown
g1545.t1	1168	Hs5032033	1123	54.49	1213	100	100	398	30	5	1168	16	1123	0	KOG0154	RNA-binding protein RBM5 and related proteins, contain G-patch and RRM domains	R	5032033	general function prediction only;
g1546.t1	746	Hs5174673	771	44.22	658	100	85.34	339	9	28	678	38	674	0	KOG3611	Semaphorins	T	5174673	signal transduction mechanisms;
g1547.t1	1454	Hs20538502	1359	78.16	1392	100	100	261	16	73	1454	1	1359	0	KOG1016	Predicted DNA helicase, DEAD-box superfamily	R	20538502	general function prediction only;
g1548.t1	439	Hs21361961	258	81.96	255	100	98.84	45	1	184	437	1	255	3e-143	KOG4184	Predicted sugar kinase	GR	16550270	carbohydrate transport and metabolism; general function prediction only;
g1549.t1	501	Hs14719410	519	78.98	471	100	90.75	97	2	24	494	25	493	0	KOG1124	FOG: TPR repeat	R	14719410	general function prediction only;
g1550.t1	433	Hs6453815	557	99.77	432	100	77.56	1	0	2	433	126	557	0	KOG1815	Predicted E3 ubiquitin ligase	O	6453815	posttranslational modification, protein turnover, chaperones;
g1551.t1	880	Hs16519537	481	73.23	467	100	97.09	98	5	436	880	20	481	0	KOG0146	RNA-binding protein ETR-3 (RRM superfamily)	A	16519537	rna processing and modification;
g1552.t1	466	Hs13375832	501	61.64	438	100	87.43	81	5	29	465	149	500	7e-175	NA	NA	NA	13375832	NA
g1553.t1	550	Hs4505839	531	89.45	531	100	100	55	1	21	550	1	531	0	KOG2323	Pyruvate kinase	G	4505839	carbohydrate transport and metabolism;
g1554.t1	347	Hs20482574	337	56.25	352	100	100	95	8	1	308	1	337	5e-113	KOG1032	Uncharacterized conserved protein, contains GRAM domain	S	20482574	function unknown
g1555.t1	212	Hs21624650	212	76.42	212	100	100	50	0	1	212	1	212	1e-119	KOG3246	Sentrin-specific cysteine protease (Ulp1 family)	R	17477725	general function prediction only;
g1556.t1	791	Hs4758750_1	1144	59.66	647	100	56.56	190	8	191	768	1	645	0	KOG4229	Myosin VII, myosin IXB and related myosins	N	NA	cell motility;
g1557.t1	303	Hs20070349	406	60.13	301	100	74.14	37	2	77	294	25	325	2e-105	NA	NA	NA	20070349	NA
g1558.t1	135	Hs7706351	179	84.92	126	100	70.39	19	0	10	135	54	179	2e-78	KOG3282	Uncharacterized conserved protein	S	7706351	function unknown
g1559.t1	2203	Hs4758012	1675	96.33	1662	100	99.22	15	1	588	2203	14	1675	0	KOG0985	Vesicle coat protein clathrin, heavy chain	U	4758012	intracellular trafficking, secretion, and vesicular transport;
g1560.t1	87	Hs22066114	119	100	65	100	54.62	0	0	23	87	55	119	2e-43	KOG3399	Predicted Yippee-type zinc-binding protein	R	20344701	general function prediction only;
g1561.t1	1134	Hs21361714	991	80.41	975	100	98.39	133	13	16	945	1	962	0	KOG3692	Uncharacterized conserved protein	S	10439816	function unknown
g1562.t1	232	Hs22045218	829	43.86	114	100	13.75	58	2	6	119	377	484	1e-19	NA	NA	NA	NA	NA
g1563.t1	906	Hs15147333	964	90.52	443	100	45.95	37	2	6	445	40	480	0	KOG2177	Predicted E3 ubiquitin ligase	O	15147333	posttranslational modification, protein turnover, chaperones;
g1564.t1	668	HsM7662472	757	68.47	295	100	38.97	90	2	230	523	404	696	5e-130	KOG0698	Serine/threonine protein phosphatase	T	7662472	signal transduction mechanisms;
g1565.t1	121	Hs21361464	766	88.89	27	66.94	3.52	3	0	95	121	139	165	3e-08	KOG0698	Serine/threonine protein phosphatase	T	7839557	signal transduction mechanisms;
g1566.t1	413	Hs17402896	376	69.77	344	100	91.49	92	1	1	344	10	341	1e-172	KOG1434	Meiotic recombination protein Dmc1	DL	17402896	cell cycle control, cell division, chromosome partitioning; replication, recombination and repair;
g1567.t1	993	Hs13775176	957	27.41	613	100	64.05	337	19	356	919	122	675	2e-31	NA	NA	NA	13775176	NA
g1568.t1	319	Hs9910526	364	49.83	299	100	82.14	147	2	11	307	34	331	6e-108	KOG3656	FOG: 7 transmembrane receptor	R	9910526	general function prediction only;
g1569.t1	398	Hs6005997	412	84.78	414	100	100	45	4	1	398	1	412	0	KOG1013	Synaptic vesicle protein rabphilin-3A	U	6005997	intracellular trafficking, secretion, and vesicular transport;
g1570.t1	275	Hs5902064	315	71.85	238	100	75.56	64	2	10	245	1	237	2e-108	KOG1013	Synaptic vesicle protein rabphilin-3A	U	5902064	intracellular trafficking, secretion, and vesicular transport;
g1571.t1	216	Hs20553544	135	45.76	118	100	87.41	64	0	85	202	3	120	8e-31	NA	NA	NA	20553544	NA
g1572.t1	960	Hs21361728	670	90.73	572	100	85.37	53	0	14	585	15	586	0	KOG2180	Late Golgi protein sorting complex, subunit Vps53	U	13543952	intracellular trafficking, secretion, and vesicular transport;
g1573.t1	294	Hs13376162	257	54.83	290	100	100	94	3	4	293	4	256	1e-104	KOG4561	Uncharacterized conserved protein, contains TBC domain	TR	13376162	signal transduction mechanisms; general function prediction only;
g1574.t1	1072	Hs7657122	1058	50.7	1069	100	100	505	12	11	1070	3	1058	0	NA	NA	NA	7657122	NA
g1575.t1	298	Hs7705646	504	78.72	296	100	58.73	63	0	2	297	208	503	3e-177	NA	NA	NA	7705646	NA
g1576.t1	406	Hs8922534	420	52.86	420	100	100	158	7	1	391	1	409	2e-136	KOG2506	SpoU rRNA Methylase family protein	J	8922534	translation, ribosomal structure and biogenesis;
g1577.t1	421	Hs11968007	186	94.09	186	100	100	11	0	236	421	1	186	7e-123	KOG2501	Thioredoxin, nucleoredoxin and related proteins	R	11968007	general function prediction only;
g1578.t1	604	Hs8922709	570	52.79	555	100	97.37	219	2	12	566	20	531	0	KOG1347	Uncharacterized membrane protein, predicted efflux pump	R	8922709	general function prediction only;
g1579.t1	547	Hs8922709	570	52.89	484	100	84.91	176	3	1	480	1	436	2e-167	KOG1347	Uncharacterized membrane protein, predicted efflux pump	R	8922709	general function prediction only;
g1580.t1	537	Hs4557303	485	66.41	524	100	100	129	1	5	528	5	481	0	KOG2456	Aldehyde dehydrogenase	C	4557303	energy production and conversion;
g1581.t1	670	Hs7662210	1036	84.3	465	100	44.88	30	3	1	454	1	433	0	KOG0595	Serine/threonine-protein kinase involved in autophagy	OUT	7662210	posttranslational modification, protein turnover, chaperones; intracellular trafficking, secretion, and vesicular transport; signal transduction mechanisms;
g1582.t1	1147	Hs21493033	662	82.91	632	100	95.47	107	1	24	654	30	661	0	NA	NA	NA	12740808	NA
g1584.t1	264	Hs4557335	313	71.67	233	100	74.44	66	0	26	258	80	312	6e-127	NA	NA	NA	4557335	NA
g1585.t1	1337	Hs18375665	839	66.41	771	100	91.9	192	10	36	748	22	783	0	KOG3676	Ca2+-permeable cation channel OSM-9 and related channels (OTRPC family)	PT	18375665	inorganic ion transport and metabolism; signal transduction mechanisms;
g1586.t1	470	Hs7019341	478	64.66	464	100	97.07	159	2	11	469	8	471	0	KOG2517	Ribulose kinase and related carbohydrate kinases	G	7019341	carbohydrate transport and metabolism;
g1587.t1	265	Hs4826682	367	49.56	343	100	93.46	71	4	22	262	22	364	6e-99	KOG3145	Cystine transporter Cystinosin	E	4826682	amino acid transport and metabolism;
g1588.t1	147	Hs11993943	124	79.59	147	100	100	7	1	1	147	1	124	4e-78	KOG3553	Tax interaction protein TIP1	M	11993943	cell wall/membrane/envelope biogenesis;
g1589.t1	110	Hs13775220	110	94.55	110	100	100	6	0	1	110	1	110	2e-61	KOG4455	Uncharacterized conserved protein	S	13384684	function unknown
g1590.t1	987	Hs18375665	839	53.96	493	100	58.76	217	4	79	562	275	766	5e-170	KOG3676	Ca2+-permeable cation channel OSM-9 and related channels (OTRPC family)	PT	18375665	inorganic ion transport and metabolism; signal transduction mechanisms;
g1591.t1	80	ECU02g0740i	77	98.7	77	100	100	1	0	4	80	1	77	7e-50	KOG0001	Ubiquitin and ubiquitin-like proteins	OR	19073994	posttranslational modification, protein turnover, chaperones; general function prediction only;
g1592.t1	215	Hs22063320	272	78.31	166	100	61.03	36	0	49	214	106	271	2e-100	KOG4192	Uncharacterized conserved protein	S	NA	function unknown
g1593.t1	214	Hs4758922	252	65.52	174	100	69.05	60	0	29	202	79	252	1e-75	KOG3332	N-acetylglucosaminyl phosphatidylinositol de-N-acetylase	M	4758922	cell wall/membrane/envelope biogenesis;
g1594.t1	1623	Hs5454138	2440	70.92	1183	100	48.48	171	9	602	1623	1270	2440	0	KOG1878	Nuclear receptor coregulator SMRT/SMRTER, contains Myb-like domains	K	5454138	transcription;
g1595.t1	213	Hs8923320	273	61.5	226	100	82.78	74	1	1	213	1	226	9e-93	KOG1840	Kinesin light chain	Z	8923320	cytoskeleton;
g1596.t1	179	Hs22063313	140	62.14	140	100	100	53	0	40	179	1	140	3e-59	NA	NA	NA	NA	NA
g1597.t1	1182	Hs20560659	987	67.76	912	100	92.4	277	7	61	957	11	920	0	KOG4678	FOG: Calponin homology domain	R	20560659	general function prediction only;
g1599.t1	180	Hs18588220	194	85.51	138	100	71.13	20	0	29	166	33	170	1e-86	KOG3225	Mitochondrial import inner membrane translocase, subunit TIM22	U	18588220	intracellular trafficking, secretion, and vesicular transport;
g1600.t1	951	Hs11641401	859	84.96	951	100	100	51	3	1	951	1	859	0	KOG4269	Rac GTPase-activating protein BCR/ABR	T	11641401	signal transduction mechanisms;
g1601.t1	360	Hs21687112	340	61.33	75	62.5	22.06	27	1	251	323	264	338	2e-27	NA	NA	NA	15030270	NA
g1602.t1	232	Hs4758456	250	80.83	240	100	96	15	3	24	232	11	250	1e-133	KOG3208	SNARE protein GS28	U	4758456	intracellular trafficking, secretion, and vesicular transport;
g1603.t1	1279	Hs4503007	1377	72.12	1363	100	98.98	260	14	24	1279	28	1377	0	KOG2649	Zinc carboxypeptidase	R	4503007	general function prediction only;
g1604.t1	258	Hs18588112	362	52.69	186	100	51.38	87	1	19	203	172	357	3e-51	NA	NA	NA	18588112	NA
g1605.t1	455	Hs4557367	455	75.16	455	100	100	113	0	1	455	1	455	0	NA	NA	NA	4557367	NA
g1606.t1	544	Hs4507043	630	83.52	273	100	43.33	45	0	272	544	358	630	2e-160	KOG3659	Sodium-neurotransmitter symporter	T	4507043	signal transduction mechanisms;
g1607.t1	575	Hs14149807	558	46.82	598	100	100	247	17	9	575	1	558	4e-125	KOG2117	Uncharacterized conserved protein	S	14149807	function unknown
g1608.t1	844	Hs20560462	149	44.96	129	45.85	86.58	71	0	288	416	20	148	1e-28	NA	NA	NA	20560462	NA
g1609.t1	106	Hs4503013	537	70.19	104	100	19.37	30	1	1	103	1	104	8e-49	KOG1327	Copine	T	4503013	signal transduction mechanisms;
g1610.t1	1319	Hs19923345	932	79.85	933	100	100	134	5	440	1319	1	932	0	KOG4307	RNA binding protein RBM12/SWAN	R	19923345	general function prediction only;
g1611.t1	79	Hs18152785	79	96.2	79	100	100	3	0	1	79	1	79	1e-46	KOG4096	Uncharacterized conserved protein	S	13385436	function unknown
g1612.t1	469	Hs4757926	524	87.82	386	100	73.66	8	2	123	469	139	524	0	KOG0147	Transcriptional coactivator CAPER (RRM superfamily)	K	4757926	transcription;
g1613.t1	582	7300698	1309	61.04	77	39.69	5.88	30	0	19	95	1	77	2e-28	NA	NA	NA	7300698	NA
g1614.t1	458	7300698	1309	45.37	443	100	33.84	193	8	22	458	910	1309	6e-118	NA	NA	NA	7300698	NA
g1615.t1	817	Hs18034775_1	830	67.73	344	100	41.45	70	4	6	309	29	371	2e-133	KOG1844	PHD Zn-finger proteins	R	NA	general function prediction only;
g1616.t1	272	Hs14149916	261	53.79	264	100	100	109	4	1	259	1	256	9e-84	NA	NA	NA	14149916	NA
g1617.t1	374	Hs14165266	375	81.87	375	100	100	67	1	1	374	1	375	0	NA	NA	NA	14165266	NA
g1618.t1	1392	Hs22062002	1173	84.05	1022	100	87.13	110	5	421	1391	153	1172	0	KOG3652	Uncharacterized conserved protein	S	NA	function unknown
g1619.t1	2427	Hs21362042	2713	70.76	2486	100	91.63	584	33	19	2426	12	2432	0	KOG0384	Chromodomain-helicase DNA-binding protein	K	19421557	transcription;
g1620.t1	913	Hs4506443	1068	66.13	1057	100	98.97	190	9	16	913	21	1068	0	KOG1010	Rb (Retinoblastoma tumor suppressor)-related protein	D	4506443	cell cycle control, cell division, chromosome partitioning;
g1621.t1	355	Hs7661594	626	44.8	221	100	35.3	61	3	188	348	283	502	2e-49	NA	NA	NA	7661594	NA
g1622.t1	650	Hs17998700	435	84.86	416	100	95.63	63	0	20	435	20	435	0	KOG2552	Major facilitator superfamily permease - Cdc91p	R	17998700	general function prediction only;
g1623.t1	315	Hs20560219	154	50.37	135	100	87.66	55	3	192	315	21	154	6e-20	NA	NA	NA	20560219	NA
g1624.t1	1890	Hs7661976	2001	68.66	1860	100	92.95	444	21	111	1854	153	1989	0	NA	NA	NA	7661976	NA
g1625.t1	53	Hs16506295	666	71.7	53	100	7.96	15	0	1	53	614	666	3e-18	KOG2410	Gamma-glutamyltransferase	E	16506295	amino acid transport and metabolism;
g1626.t1	310	Hs17477322	660	48.21	448	100	67.88	80	11	1	296	104	551	2e-106	KOG1307	K+-dependent Ca2+/Na+ exchanger NCKX1 and related proteins	PT	17477322	inorganic ion transport and metabolism; signal transduction mechanisms;
g1627.t1	929	HsM13376238	497	61.81	487	100	97.99	131	4	491	928	16	496	0	KOG2320	RAS effector RIN1 (contains VPS domain)	U	13376238	intracellular trafficking, secretion, and vesicular transport;
g1628.t1	165	HsM5031991	433	74.7	83	100	19.17	21	0	37	119	191	273	1e-36	NA	NA	NA	5031991	NA
g1629.t1	493	Hs4826748	731	44.17	369	100	50.48	101	9	223	493	370	731	1e-75	KOG4677	Golgi integral membrane protein	UR	4826748	intracellular trafficking, secretion, and vesicular transport; general function prediction only;
g1630.t1	466	Hs4502805	457	75.76	99	63.73	21.66	24	0	15	113	16	114	9e-45	NA	NA	NA	4502805	NA
g1631.t1	439	Hs21359894	414	72.21	457	100	100	66	4	1	439	1	414	0	NA	NA	NA	20543736	NA
g1632.t1	138	Hs17453863	169	92.59	135	100	79.88	10	0	4	138	35	169	1e-92	NA	NA	NA	17453863	NA
g1633.t1	883	Hs16507200	1077	57.19	939	100	87.19	297	12	5	846	24	954	0	KOG1863	Ubiquitin carboxyl-terminal hydrolase	O	16507200	posttranslational modification, protein turnover, chaperones;
g1634.t1	203	Hs4504543	478	81.17	154	100	32.22	29	0	34	187	28	181	1e-89	KOG3645	Acetylcholine receptor	T	4504543	signal transduction mechanisms;
g1635.t1	316	Hs4504543	478	66.67	303	100	63.39	95	4	15	316	181	478	9e-134	KOG3645	Acetylcholine receptor	T	4504543	signal transduction mechanisms;
g1636.t1	280	Hs21359888	673	85	280	100	41.6	7	1	1	280	429	673	3e-171	KOG1721	FOG: Zn-finger	R	4138922	general function prediction only;
g1637.t1	389	Hs21359888	673	80.1	397	100	58.99	71	4	1	389	27	423	0	KOG1721	FOG: Zn-finger	R	4138922	general function prediction only;
g1638.t1	181	Hs9994185	266	38.95	172	100	64.66	72	5	21	181	117	266	8e-22	KOG4454	RNA binding protein (RRM superfamily)	R	9994185	general function prediction only;
g1639.t1	147	Hs7661646	237	89.63	135	100	56.96	14	0	13	147	103	237	3e-79	KOG3242	Oligoribonuclease (3'->5' exoribonuclease)	A	7661646	rna processing and modification;
g1640.t1	400	Hs7657226	442	79.55	401	100	90.72	71	2	11	400	42	442	0	NA	NA	NA	7657226	NA
g1641.t1	402	Hs5453629	406	68.8	407	100	100	121	2	1	402	1	406	0	NA	NA	NA	5453629	NA
g1642.t1	267	Hs13787204	183	61.58	203	100	100	54	7	69	267	1	183	7e-52	NA	NA	NA	13787204	NA
g1643.t1	218	Hs6857802	214	87.8	205	100	95.79	25	0	1	205	1	205	1e-128	KOG3106	ER lumen protein retaining receptor	U	6857802	intracellular trafficking, secretion, and vesicular transport;
g1644.t1	360	Hs21361350	354	37.64	348	100	98.31	184	8	43	358	5	351	5e-58	NA	NA	NA	15680300	NA
g1645.t1	450	Hs4826798	445	82.7	445	100	100	56	3	27	450	1	445	0	KOG3827	Inward rectifier K+ channel	P	4826798	inorganic ion transport and metabolism;
g1646.t1	920	Hs7110635	373	95.44	373	100	100	17	0	548	920	1	373	0	KOG2641	Predicted seven transmembrane receptor - rhodopsin family	T	7110635	signal transduction mechanisms;
g1647.t1	149	Hs6912490	164	85.21	142	100	86.59	20	1	1	141	1	142	2e-76	KOG4196	bZIP transcription factor MafK	K	6912490	transcription;
g1648.t1	829	Hs20561564	806	59.29	840	100	100	292	8	1	827	1	803	0	KOG0513	Ca2+-independent phospholipase A2	I	20561564	lipid transport and metabolism;
g1649.t1	459	Hs21361971	518	56.73	520	100	100	158	8	1	459	5	518	2e-173	NA	NA	NA	15990471	NA
g1650.t1	542	Hs7019529	504	61.79	513	100	100	174	7	1	510	1	494	0	NA	NA	NA	7019529	NA
g1651.t1	427	Hs7110697	415	89.88	326	100	78.55	16	1	47	355	1	326	0	NA	NA	NA	7110697	NA
g1652.t1	461	Hs5902104	466	82.34	470	100	100	70	5	1	461	1	466	0	KOG0527	HMG-box transcription factor	K	5902104	transcription;
g1653.t1	127	Hs11527390	127	97.64	127	100	100	3	0	1	127	1	127	4e-85	KOG3405	RNA polymerase subunit K	K	11527390	transcription;
g1654.t1	217	HsM14211865	217	58.9	163	100	75.12	65	2	39	201	52	212	1e-56	NA	NA	NA	14211865	NA
g1655.t1	765	Hs18594039	863	64.92	476	100	55.16	131	8	299	765	415	863	4e-153	NA	NA	NA	18594039	NA
g1656.t1	421	Hs7705433	564	98.57	421	100	74.65	6	0	1	421	144	564	0	KOG3677	RNA polymerase I-associated factor - PAF67	JK	7705433	translation, ribosomal structure and biogenesis; transcription;
g1657.t1	188	Hs20270347	300	80.28	142	100	47.33	11	2	35	159	159	300	2e-69	KOG0504	FOG: Ankyrin repeat	R	20270347	general function prediction only;
g1658.t1	451	Hs4503905	387	55.49	364	100	94.06	105	4	2	359	7	319	2e-128	KOG3656	FOG: 7 transmembrane receptor	R	4503905	general function prediction only;
g1659.t1	239	Hs4885523	232	33.33	186	100	80.17	103	5	67	238	54	232	3e-23	NA	NA	NA	4885523	NA
g1660.t1	342	Hs7657118	419	79.4	364	100	86.87	48	1	6	342	56	419	0	NA	NA	NA	7657118	NA
g1661.t1	280	Hs18594035	143	75.24	105	100	73.43	25	1	91	195	1	104	5e-47	KOG4012	Histone H1	B	18594035	chromatin structure and dynamics;
g1662.t1	1006	Hs20336766	593	64.98	494	100	83.31	134	7	529	1002	3	477	0	KOG4807	F-actin binding protein, regulates actin cytoskeletal organization	Z	20336766	cytoskeleton;
g1663.t1	190	Hs13236553	213	57.08	212	100	99.53	58	5	1	184	1	207	6e-55	KOG4709	Uncharacterized conserved protein	S	13236553	function unknown
g1664.t1	353	Hs6806913	374	60.87	368	100	98.4	119	2	9	352	7	373	6e-173	KOG0703	Predicted GTPase-activating protein	T	6806913	signal transduction mechanisms;
g1665.t1	331	Hs9506745	389	48.72	312	100	80.21	150	5	14	324	23	325	2e-71	KOG3656	FOG: 7 transmembrane receptor	R	9506745	general function prediction only;
g1666.t1	369	Hs10092677	296	69.61	181	100	61.15	48	2	34	211	18	194	1e-76	KOG2882	p-Nitrophenyl phosphatase	P	10092677	inorganic ion transport and metabolism;
g1667.t1	1067	Hs9558729	639	76.03	634	100	99.22	116	6	1	631	5	605	0	NA	NA	NA	9558729	NA
g1668.t1	128	Hs5729903	132	56.69	127	100	96.21	55	0	2	128	5	131	6e-46	KOG3587	Galectin, galactose-binding lectin	W	5729903	extracellular structures;
g1669.t1	411	Hs5902008	391	60.48	210	100	53.71	68	5	1	201	13	216	2e-56	NA	NA	NA	5902008	NA
g1670.t1	1028	Hs17977658_1	704	57.04	710	100	100	250	13	22	707	25	703	0	NA	NA	NA	NA	NA
g1671.t1	393	Hs21536461	321	69.72	251	100	78.19	76	0	81	331	50	300	1e-130	NA	NA	NA	20138530	NA
g1672.t1	801	Hs16168273	820	79.93	822	100	100	142	7	1	801	1	820	0	NA	NA	NA	16168273	NA
g1673.t1	370	Hs7019505	394	56.56	221	100	56.09	52	2	25	245	6	182	5e-75	KOG0930	Guanine nucleotide exchange factor Cytohesin, contains PH and Sec7 domains	U	7019505	intracellular trafficking, secretion, and vesicular transport;
g1674.t1	192	Hs4506381	192	98.44	192	100	100	3	0	1	192	1	192	1e-139	KOG0393	Ras-related small GTPase, Rho type	R	4506381	general function prediction only;
g1675.t1	402	Hs4557861	418	70.49	410	100	98.09	100	5	12	402	11	418	5e-172	KOG3656	FOG: 7 transmembrane receptor	R	4557861	general function prediction only;
g1676.t1	238	Hs21361985	278	59.75	236	100	84.89	93	1	5	238	43	278	2e-97	NA	NA	NA	18088689	NA
g1677.t1	1232	Hs18594305	833	59.93	564	100	67.71	161	4	546	1044	270	833	0	KOG3627	Trypsin	E	18594305	amino acid transport and metabolism;
g1678.t1	224	Hs13489099	290	93.92	181	100	62.41	11	0	35	215	24	204	5e-122	KOG2715	Uncharacterized conserved protein, contains BTB/POZ domain	R	13489099	general function prediction only;
g1679.t1	297	Hs13489091	297	74.66	296	100	99.66	75	0	1	296	1	296	2e-174	KOG1529	Mercaptopyruvate sulfurtransferase/thiosulfate sulfurtransferase	V	13489091	defense mechanisms;
g1680.t1	294	Hs17402865	297	70.95	296	100	99.66	83	1	1	293	1	296	8e-159	KOG1529	Mercaptopyruvate sulfurtransferase/thiosulfate sulfurtransferase	V	17402865	defense mechanisms;
g1681.t1	350	Hs18594303	313	46.1	141	100	45.05	69	3	210	345	166	304	1e-33	NA	NA	NA	18594303	NA
g1682.t1	841	Hs4559408	897	30.54	894	100	99.67	491	32	6	841	76	897	6e-83	NA	NA	NA	4559408	NA
g1683.t1	914	Hs4505345	339	55.63	151	49.56	44.54	59	1	761	903	189	339	2e-50	KOG4773	NADPH oxidase	C	4505345	energy production and conversion;
g1684.t1	274	Hs6857824	185	73.71	175	100	94.59	46	0	100	274	11	185	7e-94	KOG0079	GTP-binding protein H-ray, small G protein superfamily	R	6857824	general function prediction only;
g1685.t1	198	Hs6857824	185	74.03	154	100	83.24	39	1	1	154	1	153	4e-80	KOG0079	GTP-binding protein H-ray, small G protein superfamily	R	6857824	general function prediction only;
g1686.t1	293	Hs5174405	323	90.12	253	100	78.33	25	0	41	293	71	323	7e-166	NA	NA	NA	5174405	NA
g1687.t1	546	Hs4503523	548	95.85	530	100	96.72	21	1	1	530	1	529	0	KOG2479	Translation initiation factor 3, subunit d (eIF-3d)	J	4503523	translation, ribosomal structure and biogenesis;
g1688.t1	605	Hs20561562	684	72.19	356	100	52.05	91	3	26	378	32	382	3e-179	KOG1399	Flavin-containing monooxygenase	Q	20561562	secondary metabolites biosynthesis, transport and catabolism;
g1689.t1	721	Hs12667788	1960	96.76	339	100	17.3	11	0	1	339	1	339	0	KOG0161	Myosin class II heavy chain	Z	12667788	cytoskeleton;
g1690.t1	1195	Hs12667788	1960	72.09	1032	100	52.65	238	7	131	1134	777	1786	0	KOG0161	Myosin class II heavy chain	Z	12667788	cytoskeleton;
g1693.t1	765	Hs15208651	417	53.66	410	100	98.32	171	5	169	564	5	409	2e-131	NA	NA	NA	15208651	NA
g1694.t1	519	Hs8051623	364	44.6	352	100	96.7	169	10	18	356	10	348	1e-92	NA	NA	NA	8051623	NA
g1695.t1	735	Hs4759092	749	67.64	751	100	100	189	7	1	733	33	747	0	KOG3611	Semaphorins	T	4759092	signal transduction mechanisms;
g1696.t1	508	Hs5870893	504	78.46	506	100	100	104	4	5	508	2	504	0	KOG1305	Amino acid transporter protein	E	5870893	amino acid transport and metabolism;
g1697.t1	355	Hs4504041	355	94.93	355	100	100	18	0	1	355	1	355	0	KOG0082	G-protein alpha subunit (small G protein superfamily)	DT	4504041	cell cycle control, cell division, chromosome partitioning; signal transduction mechanisms;
g1698.t1	302	Hs22027520	350	96.03	302	100	86.29	12	0	1	302	49	350	0	KOG0082	G-protein alpha subunit (small G protein superfamily)	DT	13649022	cell cycle control, cell division, chromosome partitioning; signal transduction mechanisms;
g1699.t1	837	Hs4759090	785	73.6	841	100	100	158	6	1	833	1	785	0	KOG3611	Semaphorins	T	4759090	signal transduction mechanisms;
g1700.t1	815	Hs5032031	815	78.89	758	100	93.01	81	6	136	815	59	815	0	KOG0154	RNA-binding protein RBM5 and related proteins, contain G-patch and RRM domains	R	5032031	general function prediction only;
g1701.t1	553	Hs4885051	533	55.97	561	100	100	211	7	1	553	1	533	0	KOG1037	NAD+ ADP-ribosyltransferase Parp, required for poly-ADP ribosylation of nuclear proteins	KLO	4885051	transcription; replication, recombination and repair; posttranslational modification, protein turnover, chaperones;
g1702.t1	413	Hs18546071	451	40.89	406	100	90.02	230	5	6	406	24	424	1e-98	KOG3656	FOG: 7 transmembrane receptor	R	18546071	general function prediction only;
g1703.t1	547	Hs14670369	403	72.36	398	100	98.76	77	5	170	547	19	403	1e-178	KOG2190	PolyC-binding proteins alphaCP-1 and related KH domain proteins	AR	14670369	rna processing and modification; general function prediction only;
g1704.t1	213	Hs13124759	271	54.68	139	100	51.29	63	0	74	212	132	270	2e-46	NA	NA	NA	13124759	NA
g1705.t1	413	Hs4501901	408	69.42	399	100	97.79	122	0	14	412	9	407	0	KOG2275	Aminoacylase ACY1 and related metalloexopeptidases	E	4501901	amino acid transport and metabolism;
g1706.t1	748	Hs9910362	782	61.13	764	100	97.7	246	10	23	748	32	782	0	KOG3611	Semaphorins	T	9910362	signal transduction mechanisms;
g1707.t1	764	Hs4757836	729	75.64	776	100	100	130	4	1	764	1	729	0	KOG2778	Ubiquitin C-terminal hydrolase	O	4757836	posttranslational modification, protein turnover, chaperones;
g1708.t1	777	Hs14149700	892	71.97	446	100	50	118	2	315	760	1	439	0	KOG3595	Dyneins, heavy chain	Z	14149700	cytoskeleton;
g1709.t1	686	Hs18557282	603	36.63	243	100	40.3	144	7	15	251	1	239	7e-30	NA	NA	NA	18557282	NA
g1710.t1	2228	Hs17864092	4024	40.34	1123	100	27.91	639	10	478	1581	385	1495	0	KOG3595	Dyneins, heavy chain	Z	17864092	cytoskeleton;
g1711.t1	643	Hs21687104	457	59.25	346	100	75.71	132	3	293	638	119	455	2e-122	NA	NA	NA	20538468	NA
g1712.t1	228	Hs17434629	315	91.63	227	100	72.06	19	0	2	228	87	313	3e-156	KOG1446	Histone H3 (Lys4) methyltransferase complex and RNA cleavage factor II complex, subunit SWD2	ABO	17434629	rna processing and modification; chromatin structure and dynamics; posttranslational modification, protein turnover, chaperones;
g1713.t1	488	Hs21389471	270	63.35	281	100	100	74	1	161	441	1	252	6e-125	KOG1323	Serine/threonine phosphatase	T	20538475	signal transduction mechanisms;
g1714.t1	354	Hs6005846	349	82.49	354	100	100	57	1	1	354	1	349	0	KOG1747	Protein tyrosine kinase 9/actin monomer-binding protein	W	6005846	extracellular structures;
g1715.t1	635	Hs4502025	640	81.31	642	100	100	111	2	1	635	1	640	0	KOG1360	5-aminolevulinate synthase	H	4502025	coenzyme transport and metabolism;
g1717.t1	718	Hs4504137	872	78.45	724	100	83.03	150	3	1	718	149	872	0	KOG1056	Glutamate-gated metabotropic ion channel receptor subunit GRM2 and related subunits, G-protein coupled receptor superfamily	PT	4504137	inorganic ion transport and metabolism; signal transduction mechanisms;
g1718.t1	128	Hs20538488	205	50	94	100	45.85	46	1	2	95	67	159	6e-15	NA	NA	NA	20538488	NA
g1719.t1	159	Hs4504137	872	79.23	130	100	14.91	26	1	27	155	22	151	2e-68	KOG1056	Glutamate-gated metabotropic ion channel receptor subunit GRM2 and related subunits, G-protein coupled receptor superfamily	PT	4504137	inorganic ion transport and metabolism; signal transduction mechanisms;
g1720.t1	327	Hs7706708	313	64.09	298	100	95.21	100	3	30	327	23	313	7e-126	NA	NA	NA	7706708	NA
g1721.t1	298	Hs7662194	1462	56.22	249	100	17.03	100	6	31	270	551	799	4e-81	NA	NA	NA	7662194	NA
g1722.t1	179	Hs13375801	170	66.07	112	100	65.88	38	0	2	113	49	160	4e-39	NA	NA	NA	13375801	NA
g1723.t1	691	Hs7662194	1462	78.85	662	100	45.28	138	2	29	689	799	1459	0	NA	NA	NA	7662194	NA
g1724.t1	1891	Hs7705346	837	56.12	727	100	86.86	261	6	1185	1869	104	814	0	KOG4346	Uncharacterized conserved protein	S	7705346	function unknown
g1725.t1	817	Hs21361513	439	68.05	410	100	93.39	101	1	1	380	1	410	0	NA	NA	NA	20562251	NA
g1726.t1	154	Hs4502313	155	93.46	153	100	98.71	10	0	2	154	3	155	3e-91	KOG0232	Vacuolar H+-ATPase V0 sector, subunits c/c'	C	4502313	energy production and conversion;
g1727.t1	536	Hs20562247	559	79.49	507	100	90.7	94	3	4	504	6	508	0	NA	NA	NA	20562247	NA
g1728.t1	601	Hs4758840	604	69.2	578	100	95.7	157	2	39	600	31	603	0	KOG3512	Netrin, axonal chemotropic factor	T	4758840	signal transduction mechanisms;
g1729.t1	207	Hs4885523	232	50.45	220	100	94.83	87	4	9	207	14	232	2e-69	NA	NA	NA	4885523	NA
g1730.t1	1315	Hs22066000	913	52.58	677	100	74.15	252	6	454	1088	69	718	0	KOG4485	Uncharacterized conserved protein, contains ankyrin and FN3 repeats	R	NA	general function prediction only;
g1731.t1	162	Hs13376679	266	36.32	190	100	71.43	91	2	2	161	76	265	8e-22	NA	NA	NA	13376679	NA
g1732.t1	123	Hs8922796	134	36.23	69	100	51.49	43	1	33	101	41	108	2e-08	NA	NA	NA	8922796	NA
g1733.t1	327	Hs4502621	786	53.33	300	100	38.17	112	4	33	317	489	775	4e-89	NA	NA	NA	4502621	NA
g1734.t1	269	Hs7705993	474	58.67	271	100	57.17	109	2	1	269	205	474	4e-109	KOG1164	Casein kinase (serine/threonine/tyrosine protein kinase)	T	7705993	signal transduction mechanisms;
g1735.t1	151	7290912	247	34.97	183	100	74.09	83	4	5	151	65	247	5e-24	KOG1611	Predicted short chain-type dehydrogenase	R	7290912	general function prediction only;
g1736.t1	140	Hs8923565	199	56.12	139	100	69.85	56	2	1	137	63	198	7e-49	NA	NA	NA	8923565	NA
g1737.t1	438	Hs14150145	442	59.5	437	100	98.87	166	5	1	429	1	434	4e-174	NA	NA	NA	14150145	NA
g1738.t1	820	Hs14723412	670	76.82	660	100	98.51	100	10	167	820	58	670	0	NA	NA	NA	14723412	NA
g1739.t1	836	Hs17434810	807	39.25	828	100	100	435	6	19	833	22	794	0	KOG1056	Glutamate-gated metabotropic ion channel receptor subunit GRM2 and related subunits, G-protein coupled receptor superfamily	PT	17434810	inorganic ion transport and metabolism; signal transduction mechanisms;
g1740.t1	214	7291276_2	204	31.58	209	100	100	136	4	8	214	1	204	3e-30	KOG4189	Uncharacterized conserved protein	S	NA	function unknown
g1741.t1	619	7301822	597	69.97	576	100	96.48	171	1	9	582	10	585	0	KOG1136	Predicted cleavage and polyadenylation specificity factor (CPSF subunit)	A	7301822	rna processing and modification;
g1742.t1	548	Hs5031969	344	34.69	294	100	85.47	186	3	213	501	5	297	4e-54	NA	NA	NA	5031969	NA
g1743.t1	806	Hs22044335	834	70.41	872	100	100	152	9	1	805	1	833	0	KOG0521	Putative GTPase activating proteins (GAPs)	T	NA	signal transduction mechanisms;
g1744.t1	595	Hs4506815	669	41.44	637	100	95.22	311	9	2	581	34	665	7e-174	KOG4294	Non voltage-gated ion channels (DEG/ENaC family)	PT	4506815	inorganic ion transport and metabolism; signal transduction mechanisms;
g1745.t1	529	Hs17157997	224	87.91	215	100	95.98	26	0	38	252	3	217	2e-133	KOG0894	Ubiquitin-protein ligase	O	17157997	posttranslational modification, protein turnover, chaperones;
g1746.t1	344	Hs18079319	329	66.17	334	100	100	90	5	15	344	15	329	2e-142	NA	NA	NA	18079319	NA
g1747.t1	318	Hs7706573	348	78.83	274	100	78.74	57	1	1	274	32	304	5e-162	NA	NA	NA	7706573	NA
g1748.t1	931	Hs4758956	1857	41.28	453	100	24.39	169	13	170	555	1426	1848	3e-73	KOG3632	Peripheral benzodiazepine receptor PRAX-1	TZ	4758956	signal transduction mechanisms; cytoskeleton;
g1749.t1	1444	Hs4758956	1857	55.76	825	100	44.43	305	12	333	1123	328	1126	0	KOG3632	Peripheral benzodiazepine receptor PRAX-1	TZ	4758956	signal transduction mechanisms; cytoskeleton;
g1750.t1	117	Hs4507311	117	97.44	117	100	100	3	0	1	117	1	117	4e-83	KOG3490	Transcription elongation factor SPT4	K	4507311	transcription;
g1751.t1	1146	Hs8923299	783	56.06	503	100	64.24	177	12	476	971	83	548	6e-152	KOG0800	FOG: Predicted E3 ubiquitin ligase	O	8923299	posttranslational modification, protein turnover, chaperones;
g1752.t1	874	Hs10863893	1195	67.38	840	100	70.29	194	12	103	874	368	1195	0	KOG4471	Phosphatidylinositol 3-phosphate 3-phosphatase myotubularin MTM1	IU	10863893	lipid transport and metabolism; intracellular trafficking, secretion, and vesicular transport;
g1753.t1	430	Hs4502573	383	40.05	432	100	100	206	8	1	429	1	382	6e-91	KOG3573	Caspase, apoptotic cysteine protease	D	4502573	cell cycle control, cell division, chromosome partitioning;
g1754.t1	474	Hs4502875	220	77.89	190	100	86.36	42	0	1	190	1	190	1e-92	NA	NA	NA	4502875	NA
g1755.t1	424	Hs4502877	209	69.01	171	100	81.82	53	0	13	183	1	171	4e-80	NA	NA	NA	4502877	NA
g1756.t1	139	Hs18567986	245	53.47	101	100	41.22	46	1	1	101	102	201	3e-28	KOG1541	Predicted protein carboxyl methylase	R	18567986	general function prediction only;
g1757.t1	95	Hs18567986	245	47.95	73	100	29.8	38	0	7	79	12	84	1e-12	KOG1541	Predicted protein carboxyl methylase	R	18567986	general function prediction only;
g1758.t1	394	Hs5881413	757	67.33	101	76.9	13.34	18	4	152	242	129	224	3e-22	NA	NA	NA	5881413	NA
g1760.t1	667	Hs4505001	647	78.75	640	100	98.92	99	3	50	659	15	647	0	NA	NA	NA	4505001	NA
g1761.t1	722	Hs4758942	478	68.05	532	100	100	106	6	195	722	7	478	0	KOG2655	Septin family protein (P-loop GTPase)	DZU	4758942	cell cycle control, cell division, chromosome partitioning; cytoskeleton; intracellular trafficking, secretion, and vesicular transport;
g1763.t1	199	Hs14746057	250	70.8	250	100	100	22	1	1	199	1	250	1e-108	KOG2917	Predicted exosome subunit	J	14746057	translation, ribosomal structure and biogenesis;
g1764.t1	393	Hs8922752	732	55.95	311	100	42.49	68	4	152	393	422	732	2e-108	KOG1160	Fe-S oxidoreductase	C	8922752	energy production and conversion;
g1766.t1	287	Hs13899315	219	70.31	192	100	87.67	25	4	126	287	30	219	4e-82	KOG0027	Calmodulin and related proteins (EF-Hand superfamily)	T	13899315	signal transduction mechanisms;
g1767.t1	231	Hs22046588	297	96.1	231	100	77.78	9	0	1	231	67	297	7e-166	KOG3736	Polypeptide N-acetylgalactosaminyltransferase	O	NA	posttranslational modification, protein turnover, chaperones;
g1768.t1	541	Hs11141879_2	518	62.79	129	71.53	24.9	44	2	265	393	1	125	2e-38	KOG3736	Polypeptide N-acetylgalactosaminyltransferase	O	NA	posttranslational modification, protein turnover, chaperones;
g1769.t1	589	Hs18644886	677	83.89	602	100	88.92	43	5	24	589	94	677	0	KOG4385	Predicted forkhead transcription factor	K	18644886	transcription;
g1770.t1	380	Hs9507143	373	70.33	364	100	97.59	97	3	1	360	1	357	0	KOG3656	FOG: 7 transmembrane receptor	R	9507143	general function prediction only;
g1771.t1	397	Hs4503579	1005	65.62	96	72.54	9.55	31	2	219	312	496	591	1e-28	KOG3527	Erythrocyte membrane protein 4.1 and related proteins of the ERM family	R	4503579	general function prediction only;
g1772.t1	224	Hs7706527	326	50.93	108	100	33.13	52	1	22	129	71	177	1e-25	KOG2814	Transcription coactivator complex, P50 component (LigT RNA ligase/phosphodiesterase family)	K	7706527	transcription;
g1773.t1	188	Hs21687082	270	41.01	217	100	80.37	93	4	2	183	1	217	1e-43	NA	NA	NA	17438793	NA
g1774.t1	195	Hs19923260	218	98.35	121	100	55.5	2	0	75	195	98	218	3e-81	KOG0086	GTPase Rab4, small G protein superfamily	U	19923260	intracellular trafficking, secretion, and vesicular transport;
g1776.t1	140	Hs11034843	258	90.48	42	90	16.28	4	0	72	113	50	91	3e-19	KOG0393	Ras-related small GTPase, Rho type	R	11034843	general function prediction only;
g1777.t1	744	Hs18549020	229	94.76	229	92.34	100	12	0	516	744	1	229	5e-156	KOG2215	Exocyst complex subunit	U	18549020	intracellular trafficking, secretion, and vesicular transport;
g1778.t1	101	Hs19923853	489	50	88	100	18	29	2	9	96	2	74	4e-17	KOG3931	Uncharacterized conserved protein	S	19923853	function unknown
g1779.t1	381	Hs13489073	426	47.26	419	100	98.36	164	12	1	381	27	426	2e-97	NA	NA	NA	13489073	NA
g1780.t1	254	Hs5174731	290	80.08	251	100	86.55	49	1	5	254	40	290	1e-147	KOG3066	Translin-associated protein X	R	5174731	general function prediction only;
g1781.t1	397	Hs11037065	854	30.85	201	100	23.54	119	6	207	394	205	398	6e-11	NA	NA	NA	11037065	NA
g1782.t1	99	Hs11037065	854	59.34	91	100	10.66	37	0	2	92	454	544	2e-19	NA	NA	NA	11037065	NA
g1783.t1	350	Hs14729279	1498	77.38	168	100	11.21	38	0	76	243	1196	1363	1e-74	KOG3686	Rap1-GTPase-activating protein (Rap1GAP)	T	14729279	signal transduction mechanisms;
g1784.t1	1333	Hs5453545	424	75.41	427	96.1	100	102	1	907	1333	1	424	0	KOG2880	SMAD6 interacting protein AMSH, contains JAB/MPN/Mov34 domain	T	5453545	signal transduction mechanisms;
g1785.t1	1804	Hs20533553	937	67.69	944	100	100	277	14	882	1804	1	937	0	NA	NA	NA	20533553	NA
g1786.t1	216	Hs8922671	216	98.61	216	100	100	3	0	1	216	1	216	4e-161	KOG0440	Cell cycle-associated protein Mob1-1	D	8922671	cell cycle control, cell division, chromosome partitioning;
g1787.t1	221	Hs5729935	344	88.35	206	100	59.88	24	0	16	221	131	336	9e-132	KOG0089	Methylenetetrahydrofolate dehydrogenase/methylenetetrahydrofolate cyclohydrolase	H	5729935	coenzyme transport and metabolism;
g1788.t1	1424	Hs4507025	1035	63.65	996	100	96.23	252	6	366	1321	38	963	0	KOG1172	Na+-independent Cl/HCO3 exchanger AE1 and related transporters (SLC4 family)	P	4507025	inorganic ion transport and metabolism;
g1790.t1	411	Hs4507343	407	75.18	411	100	100	98	1	1	411	1	407	0	KOG4219	G protein-coupled receptor	T	4507343	signal transduction mechanisms;
g1791.t1	710	Hs14724682	741	57.87	712	100	96.09	270	13	20	710	39	741	0	KOG2328	Chromosome condensation complex Condensin, subunit H	BD	14724682	chromatin structure and dynamics; cell cycle control, cell division, chromosome partitioning;
g1793.t1	881	Hs7662462	863	78.43	408	100	47.28	52	5	1	374	1	406	0	KOG1989	ARK protein kinase family	T	7662462	signal transduction mechanisms;
g1795.t1	367	Hs4503981	681	100	182	100	26.73	0	0	121	302	202	383	7e-126	KOG1268	Glucosamine 6-phosphate synthetases, contain amidotransferase and phosphosugar isomerase domains	M	4503981	cell wall/membrane/envelope biogenesis;
g1796.t1	437	Hs14149904	564	71.28	477	100	84.57	40	3	1	380	1	477	0	NA	NA	NA	14149904	NA
g1797.t1	1341	Hs10835109	1198	73.45	983	100	82.05	248	6	366	1341	222	1198	0	KOG4471	Phosphatidylinositol 3-phosphate 3-phosphatase myotubularin MTM1	IU	10835109	lipid transport and metabolism; intracellular trafficking, secretion, and vesicular transport;
g1798.t1	575	CE19166	617	43.97	514	100	83.31	218	6	60	537	101	580	2e-132	KOG0137	Very-long-chain acyl-CoA dehydrogenase	I	17555900	lipid transport and metabolism;
g1799.t1	333	Hs18549128	387	46.49	271	100	70.03	135	4	4	265	5	274	1e-70	KOG4652	HORMA domain	B	18549128	chromatin structure and dynamics;
g1800.t1	239	Hs4504991	202	45.45	198	100	98.02	102	3	35	230	7	200	1e-50	NA	NA	NA	4504991	NA
g1802.t1	328	Hs22068650	309	80.39	311	100	100	57	2	1	309	1	309	1e-179	NA	NA	NA	NA	NA
g1803.t1	1232	Hs5032087	793	90.61	575	100	72.51	50	3	1	571	1	575	0	KOG0007	Splicing factor 3a, subunit 1	A	5032087	rna processing and modification;
g1804.t1	673	Hs7110715	403	75.81	62	27.64	15.38	15	0	601	662	18	79	5e-25	KOG1471	Phosphatidylinositol transfer protein SEC14 and related proteins	I	7110715	lipid transport and metabolism;
g1805.t1	400	Hs22068658	115	60	110	82.5	95.65	41	3	289	395	1	110	1e-34	KOG0800	FOG: Predicted E3 ubiquitin ligase	O	NA	posttranslational modification, protein turnover, chaperones;
g1806.t1	198	Hs7110715	403	76.84	177	100	43.92	41	0	10	186	222	398	6e-103	KOG1471	Phosphatidylinositol transfer protein SEC14 and related proteins	I	7110715	lipid transport and metabolism;
g1807.t1	161	Hs7705531	206	60.32	126	100	61.17	50	0	36	161	16	141	7e-44	NA	NA	NA	7705531	NA
g1809.t1	345	Hs4758088	423	74.49	345	100	81.56	88	0	1	345	79	423	0	NA	NA	NA	4758088	NA
g1810.t1	538	Hs7657455	588	75	588	100	100	93	4	1	536	1	586	0	KOG2481	Protein required for normal rRNA processing	A	7657455	rna processing and modification;
g1811.t1	383	Hs21071010	427	37.91	393	100	92.04	211	12	8	383	51	427	2e-54	NA	NA	NA	21071010	NA
g1812.t1	340	At5g05820	307	32.41	290	100	94.46	187	6	42	322	13	302	5e-33	KOG1441	Glucose-6-phosphate/phosphate and phosphoenolpyruvate/phosphate antiporter	GE	15239253	carbohydrate transport and metabolism; amino acid transport and metabolism;
g1813.t1	179	Hs22068664	188	62.28	167	100	88.83	63	0	12	178	20	186	1e-76	NA	NA	NA	NA	NA
g1814.t1	417	Hs19923981	347	30.45	266	100	76.66	154	6	14	252	32	293	4e-20	NA	NA	NA	19923981	NA
g1815.t1	813	Hs13540513	916	67.71	796	100	86.9	184	7	29	813	183	916	0	KOG1737	Oxysterol-binding protein	I	13540513	lipid transport and metabolism;
g1817.t1	483	Hs13194201	473	54.37	458	100	96.83	179	9	1	455	1	431	2e-165	KOG0619	FOG: Leucine rich repeat	R	13194201	general function prediction only;
g1818.t1	233	Hs17456622	257	65.76	257	100	100	64	3	1	233	1	257	1e-112	KOG2723	Uncharacterized conserved protein, contains BTB/POZ domain	R	17456622	general function prediction only;
g1819.t1	229	Hs20127609	424	76.8	181	100	42.69	41	1	17	196	143	323	2e-104	KOG4651	Chondroitin 6-sulfotransferase and related sulfotransferases	MW	20127609	cell wall/membrane/envelope biogenesis; extracellular structures;
g1820.t1	285	Hs18590513	493	56.25	240	100	48.68	75	5	1	226	1	224	5e-78	NA	NA	NA	18590513	NA
g1821.t1	169	Hs18590513	493	75.6	168	100	34.08	38	1	1	168	329	493	2e-84	NA	NA	NA	18590513	NA
g1822.t1	150	Hs4502769	150	82	150	100	100	27	0	1	150	1	150	6e-74	KOG3119	Basic region leucine zipper transcription factor	K	4502769	transcription;
g1823.t1	324	Hs4757972	357	60.06	363	100	100	100	9	1	324	1	357	1e-109	KOG3119	Basic region leucine zipper transcription factor	K	4757972	transcription;
g1824.t1	409	Hs9790235	523	81.61	261	100	49.9	46	1	25	283	28	288	2e-131	KOG1287	Amino acid transporters	E	9790235	amino acid transport and metabolism;
g1825.t1	397	Hs14763071	770	87.5	112	84.63	14.55	13	1	84	194	530	641	2e-56	KOG1215	Low-density lipoprotein receptors containing Ca2+-binding EGF-like domains	T	14763071	signal transduction mechanisms;
g1826.t1	323	Hs21361684	931	62.21	172	100	18.47	65	0	99	270	284	455	2e-64	KOG2138	Predicted RNA binding protein, contains G-patch domain	A	13543933	rna processing and modification;
g1827.t1	1301	Hs14916439	685	62.9	601	100	87.74	167	6	1	547	1	599	0	KOG2220	Predicted signal transduction protein	R	14916439	general function prediction only;
g1828.t1	295	Hs19923808	633	73.95	334	100	52.76	46	4	3	295	300	633	4e-163	KOG2118	Predicted membrane protein, contains two CBS domains	S	19923808	function unknown
g1829.t1	522	Hs6912598	561	87.23	548	100	97.68	24	2	1	502	1	548	0	NA	NA	NA	6912598	NA
g1830.t1	423	Hs14249342	499	56.22	434	100	86.97	170	4	7	423	69	499	1e-147	NA	NA	NA	14249342	NA
g1831.t1	325	Hs14149831	352	75	308	100	87.5	69	2	23	324	46	351	3e-160	KOG2660	Locus-specific chromosome binding proteins	S	14149831	function unknown
g1832.t1	2334	Hs20544347	1871	52.69	1338	100	71.51	564	8	680	1960	1	1326	0	KOG1070	rRNA processing protein Rrp5	A	20544347	rna processing and modification;
g1833.t1	345	Hs21361521	323	72.21	349	100	100	67	2	1	345	1	323	0	NA	NA	NA	10433539	NA
g1834.t1	342	Hs22051715	346	67.23	354	100	100	95	4	1	342	2	346	8e-166	NA	NA	NA	NA	NA
g1835.t1	331	Hs17454882	474	56.9	348	100	73.42	129	3	1	331	131	474	2e-131	NA	NA	NA	17454882	NA
g1837.t1	543	Hs21314781_1	512	68.99	487	100	95.12	107	5	14	497	1	446	0	KOG4625	Notch signaling protein Neuralized, Nuez domain	T	NA	signal transduction mechanisms;
g1839.t1	848	Hs7662104	940	71.64	885	100	94.15	194	13	1	848	76	940	0	NA	NA	NA	7662104	NA
g1840.t1	442	Hs14776143	503	81.51	238	100	47.32	40	2	208	442	267	503	8e-127	KOG1477	SPRY domain-containing proteins	R	14776143	general function prediction only;
g1842.t1	442	Hs4506843	92	35.37	82	55.66	89.13	49	2	8	88	11	89	1e-08	NA	NA	NA	4506843	NA
g1843.t1	178	Hs7705755	182	61.9	168	100	92.31	61	2	1	165	1	168	2e-56	KOG4788	Members of chemokine-like factor super family and related proteins	V	7705755	defense mechanisms;
g1844.t1	192	Hs6912268	163	61.86	118	100	72.39	15	1	18	105	18	135	1e-39	NA	NA	NA	6912268	NA
g1845.t1	524	Hs20561622	576	89.52	439	100	76.22	44	1	47	483	106	544	0	KOG2242	Scaffold/matrix specific factor hnRNP-U/SAF-A, contains SPRY domain	A	20561622	rna processing and modification;
g1846.t1	237	Hs18557432	267	59.22	255	100	95.51	85	2	1	237	1	254	6e-89	KOG4036	Uncharacterized conserved protein	S	18557432	function unknown
g1847.t1	2932	Hs20561614	446	80.45	445	45.53	99.78	29	2	2546	2932	2	446	0	KOG1327	Copine	T	20561614	signal transduction mechanisms;
g1848.t1	357	Hs8394417	346	61.98	363	100	100	115	9	1	357	1	346	3e-139	NA	NA	NA	8394417	NA
g1849.t1	317	Hs14149805	346	57.89	266	100	76.88	98	3	52	317	95	346	7e-90	NA	NA	NA	14149805	NA
g1850.t1	710	Hs7706683	479	67.82	491	100	100	104	2	83	573	1	437	0	KOG3796	Ammonium transporter RHBG	UR	7706683	intracellular trafficking, secretion, and vesicular transport; general function prediction only;
g1851.t1	1512	Hs18584611	566	39.75	395	78.37	69.79	199	12	1144	1511	177	559	2e-49	NA	NA	NA	18584611	NA
g1852.t1	1151	Hs18560881	1234	47.25	364	94.87	29.5	175	3	5	367	7	354	3e-95	KOG0244	Kinesin-like protein	Z	18560881	cytoskeleton;
g1853.t1	227	Hs14249704	199	41.01	178	100	89.45	97	4	25	200	1	172	2e-31	KOG0395	Ras-related GTPase	R	14249704	general function prediction only;
g1854.t1	513	Hs4505885	522	41.49	417	100	79.89	177	9	1	378	1	389	6e-80	NA	NA	NA	4505885	NA
g1855.t1	245	Hs4505717	247	52.21	249	100	100	110	2	1	244	1	245	3e-86	KOG4186	Peroxisomal biogenesis protein (peroxin)	U	4505717	intracellular trafficking, secretion, and vesicular transport;
g1857.t1	916	Hs22055839	916	80.74	919	100	100	171	5	1	916	1	916	0	NA	NA	NA	NA	NA
g1859.t1	210	Hs5453746	203	70.71	198	100	97.54	57	1	12	209	3	199	3e-101	KOG3093	5-formyltetrahydrofolate cyclo-ligase	H	5453746	coenzyme transport and metabolism;
g1860.t1	126	Hs4757840	175	49.51	103	100	58.86	52	0	1	103	1	103	7e-30	KOG4728	Anti-apoptotic Bcl-2 family proteins, prevent opening of mitochondrial porin channel	T	4757840	signal transduction mechanisms;
g1861.t1	454	Hs4557587	419	77.97	413	100	98.57	91	0	1	413	1	413	0	NA	NA	NA	4557587	NA
g1862.t1	619	Hs7662050	706	67.11	678	100	96.03	150	12	12	619	32	706	0	KOG3561	Aryl-hydrocarbon receptor nuclear translocator	K	7662050	transcription;
g1863.t1	172	Hs18583917	329	77.44	195	100	59.27	13	2	1	170	1	189	3e-102	KOG1552	Predicted alpha/beta hydrolase	R	18583917	general function prediction only;
g1864.t1	157	Hs18583917	329	100	132	100	40.12	0	0	26	157	198	329	2e-91	KOG1552	Predicted alpha/beta hydrolase	R	18583917	general function prediction only;
g1865.t1	2444	Hs7019555	1383	57.97	897	100	64.86	337	8	175	1039	113	1001	0	NA	NA	NA	7019555	NA
g1866.t1	176	Hs14749486	234	52.12	236	100	100	48	6	3	176	2	234	1e-57	KOG4357	Uncharacterized conserved protein (involved in mesoderm differentiation in humans)	R	14749486	general function prediction only;
g1867.t1	355	Hs13446229	362	78.18	362	100	100	72	2	1	355	1	362	0	KOG4261	Talin	Z	13446229	cytoskeleton;
g1868.t1	1002	Hs19923253	631	68.36	177	52.99	28.05	54	1	769	943	443	619	3e-66	NA	NA	NA	19923253	NA
g1869.t1	654	Hs20304093	890	33.89	298	100	33.48	105	4	142	347	456	753	6e-49	NA	NA	NA	20304093	NA
g1870.t1	181	Hs22044836	589	70.34	118	100	20.03	35	0	2	119	294	411	4e-55	KOG1362	Choline transporter-like protein	I	NA	lipid transport and metabolism;
g1871.t1	144	Hs7657305	363	79.41	102	100	28.1	20	1	28	129	165	265	1e-50	KOG0490	Transcription factor, contains HOX domain	R	7657305	general function prediction only;
g1872.t1	148	Hs7657305	363	74.58	118	100	32.51	30	0	24	141	82	199	4e-65	KOG0490	Transcription factor, contains HOX domain	R	7657305	general function prediction only;
g1873.t1	211	Hs17440764	259	55.98	184	100	71.04	57	1	2	161	5	188	3e-65	KOG1228	Uncharacterized conserved protein	S	17440764	function unknown
g1874.t1	1499	Hs13236495	329	71.47	319	63.84	96.96	91	0	1	319	8	326	1e-157	KOG1198	Zinc-binding oxidoreductase	CR	13236495	energy production and conversion; general function prediction only;
g1875.t1	1245	Hs7705748	835	83.47	599	100	71.74	50	3	603	1152	10	608	0	KOG0192	Tyrosine kinase specific for activated (GTP-bound) p21cdc42Hs	T	7705748	signal transduction mechanisms;
g1876.t1	916	Hs8393084	1240	48.85	999	100	80.56	363	24	30	911	101	1068	0	NA	NA	NA	8393084	NA
g1877.t1	426	Hs4502803	476	75.88	452	100	94.96	64	1	18	424	23	474	0	KOG0590	Checkpoint kinase and related serine/threonine protein kinases	D	4502803	cell cycle control, cell division, chromosome partitioning;
g1878.t1	911	Hs20558683	705	95.74	705	100	100	9	1	228	911	1	705	0	KOG2292	Oligosaccharyltransferase, STT3 subunit	O	20558683	posttranslational modification, protein turnover, chaperones;
g1879.t1	418	Hs8923708	486	57.82	422	100	86.83	147	3	1	418	92	486	2e-166	NA	NA	NA	8923708	NA
g1880.t1	344	Hs4507223	638	92.45	265	100	41.54	20	0	80	344	374	638	3e-176	KOG0781	Signal recognition particle receptor, alpha subunit	U	4507223	intracellular trafficking, secretion, and vesicular transport;
g1881.t1	365	Hs13375721	351	90.91	330	100	94.02	24	2	36	359	1	330	0	NA	NA	NA	13375721	NA
g1882.t1	185	Hs16418399	221	55.56	162	100	73.3	71	1	16	176	59	220	4e-60	NA	NA	NA	16418399	NA
g1883.t1	618	Hs5454058	329	78.15	302	100	91.79	63	1	317	618	31	329	3e-178	KOG2692	Sialyltransferase	G	5454058	carbohydrate transport and metabolism;
g1884.t1	887	Hs22063092	778	90.07	735	100	94.47	61	1	165	887	44	778	0	KOG3510	FOG: Immunoglobulin C-2 Type/fibronectin type III domains	T	NA	signal transduction mechanisms;
g1886.t1	406	Hs4885219	441	95.42	371	100	84.13	17	0	1	371	1	371	0	KOG3806	Predicted transcription factor	K	4885219	transcription;
g1887.t1	489	Hs7110593	452	89.82	452	100	100	41	5	39	489	5	452	0	KOG3806	Predicted transcription factor	K	7110593	transcription;
g1888.t1	371	Hs4504837	391	85.48	372	100	95.14	53	1	1	371	20	391	0	KOG3827	Inward rectifier K+ channel	P	4504837	inorganic ion transport and metabolism;
g1889.t1	428	Hs4826800	419	89.69	388	100	92.6	39	1	1	388	1	387	0	KOG3827	Inward rectifier K+ channel	P	4826800	inorganic ion transport and metabolism;
g1890.t1	1514	Hs7662262	1587	51.5	1400	100	88.22	557	37	93	1426	194	1537	0	KOG1449	Predicted Rho GTPase-activating protein CdGAPr	T	7662262	signal transduction mechanisms;
g1891.t1	369	Hs4503299	412	68.68	364	100	88.35	100	5	18	369	51	412	9e-169	KOG4304	Transcriptional repressors of the hairy/E(spl) family (contains HLH)	K	4503299	transcription;
g1892.t1	244	Hs8922601	186	95.98	174	100	93.55	7	0	1	174	1	174	4e-123	KOG0075	GTP-binding ADP-ribosylation factor-like protein	R	8922601	general function prediction only;
g1893.t1	515	Hs7662002	657	88.29	521	100	79.3	55	1	1	515	137	657	0	KOG2429	Glycosyl hydrolase, family 47	G	7662002	carbohydrate transport and metabolism;
g1895.t1	194	Hs4504147	915	95.74	141	100	15.41	6	0	48	188	34	174	4e-90	KOG1056	Glutamate-gated metabotropic ion channel receptor subunit GRM2 and related subunits, G-protein coupled receptor superfamily	PT	4504147	inorganic ion transport and metabolism; signal transduction mechanisms;
g1897.t1	850	Hs4504147	915	85.09	751	100	82.08	71	2	18	730	153	900	0	KOG1056	Glutamate-gated metabotropic ion channel receptor subunit GRM2 and related subunits, G-protein coupled receptor superfamily	PT	4504147	inorganic ion transport and metabolism; signal transduction mechanisms;
g1898.t1	235	Hs7657309	365	66.67	234	100	64.11	78	0	1	234	131	364	2e-112	KOG1704	FOG: LIM domain	TZR	7657309	signal transduction mechanisms; cytoskeleton; general function prediction only;
g1899.t1	151	Hs4502589	151	80	150	100	99.34	29	1	1	150	2	150	2e-86	NA	NA	NA	4502589	NA
g1900.t1	391	Hs4505539	389	76.72	348	100	89.46	77	1	32	375	26	373	5e-180	KOG3656	FOG: 7 transmembrane receptor	R	4505539	general function prediction only;
g1901.t1	449	Hs14550405	495	57.39	352	100	71.11	132	5	4	349	3	342	7e-129	KOG0287	Postreplication repair protein RAD18	L	14550405	replication, recombination and repair;
g1902.t1	1036	Hs16163690	1022	57.39	1117	100	100	258	19	42	1036	2	1022	0	KOG3565	Cdc42-interacting protein CIP4	Z	16163690	cytoskeleton;
g1903.t1	287	Hs14149690	507	55.64	266	100	52.47	87	5	15	276	31	269	6e-79	NA	NA	NA	14149690	NA
g1904.t1	159	Hs4507891	213	68.97	145	100	68.08	41	1	9	149	61	205	4e-66	KOG4710	E3 ubiquitin ligase, VHL component (von Hippel-Lindau tumor suppressor in humans)	O	4507891	posttranslational modification, protein turnover, chaperones;
g1905.t1	544	HsM4504719	590	50.21	235	100	39.83	110	2	174	401	297	531	1e-65	KOG1187	Serine/threonine protein kinase	T	4504719	signal transduction mechanisms;
g1906.t1	396	Hs13491164	322	92.75	276	100	85.71	19	1	15	289	10	285	0	KOG1332	Vesicle coat complex COPII, subunit SEC13	U	13491164	intracellular trafficking, secretion, and vesicular transport;
g1907.t1	1237	HsM8924260	1230	76.96	1237	100	100	278	4	1	1237	1	1230	0	KOG1824	TATA-binding protein-interacting protein	R	8924260	general function prediction only;
g1908.t1	135	Hs4506635	135	94.81	135	100	100	7	0	1	135	1	135	8e-91	KOG0878	60S ribosomal protein L32	J	4506635	translation, ribosomal structure and biogenesis;
g1909.t1	175	Hs4505121	580	80.7	114	100	19.66	17	1	61	174	471	579	1e-62	KOG4161	Methyl-CpG binding transcription regulators	KB	4505121	transcription; chromatin structure and dynamics;
g1910.t1	935	Hs16554619	1182	74.27	513	100	43.4	75	4	401	860	489	997	0	NA	NA	NA	16554619	NA
g1911.t1	351	Hs4506527	348	86.04	351	100	100	46	1	1	351	1	348	0	KOG3656	FOG: 7 transmembrane receptor	R	4506527	general function prediction only;
g1912.t1	219	Hs17462535	330	63.29	79	100	23.94	29	0	1	79	58	136	4e-25	KOG4012	Histone H1	B	17462535	chromatin structure and dynamics;
g1913.t1	1930	Hs22046156	1651	67.25	1191	100	72.14	339	8	392	1580	467	1608	0	KOG3610	Plexins (functional semaphorin receptors)	T	NA	signal transduction mechanisms;
g1914.t1	474	Hs14724805_2	522	66.07	448	100	85.82	138	6	33	472	80	521	0	KOG3850	Predicted membrane protein	S	NA	function unknown
g1915.t1	195	Hs22046166	190	69.11	123	100	64.74	37	1	1	122	1	123	4e-50	NA	NA	NA	NA	NA
g1916.t1	237	Hs13376494	592	60	110	100	18.58	31	4	84	187	160	262	6e-28	KOG3724	Negative regulator of COPII vesicle formation	U	13376494	intracellular trafficking, secretion, and vesicular transport;
g1917.t1	644	Hs16159328	683	52.17	577	100	84.48	204	12	66	608	12	550	5e-166	KOG0504	FOG: Ankyrin repeat	R	16159328	general function prediction only;
g1918.t1	1112	Hs6912654	1304	99.86	703	100	53.91	1	0	410	1112	602	1304	0	KOG0213	Splicing factor 3b, subunit 1	A	6912654	rna processing and modification;
g1919.t1	521	Hs4504521	573	93.48	414	100	72.25	27	0	91	504	143	556	0	KOG0356	Mitochondrial chaperonin, Cpn60/Hsp60p	O	4504521	posttranslational modification, protein turnover, chaperones;
g1920.t1	140	Hs7661624	194	98.65	74	100	38.14	1	0	1	74	1	74	3e-49	NA	NA	NA	7661624	NA
g1921.t1	510	Hs21389457	501	61.46	467	100	93.21	129	8	82	510	48	501	0	NA	NA	NA	16549800	NA
g1922.t1	1051	Hs5453912	997	82.6	1052	100	100	127	3	1	1051	1	997	0	KOG0169	Phosphoinositide-specific phospholipase C	T	5453912	signal transduction mechanisms;
g1923.t1	239	Hs21070969	1061	95	120	100	11.31	6	0	1	120	428	547	4e-72	KOG3514	Neurexin III-alpha	T	21070969	signal transduction mechanisms;
g1924.t1	736	Hs14149613	1477	80.16	509	100	34.46	85	2	1	501	283	783	0	KOG3514	Neurexin III-alpha	T	14149613	signal transduction mechanisms;
g1925.t1	278	Hs18597515	516	77.97	236	100	45.74	52	0	1	236	1	236	2e-124	KOG3514	Neurexin III-alpha	T	18597515	signal transduction mechanisms;
g1926.t1	626	Hs10092681	455	64.99	437	100	96.04	94	2	183	619	70	447	0	KOG1235	Predicted unusual protein kinase	R	10092681	general function prediction only;
g1927.t1	416	Hs6912676	536	90.42	428	100	79.85	17	2	11	416	111	536	0	KOG2441	mRNA splicing factor/probable chromatin binding snw family nuclear protein	AB	6912676	rna processing and modification; chromatin structure and dynamics;
g1928.t1	106	Hs13654278	109	50.65	77	100	70.64	38	0	18	94	22	98	7e-25	KOG0118	FOG: RRM domain	R	13654278	general function prediction only;
g1929.t1	335	Hs11434914	386	70.52	329	100	85.23	95	1	9	335	58	386	3e-170	KOG2731	DNA alkylation damage repair protein	A	11434914	rna processing and modification;
g1930.t1	935	Hs4758668	562	78.49	530	100	94.31	72	4	3	492	2	529	0	KOG1357	Serine palmitoyltransferase	O	4758668	posttranslational modification, protein turnover, chaperones;
g1931.t1	340	Hs6912280	338	76.47	340	100	100	78	1	1	340	1	338	0	KOG2936	Uncharacterized conserved protein	S	6912280	function unknown
g1932.t1	866	Hs20127607	493	72.16	546	100	100	90	6	1	544	1	486	0	KOG4677	Golgi integral membrane protein	UR	20127607	intracellular trafficking, secretion, and vesicular transport; general function prediction only;
g1933.t1	155	Hs18597509	674	61.16	121	100	17.95	44	1	14	131	543	663	1e-39	NA	NA	NA	18597509	NA
g1934.t1	204	Hs15826852	528	51.19	168	100	31.82	75	1	36	203	367	527	4e-47	NA	NA	NA	15826852	NA
g1935.t1	455	At1g18610	572	32.99	197	100	34.44	114	4	259	453	107	287	2e-21	KOG0379	Kelch repeat-containing proteins	R	15221823	general function prediction only;
g1936.t1	149	Hs4504189	216	68.75	144	100	66.67	43	1	8	149	73	216	6e-62	NA	NA	NA	4504189	NA
g1937.t1	571	Hs7019495	750	67.72	378	100	50.4	97	2	219	571	373	750	6e-177	KOG3359	Dolichyl-phosphate-mannose:protein O-mannosyl transferase	O	7019495	posttranslational modification, protein turnover, chaperones;
g1938.t1	160	Hs10864065	151	71.14	149	100	98.68	43	0	6	154	1	149	2e-77	KOG3378	Globins and related hemoproteins	C	10864065	energy production and conversion;
g1939.t1	852	Hs22060310	735	53.68	693	100	94.29	310	5	121	803	2	693	0	KOG1134	Uncharacterized conserved protein	R	NA	general function prediction only;
g1940.t1	275	Hs22049901	423	77.09	275	100	65.01	51	2	1	275	161	423	9e-148	KOG1311	DHHC-type Zn-finger proteins	R	NA	general function prediction only;
g1941.t1	380	Hs14784725	399	46.21	383	100	95.99	181	8	1	373	24	391	2e-69	NA	NA	NA	14784725	NA
g1944.t1	574	Hs20471701	560	70.32	593	100	100	99	21	26	574	1	560	0	KOG3579	Predicted E3 ubiquitin ligase	O	20471701	posttranslational modification, protein turnover, chaperones;
g1946.t1	1707	Hs22062520	1083	53.92	1111	100	100	372	14	330	1397	48	1061	0	NA	NA	NA	NA	NA
g1948.t1	1099	Hs20070376	780	62.91	693	100	88.85	210	11	1	651	1	688	0	KOG1305	Amino acid transporter protein	E	20070376	amino acid transport and metabolism;
g1949.t1	2938	7300909_2	189	67.42	89	9.09	47.09	29	0	1707	1795	1	89	1e-33	KOG1886	BAH domain proteins	K	NA	transcription;
g1950.t1	375	Hs4501887	375	100	375	100	100	0	0	1	375	1	375	0	KOG0676	Actin and related proteins	Z	4501887	cytoskeleton;
g1951.t1	491	Hs6912626	492	70.33	492	100	100	145	1	1	491	1	492	0	NA	NA	NA	6912626	NA
g1952.t1	947	Hs19923617	233	50.98	255	80.78	100	94	5	702	947	1	233	1e-65	NA	NA	NA	19923617	NA
g1953.t1	620	Hs8923609	608	87.78	622	100	100	60	3	1	620	1	608	0	KOG2834	Nuclear pore complex, rNpl4 component (sc Npl4)	YU	8923609	nuclear structure; intracellular trafficking, secretion, and vesicular transport;
g1954.t1	328	Hs13994337	355	51.69	236	100	66.48	114	0	72	307	70	305	1e-65	KOG3882	Tetraspanin family integral membrane protein	R	13994337	general function prediction only;
g1955.t1	87	Hs4505673	87	90.8	87	100	100	8	0	1	87	1	87	3e-53	NA	NA	NA	4505673	NA
g1956.t1	76	7301514	167	47.46	59	100	35.33	30	1	13	70	81	139	2e-13	NA	NA	NA	7301514	NA
g1958.t1	825	Hs13112059	441	66.98	421	100	95.46	119	6	422	824	15	433	1e-179	NA	NA	NA	13112059	NA
g1959.t1	483	Hs22062635	444	27.82	284	100	63.96	202	2	45	326	132	414	4e-24	NA	NA	NA	NA	NA
g1960.t1	1181	Hs22042593	605	68.74	563	100	93.06	157	2	1	544	1	563	0	KOG1587	Cytoplasmic dynein intermediate chain	Z	NA	cytoskeleton;
g1961.t1	592	Hs17939344	534	71.79	507	100	94.94	143	0	86	592	28	534	0	NA	NA	NA	17939344	NA
g1962.t1	2198	Hs21735577	1840	85.6	1806	100	98.15	233	1	376	2181	1	1779	0	KOG3510	FOG: Immunoglobulin C-2 Type/fibronectin type III domains	T	NA	signal transduction mechanisms;
g1963.t1	302	Hs13786127	356	72.69	227	100	63.76	45	7	1	211	1	226	5e-81	NA	NA	NA	13786127	NA
g1964.t1	401	Hs21361664	609	36.67	120	89.78	19.7	56	4	286	388	425	541	9e-08	NA	NA	NA	13477103	NA
g1965.t1	957	Hs21237783	980	69.89	963	100	98.27	270	8	13	957	20	980	0	NA	NA	NA	20560468	NA
g1966.t1	371	Hs4557859	369	87.1	372	100	100	44	3	1	371	1	369	0	KOG3656	FOG: 7 transmembrane receptor	R	4557859	general function prediction only;
g1967.t1	333	Hs21040273	335	75.07	337	100	100	78	2	1	333	1	335	1e-170	KOG2474	Zinc transporter and related ZIP domain-containing proteins	P	21040273	inorganic ion transport and metabolism;
g1968.t1	494	Hs4557853	509	91.47	340	100	66.8	26	3	1	340	1	337	0	KOG0527	HMG-box transcription factor	K	4557853	transcription;
g1972.t1	225	HsM13375686	316	48.05	231	100	73.1	76	2	1	188	1	230	1e-60	KOG4838	Uncharacterized conserved protein	S	13375686	function unknown
g1973.t1	900	Hs5031815	597	81.11	307	100	51.42	55	1	1	304	1	307	1e-169	KOG1885	Lysyl-tRNA synthetase (class II)	J	5031815	translation, ribosomal structure and biogenesis;
g1974.t1	328	Hs9507033	298	40.59	170	100	57.05	77	3	8	153	20	189	2e-33	NA	NA	NA	9507033	NA
g1975.t1	454	Hs11055976	395	61.22	343	100	86.84	128	3	117	454	41	383	2e-156	NA	NA	NA	11055976	NA
g1976.t1	455	Hs4507369	454	81.1	455	100	100	85	1	1	455	1	454	0	NA	NA	NA	4507369	NA
g1977.t1	225	Hs16418359	401	56.16	203	100	50.62	89	0	23	225	199	401	9e-68	NA	NA	NA	16418359	NA
g1979.t1	1208	Hs14779809	703	75.51	690	100	98.15	125	3	563	1208	14	703	0	KOG0618	Serine/threonine phosphatase 2C containing leucine-rich repeats, similar to SCN circadian oscillatory protein (SCOP)	T	14779809	signal transduction mechanisms;
g1980.t1	781	Hs18104998	825	86.32	826	100	100	67	7	1	781	1	825	0	KOG1062	Vesicle coat complex AP-1, gamma subunit	U	18104998	intracellular trafficking, secretion, and vesicular transport;
g1981.t1	691	Hs18586105	689	65.38	699	100	100	224	10	1	691	1	689	0	NA	NA	NA	18586105	NA
g1982.t1	361	Hs8922071	370	81.69	355	100	95.95	44	1	28	361	16	370	0	KOG1721	FOG: Zn-finger	R	8922071	general function prediction only;
g1983.t1	373	Hs7661972	364	87.64	364	100	100	45	0	10	373	1	364	0	KOG2027	Spindle pole body protein	Z	7661972	cytoskeleton;
g1984.t1	387	Hs16753223	395	73.03	393	100	99.49	99	4	2	387	3	395	0	KOG1436	Dihydroorotate dehydrogenase	F	16753223	nucleotide transport and metabolism;
g1985.t1	903	Hs17999539	1227	91.58	499	100	40.67	17	1	405	903	754	1227	0	KOG0924	mRNA splicing factor ATP-dependent RNA helicase	A	17999539	rna processing and modification;
g1987.t1	420	Hs19923287	3703	73.56	435	100	11.75	90	3	1	420	3279	3703	2e-154	KOG1146	Homeobox protein	R	19923287	general function prediction only;
g1988.t1	3007	Hs19923287	3703	84.7	1627	100	43.94	228	6	1	1618	1	1615	0	KOG1146	Homeobox protein	R	19923287	general function prediction only;
g1989.t1	322	Hs4506231	324	96.14	285	100	87.96	11	0	1	285	1	285	0	KOG1556	26S proteasome regulatory complex, subunit RPN8/PSMD7	O	4506231	posttranslational modification, protein turnover, chaperones;
g1990.t1	880	Hs22067492	870	85.06	877	100	100	122	5	6	880	1	870	0	KOG0940	Ubiquitin protein ligase RSP5/NEDD4	O	15489060	posttranslational modification, protein turnover, chaperones;
g1991.t1	256	Hs5730015	405	81.43	210	100	51.85	39	0	1	210	191	400	4e-119	KOG4381	RUN domain-containing protein	T	5730015	signal transduction mechanisms;
g1992.t1	326	Hs10047122	338	60.83	314	100	92.9	114	3	13	326	13	317	2e-134	KOG0761	Mitochondrial carrier protein CGI-69	C	10047122	energy production and conversion;
g1993.t1	544	Hs8400715	352	80.19	106	58.46	30.11	18	2	442	544	247	352	2e-45	KOG2418	Microtubule-associated protein TAU	Z	8400715	cytoskeleton;
g1994.t1	1167	Hs14776400	1105	72.47	821	100	74.3	188	13	1	807	1	797	0	NA	NA	NA	14776400	NA
g1995.t1	1314	Hs16554577	824	94.76	515	100	62.5	18	2	800	1314	319	824	0	KOG1126	DNA-binding cell division cycle control protein	D	16554577	cell cycle control, cell division, chromosome partitioning;
g1996.t1	438	Hs4506271	593	56.22	370	100	62.39	88	6	45	342	121	488	1e-126	KOG4564	Adenylate cyclase-coupled calcitonin receptor	T	4506271	signal transduction mechanisms;
g1997.t1	939	Hs11321632	709	86.41	714	100	100	60	6	134	830	4	697	0	KOG0339	ATP-dependent RNA helicase	A	11321632	rna processing and modification;
g1998.t1	491	Hs9910242	483	89.44	483	100	100	50	1	10	491	1	483	0	KOG2357	Uncharacterized conserved protein	S	9910242	function unknown
g1999.t1	144	Hs5902158	343	90.14	142	100	41.4	14	0	1	142	170	311	1e-95	KOG1813	Predicted E3 ubiquitin ligase	O	5902158	posttranslational modification, protein turnover, chaperones;
g2000.t1	128	Hs13386490	127	85.16	128	100	100	18	1	1	128	1	127	3e-77	KOG1700	Regulatory protein MLP and related LIM proteins	TZ	13386490	signal transduction mechanisms; cytoskeleton;
g2001.t1	681	Hs4505153	626	81.22	655	100	100	54	2	66	681	2	626	0	KOG0198	MEKK and related serine/threonine protein kinases	T	4505153	signal transduction mechanisms;
g2002.t1	342	Hs5031729	342	100	342	100	100	0	0	1	342	1	342	0	KOG0290	Conserved WD40 repeat-containing protein AN11	S	5031729	function unknown
g2003.t1	2440	Hs4503273	1306	70.94	1201	100	91.96	347	1	20	1218	32	1232	0	KOG3690	Angiotensin I-converting enzymes - M2 family peptidases	E	4503273	amino acid transport and metabolism;
g2004.t1	1890	Hs16076877	1101	84.22	1109	100	100	107	8	842	1890	1	1101	0	KOG0504	FOG: Ankyrin repeat	R	16076877	general function prediction only;
g2005.t1	1468	Hs5174485	1479	73.51	1446	100	97.77	373	4	28	1468	39	1479	0	KOG4297	C-type lectin	TV	5174485	signal transduction mechanisms; defense mechanisms;
g2006.t1	999	Hs11140819	749	89.18	730	100	97.46	45	2	295	990	1	730	0	KOG1151	Tousled-like protein kinase	T	11140819	signal transduction mechanisms;
g2007.t1	708	Hs17489231_2	292	29.44	231	97.88	79.11	144	8	319	547	27	240	2e-15	KOG0027	Calmodulin and related proteins (EF-Hand superfamily)	T	NA	signal transduction mechanisms;
g2009.t1	733	Hs4557677	788	83.91	727	100	92.26	116	1	6	731	61	787	0	KOG1226	Integrin beta subunit (N-terminal portion of extracellular region)	TW	4557677	signal transduction mechanisms; extracellular structures;
g2010.t1	189	Hs4505139	490	47.88	165	100	33.67	56	3	28	162	1	165	4e-29	NA	NA	NA	4505139	NA
g2011.t1	1219	Hs15451926	1634	81.89	889	100	54.41	81	2	411	1219	746	1634	0	KOG0905	Phosphoinositide 3-kinase	T	15451926	signal transduction mechanisms;
g2012.t1	517	Hs14249542	713	41.99	462	100	64.8	174	14	139	513	252	706	2e-76	NA	NA	NA	14249542	NA
g2013.t1	1646	Hs7662418	1048	70.74	1097	100	100	215	16	105	1182	1	1010	0	NA	NA	NA	7662418	NA
g2014.t1	390	Hs10092615	452	59.38	357	100	78.98	136	3	36	388	99	450	3e-154	KOG4720	Ethanolamine kinase	I	10092615	lipid transport and metabolism;
g2015.t1	556	Hs5032109	622	66.78	605	100	97.27	151	8	1	556	19	622	0	KOG0528	HMG-box transcription factor SOX5	K	5032109	transcription;
g2016.t1	83	Hs4507129	92	90.22	92	100	100	0	1	1	83	1	92	2e-52	KOG1774	Small nuclear ribonucleoprotein E	A	4507129	rna processing and modification;
g2017.t1	222	Hs7657345	372	48.81	293	100	78.76	48	4	31	222	81	372	1e-80	KOG2745	Mitochondrial carrier protein	R	7657345	general function prediction only;
g2019.t1	1605	Hs20555409	124	100	114	21.31	91.94	0	0	19	132	1	114	8e-74	KOG0107	Alternative splicing factor SRp20/9G8 (RRM superfamily)	A	20555409	rna processing and modification;
g2020.t1	557	Hs6005814	465	98.06	465	100	100	9	0	93	557	1	465	0	KOG0605	NDR and related serine/threonine kinases	R	6005814	general function prediction only;
g2021.t1	346	7291927	439	57.64	314	100	71.53	118	3	30	343	82	380	9e-133	KOG3840	Uncharaterized conserved protein, contains BTB/POZ domain	R	20130399	general function prediction only;
g2022.t1	863	Hs7706731	341	77.17	92	31.98	26.98	21	0	57	148	211	302	8e-43	KOG3804	Transcription factor NERF and related proteins, contain ETS domain	K	7706731	transcription;
g2023.t1	237	7294356	507	30.62	209	100	41.22	117	4	29	212	7	212	3e-24	NA	NA	NA	7294356	NA
g2024.t1	580	Hs4504815	523	85.85	509	100	97.32	46	9	81	580	32	523	0	NA	NA	NA	4504815	NA
g2025.t1	499	Hs4826782	499	97.8	499	100	100	11	0	1	499	1	499	0	NA	NA	NA	4826782	NA
g2026.t1	385	Hs4503145	396	52.62	382	100	96.46	161	7	17	385	21	395	1e-131	KOG1339	Aspartyl protease	O	4503145	posttranslational modification, protein turnover, chaperones;
g2027.t1	69	Hs5454170	91	90.16	61	100	67.03	6	0	9	69	31	91	1e-32	NA	NA	NA	5454170	NA
g2028.t1	406	Hs4759114	487	53.99	376	100	77.21	150	5	1	368	123	483	2e-129	NA	NA	NA	4759114	NA
g2029.t1	953	Hs20149667	957	70.07	979	100	100	201	28	1	953	45	957	0	KOG0112	Large RNA-binding protein (RRM superfamily)	R	20149667	general function prediction only;
g2030.t1	625	Hs4826790	582	80.8	552	100	94.85	87	4	1	538	1	547	0	KOG3713	Voltage-gated K+ channel KCNB/KCNC	P	4826790	inorganic ion transport and metabolism;
g2031.t1	727	7302597	744	43.72	645	100	86.69	334	6	48	684	39	662	0	KOG3659	Sodium-neurotransmitter symporter	T	7302597	signal transduction mechanisms;
g2032.t1	794	Hs22040875	742	95.55	742	100	100	33	0	53	794	1	742	0	KOG3680	Uncharacterized conserved protein	S	NA	function unknown
g2033.t1	1014	HsM5729724	500	94.92	492	100	98.4	21	2	526	1014	10	500	0	KOG1370	S-adenosylhomocysteine hydrolase	H	5729724	coenzyme transport and metabolism;
g2034.t1	1518	Hs14249176	339	85.85	325	64.23	95.87	46	0	1	325	1	325	0	KOG4817	Unnamed protein	X	14249176	X
g2035.t1	271	Hs14349303	201	84.08	201	100	100	32	0	71	271	1	201	3e-116	NA	NA	NA	14349303	NA
g2036.t1	299	Hs20538240	261	71.26	261	100	100	75	0	37	297	1	261	9e-139	NA	NA	NA	20538240	NA
g2037.t1	2016	Hs4826874	2090	54.49	2184	100	100	657	53	1	1972	1	2059	0	KOG3630	Nuclear pore complex, Nup214/CAN component	YU	4826874	nuclear structure; intracellular trafficking, secretion, and vesicular transport;
g2038.t1	1348	Hs18765692	1575	44.66	1321	100	83.87	534	17	143	1293	215	1508	0	KOG1836	Extracellular matrix glycoprotein Laminin subunits alpha and gamma	W	18765692	extracellular structures;
g2039.t1	475	Hs14249560	198	76.8	125	78.95	63.13	29	0	230	354	2	126	6e-62	KOG2579	Ficolin and related extracellular proteins	R	14249560	general function prediction only;
g2040.t1	1127	Hs4885045	1130	82.51	1132	100	100	189	6	3	1127	1	1130	0	NA	NA	NA	4885045	NA
g2041.t1	260	Hs19923403	293	74.66	292	100	99.66	40	2	3	260	2	293	1e-153	KOG3013	Exosomal 3'-5' exoribonuclease complex, subunit Rrp4	A	19923403	rna processing and modification;
g2042.t1	351	Hs15042949	367	92.51	334	100	91.01	22	1	1	331	1	334	0	KOG2461	Transcription factor BLIMP-1/PRDI-BF1, contains C2H2-type Zn-finger and SET domains	K	15042949	transcription;
g2043.t1	564	Hs14740532	572	92.81	292	100	51.05	20	1	1	292	1	291	0	NA	NA	NA	14740532	NA
g2044.t1	394	Hs16950633	412	77.02	409	100	99.27	72	1	5	391	4	412	0	KOG1706	Argininosuccinate synthase	E	16950633	amino acid transport and metabolism;
g2045.t1	198	Hs17738308	190	95.96	198	100	100	0	1	1	198	1	190	3e-136	KOG0044	Ca2+ sensor (EF-Hand superfamily)	T	9790115	signal transduction mechanisms;
g2046.t1	505	Hs20545724	539	40.07	534	100	99.07	231	13	23	493	28	535	6e-110	NA	NA	NA	20545724	NA
g2047.t1	522	Hs11342676	545	42.75	545	100	100	220	7	52	512	9	545	4e-132	KOG3565	Cdc42-interacting protein CIP4	Z	11342676	cytoskeleton;
g2048.t1	699	Hs5730108	913	89.16	489	100	53.56	53	0	211	699	425	913	0	KOG1870	Ubiquitin C-terminal hydrolase	O	5730108	posttranslational modification, protein turnover, chaperones;
g2049.t1	273	Hs7706557	289	92.34	261	100	90.31	20	0	13	273	29	289	1e-175	KOG3345	Uncharacterized conserved protein	S	7706557	function unknown
g2050.t1	344	Hs4557541	332	74.7	336	100	100	75	5	9	343	5	331	0	KOG2170	ATPase of the AAA+ superfamily	R	4557541	general function prediction only;
g2051.t1	425	Hs4557541	332	50.98	306	100	92.17	145	2	1	306	21	321	3e-111	KOG2170	ATPase of the AAA+ superfamily	R	4557541	general function prediction only;
g2052.t1	105	Hs4758910	152	70.31	64	100	42.11	19	0	22	85	7	70	9e-26	NA	NA	NA	4758910	NA
g2053.t1	77	Hs4758910	152	68.92	74	100	48.68	23	0	1	74	76	149	2e-27	NA	NA	NA	4758910	NA
g2054.t1	547	Hs4506225	953	63.1	580	100	60.86	147	10	1	534	1	559	0	KOG2062	26S proteasome regulatory complex, subunit RPN2/PSMD1	O	4506225	posttranslational modification, protein turnover, chaperones;
g2055.t1	540	Hs4504539	481	78.8	434	100	90.23	88	2	111	540	48	481	0	KOG3656	FOG: 7 transmembrane receptor	R	4504539	general function prediction only;
g2056.t1	309	Hs4506225	953	87.8	328	100	34.42	11	1	11	309	626	953	3e-175	KOG2062	26S proteasome regulatory complex, subunit RPN2/PSMD1	O	4506225	posttranslational modification, protein turnover, chaperones;
g2057.t1	791	Hs13376723	508	77.41	509	100	100	89	2	158	641	1	508	0	NA	NA	NA	13376723	NA
g2058.t1	405	Hs21687139	401	66.01	409	100	100	127	4	1	405	1	401	0	KOG2287	Galactosyltransferases	G	NA	carbohydrate transport and metabolism;
g2059.t1	804	Hs13644124	710	67.35	389	100	54.79	109	7	398	779	272	649	5e-162	KOG0123	Polyadenylate-binding protein (RRM superfamily)	AJ	13644124	rna processing and modification; translation, ribosomal structure and biogenesis;
g2060.t1	96	Hs22047916	126	52	100	100	79.37	19	1	1	71	1	100	4e-12	NA	NA	NA	20539970	NA
g2061.t1	150	Hs4505671	150	96	150	100	100	6	0	1	150	1	150	1e-104	KOG4038	cGMP-phosphodiesterase, delta subunit	T	4505671	signal transduction mechanisms;
g2062.t1	308	Hs12232385	264	84.67	287	100	100	21	1	22	308	1	264	1e-176	KOG3250	COP9 signalosome, subunit CSN7	OT	12232385	posttranslational modification, protein turnover, chaperones; signal transduction mechanisms;
g2063.t1	134	Hs13249346	126	58.44	77	100	61.11	28	2	62	134	50	126	2e-19	NA	NA	NA	13249346	NA
g2064.t1	347	Hs22045556	885	53.33	195	100	22.03	68	2	175	346	7	201	3e-55	KOG2102	Exosomal 3'-5' exoribonuclease complex, subunit Rrp44/Dis3	J	NA	translation, ribosomal structure and biogenesis;
g2065.t1	160	Hs4557291	545	56.64	143	100	26.24	59	2	19	159	16	157	4e-40	KOG0383	Predicted helicase	R	4557291	general function prediction only;
g2067.t1	428	Hs19923803	445	69.6	421	100	94.61	111	4	18	427	31	445	0	KOG1549	Cysteine desulfurase NFS1	E	19923803	amino acid transport and metabolism;
g2068.t1	442	Hs13376860	412	79.23	366	100	88.83	76	0	53	418	11	376	0	NA	NA	NA	13376860	NA
g2069.t1	1102	Hs5032063	1258	76.35	702	100	55.8	32	5	442	1025	539	1224	0	KOG2011	Sister chromatid cohesion complex Cohesin, subunit STAG/IRR1/SCC3	D	5032063	cell cycle control, cell division, chromosome partitioning;
g2070.t1	529	Hs22043827	539	87.68	479	100	88.87	57	1	53	529	61	539	0	KOG0540	3-Methylcrotonyl-CoA carboxylase, non-biotin containing subunit/Acetyl-CoA carboxylase carboxyl transferase, subunit beta	EI	11272765	amino acid transport and metabolism; lipid transport and metabolism;
g2071.t1	666	Hs17441051	170	88.82	170	76.58	100	19	0	497	666	1	170	4e-103	NA	NA	NA	17441051	NA
g2072.t1	1137	Hs19923229	1150	54.58	1169	100	100	446	26	15	1137	1	1130	0	NA	NA	NA	19923229	NA
g2073.t1	454	Hs7705891	544	53.56	519	100	95.4	166	5	1	445	16	533	4e-180	KOG2863	RNA lariat debranching enzyme	A	7705891	rna processing and modification;
g2074.t1	1704	7295341	1229	31.26	1046	100	85.11	567	30	665	1628	35	1010	6e-147	KOG2079	Vacuolar assembly/sorting protein VPS8	U	7295341	intracellular trafficking, secretion, and vesicular transport;
g2076.t1	726	Hs4503497	723	63.5	726	100	100	262	2	1	726	1	723	0	KOG1683	Hydroxyacyl-CoA dehydrogenase/enoyl-CoA hydratase	I	4503497	lipid transport and metabolism;
g2077.t1	1024	Hs4758696	966	80.58	968	100	100	169	5	7	958	1	965	0	KOG4721	Serine/threonine protein kinase, contains leucine zipper domain	T	4758696	signal transduction mechanisms;
g2078.t1	622	Hs21245106	451	59.76	425	100	94.24	144	2	1	399	1	424	0	NA	NA	NA	18031732	NA
g2079.t1	652	Hs13376772	541	59.09	462	100	85.4	151	5	1	427	29	487	1e-155	NA	NA	NA	13376772	NA
g2080.t1	665	Hs22043077	95	61.7	94	42.41	98.95	36	0	572	665	2	95	2e-34	NA	NA	NA	NA	NA
g2081.t1	896	Hs4758284	984	90.09	807	100	82.01	40	2	19	825	19	785	0	KOG0196	Tyrosine kinase, EPH (ephrin) receptor family	T	4758284	signal transduction mechanisms;
g2083.t1	360	Hs20149688	504	58.68	317	100	62.9	91	1	84	360	147	463	1e-132	KOG2187	tRNA uracil-5-methyltransferase and related tRNA-modifying enzymes	J	14757237	translation, ribosomal structure and biogenesis;
g2084.t1	257	Hs19923362	161	55.28	161	100	100	72	0	97	257	1	161	3e-50	NA	NA	NA	19923362	NA
g2085.t1	254	HsM19923759	605	33.9	236	100	39.01	95	12	1	189	1	222	8e-11	KOG1868	Ubiquitin C-terminal hydrolase	O	15314773	posttranslational modification, protein turnover, chaperones;
g2086.t1	394	HsM19923759	605	82.71	347	100	57.36	60	0	48	394	259	605	0	KOG1868	Ubiquitin C-terminal hydrolase	O	15314773	posttranslational modification, protein turnover, chaperones;
g2087.t1	261	Hs13899255_1	465	52.94	136	100	29.25	63	1	7	142	326	460	2e-43	KOG4292	Cubilin, multiligand receptor mediating cobalamin absorption	H	NA	coenzyme transport and metabolism;
g2088.t1	243	Hs14149712	243	74.12	228	100	93.83	59	0	16	243	16	243	3e-109	NA	NA	NA	14149712	NA
g2089.t1	469	Hs14042925	433	46.81	470	100	100	212	7	1	469	1	433	4e-108	KOG4265	Predicted E3 ubiquitin ligase	O	14042925	posttranslational modification, protein turnover, chaperones;
g2090.t1	611	Hs5729918	646	37.44	641	100	99.23	323	16	2	600	33	637	5e-112	NA	NA	NA	5729918	NA
g2091.t1	729	Hs4885117	906	97.4	385	100	42.49	7	1	12	393	25	409	0	NA	NA	NA	4885117	NA
g2093.t1	451	Hs21630285	491	45.34	397	100	80.86	164	6	1	391	1	350	2e-92	KOG3528	FOG: PDZ domain	S	20809634	function unknown
g2094.t1	1669	Hs20143975	646	81.7	672	100	100	85	5	1	662	1	644	0	KOG0061	Transporter, ABC superfamily (Breast cancer resistance protein)	Q	20143975	secondary metabolites biosynthesis, transport and catabolism;
g2095.t1	520	Hs22063136	517	60.44	551	100	100	150	7	2	520	3	517	0	KOG3608	Zn finger proteins	R	NA	general function prediction only;
g2096.t1	238	Hs17458901	154	34.44	151	100	98.05	86	3	101	238	4	154	1e-15	NA	NA	NA	17458901	NA
g2097.t1	571	Hs5453934	256	63.6	239	100	93.36	83	3	33	269	7	243	2e-94	NA	NA	NA	5453934	NA
g2098.t1	3923	Hs5174569	3969	80	1215	92.91	30.61	163	9	1147	2298	908	2105	0	KOG1084	Transcription factor TCF20	K	5174569	transcription;
g2099.t1	1099	Hs4759288	1073	85.57	1102	100	100	123	5	1	1095	1	1073	0	KOG2042	Ubiquitin fusion degradation protein-2	O	4759288	posttranslational modification, protein turnover, chaperones;
g2100.t1	507	Hs4826800	419	60.83	337	100	80.43	132	0	159	495	46	382	8e-156	KOG3827	Inward rectifier K+ channel	P	4826800	inorganic ion transport and metabolism;
g2101.t1	217	Hs22064849	229	51.43	210	100	91.7	101	1	8	217	21	229	7e-61	NA	NA	NA	NA	NA
g2102.t1	570	Hs16507200	1077	67.4	457	100	42.43	142	3	27	483	209	658	0	KOG1863	Ubiquitin carboxyl-terminal hydrolase	O	16507200	posttranslational modification, protein turnover, chaperones;
g2103.t1	554	Hs19923808	633	97.66	299	100	47.24	7	0	224	522	1	299	0	KOG2118	Predicted membrane protein, contains two CBS domains	S	19923808	function unknown
g2104.t1	428	Hs20545091	375	59.94	337	100	89.87	108	3	72	384	8	341	5e-141	NA	NA	NA	20545091	NA
g2105.t1	518	Hs4503195	508	48.55	482	100	94.88	236	3	34	513	29	500	8e-170	KOG0156	Cytochrome P450 CYP2 subfamily	Q	4503195	secondary metabolites biosynthesis, transport and catabolism;
g2106.t1	156	Hs15298599	149	68.53	143	100	95.97	39	2	4	145	1	138	4e-58	NA	NA	NA	15298599	NA
g2108.t1	296	Hs4757774	182	96.69	181	100	99.45	6	0	116	296	2	182	5e-125	KOG0074	GTP-binding ADP-ribosylation factor-like protein ARL3	R	4757774	general function prediction only;
g2109.t1	360	Hs13569866	551	80.83	360	100	65.34	69	0	1	360	192	551	0	KOG2177	Predicted E3 ubiquitin ligase	O	13569866	posttranslational modification, protein turnover, chaperones;
g2110.t1	340	Hs14790115	277	64.77	193	100	69.68	67	1	16	207	9	201	5e-88	KOG3573	Caspase, apoptotic cysteine protease	D	14790115	cell cycle control, cell division, chromosome partitioning;
g2111.t1	244	Hs4504723	349	76.17	214	100	61.32	46	5	34	244	138	349	1e-103	NA	NA	NA	4504723	NA
g2112.t1	438	Hs18544848	440	71.95	410	100	93.18	115	0	16	425	20	429	0	KOG2645	Type I phosphodiesterase/nucleotide pyrophosphatase	R	18544848	general function prediction only;
g2113.t1	945	Hs14723090	926	86.93	811	100	87.58	105	1	136	945	52	862	0	NA	NA	NA	14723090	NA
g2114.t1	151	Hs22041641	542	80.77	78	100	14.39	15	0	36	113	413	490	1e-40	NA	NA	NA	NA	NA
g2115.t1	900	Hs21361578	815	80.77	338	100	41.47	59	2	472	803	464	801	0	NA	NA	NA	12053021	NA
g2116.t1	647	Hs8923040	580	83.33	156	72.33	26.9	25	1	492	647	426	580	3e-71	NA	NA	NA	8923040	NA
[truncated: 18,938 more rows]
