# Supplementary material for: De novo assembly of the Indian blue peacock (Pavo cristatus) genome using Oxford Nanopore technology and Illumina sequencing
Source: Gigascience. 2019 May 11;8(5):giz038. doi: 10.1093/gigascience/giz038 (PMC6511069; doi:10.1093/gigascience/giz038)
Supplement: Supplemental Files [file giz038_supplemental_files.zip › Table_S7_BlastVsHumanProteins.xlsx]

## Sheet: Table S7. Peacock vs Human
Table S7. Homology of Peacock proteins against Human proteins.
Gene Name	Subject Protein	Identity	Matches	Mismatches	Gaps	Start Gene	End Gene	Start Subject	End Subject	E- Value	Score
g1.t1	NP_001287688.1	72.33	730	188	4	1	730	1	716	0	1117
g3.t1	NP_005014.2	70.08	127	38	0	154	280	78	204	1e-53	186
g4.t1	XP_006717373.1	54.51	1075	284	15	563	1434	15	1087	0	786
g5.t1	NP_000598.2	37.5	56	35	0	24	79	21	76	6e-07	47.4
g7.t1	NP_443133.2	92.03	477	30	1	1	477	1	469	0	925
g8.t1	NP_001317917.1	64.81	54	19	0	38	91	33	86	4e-16	75.9
g9.t1	NP_931045.1	72.07	333	70	5	6	322	2	327	3e-140	405
g10.t1	NP_001030331.1	77.12	424	55	3	1	422	1	384	0	569
g11.t1	NP_778204.1	60.88	317	90	3	93	398	6	299	5e-131	384
g12.t1	XP_016870156.1	73.83	298	75	1	1	295	1	298	3e-171	482
g13.t1	XP_016869917.1	80.87	183	29	1	4	186	3	179	8e-95	299
g14.t1	NP_004948.4	64.62	554	129	5	6	500	42	587	0	687
g15.t1	NP_001252.1	93.01	372	26	0	1	372	1	372	0	729
g16.t1	NP_733745.1	62.78	935	244	12	24	951	23	860	0	997
g17.t1	NP_001078816.1	63.79	301	109	0	15	315	21	321	3e-140	405
g18.t1	XP_011516586.1	36.49	348	204	5	28	371	32	366	2e-60	212
g19.t1	XP_016870283.1	70.32	529	151	2	88	610	67	595	0	784
g20.t1	XP_024303159.1	67.81	643	207	0	214	856	1	643	0	937
g21.t1	XP_005251988.1	56.45	1031	389	13	214	1233	21	1002	0	978
g22.t1	XP_016856474.1	69.82	845	173	10	1	772	1	836	0	1155
g23.t1	XP_016870269.1	69.93	439	122	3	967	1396	310	747	0	588
g24.t1	XP_006717315.1	80.67	719	93	3	1206	1879	624	1341	0	1135
g25.t1	XP_006715005.1	89.33	178	19	0	1	178	1	178	7e-110	341
g26.t1	XP_024301905.1	94.96	139	7	0	198	336	244	382	6e-93	287
g28.t1	NP_055059.2	62.93	982	202	9	25	846	232	1211	0	1199
g29.t1	XP_011537605.1	41.67	180	69	5	1	150	1	174	3e-31	122
g30.t1	NP_079434.3	44	50	28	0	3	52	34	83	2e-07	50.8
g31.t1	XP_016865380.1	69.06	530	90	4	1	456	2	531	0	648
g32.t1	XP_011539812.1	81.65	703	20	4	35	669	35	696	0	1087
g34.t1	NP_001419.1	93.27	431	29	0	1	431	1	431	0	841
g35.t1	XP_011540385.1	55.07	276	118	4	17	291	23	293	2e-98	299
g36.t1	NP_001129057.1	67.11	76	25	0	31	106	23	98	5e-27	103
g37.t1	NP_079256.4	67.36	337	105	3	1	335	2	335	6e-130	380
g38.t1	XP_016858354.1	66.67	825	236	6	1	823	4	791	0	1120
g39.t1	NP_079382.2	90.87	252	18	1	1	252	1	247	1e-166	469
g40.t1	NP_001124396.2	62.52	539	178	6	292	820	142	666	0	548
g41.t1	NP_075555.1	61.9	84	32	0	15	98	53	136	8e-31	120
g42.t1	XP_024303432.1	78.04	337	71	1	300	636	383	716	0	553
g43.t1	NP_001289812.1	85.04	341	51	0	408	748	559	899	0	613
g44.t1	XP_005263563.1	74.43	176	12	1	1	143	1	176	2e-79	240
g45.t1	XP_016857596.1	60.22	279	53	3	3	224	1	278	2e-114	334
g46.t1	NP_443192.1	76.27	118	28	0	34	151	1	118	1e-66	204
g47.t1	NP_006039.2	74.59	795	125	6	67	799	142	921	0	1144
g48.t1	NP_001091967.1	83.78	1054	153	9	1	1044	48	1093	0	1770
g49.t1	XP_006724409.1	32.31	715	346	29	27	692	1	626	6e-50	197
g50.t1	XP_016884600.1	80.59	1092	129	7	341	1350	482	1572	0	1751
g51.t1	XP_016884226.1	77.42	93	21	0	921	1013	2057	2149	2e-34	146
g52.t1	NP_005920.2	34.74	639	343	21	27	633	54	650	1e-109	353
g53.t1	NP_001313340.1	73.41	361	47	1	127	438	49	409	0	540
g54.t1	XP_016884641.1	28.54	536	318	15	1	508	432	930	1e-27	120
g55.t1	NP_001157974.1	64.59	370	88	6	27	394	1	329	9e-137	423
g56.t1	NP_004138.1	98.87	353	4	0	1	353	15	367	0	712
g57.t1	NP_114440.1	81.48	432	67	7	1	427	1	424	0	672
g58.t1	NP_443112.2	60.64	249	91	3	1	243	16	263	5e-90	272
g59.t1	NP_005560.1	86.68	638	85	0	1	638	1	638	0	1139
g60.t1	NP_689480.2	67.53	194	17	2	1	150	1	192	1e-60	191
g61.t1	XP_016875318.1	54.48	134	42	2	29	162	21	135	4e-32	123
g62.t1	NP_000536.5	77.5	640	129	5	1	634	1	631	0	915
g63.t1	NP_620584.2	97.8	363	8	0	1	363	1	363	0	719
g64.t1	NP_000008.1	72.92	373	50	1	1	322	40	412	0	550
g65.t1	NP_001074002.1	78.02	232	48	2	9	238	21	251	1e-125	362
g66.t1	NP_055545.1	89.88	247	25	0	31	277	46	292	4e-161	455
g67.t1	XP_024305048.1	80	235	29	3	115	342	76	299	6e-127	373
g68.t1	NP_057002.2	69.66	89	27	0	29	117	54	142	2e-40	137
g69.t1	NP_055683.3	68.09	702	141	9	45	672	119	811	0	867
g70.t1	NP_115690.3	78.16	261	56	1	18	278	68	327	3e-148	424
g71.t1	NP_003737.1	97.75	89	2	0	1	89	1	89	5e-61	186
g72.t1	NP_789788.1	62.26	106	40	0	13	118	28	133	8e-42	139
g73.t1	NP_057483.1	82.89	76	13	0	1	76	1	76	1e-40	132
g74.t1	XP_011536665.1	90.27	113	1	1	1	103	22	134	3e-65	205
g75.t1	NP_001032891.1	80.46	302	50	3	1	302	1	293	2e-169	494
g76.t1	XP_016861794.1	58.97	290	84	3	37	325	79	334	8e-104	325
g77.t1	NP_001265305.2	82.81	541	70	1	1	518	29	569	0	920
g78.t1	XP_024306518.1	68.14	113	35	1	265	376	783	895	6e-41	157
g79.t1	NP_009229.2	63.08	195	72	0	1254	1448	559	753	4e-79	281
g80.t1	NP_005431.1	78.41	227	49	0	1	227	1	227	2e-130	372
g81.t1	NP_006364.2	70.64	344	99	1	31	372	49	392	0	519
g82.t1	NP_612144.1	36.82	201	115	4	938	1126	540	740	6e-24	110
g83.t1	NP_001317159.1	40.55	254	138	4	126	377	44	286	5e-55	187
g84.t1	NP_001336851.1	100	136	0	0	1	136	1	136	4e-94	273
g85.t1	NP_775102.3	70.33	583	99	6	7	515	31	613	0	745
g86.t1	NP_001129514.2	62.68	544	129	6	1	475	44	582	0	665
g87.t1	NP_000142.2	70.95	358	103	1	1	358	1	357	0	537
g88.t1	NP_003725.1	54.84	764	326	6	1	749	1	760	0	845
g89.t1	NP_033720.2	56.55	679	290	3	3	677	79	756	0	818
g90.t1	NP_005780.2	96.46	254	9	0	1	254	1	254	1e-178	497
g91.t1	NP_003757.1	84	450	23	2	1	401	1	450	0	742
g92.t1	XP_011522613.1	56.48	108	45	1	51	158	53	158	6e-28	108
g93.t1	NP_001035521.1	51.16	86	36	3	6	87	8	91	6e-18	76.6
g94.t1	NP_115763.2	67.94	630	144	10	94	702	159	751	0	815
g95.t1	NP_115729.1	76.12	67	16	0	7	73	110	176	5e-30	108
g96.t1	NP_005845.2	52.17	115	54	1	61	175	61	174	2e-36	129
g97.t1	NP_001308008.1	87.74	310	33	2	1	305	7	316	0	562
g98.t1	XP_005257805.1	52.71	461	139	6	2	384	849	1308	3e-154	474
g99.t1	XP_024306779.1	62.39	928	290	4	15	935	45	920	0	1217
g100.t1	NP_006632.2	37.29	303	190	0	27	329	26	328	1e-69	227
g101.t1	XP_016880607.1	56.4	367	141	8	1	356	1	359	9e-117	363
g102.t1	XP_011512348.1	42.82	404	194	4	1	397	1022	1395	5e-97	322
g103.t1	NP_001061.2	98.67	451	6	0	1	451	1	451	0	933
g104.t1	XP_011522742.1	67.9	271	76	4	94	354	100	369	8e-118	351
g105.t1	NP_057640.1	55.66	212	61	2	28	234	32	215	4e-74	229
g106.t1	XP_011523602.1	48.82	551	245	5	1	514	1	551	3e-159	478
g107.t1	NP_000404.2	52.38	252	116	3	1	250	37	286	2e-77	243
g108.t1	NP_000254.2	65.56	694	234	4	41	731	45	736	0	953
g109.t1	NP_001123492.1	92.13	839	65	1	1	839	1	838	0	1563
g110.t1	NP_036364.2	70.26	390	80	6	1	354	1	390	8e-170	484
g111.t1	XP_011523447.1	95.46	771	18	2	1	755	1	770	0	1522
g112.t1	XP_024306666.1	91.23	787	69	0	1	787	1	787	0	1511
g113.t1	NP_115873.1	41.86	528	257	12	31	540	35	530	8e-92	296
g114.t1	XP_006713136.1	63.47	1002	366	0	2	1003	13	1014	0	1384
g115.t1	NP_001515.1	78.26	69	15	0	26	94	32	100	8e-32	115
g116.t1	XP_016879889.1	70.95	740	175	4	1	725	1	715	0	1074
g117.t1	NP_001317308.1	42.39	92	48	3	76	167	8	94	9e-14	67.4
g118.t1	NP_001317308.1	41.35	104	53	4	87	187	8	106	2e-13	66.2
g119.t1	XP_006721880.1	89.92	764	75	2	43	804	75	838	0	1455
g120.t1	XP_016880548.1	51.08	697	310	3	1	694	1	669	0	675
g121.t1	NP_001345590.1	71.19	177	41	1	96	262	5	181	7e-82	265
g122.t1	NP_001345590.1	47.34	507	251	6	1	507	184	674	4e-135	412
g123.t1	NP_001229633.1	58.8	432	145	10	5	419	9	424	6e-143	420
g124.t1	XP_005257308.1	92.67	191	14	0	1	191	1	191	8e-131	371
g125.t1	NP_003306.3	84.28	509	30	3	1	507	1	461	0	837
g126.t1	NP_149124.3	66.06	386	121	5	1	383	1	379	0	535
g127.t1	NP_113609.1	46.03	491	190	5	3	418	5	495	9e-138	420
g128.t1	NP_001290204.1	93.58	1091	70	0	1	1091	55	1145	0	2146
g129.t1	NP_060613.1	76.52	115	24	1	44	158	71	182	1e-54	186
g130.t1	NP_060613.1	85.4	500	68	1	1	500	214	708	0	912
g131.t1	NP_689680.2	80.14	584	116	0	1	584	3	586	0	1014
g132.t1	NP_443167.4	64.26	291	104	0	13	303	1	291	3e-142	409
g133.t1	NP_006446.1	65.69	411	138	3	19	427	17	426	0	538
g134.t1	XP_016880077.1	89.08	751	72	4	1	747	18	762	0	1351
g135.t1	XP_006713094.1	63.19	288	105	1	14	300	38	325	2e-114	359
g136.t1	NP_005792.1	98.23	113	2	0	1	113	1	113	3e-77	228
g137.t1	NP_000413.1	79.23	366	66	3	574	939	77	432	0	583
g138.t1	NP_705694.2	60.51	314	124	0	120	433	104	417	3e-128	400
g139.t1	NP_002267.2	65.26	95	33	0	79	173	74	168	2e-35	137
g140.t1	NP_000413.1	67.57	148	48	0	73	220	78	225	2e-61	207
g141.t1	NP_002267.2	69.42	327	60	1	316	602	69	395	7e-140	438
g142.t1	NP_061883.1	55.66	433	182	5	1	432	1	424	6e-144	423
g143.t1	NP_000412.3	72.15	316	86	1	150	465	141	454	1e-155	460
g144.t1	NP_689562.1	58.4	250	57	4	1	227	65	290	5e-88	267
g145.t1	NP_003070.3	94.18	395	22	1	69	463	18	411	0	709
g146.t1	NP_001829.1	67.72	378	116	5	50	422	2	378	4e-164	472
g147.t1	XP_005257801.1	33.67	297	154	11	1	264	1	287	2e-20	94
g148.t1	XP_005257801.1	66.54	272	82	4	1	264	438	708	1e-117	358
g149.t1	NP_001543.2	91.86	86	7	0	16	101	171	256	6e-52	168
g150.t1	XP_011516516.1	34.94	249	132	7	74	296	1138	1382	1e-38	149
g151.t1	NP_001058.2	74.31	1565	343	16	9	1552	5	1531	0	2281
g152.t1	NP_689343.3	58.06	217	73	2	1	199	1	217	1e-70	223
g153.t1	XP_011523398.1	86.67	315	12	1	1	285	52	366	0	538
g154.t1	NP_003110.1	69.48	698	151	6	50	746	136	772	0	976
g155.t1	NP_150254.1	92.42	211	16	0	1	211	1	211	8e-134	380
g156.t1	NP_705900.1	83.14	522	88	0	17	538	22	543	0	934
g157.t1	NP_004596.2	46.84	269	142	1	10	277	19	287	3e-88	272
g158.t1	XP_011521227.1	66.08	395	129	2	20	411	19	411	0	544
g159.t1	NP_002759.2	94.85	194	10	0	366	559	3	196	4e-126	374
g160.t1	NP_004904.2	61.27	630	190	13	1	606	26	625	0	671
g161.t1	NP_001106997.1	61.77	565	157	8	6	530	69	614	0	665
g162.t1	NP_001273096.1	43.07	945	386	14	103	905	238	1172	0	716
g163.t1	XP_016879269.1	63.7	584	155	8	2	568	13	556	0	659
g164.t1	NP_055787.1	66.3	540	176	3	68	605	141	676	0	761
g165.t1	NP_002377.4	55.36	289	128	1	21	308	23	311	1e-98	303
g166.t1	XP_016878857.1	82.42	455	75	2	1	455	1	450	0	770
g167.t1	NP_001036075.1	63.03	165	53	3	1	164	1	158	1e-58	185
g168.t1	NP_001472.1	72.94	462	125	0	19	480	17	478	0	659
g169.t1	NP_000362.1	31.48	108	72	2	26	132	32	138	2e-10	57.4
g170.t1	NP_001304125.1	57.14	658	251	6	72	725	26	656	0	680
g171.t1	NP_078838.1	55.45	1064	427	11	49	1081	47	1094	0	1063
g172.t1	XP_011521363.1	85.9	553	73	2	1	548	1	553	0	998
g173.t1	NP_001035236.1	69.33	75	14	2	22	87	47	121	7e-27	99.8
g174.t1	NP_116219.2	58.39	721	265	2	1	721	1	686	0	894
g175.t1	NP_006741.1	75.14	527	87	6	3	489	18	540	0	786
g176.t1	NP_037377.1	91.97	436	35	0	1	436	1	436	0	849
g177.t1	NP_071736.1	60.1	198	79	0	35	232	46	243	8e-78	239
g178.t1	NP_115758.3	80.37	433	82	2	1	430	129	561	0	716
g179.t1	NP_057185.1	86.11	180	25	0	1	180	1	180	4e-117	335
g180.t1	NP_653277.2	67.26	223	69	2	18	237	19	240	9e-108	316
g181.t1	XP_005256180.1	42.36	517	225	11	15	525	91	540	7e-120	369
g182.t1	NP_085056.2	71.08	83	17	1	15	90	21	103	2e-34	121
g183.t1	NP_006590.1	62.04	1109	281	13	434	1521	542	1531	0	1142
g184.t1	NP_000894.1	58.76	274	109	1	1	270	1	274	5e-114	335
g185.t1	NP_054781.1	62.97	424	143	5	1	424	1	410	0	533
g186.t1	NP_001257384.1	78.01	191	41	1	24	213	1	191	1e-100	300
g187.t1	NP_003861.1	76.82	699	125	5	2	665	3	699	0	1093
g188.t1	XP_011519756.1	92.91	296	20	1	1	295	1	296	0	571
g189.t1	NP_001135452.1	46.82	1617	607	47	203	1625	420	1977	0	1022
g190.t1	NP_002364.5	78.51	563	111	5	204	762	1	557	0	823
g191.t1	XP_016878230.1	73.74	1268	221	11	6	1229	5	1204	0	1840
g192.t1	XP_011519500.1	92.93	368	26	0	10	377	9	376	0	703
g193.t1	NP_005304.3	77.85	483	82	3	4	481	31	493	0	781
g194.t1	XP_024307208.1	31.33	316	153	5	73	386	130	383	1e-33	133
g195.t1	XP_005251788.1	53.33	165	63	4	71	221	413	577	2e-49	174
g196.t1	NP_057484.3	86.82	129	9	1	1	129	9	129	5e-69	209
g197.t1	NP_005917.2	84.74	439	43	1	50	464	1	439	0	608
g198.t1	NP_002560.1	79.03	801	149	5	1	789	1	794	0	1264
g199.t1	XP_016877498.1	70.56	822	240	1	1	820	1	822	0	1088
g200.t1	XP_024305689.1	76.52	1184	247	5	1	1162	1	1175	0	1897
g201.t1	XP_005261847.1	34.18	79	51	1	4	81	8	86	1e-09	54.3
g202.t1	NP_001310550.1	75.98	870	208	1	5	874	57	925	0	1372
g203.t1	NP_291022.2	40	165	80	6	22	168	23	186	1e-12	67.4
g204.t1	NP_061138.3	78.04	642	111	2	1	637	1	617	0	1046
g205.t1	NP_001273380.1	77.65	179	40	0	1	179	1	179	2e-96	283
g206.t1	NP_001028260.2	52.83	53	25	0	39	91	89	141	1e-11	62.8
g207.t1	NP_001124390.1	64.27	459	156	4	65	523	111	561	0	628
g208.t1	NP_001309740.1	53.67	354	153	3	20	363	28	380	6e-115	345
g209.t1	NP_006375.2	73.44	192	48	2	1	190	1	191	6e-96	282
g210.t1	NP_001310963.1	60.1	827	291	14	28	840	46	847	0	964
g211.t1	NP_002159.2	92.25	413	32	0	18	430	40	452	0	809
g212.t1	NP_940928.2	74.14	665	134	9	8	635	1	664	0	929
g213.t1	NP_005820.1	86.53	193	26	0	1	193	1	193	3e-122	349
g214.t1	XP_011519775.1	65.11	966	321	3	1	954	1	962	0	1292
g215.t1	NP_061140.1	56.94	72	31	0	1	72	102	173	7e-17	74.7
g216.t1	NP_000397.1	43.93	214	112	3	2	211	119	328	1e-60	200
g217.t1	NP_031390.1	82.01	189	34	0	21	209	26	214	1e-117	339
g218.t1	NP_001139813.1	58.5	535	177	11	1	492	2	534	4e-179	520
g219.t1	NP_001139120.1	92.36	1257	95	1	1	1256	1	1257	0	2379
g220.t1	XP_016877441.1	80.08	251	50	0	1	251	47	297	8e-152	431
g221.t1	NP_001274175.1	76.01	696	166	1	352	1046	661	1356	0	1149
g222.t1	XP_005254737.1	45.79	487	196	9	92	513	74	557	7e-137	413
g223.t1	NP_116281.2	88.08	537	63	1	276	811	34	570	0	957
g224.t1	NP_001785.2	89.54	736	41	1	1	736	217	916	0	1313
g225.t1	NP_001239267.1	70.97	62	18	0	132	193	98	159	1e-22	99
g226.t1	NP_037490.2	41.38	58	32	1	17	72	34	91	4e-08	51.6
g227.t1	NP_031391.2	68.42	665	201	3	1	656	1	665	0	958
g228.t1	NP_002991.2	89.15	258	28	0	1	258	23	280	4e-178	497
g229.t1	NP_057149.1	63.3	109	40	0	1	109	1	109	6e-45	147
g230.t1	XP_024303140.1	81.11	217	34	2	211	425	340	551	3e-115	354
g231.t1	XP_006710760.1	65.38	468	153	6	45	509	1	462	0	542
g232.t1	XP_005263481.1	90.48	189	18	0	1	189	1	189	6e-122	348
g233.t1	XP_011538840.1	46.51	129	59	6	1	124	1	124	2e-19	81.3
g234.t1	NP_001276793.1	53.16	158	30	3	3	116	8	165	3e-37	147
g235.t1	NP_001336537.1	84.23	1490	220	6	82	1564	141	1622	0	2561
g237.t1	NP_060668.2	74.74	578	77	5	1	528	1	559	0	860
g238.t1	NP_722519.2	70.26	306	85	2	1	306	1	300	2e-142	410
g239.t1	NP_055666.2	83.01	565	93	3	18	580	14	577	0	960
g240.t1	NP_005332.1	84.38	448	57	3	247	681	241	688	0	773
g241.t1	NP_619642.2	45.4	815	379	9	26	787	36	837	0	658
g242.t1	NP_078930.3	48.88	581	250	7	17	576	122	676	6e-171	508
g243.t1	NP_001036128.1	62.35	1097	272	19	45	1036	2	1062	0	1149
g244.t1	XP_016857922.1	62.48	525	161	6	1	497	1	517	0	598
g245.t1	NP_061962.2	73.17	41	11	0	15	55	11	51	3e-11	59.3
g246.t1	NP_009205.3	84.1	327	52	0	11	337	41	367	0	582
g247.t1	XP_016856739.1	55.43	644	237	10	8	636	1	609	0	573
g248.t1	XP_011539442.1	83.51	188	31	0	1	188	1	188	5e-119	341
g249.t1	NP_997279.2	64.56	206	45	2	3	208	393	570	1e-79	255
g250.t1	XP_011539741.1	73.94	188	49	0	207	394	206	393	7e-89	289
g251.t1	NP_000974.1	97.46	118	3	0	1	118	1	118	1e-79	236
g252.t1	NP_056372.1	80.18	661	105	5	773	1431	1318	1954	0	1004
g253.t1	XP_016858109.1	78.61	402	25	3	1	402	1	341	0	632
g254.t1	XP_016856486.1	53.58	1439	592	21	1	1377	1	1425	0	1379
g255.t1	XP_011540088.1	84.82	112	16	1	10	120	276	387	7e-59	194
g256.t1	XP_016855987.1	52.5	160	75	1	6	165	6	164	2e-48	164
g257.t1	NP_055519.1	52.95	661	199	12	17	611	243	857	0	630
g258.t1	NP_065761.1	59.84	615	196	10	1	601	6	583	0	619
g259.t1	NP_689705.2	49.12	228	115	1	226	453	429	655	3e-59	211
g260.t1	NP_005418.1	78.35	642	105	11	17	630	1	636	0	986
g261.t1	NP_060288.3	77.19	469	86	1	1	469	1	448	0	764
g262.t1	NP_877429.2	83.41	205	34	0	5	209	68	272	7e-128	367
g263.t1	XP_006710469.1	51.91	1048	416	5	10	970	12	1058	0	978
g264.t1	XP_016856538.1	51.08	648	241	12	49	625	84	726	0	577
g265.t1	NP_955533.2	83.08	851	132	5	3	841	147	997	0	1370
g266.t1	XP_005244831.1	77.31	119	27	0	18	136	11	129	2e-57	199
g267.t1	NP_001605.1	51.9	368	175	1	12	377	8	375	1e-142	416
g268.t1	NP_001092.1	62.26	371	138	1	8	376	4	374	1e-178	507
g269.t1	NP_001099010.1	70.47	1077	247	13	543	1583	76	1117	0	1477
g270.t1	XP_016873253.1	64.89	94	33	0	33	126	34	127	1e-44	148
g271.t1	NP_000732.2	74.23	489	105	7	47	524	1	479	0	718
g272.t1	NP_001254712.1	85.27	903	100	6	1	895	1	878	0	1521
g273.t1	XP_024304221.1	84.81	349	52	1	1	348	1	349	0	629
g274.t1	XP_011518802.1	82.87	543	33	6	9	493	1	541	0	847
g275.t1	XP_011518397.1	71.53	281	41	3	38	281	2	280	3e-129	381
g277.t1	NP_000497.1	59	622	204	7	1	572	1	621	0	758
g278.t1	NP_055571.2	85.35	1072	152	5	1	1069	1	1070	0	1836
g279.t1	NP_002325.2	88.8	1857	184	3	61	1911	67	1905	0	3384
g280.t1	NP_060365.7	75.75	767	128	6	1	712	32	795	0	1073
g281.t1	NP_073719.1	98.08	52	1	0	1	52	1	52	9e-35	124
g282.t1	XP_006723917.1	96.92	65	2	0	1	65	1	65	3e-39	140
g283.t1	XP_005260557.1	94.63	633	27	2	1	627	1	632	0	1236
g284.t1	XP_011527135.1	80.24	167	33	0	34	200	113	279	2e-86	266
g285.t1	XP_024307735.1	83.08	396	61	3	54	446	37	429	0	640
g286.t1	XP_024307734.1	76.44	399	80	1	53	437	309	707	0	576
g287.t1	NP_001309350.1	38.43	281	156	4	38	307	6	280	2e-58	194
g288.t1	NP_066018.1	68.07	429	90	8	108	519	13	411	1e-167	493
g289.t1	NP_065759.1	92.83	1116	70	3	1	1106	1	1116	0	2136
g290.t1	NP_004985.2	59.65	694	253	7	16	686	17	706	0	822
g291.t1	XP_005260561.1	64	1425	400	34	1	1397	1	1340	0	1534
g292.t1	NP_077313.3	61.54	78	29	1	24	101	127	203	6e-27	107
g293.t1	XP_016865939.1	36.45	214	110	6	14	203	14	225	9e-33	123
g294.t1	XP_016883502.1	85.89	163	19	1	95	257	303	461	3e-86	278
g295.t1	NP_006218.1	68.63	459	144	0	26	484	20	478	0	666
g296.t1	NP_001121167.1	69.69	419	121	3	3	419	66	480	0	617
g297.t1	NP_542787.1	75.28	267	61	1	4	265	19	285	8e-141	403
g298.t1	XP_011527402.1	41.98	243	139	2	37	278	47	288	1e-58	207
g299.t1	NP_542790.2	43.05	669	352	8	1	656	1	653	0	540
g300.t1	NP_005460.2	77.89	285	61	2	35	318	21	304	2e-160	467
g301.t1	NP_219489.1	56.88	378	144	6	374	749	13	373	4e-123	379
g302.t1	NP_003270.1	91.25	160	14	0	4	163	1	160	5e-100	290
g303.t1	NP_997274.2	32.16	171	97	4	7	159	13	182	6e-12	64.7
g304.t1	NP_861516.1	64.97	177	34	1	1	177	1	149	3e-74	225
g305.t1	NP_443183.1	76.19	147	29	1	1	141	1	147	1e-68	220
g306.t1	XP_011526855.1	37.57	173	95	5	353	520	46	210	2e-20	93.2
g307.t1	XP_011527219.1	94.06	404	24	0	247	650	50	453	0	771
g308.t1	NP_542174.1	70.48	166	46	3	13	177	41	204	2e-75	230
g309.t1	NP_055472.1	65.51	287	96	2	92	377	805	1089	3e-122	384
g310.t1	XP_011527416.1	67.32	153	50	0	41	193	616	768	6e-66	221
g311.t1	XP_016883637.1	62.32	775	274	9	1	764	1	768	0	901
g312.t1	NP_067038.1	96.64	327	10	1	1	327	1	326	0	638
g313.t1	XP_011527330.1	63.76	687	247	2	1	686	1	686	0	910
g314.t1	NP_001025035.1	30.2	245	158	3	1	233	809	1052	1e-22	102
g315.t1	XP_024307783.1	44.68	423	182	8	1	387	1	407	1e-94	311
g316.t1	NP_001265098.1	73.38	462	73	1	439	850	75	536	0	686
g317.t1	NP_872325.2	55.95	395	114	4	379	717	217	607	3e-131	414
g319.t1	NP_777557.1	38.24	421	258	2	6	424	30	450	2e-90	286
g320.t1	NP_079503.1	26.22	450	302	8	10	436	16	458	4e-31	126
g321.t1	NP_872325.2	29.87	375	240	6	88	453	224	584	2e-36	143
g322.t1	XP_011526998.1	71.56	211	14	3	7	171	40	250	7e-98	291
g323.t1	XP_011526955.1	59.1	819	237	14	2	767	9	782	0	920
g324.t1	NP_444269.2	73.94	142	37	0	1	142	1	142	1e-72	221
g325.t1	XP_011526864.1	88.79	339	28	5	1	332	1	336	0	550
g326.t1	XP_024307601.1	84.46	386	51	2	67	443	51	436	0	647
g327.t1	NP_004789.1	93.12	698	41	1	1	691	19	716	0	1280
g328.t1	NP_056167.1	81.54	363	67	0	18	380	26	388	0	645
g329.t1	XP_011527166.1	84.14	498	73	3	1	494	1	496	0	814
g330.t1	XP_016883646.1	98.21	279	5	0	159	437	271	549	0	566
g331.t1	NP_001165604.1	62.57	553	94	6	1	489	1	504	0	659
g332.t1	NP_001011718.1	67.98	531	127	8	36	526	51	578	0	701
g333.t1	NP_110442.1	64.42	104	37	0	22	125	30	133	8e-42	139
g334.t1	XP_011526943.1	61.89	244	78	2	8	236	50	293	5e-101	303
g335.t1	XP_016883145.1	78.77	146	31	0	1	146	1	146	6e-82	256
g336.t1	NP_149109.1	63.33	499	132	6	361	854	144	596	0	613
g337.t1	XP_011527002.1	69.4	415	124	3	226	639	225	637	7e-169	520
g338.t1	XP_016883482.1	73.82	233	57	1	1	229	1	233	5e-125	359
g339.t1	NP_001716.2	30.07	143	100	0	1	143	345	487	3e-14	71.6
g340.t1	XP_016884229.1	27.64	322	229	2	1	320	9	328	3e-43	159
g341.t1	NP_002156.2	55.17	87	21	3	1	69	69	155	4e-20	82
g342.t1	NP_110416.1	83.65	373	55	1	1	367	5	377	0	632
g343.t1	NP_054731.2	72.73	220	55	3	251	467	81	298	6e-97	299
g344.t1	XP_016883564.1	49.51	204	77	3	1	180	2	203	7e-45	152
g345.t1	XP_005260718.1	89.45	379	39	1	397	774	25	403	0	625
g346.t1	NP_542763.1	71.68	113	32	0	5	117	25	137	1e-56	177
g347.t1	NP_149120.1	68.06	288	65	3	1	261	1	288	9e-122	355
g348.t1	XP_024307589.1	56.58	479	171	3	1	453	1	468	4e-180	518
g349.t1	XP_011527683.1	54.1	329	106	9	1	324	1	289	2e-84	262
g350.t1	NP_001137.2	56.31	499	204	6	4	493	5	498	0	584
g351.t1	NP_001035096.1	60.27	146	57	1	1	146	1	145	4e-59	186
g352.t1	NP_848693.2	48.34	271	87	1	1	218	1	271	1e-83	255
g353.t1	XP_024307733.1	39.38	292	149	5	91	356	47	336	2e-55	189
g354.t1	NP_001305163.1	68.84	507	120	12	22	496	37	537	0	569
g355.t1	NP_536737.3	64.82	307	82	6	1	297	1	291	2e-135	391
g356.t1	NP_463460.1	81.48	108	9	1	1	97	1	108	1e-59	183
g357.t1	XP_011527606.1	88.31	248	29	0	176	423	18	265	4e-152	444
g358.t1	NP_001316086.1	36.08	97	56	2	23	113	31	127	5e-13	68.9
g359.t1	XP_011527475.1	35.62	525	303	12	8	516	3	508	3e-82	270
g360.t1	XP_016883367.1	38.15	270	110	8	1	230	1	253	1e-41	147
g361.t1	NP_543026.2	91.52	342	29	0	21	362	193	534	0	664
g362.t1	XP_011527343.1	49.21	252	126	1	2	253	64	313	4e-76	239
g363.t1	NP_001032412.2	48.8	1588	773	17	1192	2768	1051	2609	0	1486
g364.t1	XP_011527081.1	74.29	455	86	5	1	427	1	452	0	660
g365.t1	NP_056978.2	93.89	180	11	0	1	180	1	180	3e-120	343
g366.t1	NP_057518.1	50.37	1072	352	19	1	934	1	1030	0	974
g367.t1	XP_016883065.1	91.04	201	18	0	1	201	1	201	4e-138	392
g368.t1	NP_852150.2	61.67	360	104	8	1	356	1	330	4e-139	426
g369.t1	XP_016883156.1	81.21	431	71	6	1	427	1	425	0	696
g370.t1	NP_003279.2	73.89	226	38	2	1	225	1	206	4e-99	292
g371.t1	XP_016863088.1	55.7	316	62	4	394	631	19	334	4e-103	325
g372.t1	NP_000766.2	41.53	484	279	4	7	489	21	501	2e-137	411
g373.t1	NP_075571.1	67.38	282	90	2	97	377	230	510	5e-118	365
g374.t1	XP_011510616.1	84.31	1141	125	4	35	1137	44	1168	0	1956
g375.t1	NP_003898.2	77.56	361	78	1	22	382	36	393	0	610
g376.t1	NP_004414.3	87.06	734	70	6	4	731	2	716	0	1028
g377.t1	NP_001020376.1	99.54	433	2	0	1	433	1	433	0	894
g378.t1	NP_060828.2	80.03	711	113	3	1	684	1	709	0	1180
g379.t1	NP_722519.2	40	340	137	11	23	346	12	300	1e-57	194
g381.t1	XP_011511593.1	47.3	1294	555	30	1	1215	1	1246	0	980
g382.t1	NP_005778.1	78.09	251	55	0	10	260	33	283	5e-129	383
g383.t1	NP_115707.2	56.45	248	106	2	3	248	8	255	6e-93	280
g384.t1	NP_150284.1	79.75	79	16	0	1	79	1	79	1e-41	135
g385.t1	NP_078820.2	37.9	343	195	5	10	335	11	352	1e-76	244
g386.t1	NP_001032401.1	84.75	59	9	0	39	97	678	736	9e-34	126
g387.t1	NP_001093591.1	79.82	768	150	2	4	769	1	765	0	1281
g388.t1	NP_002799.3	91.54	851	29	1	1	808	58	908	0	1592
g389.t1	XP_016858197.1	73.76	343	73	4	507	836	328	666	5e-159	504
g390.t1	NP_001181876.1	75.99	654	144	6	1	650	962	1606	0	958
g391.t1	NP_653236.3	54.16	373	100	8	11	359	30	355	9e-101	308
g392.t1	NP_055239.1	42.28	123	62	2	33	155	57	170	2e-26	102
g393.t1	NP_004357.3	75	884	212	3	8	882	11	894	0	1297
g394.t1	NP_003732.2	54.2	917	338	15	14	885	23	902	0	900
g395.t1	NP_001276951.1	31.76	148	93	1	21	168	21	160	2e-19	86.3
g396.t1	NP_006223.2	100	150	0	0	1	150	1	150	3e-106	305
g397.t1	NP_004434.2	81.94	825	116	4	12	833	40	834	0	1374
g398.t1	XP_011510846.1	70.42	355	72	5	107	435	408	755	5e-165	489
g399.t1	XP_011513075.1	83.48	230	20	1	558	769	68	297	7e-126	390
g400.t1	NP_001399.1	70.23	299	55	3	570	866	2005	2271	2e-120	409
g401.t1	NP_001399.1	82.81	861	146	1	24	882	243	1103	0	1436
g402.t1	NP_006504.2	85.8	514	73	0	1	514	1	514	0	939
g403.t1	XP_011540129.1	80.19	424	73	1	30	442	42	465	0	739
g404.t1	XP_011508057.1	40.92	611	210	19	1	493	1	578	3e-96	308
g405.t1	NP_036266.2	56.18	623	237	14	1	615	1	595	5e-167	501
g406.t1	NP_006326.1	91.23	171	10	1	1	166	1	171	3e-109	314
g407.t1	NP_057083.2	99.33	299	2	0	1	299	77	375	0	616
g408.t1	XP_011518761.1	46.44	239	127	1	4	241	6	244	4e-57	187
g409.t1	NP_054895.1	66.67	192	53	2	1	189	13	196	2e-87	261
g410.t1	XP_016874321.1	58.37	245	99	2	9	250	108	352	1e-93	300
g411.t1	XP_011539010.1	64.75	122	40	1	11	129	1	122	8e-55	180
g412.t1	XP_024305848.1	73.81	420	57	3	20	413	1	393	0	612
g413.t1	XP_016857878.1	76.76	185	42	1	12	195	46	230	5e-97	292
g414.t1	NP_004988.2	54.98	402	162	2	56	438	71	472	7e-158	462
g415.t1	NP_001041695.1	83.87	310	50	0	1	310	1	310	1e-170	483
g416.t1	NP_002470.2	70.61	228	62	3	1	227	1	224	6e-107	313
g417.t1	NP_001291261.1	78.16	1218	181	14	2	1169	1	1183	0	1784
g418.t1	NP_612400.3	83.66	361	53	3	1	357	18	376	0	603
g419.t1	XP_024304700.1	57.7	409	171	1	68	474	73	481	5e-180	519
g420.t1	NP_057540.1	85.39	178	25	1	36	212	6	183	6e-109	316
g421.t1	NP_001005337.1	68.92	695	205	7	2049	2742	1	685	0	964
g422.t1	NP_003272.3	88.59	184	21	0	106	289	4	187	6e-101	315
g423.t1	NP_004069.1	90.16	193	18	1	1	192	1	193	8e-116	333
g424.t1	XP_016856836.1	61.44	1027	243	18	1	904	1	997	0	1044
g425.t1	XP_016855802.1	67.4	411	68	2	5	349	9	419	4e-176	501
g426.t1	XP_011508400.1	69.9	1930	342	30	1	1752	1	1869	0	2328
g427.t1	XP_016862488.1	81.88	149	18	1	3	142	5	153	1e-75	252
g428.t1	XP_011527363.1	58.38	543	200	4	10	552	2	518	0	539
g429.t1	NP_073740.2	73.87	574	107	2	242	772	29	602	0	863
g430.t1	XP_011526834.2	34.08	402	243	8	8	395	61	454	1e-51	185
g431.t1	XP_011515565.1	62.27	379	124	7	1	369	1	370	3e-162	467
g432.t1	NP_065166.2	80.87	392	67	5	1	387	1	389	0	600
g433.t1	XP_011527156.1	66.02	256	85	2	2	257	1	254	1e-109	322
g434.t1	NP_001243666.1	79.75	79	16	0	7	85	58	136	1e-38	136
g435.t1	NP_076939.3	85.83	367	52	0	1	367	1	367	0	659
g436.t1	NP_001073941.1	53.51	271	117	1	1	271	1	262	2e-93	282
g437.t1	NP_848586.1	71.71	205	58	0	1	205	49	253	5e-114	331
g438.t1	NP_849180.1	85.38	465	67	1	3	467	1	464	0	805
g439.t1	XP_011527346.1	78.95	342	69	2	2	340	1	342	0	542
g440.t1	NP_945179.1	67.52	428	138	1	1	427	1	428	0	603
g441.t1	NP_001308979.1	65.33	199	65	2	7	202	26	223	6e-91	271
g442.t1	NP_003872.1	55.9	161	61	2	41	191	90	250	3e-53	177
g443.t1	NP_002554.1	38.76	338	183	8	1	317	18	352	3e-67	221
g444.t1	XP_011515404.1	62.34	401	121	5	1	398	1	374	3e-166	477
g445.t1	NP_001192246.1	75.93	324	24	3	1	324	1	270	1e-160	456
g446.t1	XP_016883528.1	95.95	148	6	0	50	197	99	246	1e-101	299
g447.t1	NP_001118228.1	65.83	436	91	4	1	378	1	436	0	563
g448.t1	XP_016883089.1	49.66	147	48	1	2	148	7	127	6e-42	145
g449.t1	NP_001243242.1	61.7	282	41	4	9	242	7	269	5e-96	293
g450.t1	XP_011535379.1	50.34	145	25	1	1	98	1	145	9e-38	133
g451.t1	NP_001123477.1	79.15	681	70	7	4	643	3	652	0	1062
g452.t1	NP_003852.1	69.72	971	214	15	1	930	11	942	0	1201
g453.t1	NP_001180292.1	64.05	687	172	10	1	678	1	621	0	856
g454.t1	XP_011535309.1	80	455	81	2	80	531	66	513	0	772
g455.t1	NP_004441.1	98.95	95	1	0	2	96	10	104	1e-66	201
g456.t1	NP_060845.2	90.55	307	27	1	1	305	1	307	0	546
g457.t1	NP_001154970.1	82.2	500	87	1	1	498	1	500	0	819
g458.t1	NP_001258436.1	56.37	644	229	4	33	627	67	707	3e-180	534
g459.t1	NP_000785.1	81.56	450	77	2	2	451	3	446	0	728
g460.t1	NP_001309912.1	88.43	242	28	0	67	308	1	242	9e-161	456
g461.t1	NP_005724.1	69.35	584	150	6	64	622	278	857	0	797
g462.t1	XP_005271912.1	61.11	1301	337	22	1	1153	1	1280	0	1373
g463.t1	NP_060308.1	79.58	142	28	1	8	148	12	153	7e-79	236
g464.t1	XP_011532776.1	49.32	586	235	17	25	596	7	544	1e-150	451
g465.t1	NP_009186.1	74.14	321	72	2	13	322	6	326	7e-171	483
g466.t1	NP_006807.1	87.54	313	39	0	25	337	44	356	0	558
g467.t1	XP_016871749.1	74.59	181	46	0	31	211	2	182	1e-94	280
g468.t1	NP_003043.3	76.4	606	120	6	5	609	17	600	0	849
g469.t1	NP_000672.3	54.1	244	92	6	9	234	25	266	2e-74	242
g470.t1	NP_001004106.1	87.5	576	71	1	1	575	1	576	0	1023
g471.t1	XP_016865385.1	57.66	274	74	6	1	232	1	274	2e-71	224
g472.t1	NP_004386.2	54.45	685	207	14	1	626	1	639	0	546
g473.t1	XP_011533000.1	67.61	352	54	5	376	694	40	364	1e-158	468
g474.t1	XP_011532958.1	42.09	449	208	10	1	420	4	429	3e-89	283
g475.t1	NP_057306.2	91.1	618	53	1	2	617	5	622	0	1083
g476.t1	XP_006714938.1	52.71	903	310	24	7	862	70	902	0	692
g477.t1	XP_016863998.1	56.06	264	116	0	6	269	5	268	7e-96	306
g478.t1	NP_001258757.1	84.34	83	13	0	1	83	1	83	7e-47	155
g479.t1	NP_570137.2	71.86	231	37	1	1	231	1	203	1e-107	314
g480.t1	XP_024301922.1	52.83	2423	852	41	1	2275	1	2280	0	2236
g481.t1	NP_998812.1	70.79	784	219	5	19	800	24	799	0	1047
g482.t1	XP_016864783.1	57.58	264	85	8	11	253	49	306	1e-92	281
g483.t1	NP_000180.2	48.56	797	381	2	770	1563	22	792	0	784
g484.t1	NP_079406.3	68.14	113	36	0	1	113	797	909	1e-46	164
g485.t1	NP_588610.2	78.78	820	171	2	4	820	23	842	0	1318
g486.t1	NP_001959.1	79.62	157	30	1	3	157	24	180	8e-91	269
g487.t1	XP_011532942.1	85.48	124	17	1	1	123	1	124	2e-52	180
g488.t1	NP_060145.3	45.77	1311	607	25	3	1266	5	1258	0	954
g489.t1	XP_011532769.1	81.69	355	58	3	1	352	1	351	0	540
g490.t1	XP_011532777.1	89.25	400	43	0	1	400	1	400	0	715
g491.t1	NP_001825.1	78.4	213	41	3	1	210	1	211	8e-110	319
g492.t1	NP_620175.1	60.23	88	34	1	6	92	18	105	7e-31	109
g493.t1	NP_057475.2	60.7	201	56	2	1	201	1	178	7e-79	239
g494.t1	NP_775935.1	44.49	245	118	5	1	228	1	244	1e-44	154
g495.t1	NP_065177.2	67.2	311	93	5	1	308	1	305	2e-146	420
g496.t1	XP_016864945.1	47.35	471	234	7	202	665	304	767	1e-127	401
g497.t1	NP_115737.1	95.94	320	13	0	4	323	32	351	0	642
g498.t1	XP_006714928.1	59.94	342	127	4	26	364	25	359	4e-132	388
g499.t1	XP_011535853.1	26.84	976	545	35	7	870	130	1048	9e-63	234
g500.t1	NP_995313.2	55.13	78	31	2	1	75	1	77	1e-20	82.4
g501.t1	NP_659486.2	75.52	192	22	3	69	235	77	268	1e-89	273
g502.t1	XP_016864627.1	91.97	249	20	0	61	309	128	376	8e-152	447
g504.t1	NP_899232.2	73.83	405	96	4	4	407	5	400	0	598
g506.t1	XP_011541609.1	46.94	196	93	3	26	221	78	262	1e-51	181
g507.t1	XP_011519819.1	84.28	299	46	1	9	307	86	383	8e-174	520
g508.t1	XP_016877626.1	88.52	183	21	0	1	183	56	238	6e-109	345
g510.t1	NP_663780.2	36.11	1487	764	48	1	1411	189	1565	0	679
g511.t1	NP_001308605.1	68.87	106	21	2	13	112	57	156	1e-29	112
g512.t1	NP_001308609.1	84.17	120	18	1	27	146	73	191	3e-65	208
g513.t1	XP_016877683.1	86.82	311	30	3	95	399	68	373	2e-179	517
g514.t1	XP_016877415.1	53.08	260	117	3	1	256	1	259	4e-88	271
g515.t1	XP_016877472.1	84.27	178	28	0	38	215	350	527	3e-102	315
g516.t1	NP_620688.2	53.82	942	195	13	71	880	31	864	0	905
g517.t1	XP_016877491.1	50.21	243	70	2	11	253	69	260	3e-75	241
g518.t1	NP_078984.2	79.17	96	16	1	1	96	1	92	1e-45	155
g519.t1	NP_000684.2	81.73	197	36	0	43	239	64	260	3e-119	355
g520.t1	NP_076990.4	59.45	545	208	3	65	603	179	716	0	629
g521.t1	NP_001153581.1	88.14	59	7	0	99	157	320	378	5e-29	119
g522.t1	XP_016867436.1	59.66	756	283	8	6	747	4	751	0	912
g523.t1	NP_001257867.1	54.19	310	142	0	217	526	332	641	8e-120	375
g524.t1	NP_570115.1	50	238	108	3	2	228	29	266	3e-70	223
g525.t1	XP_024306616.1	87.7	122	14	1	6	126	1818	1939	6e-57	195
g526.t1	XP_016884191.1	44.92	187	94	2	8	185	17	203	4e-44	152
g527.t1	NP_002994.3	83.08	721	57	5	51	730	1	697	0	1212
g529.t1	NP_653278.2	72.72	810	149	6	1	758	1	790	0	1203
g530.t1	NP_077287.1	78.55	303	64	1	37	338	147	449	7e-171	489
g531.t1	XP_016880431.1	100	100	0	0	1	100	1	100	9e-67	208
g532.t1	XP_006721737.1	69.38	160	49	0	32	191	28	187	4e-80	242
g533.t1	NP_001276036.1	63.86	368	126	1	549	916	98	458	2e-164	494
g534.t1	NP_006447.2	56.54	405	144	3	1	404	1	374	1e-154	447
g536.t1	NP_599030.1	77.09	179	40	1	1	178	1	179	1e-88	263
g537.t1	XP_016880568.1	72.07	888	174	10	10	884	1	827	0	1287
g538.t1	NP_001079.1	66.18	204	65	1	2	205	8	207	6e-90	268
g539.t1	NP_071349.3	77.37	1317	200	24	26	1318	50	1292	0	1820
g540.t1	NP_001342068.1	56	375	150	2	58	432	5	364	2e-133	395
g541.t1	NP_002757.2	92.7	356	9	1	28	366	30	385	0	652
g542.t1	XP_011523646.1	42.17	415	201	8	205	584	954	1364	5e-86	297
g544.t1	XP_011510794.1	73.29	498	133	0	1	498	1	498	0	800
g545.t1	NP_037468.1	98.89	359	4	0	3	361	118	476	0	723
g546.t1	NP_003698.1	87.97	291	30	1	47	337	171	456	0	521
g547.t1	NP_068756.2	72.15	553	110	4	9	540	4	533	0	806
g549.t1	XP_006713582.1	45.85	229	102	3	1	208	1	228	4e-59	190
g550.t1	NP_116027.2	85.21	480	57	6	1	466	1	480	0	771
g551.t1	NP_002941.1	86.76	574	74	1	25	596	34	607	0	1040
g552.t1	XP_024309513.1	99.03	207	2	0	119	325	1	207	1e-151	430
g553.t1	NP_006017.1	60.77	181	52	4	1	171	1	172	1e-56	183
g554.t1	NP_778235.1	96.8	125	4	0	1	125	1	125	3e-81	240
g555.t1	NP_057212.1	93.23	783	53	0	98	880	85	867	0	1489
g556.t1	XP_016861177.1	49.71	694	215	14	56	648	2253	2913	9e-127	421
g557.t1	XP_016861179.1	45.62	960	464	14	1	911	1	951	0	741
g558.t1	NP_001398.2	69.86	2953	714	23	1	2876	364	3217	0	4090
g559.t1	NP_909119.1	65.52	757	205	10	1	751	1	707	0	896
g560.t1	XP_024309339.1	72.08	419	70	4	1	372	8	426	0	608
g561.t1	NP_065727.4	79.76	336	67	1	36	371	1	335	0	575
g562.t1	NP_004935.1	59.76	251	100	1	15	265	18	267	1e-115	343
g563.t1	NP_001157791.1	66.32	2337	656	14	161	2435	84	2351	0	3028
g564.t1	XP_011532405.1	68.62	392	77	3	2	347	418	809	6e-173	507
g565.t1	XP_016882437.1	54.31	116	12	1	57	131	181	296	6e-33	121
g566.t1	XP_011540461.1	90.74	108	10	0	90	197	242	349	5e-66	218
g567.t1	XP_024309287.1	63.81	315	91	12	9	308	65	371	2e-91	293
g569.t1	XP_005247751.1	79.18	711	140	4	60	767	1	706	0	1155
g570.t1	NP_001039.1	87.93	116	14	0	1	116	1	116	7e-69	207
g571.t1	NP_001008938.1	44.57	1216	589	12	1	1146	630	1830	0	981
g572.t1	NP_624302.1	70.64	763	162	5	1	736	1	728	0	1115
g573.t1	NP_113628.1	39.13	161	90	3	3	157	7	165	2e-31	120
g574.t1	NP_005009.2	33.33	252	148	8	18	256	10	254	2e-17	82
g575.t1	NP_005008.2	89.13	368	38	2	121	487	1	367	0	634
g576.t1	NP_689885.4	58.13	320	134	0	76	395	11	330	2e-135	397
g578.t1	NP_003225.2	51.88	771	332	17	1	760	18	760	0	763
g579.t1	XP_016860997.1	70.1	1067	244	18	65	1093	33	1062	0	1430
g580.t1	NP_612154.2	42.18	358	186	6	15	363	47	392	3e-78	265
g582.t1	XP_024309606.1	86.63	359	48	0	539	897	454	812	0	666
g583.t1	XP_006713856.1	75.15	656	85	5	335	913	87	741	0	948
g584.t1	XP_024309559.1	51.02	245	120	0	6	250	74	318	5e-78	245
g586.t1	NP_001138466.1	38.73	173	89	6	76	237	106	272	8e-15	73.9
g587.t1	NP_001263254.1	62.65	249	83	2	26	264	29	277	2e-101	308
g588.t1	NP_001158147.1	83.94	137	22	0	68	204	149	285	6e-81	250
g589.t1	XP_005265167.1	89.05	950	73	4	852	1770	1109	2058	0	1722
g590.t1	XP_011531988.1	91.01	656	54	2	27	682	2086	2736	0	1236
g591.t1	NP_002519.1	70.08	254	70	1	48	295	59	312	2e-130	379
g592.t1	NP_001107854.1	76.23	1620	281	14	24	1589	215	1784	0	2418
g593.t1	NP_000287.3	53.31	4299	1827	33	87	4296	93	4300	0	4452
g594.t1	NP_115647.2	78.98	647	38	3	241	789	24	670	0	1030
g595.t1	NP_065815.1	67.43	1529	343	38	31	1508	7	1431	0	1652
g596.t1	NP_001317471.1	47.47	474	246	1	87	560	8	478	8e-161	473
g597.t1	NP_071767.3	87.66	308	34	1	1	308	1	304	0	577
g598.t1	XP_011536573.1	66.67	138	41	2	71	204	78	214	9e-56	184
g599.t1	NP_055116.1	90.53	95	9	0	1	95	48	142	9e-58	179
g600.t1	XP_005269298.1	75.03	833	197	6	41	867	154	981	0	1281
g601.t1	NP_009007.2	84.75	387	59	0	49	435	71	457	0	696
g602.t1	NP_001135817.1	57.89	361	138	4	11	357	4	364	1e-136	399
g603.t1	XP_016875737.1	79.19	567	108	3	21	579	1	565	0	937
g604.t1	XP_016874523.1	82.15	325	18	2	245	549	42	346	0	546
g605.t1	NP_005227.1	71.07	394	66	1	1	346	12	405	0	564
g606.t1	XP_011520871.1	62.87	342	116	6	167	501	343	680	7e-110	355
g607.t1	XP_016878747.1	63.62	426	58	4	414	742	106	531	4e-168	506
g608.t1	NP_001310951.1	60.74	726	250	5	962	1653	20	744	0	884
g609.t1	XP_016879231.1	94.25	87	4	1	1	86	1	87	7e-53	165
g610.t1	NP_001129945.1	62.67	75	25	2	55	127	53	126	5e-23	91.7
g611.t1	XP_005249940.1	64.79	338	97	3	12	327	127	464	5e-149	466
g612.t1	NP_055228.2	49.55	442	172	11	20	434	27	444	5e-112	352
g613.t1	NP_006294.2	74.77	321	71	4	1	312	1	320	2e-167	474
g614.t1	NP_001308935.1	52.7	833	306	16	3	775	4	808	0	788
g615.t1	XP_011513514.1	45.94	357	115	4	72	363	73	416	2e-96	307
g616.t1	NP_932765.1	86.68	383	22	2	164	517	40	422	0	689
g617.t1	NP_055731.2	84.58	214	33	0	11	224	76	289	2e-118	397
g618.t1	XP_016867426.1	68.34	1134	292	9	442	1517	3	1127	0	1528
g619.t1	NP_002514.1	85.02	414	60	2	136	547	18	431	0	731
g620.t1	NP_001127922.1	45.12	410	210	6	12	411	31	435	4e-125	374
g621.t1	NP_003487.1	78.31	567	48	5	224	724	730	1287	0	877
g622.t1	NP_003404.1	76.89	476	87	8	1	464	3	467	0	711
g625.t1	NP_004105.1	48.97	145	55	1	1	145	1	126	8e-27	105
g627.t1	NP_000124.1	54.2	476	195	5	1	475	8	461	0	536
g628.t1	XP_016875982.1	40.21	97	55	1	2	95	1072	1168	2e-13	69.7
g629.t1	XP_005262470.1	65.26	901	274	5	978	1872	37	904	0	1215
g630.t1	NP_997724.2	53.3	424	194	3	12	431	26	449	4e-164	476
g631.t1	NP_008983.2	71.69	551	152	2	24	572	16	564	0	798
g632.t1	NP_001293138.1	96.28	188	7	0	1	188	1	188	7e-122	370
g633.t1	NP_060426.2	58.37	430	161	5	7	423	19	443	4e-170	491
g634.t1	XP_024308250.1	62.69	721	200	8	1	707	1	666	0	888
g635.t1	NP_055282.1	73.87	463	119	2	1	463	5	465	0	722
g636.t1	NP_003261.1	67.06	252	76	2	1	252	1	245	4e-125	361
g637.t1	NP_071427.2	61.92	323	113	3	1	319	1	317	2e-141	408
g638.t1	XP_011529299.1	88.6	702	80	0	14	715	16	717	0	1303
g639.t1	XP_016875106.1	79.78	89	18	0	1	89	58	146	5e-46	149
g640.t1	NP_476527.1	75	148	34	3	15	161	15	160	4e-72	219
g641.t1	XP_011536784.1	66.12	915	259	16	1	906	1	873	0	1101
g642.t1	XP_024304726.1	75.62	603	120	1	1	576	20	622	0	956
g643.t1	NP_001243759.1	75.44	562	116	7	188	731	5	562	0	856
g644.t1	NP_003067.3	94.7	453	24	0	1	453	63	515	0	891
g645.t1	NP_005267.2	71.77	124	35	0	1	124	1	124	2e-59	196
g646.t1	NP_001268660.1	76.76	327	59	1	6	315	8	334	2e-168	477
g647.t1	XP_011536757.1	56.79	780	300	10	36	799	1	759	0	797
g648.t1	NP_443111.4	66.58	745	212	12	1	729	1	724	0	929
g649.t1	NP_775873.2	90.38	1570	77	3	3	1498	7	1576	0	2821
g650.t1	XP_016874820.1	74.22	322	33	5	17	336	6	279	2e-143	412
g651.t1	NP_054752.3	60.17	241	95	1	2	242	1	240	3e-106	317
g652.t1	XP_011536953.1	90.7	1333	87	7	220	1528	162	1481	0	2275
g654.t1	NP_060556.2	43.31	762	367	18	1	714	12	756	0	555
g655.t1	NP_001157912.1	52.65	321	132	4	15	322	33	346	1e-90	289
g656.t1	XP_005269292.1	48.89	180	88	3	27	205	34	210	7e-39	143
g657.t1	XP_016864903.1	89.92	258	15	3	14	262	180	435	7e-129	379
g658.t1	NP_000779.1	62.75	247	89	1	1	247	1	244	8e-116	340
g659.t1	NP_665874.1	63.96	111	40	0	1	111	1	111	1e-43	145
g660.t1	XP_011532966.1	67.16	402	74	6	44	391	52	449	5e-165	484
g661.t1	NP_055572.1	57.82	1055	373	20	1	1023	1	1015	0	1072
g662.t1	NP_665874.1	50.93	108	21	1	5	112	1	76	1e-27	104
g663.t1	NP_055090.1	85.71	560	66	2	1	558	1	548	0	967
g664.t1	NP_003891.1	58.08	458	133	10	1	417	1	440	3e-162	470
g665.t1	NP_055858.2	79.54	1227	213	8	1	1198	1	1218	0	1872
g666.t1	XP_011532895.1	84.97	386	58	0	40	425	34	419	0	692
g667.t1	NP_891555.2	68.48	1364	390	9	21	1377	21	1351	0	1894
g668.t1	NP_892030.3	31.73	457	241	13	1	397	53	498	6e-65	220
g669.t1	XP_005263091.1	59.38	357	131	7	7	358	8	355	1e-137	403
g670.t1	NP_055798.2	68.3	1303	336	11	1	1254	1	1275	0	1677
g671.t1	NP_005202.2	50.36	983	457	10	6	968	1	972	0	902
g672.t1	NP_002600.1	76.34	655	146	8	8	658	415	1064	0	974
g673.t1	NP_001795.2	51.39	288	89	10	1	260	1	265	1e-63	205
g674.t1	NP_055043.2	86.32	636	86	1	1	635	1	636	0	1102
g675.t1	XP_016865387.1	98.33	478	8	0	1	478	1	478	0	991
g676.t1	NP_001012301.1	82.84	571	95	3	3	572	1	569	0	954
g678.t1	NP_005608.1	96.3	135	5	0	1	135	1	135	8e-87	269
g679.t1	XP_016864920.1	93.73	813	47	1	1	809	70	882	0	1602
g680.t1	XP_011535854.1	39.8	912	361	33	2	809	102	929	7e-130	416
g681.t1	XP_024310119.1	47.75	178	64	5	1	176	753	903	2e-23	100
g682.t1	NP_588612.2	42.55	235	104	6	12	220	22	251	6e-46	157
g683.t1	NP_060517.1	95	420	11	1	1	410	1	420	0	828
g684.t1	NP_057305.1	88.66	476	38	1	1	476	1	460	0	881
g685.t1	NP_002075.2	51.58	190	43	1	48	188	29	218	1e-65	206
g686.t1	XP_016864440.1	48.26	489	155	13	8	403	94	577	1e-120	369
g687.t1	NP_001245385.1	70.13	77	22	1	1	76	1	77	9e-29	111
g688.t1	NP_001146.2	78.77	683	130	2	15	697	6	673	0	1113
g689.t1	XP_016869236.1	71.12	419	119	2	14	431	14	431	0	582
g690.t1	NP_056436.2	51.75	257	104	3	51	300	53	296	2e-74	235
g691.t1	NP_000396.2	54.94	162	73	0	39	200	30	191	1e-66	208
g692.t1	XP_011535882.1	74.73	463	117	0	1	463	7	469	0	727
g693.t1	XP_016864714.1	47.34	3830	1695	73	158	3867	722	4349	0	3119
g694.t1	NP_004036.1	77.27	66	15	0	1	66	1	66	2e-32	111
g695.t1	NP_938405.1	72.86	409	74	4	24	396	59	466	1e-167	484
g696.t1	NP_000162.2	97.94	388	8	0	11	398	62	449	0	803
g697.t1	NP_005241.1	58.77	114	43	2	32	145	49	158	3e-40	146
g698.t1	NP_148983.1	79.79	193	39	0	1	193	1	193	6e-102	299
g699.t1	NP_002726.1	79.58	426	42	3	1	426	1	381	0	679
g700.t1	XP_024302582.1	55.11	225	101	0	386	610	392	616	6e-72	249
g701.t1	NP_079430.3	44.27	558	265	10	31	562	1	538	8e-125	395
g702.t1	NP_006860.1	86.67	375	49	1	1	375	1	374	0	702
g703.t1	NP_060251.2	53.92	434	176	4	495	907	59	489	4e-156	473
g704.t1	NP_060251.2	50.32	471	177	3	20	433	19	489	2e-162	473
g705.t1	NP_115726.1	57.35	68	28	1	26	93	128	194	2e-18	79.3
g707.t1	XP_011513418.1	66.93	257	85	0	39	295	18	274	5e-119	365
g708.t1	NP_001496.1	77.65	358	79	1	1	357	12	369	0	579
g709.t1	XP_016858857.1	52.38	168	59	3	1	149	1	166	1e-55	181
g710.t1	NP_001073930.1	74.07	405	80	8	1	383	2	403	5e-160	470
g712.t1	NP_891554.1	64.66	232	68	4	1	221	1	229	7e-94	312
g713.t1	NP_001073922.2	83.15	2219	342	3	1	2216	1	2190	0	3600
g714.t1	XP_005257251.1	52.63	893	385	9	73	945	77	951	0	965
g715.t1	XP_006715836.1	93.06	144	10	0	48	191	13	156	2e-91	270
g716.t1	NP_001091089.1	76.25	379	84	2	70	448	40	412	0	593
g718.t1	XP_016867692.1	71.64	818	197	10	1	783	11	828	0	1137
g719.t1	NP_001291454.1	79.25	53	11	0	37	89	122	174	4e-20	83.6
g720.t1	NP_001291454.1	81.33	75	14	0	44	118	59	133	2e-37	130
g722.t1	XP_016868180.1	42.61	115	48	3	5	101	11	125	7e-16	75.5
g723.t1	XP_011513871.2	76.47	51	12	0	163	213	81	131	9e-18	86.7
g724.t1	XP_011513870.1	65.91	88	30	0	49	136	221	308	8e-31	118
g725.t1	XP_016879022.1	48.59	461	180	15	2	427	7	445	4e-99	324
g726.t1	NP_478072.1	61.66	313	106	3	1	303	1	309	4e-133	409
g727.t1	NP_005814.2	38.09	554	326	10	211	756	43	587	8e-94	310
g728.t1	NP_071938.1	65.97	476	111	2	1	425	1	476	0	660
g729.t1	NP_115680.1	66.55	278	90	2	1	276	1	277	1e-126	368
g730.t1	NP_005317.2	75.67	300	69	3	12	310	12	308	6e-171	482
g731.t1	NP_112485.1	73.85	218	57	0	1	218	4	221	6e-122	351
g732.t1	NP_001009606.3	63.13	179	65	1	15	192	29	207	4e-62	201
g733.t1	NP_057416.1	86.17	94	11	1	1	92	1	94	2e-53	167
g734.t1	NP_001275662.1	51.18	633	271	12	204	807	464	1087	0	556
g735.t1	NP_005052.1	86.38	389	53	0	1	389	1	389	0	689
g736.t1	NP_004539.1	55.42	166	68	1	1	166	1	160	3e-56	180
g737.t1	NP_002943.2	94.76	267	7	1	1	260	1	267	1e-180	505
g738.t1	NP_006444.2	46.14	440	145	6	1	357	1	431	7e-130	396
g739.t1	NP_000606.3	88.54	794	89	2	49	841	17	809	0	1431
g740.t1	XP_016868229.1	50.61	905	334	31	42	911	163	989	0	703
g741.t1	NP_079239.3	77.89	719	150	3	32	742	1	718	0	1169
g742.t1	NP_001092.1	100	375	0	0	1	375	1	375	0	785
g743.t1	NP_003079.1	80.93	493	91	2	1	490	1	493	0	851
g744.t1	XP_016867853.1	45.59	658	251	13	17	576	72	720	1e-145	452
g745.t1	NP_061822.1	47.69	325	151	4	3	318	12	326	3e-80	255
g746.t1	NP_001186776.1	97.67	730	14	3	1	729	1	728	0	1483
g747.t1	NP_002257.1	60.61	490	187	2	10	493	13	502	0	618
g748.t1	XP_024302397.1	87.34	316	37	1	446	758	57	372	0	589
g749.t1	NP_056360.2	58.38	579	211	7	107	677	138	694	0	653
g750.t1	XP_011522133.1	86.34	410	51	3	1	406	25	433	0	741
g751.t1	NP_659731.1	86.78	348	43	2	1	346	1	347	0	613
g752.t1	NP_690878.2	97.5	80	2	0	3	82	34	113	9e-52	162
g753.t1	NP_003867.1	97.08	171	5	0	22	192	22	192	9e-122	348
g754.t1	XP_016879915.1	70.46	325	95	1	1	324	1	325	2e-169	480
g755.t1	NP_056091.1	73.33	45	10	1	1	45	18	60	5e-16	74.7
g756.t1	XP_005256632.1	99.19	246	2	0	118	363	175	420	0	515
g757.t1	NP_036584.1	42.5	80	46	0	9	88	29	108	3e-18	82.4
g758.t1	XP_011522063.1	67.41	2464	714	21	89	2507	38	2457	0	2975
g759.t1	NP_849158.2	72.73	66	18	0	2	67	153	218	2e-31	114
g760.t1	XP_016879797.1	88.58	499	53	2	365	861	83	579	0	929
g761.t1	NP_064586.1	85.95	185	26	0	1	185	42	226	3e-118	340
g762.t1	NP_060489.1	70.11	87	26	0	34	120	60	146	5e-36	125
g763.t1	NP_057168.1	87.19	281	33	1	1	278	1	281	1e-178	499
g764.t1	XP_006721481.2	64.88	205	72	0	2	206	10	214	6e-85	256
g766.t1	XP_016879517.1	53.71	1942	711	60	1	1841	1	1855	0	1615
g767.t1	NP_001005291.1	55.83	1261	417	27	6	1216	6	1176	0	1107
g768.t1	NP_001076437.1	92.11	507	40	0	1	507	1	507	0	924
g769.t1	NP_001123564.1	57.31	260	109	2	1	259	1	259	6e-91	287
g770.t1	NP_663729.1	74.74	289	65	1	1	281	1	289	7e-162	457
g771.t1	NP_076957.3	85.78	225	24	2	1	225	84	300	2e-138	396
g772.t1	NP_001379.1	97.25	364	10	0	1	364	1	364	0	736
g773.t1	NP_057323.3	59.57	1568	496	20	1024	2510	1112	2622	0	1724
g774.t1	NP_060228.3	80.71	394	53	4	2	374	3	394	0	591
g775.t1	NP_004131.3	68.76	1098	291	11	1	1080	1	1064	0	1497
g776.t1	XP_005256615.1	81.62	865	133	2	1	862	427	1268	0	1461
g777.t1	XP_005256615.1	91.34	404	35	0	1	404	1	404	0	734
g778.t1	XP_016879679.1	53.86	466	202	4	49	510	5	461	3e-152	449
g779.t1	NP_004609.1	70.56	744	196	7	68	808	222	945	0	1082
g780.t1	NP_658988.2	71.34	942	258	6	1	935	1	937	0	1307
g781.t1	XP_016880446.1	82.11	475	85	0	43	517	7	481	0	808
g782.t1	XP_016880355.1	96.42	335	12	0	346	680	35	369	0	669
g783.t1	NP_955469.1	81.32	1028	174	4	21	1033	90	1114	0	1709
g784.t1	XP_016873283.1	70.64	1209	212	13	10	1084	8	1207	0	1449
g785.t1	NP_068813.1	62.03	848	315	5	4	848	12	855	0	1134
g787.t1	XP_005271578.1	93	600	42	0	1	600	17	616	0	1164
g788.t1	XP_016872634.1	78.69	305	65	0	439	743	569	873	1e-168	515
g789.t1	NP_620686.1	76.8	931	188	9	293	1200	25	950	0	1462
g790.t1	NP_055573.2	54.37	984	350	20	23	946	47	991	0	891
g791.t1	XP_016873355.1	89.61	77	8	0	22	98	16	92	3e-46	154
g792.t1	NP_064601.3	70.67	566	133	1	1	566	118	650	0	823
g793.t1	NP_006758.2	77.87	890	75	5	13	850	21	840	0	1372
g794.t1	NP_060555.2	86.23	1031	63	4	12	963	11	1041	0	1759
g795.t1	NP_006609.3	79.98	909	158	6	45	930	68	975	0	1513
g796.t1	NP_116093.1	92.19	448	26	1	48	486	2	449	0	848
g797.t1	NP_002862.2	75.95	79	16	1	1	79	48	123	6e-39	130
g798.t1	NP_001289980.1	96.44	562	20	0	4	565	45	606	0	1141
g799.t1	NP_008860.4	50.14	698	259	6	1	613	553	1246	0	631
g800.t1	XP_011513117.1	74.53	212	53	1	33	244	307	517	8e-106	333
g801.t1	XP_016866788.1	73.64	129	34	0	46	174	184	312	1e-65	209
g802.t1	NP_001017403.1	67.26	904	227	7	27	881	34	917	0	1159
g803.t1	XP_006719592.1	26.96	1962	1281	58	87	1961	73	1969	6e-177	600
g804.t1	NP_542155.1	73.54	325	86	0	11	335	71	395	3e-175	498
g805.t1	NP_620150.1	97.13	174	5	0	1	174	1	174	1e-124	354
g806.t1	NP_004758.3	67.85	451	135	8	28	473	36	481	0	623
g807.t1	NP_001239031.1	84.73	1493	152	8	5	1426	6	1493	0	2496
g808.t1	XP_005245535.1	76.56	1864	337	12	1	1809	1	1819	0	2871
g809.t1	NP_002639.1	83.39	307	51	0	1	307	1	307	0	535
g810.t1	NP_060242.2	92.5	507	36	1	1	507	1	505	0	981
g811.t1	XP_011512791.1	74.53	1213	215	9	1	1127	1	1205	0	1696
g812.t1	NP_002745.1	74.87	390	73	1	1	390	1	365	0	619
g813.t1	NP_620581.1	85.25	339	16	2	1	305	1	339	0	585
g814.t1	NP_003128.3	52.61	287	121	6	271	552	195	471	1e-75	258
g815.t1	NP_872354.1	76.17	214	51	0	1	214	1	214	1e-124	358
g816.t1	NP_001823.1	59.43	106	41	1	5	108	1	106	3e-41	137
g817.t1	NP_004108.1	83.52	358	43	1	1	358	1	342	0	616
g818.t1	NP_001276324.1	52.23	494	160	9	1	423	1	489	1e-161	471
g819.t1	NP_003205.2	84.27	445	47	2	40	482	12	435	0	775
g820.t1	NP_003071.2	54.83	321	137	3	1	313	1	321	1e-121	365
g821.t1	XP_005261319.1	55.62	818	310	12	249	1013	1	818	0	931
g823.t1	NP_001308012.1	97.67	129	3	0	14	142	76	204	2e-82	271
g824.t1	NP_079455.3	80.09	2009	271	10	1	1995	1	1894	0	3274
g825.t1	NP_001020280.1	43.02	179	93	4	37	206	171	349	2e-34	130
g827.t1	XP_006711229.1	30.85	2185	1233	74	69	2061	67	2165	0	911
g828.t1	XP_011507507.1	35.9	390	223	12	22	397	1849	2225	5e-65	231
g829.t1	NP_000565.1	35.4	161	93	3	93	244	35	193	3e-26	108
g830.t1	NP_783641.1	31.03	319	192	10	41	345	53	357	1e-39	152
g831.t1	XP_024303423.1	91.65	431	32	1	20	446	22	452	0	823
g832.t1	NP_001263249.1	75.54	278	65	2	1	276	28	304	1e-155	442
g833.t1	XP_011508275.1	60.74	135	42	4	378	503	223	355	2e-34	135
g834.t1	XP_011507931.1	31.2	359	229	11	18	369	9	356	9e-48	181
g835.t1	XP_011507931.1	37.88	425	247	8	44	459	147	563	3e-88	291
g836.t1	NP_061194.2	40.57	175	104	0	1	175	1	175	2e-35	126
g837.t1	NP_000563.1	42.25	142	60	1	28	169	59	178	1e-23	95.5
g838.t1	NP_116584.2	92.67	341	25	0	23	363	49	389	0	674
g839.t1	NP_003573.2	71.6	581	155	4	4	575	9	588	0	855
g840.t1	NP_008824.2	60.27	599	209	6	1	585	1	584	0	717
g841.t1	XP_005273413.1	59.86	710	218	4	1	647	1	706	0	838
g842.t1	XP_005277567.1	84.32	778	71	4	1214	1991	345	1071	0	1335
g843.t1	NP_598376.2	59.94	714	268	7	34	743	18	717	0	799
g844.t1	NP_002178.2	27.18	195	125	4	148	326	131	324	1e-16	81.6
g845.t1	XP_011538046.1	82.42	165	28	1	1	164	177	341	4e-96	287
g846.t1	NP_116062.2	67.02	188	39	2	12	176	57	244	1e-85	259
g847.t1	NP_006553.2	49.11	112	41	4	1	100	1	108	1e-17	78.6
g848.t1	XP_016860198.1	43.46	191	106	2	153	342	84	273	1e-32	130
g849.t1	NP_055271.2	50	422	165	2	189	564	44	465	5e-143	427
g850.t1	NP_006293.2	50.53	853	368	14	3	820	4	837	0	756
g851.t1	NP_036609.1	59.86	142	52	2	1	137	1	142	3e-52	178
g852.t1	NP_112578.2	53.15	222	88	5	16	225	124	341	3e-48	166
g853.t1	NP_001336180.1	61.5	1444	506	13	1	1411	258	1684	0	1693
g854.t1	XP_011511159.1	77.89	719	147	1	76	782	1	719	0	1182
g855.t1	NP_001033794.1	63.7	427	124	6	31	449	328	731	3e-162	481
g856.t1	NP_001107869.1	87.73	440	54	0	329	768	555	994	0	832
g857.t1	XP_016861649.1	78.72	484	51	1	265	748	76	507	0	778
g858.t1	NP_002554.1	83.38	373	51	2	1	362	1	373	0	643
g859.t1	XP_016861920.1	93.55	248	15	1	1	247	1	248	1e-172	489
g860.t1	NP_149039.2	61.39	303	117	0	43	345	20	322	6e-126	370
g861.t1	NP_001077.2	58.56	403	163	1	1	403	1	399	0	516
g862.t1	XP_011511010.1	66.24	1004	334	3	792	1790	1692	2695	0	1419
g863.t1	XP_016861169.1	71.93	823	119	10	75	793	652	1466	0	1135
g864.t1	NP_795345.1	72.42	330	89	2	14	341	13	342	3e-167	476
g865.t1	NP_795713.2	61.77	327	125	0	55	381	28	354	2e-134	394
g866.t1	NP_076404.3	80.45	358	68	2	1	356	1	358	0	592
g867.t1	XP_016863072.1	59.76	338	135	1	1	337	1	338	3e-143	414
g868.t1	XP_016861763.1	68.24	318	101	0	1	318	1	318	9e-164	465
g869.t1	XP_016861166.1	78.53	666	86	2	85	700	33	691	0	1005
g870.t1	NP_777367.1	71.12	232	67	0	1	232	1	232	5e-125	360
g871.t1	NP_001338210.1	68.25	63	20	0	156	218	75	137	3e-24	99
g872.t1	NP_005058.3	91.05	324	24	1	1	319	1	324	0	550
g873.t1	NP_001295163.1	44.51	164	90	1	147	310	355	517	5e-39	147
g874.t1	NP_848566.1	35.96	292	181	4	7	292	8	299	3e-47	167
g875.t1	NP_057359.2	70.31	192	18	2	10	162	4	195	8e-87	258
g876.t1	NP_001305973.1	83.82	513	82	1	1	513	1	512	0	884
g877.t1	NP_055260.1	73.03	89	1	1	1	89	1	66	3e-36	122
g878.t1	NP_055594.1	61.2	719	237	18	1	702	1	694	0	667
g880.t1	NP_002619.1	98.57	140	2	0	1	140	1	140	2e-99	287
g881.t1	XP_024309100.1	83.73	381	46	2	1	365	1	381	0	636
g882.t1	XP_016861611.1	79.39	131	17	4	11	131	14	144	1e-61	199
g883.t1	NP_000087.1	50.63	395	155	4	540	928	261	621	9e-125	410
g884.t1	NP_001295187.1	51.63	306	142	3	135	439	468	768	3e-100	323
g885.t1	NP_001171649.1	72.67	333	90	1	1	332	1	333	0	529
g887.t1	XP_016855479.1	50.99	355	168	3	1	350	43	396	5e-99	320
g888.t1	XP_016857801.1	64.11	744	220	3	3	699	10	753	0	999
g889.t1	NP_001010926.1	67.19	128	35	3	1	128	1	121	2e-48	159
g890.t1	NP_001010926.1	67.19	128	35	3	1	128	1	121	2e-48	159
g891.t1	NP_001010926.1	79.73	74	11	1	1	74	1	70	1e-30	112
g892.t1	NP_001010926.1	61.68	167	53	3	1	157	1	166	2e-61	192
g893.t1	NP_060686.2	84.82	481	67	3	15	489	24	504	0	815
g894.t1	XP_016861414.1	53.35	791	240	15	2	668	158	943	0	756
g895.t1	NP_055453.2	80.88	136	26	0	1	136	38	173	8e-75	246
g896.t1	NP_002608.1	55.86	256	113	0	1	256	1	256	8e-101	304
g897.t1	XP_016855621.1	86.11	72	10	0	48	119	26	97	7e-37	130
g898.t1	XP_005244833.1	61.13	337	90	3	3	330	75	379	7e-116	349
g899.t1	NP_003027.1	81.7	317	41	3	6	305	8	324	0	535
g901.t1	XP_016857292.1	59.88	334	63	3	1	304	1	293	6e-134	397
g902.t1	NP_000806.2	85.51	428	61	1	1	427	25	452	0	724
g904.t1	XP_016858133.1	36.13	238	123	5	444	661	282	510	5e-35	145
g905.t1	XP_006713784.1	53.67	341	56	4	1	240	1	340	5e-109	323
g906.t1	NP_075394.3	79.86	437	56	4	1	406	1	436	0	667
g908.t1	NP_001277193.1	77.09	275	44	2	5	260	3	277	2e-136	396
g909.t1	XP_016858414.1	89.41	170	14	3	7	173	1	169	4e-72	243
g910.t1	NP_008914.1	68.24	255	76	1	46	300	41	290	5e-127	375
g911.t1	XP_016855850.1	63.03	1017	280	8	1	959	116	1094	0	1323
g912.t1	NP_001295084.1	57.99	219	92	0	1	219	1	219	7e-74	254
g913.t1	NP_054907.1	98.32	119	2	0	263	381	76	194	6e-81	251
g914.t1	XP_016855823.1	47.95	342	46	5	10	219	895	1236	4e-34	136
g915.t1	NP_001162023.1	81.82	55	10	0	28	82	560	614	2e-23	97.1
g916.t1	NP_477518.2	79.95	439	24	4	25	399	20	458	0	699
g917.t1	XP_016855729.1	98.23	226	4	0	46	271	158	383	1e-165	470
g918.t1	NP_001338938.1	64.68	269	89	3	62	330	28	290	2e-117	347
g919.t1	XP_006718909.1	84.83	290	44	0	47	336	48	337	0	513
g921.t1	NP_001264214.1	63.56	1331	377	29	28	1289	146	1437	0	1345
g922.t1	NP_116190.3	69	300	83	1	1	290	1	300	1e-140	406
g923.t1	XP_024304175.1	59.79	1313	445	8	1	1238	1	1305	0	1513
g924.t1	NP_443107.1	92.56	336	25	0	1	336	1	336	0	649
g925.t1	NP_954994.1	83.02	106	18	0	73	178	56	161	5e-64	201
g926.t1	NP_055199.1	82.43	387	63	1	19	400	28	414	0	690
g927.t1	XP_006719000.1	67	506	158	4	27	525	28	531	0	663
g928.t1	XP_016873039.1	95.28	127	6	0	1	127	208	334	5e-84	254
g932.t1	NP_003101.3	81.71	574	92	7	1	562	8	580	0	811
g933.t1	XP_024302775.1	46.55	406	150	7	13	351	9	414	3e-112	338
g934.t1	NP_219481.1	45.35	269	115	6	10	278	43	279	3e-52	178
g935.t1	NP_660298.2	55.41	222	84	1	13	219	18	239	4e-78	241
g936.t1	NP_665741.1	61.62	839	217	14	20	763	14	842	0	955
g937.t1	NP_001265112.1	39.52	248	111	12	1	215	166	407	2e-25	105
g938.t1	NP_002256.2	97.57	577	14	0	63	639	300	876	0	1178
g939.t1	NP_006301.3	88.46	832	69	1	21	825	86	917	0	1534
g940.t1	NP_115727.5	55.14	292	117	3	1	281	1	289	3e-110	327
g941.t1	NP_001004334.3	51.18	254	111	3	50	300	58	301	6e-69	242
g942.t1	XP_016880040.1	74.13	286	40	2	71	323	327	611	7e-132	394
g943.t1	XP_011523379.1	55.82	507	180	10	1	505	1	465	3e-134	444
g944.t1	XP_016880663.1	58.33	480	107	12	1	472	641	1035	6e-136	423
g945.t1	XP_016880663.1	73.7	559	112	10	105	634	35	587	0	686
g946.t1	XP_016871715.1	55.66	106	47	0	45	150	2	107	2e-31	133
g947.t1	NP_005928.2	60.33	1094	334	22	1	1024	4	1067	0	1006
g948.t1	XP_016880505.1	76.06	284	60	5	231	511	39	317	8e-140	413
g949.t1	NP_001306934.1	47.12	295	143	5	181	468	234	522	2e-86	281
g950.t1	XP_024308591.1	74.7	423	101	2	3	423	2	420	0	664
g951.t1	XP_005246299.1	55.26	2631	905	43	835	3360	16	2479	0	2550
g952.t1	NP_005867.3	51.69	118	52	2	23	139	15	128	2e-28	116
g953.t1	NP_001918.3	85.23	474	56	6	1	464	1	470	0	716
g954.t1	NP_001306051.1	70.87	460	82	4	2	457	21	432	0	652
g955.t1	NP_001186693.1	75.68	514	80	4	309	780	379	889	0	778
g956.t1	NP_001034639.1	66.43	286	83	7	1	282	1	277	9e-112	330
g957.t1	NP_001317142.1	69.33	225	68	1	1	225	1	224	3e-113	336
g958.t1	NP_000395.2	56.13	652	239	7	57	689	27	650	0	713
g959.t1	NP_001269721.1	37.76	535	210	10	85	582	61	509	2e-69	238
g960.t1	NP_076990.4	80.86	747	122	4	1	745	62	789	0	1240
g961.t1	NP_001336757.1	76.27	552	127	1	110	661	244	791	0	849
g962.t1	NP_077269.3	63.03	495	141	11	29	517	51	509	1e-176	523
g963.t1	XP_024308558.1	54.55	451	149	13	1	437	11	419	3e-138	409
g964.t1	NP_001138361.1	51.34	409	185	3	40	445	84	481	6e-107	343
g965.t1	NP_002172.2	73.06	438	87	3	1	434	1	411	0	597
g966.t1	NP_001158727.1	94.2	69	4	0	1	69	26	94	5e-40	138
g967.t1	XP_011509212.1	47.8	1544	777	12	17	1551	195	1718	0	1421
g968.t1	NP_476435.1	65.76	184	62	1	14	196	14	197	8e-94	277
g969.t1	NP_059991.1	65.42	240	53	5	1	212	1	238	1e-101	300
g970.t1	NP_003927.1	63.86	285	62	7	1	250	1	279	3e-92	283
g971.t1	NP_079492.2	80.42	383	62	3	18	388	36	417	0	608
g972.t1	NP_006513.1	72.54	346	84	1	19	353	20	365	0	528
g973.t1	NP_000775.1	56.98	451	184	5	18	460	81	529	0	523
g974.t1	XP_016859293.1	51.4	1317	571	16	1	1301	1	1264	0	1108
g975.t1	NP_071898.2	50.6	502	185	14	12	505	13	459	1e-136	409
g976.t1	XP_016860121.1	72.49	389	81	1	1	363	29	417	0	572
g977.t1	XP_016860360.1	54.03	2010	676	42	17	1951	35	1871	0	1987
g978.t1	NP_588614.1	52.39	418	148	3	59	429	373	786	7e-144	435
g979.t1	XP_005246781.1	80.76	525	92	4	173	696	343	859	0	829
g980.t1	NP_009058.2	71.83	827	232	1	1	826	1	827	0	1264
g981.t1	NP_000569.3	76.25	459	109	0	133	591	33	491	0	702
g982.t1	NP_072094.1	61.83	317	121	0	1	317	44	360	4e-140	407
g983.t1	XP_011509929.1	70.1	311	88	3	1	309	1	308	2e-140	405
g984.t1	NP_001070867.1	49.54	109	49	3	8	114	21	125	1e-28	106
g985.t1	NP_001078.2	79.81	416	82	1	10	423	19	434	0	634
g986.t1	NP_002245.4	77.72	763	124	6	1	718	1	762	0	1150
g987.t1	NP_057215.3	98.5	200	3	0	1	200	1	200	5e-145	408
g988.t1	NP_001161713.1	53.81	918	243	17	1	781	1	874	0	746
g989.t1	NP_000173.2	70.74	752	156	4	10	704	19	763	0	1078
g990.t1	XP_011531105.1	70.48	210	47	1	30	224	2	211	4e-103	313
g991.t1	NP_004420.1	74.92	303	68	2	14	308	44	346	3e-162	462
g993.t1	NP_001240658.1	57.35	619	257	2	30	641	27	645	0	704
g994.t1	NP_821074.1	49.82	1118	438	24	27	1106	81	1113	0	967
g995.t1	NP_776195.2	79.26	217	45	0	3	219	20	236	4e-127	364
g996.t1	XP_011529263.1	70.97	775	128	6	1	678	1	775	0	1025
g997.t1	NP_001011645.1	88.63	387	41	1	44	427	2	388	0	704
g998.t1	NP_000035.2	29.63	378	126	20	80	322	167	539	6e-17	84
g999.t1	XP_011529303.1	44.08	338	143	7	32	368	1	293	1e-84	270
g1000.t1	NP_057624.3	62.63	372	139	0	122	493	42	413	1e-159	465
g1001.t1	NP_057624.3	61.44	402	148	3	18	416	23	420	3e-163	472
g1002.t1	NP_620074.3	63.83	1103	391	6	17	1113	112	1212	0	1467
g1003.t1	NP_001129036.1	39.47	451	232	7	16	440	7	442	2e-96	307
g1004.t1	NP_001171759.1	32.65	294	171	6	29	297	29	320	1e-47	169
g1006.t1	NP_001245344.1	37.18	710	344	15	56	705	95	762	7e-130	430
g1007.t1	NP_002435.1	71.01	621	75	7	1	560	1	577	0	840
g1008.t1	XP_016885367.1	46.76	278	119	4	29	277	42	319	4e-70	238
g1009.t1	XP_016884973.1	78.69	474	99	2	211	683	364	836	0	793
g1010.t1	NP_001171504.1	88.82	170	19	0	141	310	1	170	2e-100	298
g1011.t1	XP_024305314.1	77.85	149	33	0	1	149	1	149	4e-83	246
g1012.t1	NP_000698.1	60.58	411	143	3	24	422	18	421	4e-164	474
g1013.t1	XP_005272795.1	42.42	66	37	1	50	114	107	172	2e-10	57
g1014.t1	NP_001901.1	72.09	344	96	0	1	344	53	396	0	528
g1015.t1	NP_599152.2	68.65	791	221	5	218	996	1	776	0	1102
g1016.t1	XP_005245126.1	77.37	570	72	5	1	570	1	513	0	822
g1017.t1	XP_005245628.1	85.03	167	25	0	1	167	1	167	1e-107	323
g1018.t1	NP_149093.1	67.84	569	151	8	6	568	10	552	0	721
g1019.t1	NP_001964.2	75.72	449	90	5	312	759	1	431	0	610
g1020.t1	NP_857595.3	69.77	440	123	3	183	615	78	514	0	573
g1021.t1	NP_997667.1	79.84	491	68	4	1	482	6	474	0	770
g1022.t1	XP_011543519.1	58.09	303	125	1	8	308	598	900	8e-99	321
g1024.t1	XP_024303889.1	84.33	351	54	1	6	356	1	350	0	628
g1025.t1	NP_112214.2	63.09	634	179	12	1	619	79	672	0	746
g1026.t1	NP_055673.2	81.29	711	105	7	1	685	1	709	0	987
g1027.t1	NP_005048.2	93.9	525	31	1	681	1205	7	530	0	1019
g1028.t1	XP_024305157.1	75.61	1025	249	1	12	1036	30	1053	0	1584
g1029.t1	XP_011507623.2	70.64	1226	212	6	10	1088	210	1434	0	1723
g1030.t1	XP_016855539.1	68.67	683	195	7	19	683	20	701	0	918
g1031.t1	XP_016856801.1	50.92	491	150	7	23	423	14	503	1e-154	453
g1032.t1	XP_011507935.1	64.44	450	126	7	1	430	1	436	4e-168	499
g1033.t1	NP_112174.2	94.74	190	10	0	1	190	1	190	7e-134	392
g1034.t1	XP_011538163.1	71.15	461	47	6	205	661	107	485	0	605
g1035.t1	NP_005727.1	89.96	249	12	3	1	238	1	247	6e-161	457
g1036.t1	XP_016872145.1	71.37	510	135	5	7	505	8	517	0	658
g1038.t1	XP_005270022.1	40.62	192	98	7	609	793	595	777	5e-25	114
g1039.t1	XP_024303859.1	57.64	890	305	12	8	884	8	838	0	966
g1040.t1	XP_006718098.1	54.79	146	41	2	1	123	1	144	2e-46	152
g1041.t1	NP_068602.2	68.45	656	196	4	14	665	12	660	0	899
g1042.t1	XP_005270279.1	50.82	734	235	21	1	673	1	669	6e-158	477
g1043.t1	XP_011538480.1	58.74	938	275	17	15	857	28	948	0	926
g1044.t1	NP_073591.2	78.26	322	70	0	1	322	1	322	0	527
g1045.t1	XP_024303981.1	77.14	245	55	1	33	276	37	281	4e-135	390
g1046.t1	NP_005512.1	62.86	245	56	5	1	211	1	244	1e-84	260
g1047.t1	NP_006553.2	85.56	187	19	1	1	179	1	187	5e-110	322
g1049.t1	XP_005258022.1	59.23	130	49	2	51	176	75	204	6e-47	158
g1050.t1	NP_001254707.1	76.71	73	17	0	1	73	1	73	7e-33	113
g1051.t1	NP_066960.1	96.38	138	5	0	170	307	173	310	5e-90	276
g1052.t1	NP_055668.2	61.66	879	233	13	1	798	1	856	0	1000
g1053.t1	NP_064706.1	62.44	591	169	14	1	547	1	582	0	560
g1054.t1	XP_011522205.1	90.75	400	3	1	81	446	29	428	0	743
g1055.t1	XP_024306445.1	81.31	1006	137	4	297	1257	339	1338	0	1665
g1056.t1	NP_001342502.1	50	164	74	3	29	185	60	222	2e-26	107
g1057.t1	NP_001342502.1	84.62	39	6	0	18	56	1	39	2e-14	68.6
g1058.t1	XP_024306427.1	85.29	68	10	0	1	68	1	68	1e-35	127
g1059.t1	XP_005256599.1	79.65	737	108	5	6	702	5	739	0	1173
g1060.t1	XP_024306450.1	64.72	343	104	6	138	476	246	575	5e-146	436
g1061.t1	NP_059993.2	40.34	176	88	2	12	185	12	172	3e-37	137
g1062.t1	XP_011523755.1	43.69	444	148	12	27	376	118	553	3e-100	313
g1063.t1	NP_057144.1	96.3	108	4	0	1	108	7	114	7e-74	221
g1064.t1	NP_116120.1	63.33	120	44	0	3	122	4	123	3e-53	168
g1065.t1	NP_112497.2	63.88	958	186	9	673	1471	18	974	0	1177
g1066.t1	NP_694962.1	54.85	443	136	4	1	380	1	442	2e-161	466
g1067.t1	NP_444515.1	62.95	413	141	1	9	421	1	401	0	525
g1068.t1	XP_006721578.1	80.43	92	18	0	320	411	226	317	3e-51	179
g1069.t1	NP_001269939.1	56.44	101	41	1	28	125	303	403	2e-35	134
g1070.t1	XP_016879655.1	56.44	101	42	1	51	149	15	115	5e-32	118
g1071.t1	XP_011522500.1	83.2	125	18	1	27	148	145	269	7e-64	209
g1072.t1	NP_003611.1	78.5	428	74	3	1	412	1	426	0	673
g1073.t1	XP_024306580.1	73.76	644	63	8	34	618	215	811	0	825
g1074.t1	XP_024306581.1	89.29	112	12	0	49	160	573	684	9e-56	189
g1075.t1	NP_005985.3	59.77	599	155	15	163	693	132	712	0	597
g1076.t1	XP_005261462.1	90.29	2306	221	3	19	2321	127	2432	0	4234
g1077.t1	NP_002421.3	57.16	1347	407	41	1	1204	1	1320	0	1140
g1080.t1	XP_006724203.1	66.33	196	66	0	2	197	6	201	1e-92	275
g1081.t1	XP_011528201.1	70.28	212	61	1	21	230	32	243	2e-111	326
g1082.t1	XP_024308063.1	82.97	364	60	1	1	362	5	368	0	642
g1083.t1	XP_024307963.1	89.25	837	80	3	1	827	1	837	0	1514
g1084.t1	XP_011528480.1	65.64	163	56	0	4	166	100	262	2e-77	237
g1085.t1	NP_001336834.1	64.58	240	84	1	45	283	40	279	2e-95	314
g1086.t1	NP_065170.2	88.05	343	41	0	1	343	27	369	0	641
g1087.t1	NP_066938.2	87.94	539	65	0	1	539	477	1015	0	1004
g1088.t1	NP_001171706.1	69.26	257	73	2	21	271	194	450	1e-109	344
g1089.t1	NP_001305174.1	53.9	2091	821	27	798	2764	497	2568	0	1939
g1090.t1	XP_011528202.1	82.93	205	35	0	1	205	1	205	6e-129	367
g1091.t1	XP_011528204.1	77.54	187	42	0	440	626	81	267	7e-108	332
g1092.t1	XP_016856851.1	98.13	107	2	0	99	205	201	307	4e-47	171
g1093.t1	XP_016869819.1	47.46	59	31	0	83	141	1233	1291	5e-10	59.7
g1094.t1	NP_000766.2	40.65	155	86	3	2	151	21	174	2e-36	138
g1095.t1	NP_387448.2	98.86	440	5	0	146	585	15	454	0	909
g1096.t1	NP_004721.1	92.78	471	0	1	1	471	1	437	0	879
g1097.t1	NP_004125.3	94.86	584	30	0	43	626	77	660	0	1151
g1098.t1	NP_001310915.1	85.03	354	12	2	1	313	1	354	0	600
g1099.t1	NP_056379.1	90.44	387	37	0	60	446	130	516	0	701
g1100.t1	NP_001277239.1	94.65	579	4	1	17	595	232	783	0	1110
g1101.t1	XP_011541872.1	64.15	318	112	1	63	378	153	470	9e-140	412
g1103.t1	XP_024301932.1	51.06	47	23	0	24	70	36	82	2e-07	49.7
g1105.t1	NP_954659.1	69.63	810	146	17	29	810	94	831	0	1063
g1106.t1	XP_011542068.1	68.38	525	96	2	1	481	67	565	0	713
g1107.t1	NP_057543.2	33.82	136	47	2	1	93	44	179	7e-17	75.5
g1108.t1	NP_001155018.1	44.44	90	44	2	1263	1350	881	966	1e-09	65.5
g1109.t1	NP_689899.1	75.59	295	71	1	2	296	65	358	6e-146	420
g1110.t1	NP_001280668.1	73.53	68	17	1	90	157	111	177	1e-10	59.3
g1111.t1	XP_024302047.1	48.05	77	38	1	33	107	38	114	4e-09	53.5
g1112.t1	XP_024301874.1	52.75	1145	449	17	29	1099	23	1149	0	1053
g1113.t1	XP_005268605.1	44.35	363	165	9	1	331	73	430	2e-78	254
g1116.t1	NP_115796.2	84.25	1181	182	4	49	1225	57	1237	0	1977
g1117.t1	NP_067641.2	46.69	711	294	5	1	626	1	711	0	660
g1118.t1	NP_002368.1	36.81	326	193	5	1	316	1	323	4e-65	213
g1119.t1	NP_671732.3	33.65	315	186	8	24	328	16	317	2e-41	151
g1120.t1	NP_002368.1	38.95	267	154	4	18	278	42	305	3e-53	181
g1121.t1	NP_061907.2	46.5	157	64	4	5	158	4	143	2e-39	137
g1122.t1	NP_036440.1	72.91	1255	175	9	1	1200	18	1162	0	1790
g1123.t1	NP_001610.2	92.16	689	53	1	1	688	1	689	0	1345
g1124.t1	NP_997237.2	70.53	604	116	4	1	542	1	604	0	831
g1125.t1	XP_016873431.1	62.54	307	102	2	1	294	63	369	2e-130	390
g1126.t1	NP_001010904.1	33.64	220	128	3	31	248	69	272	2e-33	127
g1127.t1	NP_037378.1	70.4	223	59	4	34	252	6	225	7e-100	296
g1128.t1	NP_004575.1	52.72	368	146	8	1	346	1	362	1e-117	352
g1129.t1	NP_002699.1	98.79	330	4	0	1	330	1	330	0	679
g1130.t1	XP_011543493.1	48.47	524	253	7	16	525	38	558	8e-114	355
g1131.t1	NP_065862.1	63.8	279	100	1	19	296	419	697	6e-110	343
g1132.t1	NP_003943.2	81.36	236	36	2	1	228	1	236	4e-126	371
g1133.t1	XP_016873597.1	75.65	193	22	1	13	205	67	234	2e-98	294
g1134.t1	NP_065174.1	67.31	309	55	2	31	293	179	487	1e-140	411
g1135.t1	NP_002547.1	88.44	692	79	1	782	1472	114	805	0	1256
g1136.t1	XP_005274257.1	78.4	125	26	1	1	124	1	125	8e-61	194
g1137.t1	NP_060310.1	69.2	224	69	0	369	592	28	251	2e-115	349
g1138.t1	XP_011543419.1	42.01	169	86	5	15	177	94	256	3e-30	120
g1139.t1	NP_077003.1	58.43	166	62	1	15	180	200	358	7e-49	166
g1140.t1	NP_001692.1	50.24	422	201	5	1	417	1	418	6e-131	389
g1141.t1	NP_997224.2	53.77	106	49	0	37	142	33	138	7e-30	122
g1142.t1	NP_997224.2	53.2	359	160	6	10	365	225	578	2e-128	389
g1143.t1	NP_055317.1	97.62	504	12	0	1	504	1	504	0	1027
g1144.t1	NP_076997.1	44.79	163	83	3	19	178	85	243	1e-10	60.1
g1145.t1	XP_016873441.1	50.15	1019	399	20	8	936	37	1036	0	838
g1146.t1	XP_011543662.1	41.48	446	211	10	2	407	68	503	9e-85	279
g1147.t1	NP_055022.2	31.52	422	220	15	36	411	12	410	7e-31	125
g1148.t1	XP_005274134.1	72.9	155	42	0	13	167	1	155	2e-69	221
g1149.t1	NP_055039.1	61.26	382	142	3	1	376	1	382	5e-154	457
g1150.t1	XP_016872833.1	65.4	263	61	1	1	233	1	263	5e-114	346
g1151.t1	NP_001914.3	95.18	976	28	2	4	979	184	1140	0	1910
g1152.t1	NP_056348.2	79.63	216	44	0	5	220	4	219	2e-114	345
g1153.t1	NP_001338909.1	63.39	183	67	0	4	186	165	347	5e-69	222
g1154.t1	NP_705839.3	69.51	164	50	0	48	211	20	183	5e-79	242
g1155.t1	XP_006718648.1	80.15	131	26	0	1	131	1	131	1e-62	198
g1156.t1	XP_011543561.1	83.52	443	70	3	1	441	1	442	0	660
g1157.t1	NP_060311.1	81.2	117	22	0	1	117	47	163	3e-66	202
g1158.t1	NP_001138549.1	62.02	208	79	0	28	235	35	242	1e-69	221
g1159.t1	XP_005274442.1	80.13	639	53	5	1	593	1	611	0	1001
g1160.t1	NP_006124.1	85.99	1042	110	6	1	1007	1	1041	0	1778
g1161.t1	XP_005274280.1	59.86	142	37	5	1	130	1	134	7e-32	125
g1162.t1	XP_005274283.1	65.2	885	182	11	71	864	247	1096	0	1090
g1163.t1	NP_055021.1	100	74	0	0	1	74	6	79	2e-46	147
g1164.t1	NP_004102.1	84.51	381	58	1	1	381	1	380	0	655
g1165.t1	NP_001005492.1	56.86	306	132	0	1	306	1	306	6e-118	349
g1166.t1	NP_001004730.1	54.07	307	141	0	1	307	1	307	1e-122	360
g1167.t1	NP_001004733.1	52.44	307	146	0	295	601	3	309	6e-112	343
g1168.t1	NP_001004733.1	49.67	304	153	0	5	308	3	306	2e-101	306
g1169.t1	NP_005983.1	76.06	213	28	1	2	214	112	301	5e-114	337
g1170.t1	NP_006010.2	62.32	828	262	8	555	1340	8	827	0	969
g1171.t1	NP_001276987.1	48.39	93	48	0	26	118	2	94	6e-20	88.2
g1172.t1	NP_001276987.1	56.96	158	68	0	44	201	2	159	7e-59	197
g1173.t1	NP_112192.2	64.8	571	150	2	1	570	36	556	0	702
g1174.t1	NP_002019.1	83.29	377	63	0	5	381	48	424	0	651
g1175.t1	NP_001295083.1	84.91	212	31	1	1	211	1	212	2e-125	359
g1176.t1	NP_002074.2	56.87	211	43	2	3	188	2	189	3e-76	232
g1177.t1	NP_001190992.1	70.54	112	33	0	1	112	28	139	5e-58	181
g1178.t1	NP_001342366.1	63.47	2078	748	5	1	2069	1	2076	0	2677
g1179.t1	XP_024305467.1	62.89	97	33	1	19	112	2159	2255	2e-33	128
g1180.t1	XP_016876643.1	72.84	394	96	5	35	420	92	482	0	594
g1181.t1	NP_056046.1	75.34	1399	334	3	2	1389	37	1435	0	2190
g1182.t1	XP_024304177.1	75	240	56	2	117	353	418	656	5e-107	348
g1183.t1	XP_011518681.1	59.06	574	165	10	8	537	31	578	0	664
g1184.t1	NP_055157.1	78.86	298	59	2	1	294	1	298	8e-174	489
g1185.t1	NP_001230679.1	65.88	85	29	0	3	87	114	198	2e-33	120
g1186.t1	NP_009034.2	88.94	425	23	1	30	454	53	453	0	776
g1187.t1	NP_057450.2	64.62	212	61	2	8	205	1	212	1e-85	261
g1188.t1	XP_016874075.1	72.31	1275	286	12	1	1239	1	1244	0	1809
g1189.t1	NP_001289888.1	81.55	271	50	0	1	271	1	271	4e-166	467
g1190.t1	XP_024305046.1	32.88	368	165	8	11	299	609	973	6e-45	172
g1191.t1	XP_016882951.1	33.54	960	544	17	51	931	14	958	1e-139	449
g1192.t1	NP_057648.2	38.82	152	68	5	1	130	1	149	1e-07	49.7
g1193.t1	NP_001305750.1	67.28	217	39	2	2	186	3	219	6e-97	286
g1194.t1	NP_006746.1	84.87	337	51	0	1	337	1	337	0	602
g1195.t1	XP_016873621.1	53.95	380	140	8	320	692	352	703	1e-126	398
g1196.t1	NP_066288.2	83.74	492	57	2	8	499	97	565	0	793
g1197.t1	NP_000788.2	54.95	384	134	4	32	378	38	419	1e-121	363
g1198.t1	NP_001202.4	65.94	411	128	6	510	913	15	420	7e-177	548
g1199.t1	XP_011523680.1	85.51	1049	110	4	37	1044	137	1184	0	1873
g1200.t1	XP_016880501.1	41.18	221	115	6	84	300	4	213	6e-41	146
g1201.t1	XP_016869893.1	25.23	321	222	8	138	454	21	327	3e-22	99.8
g1202.t1	XP_016880648.1	51.28	858	354	13	52	849	139	992	0	807
g1203.t1	NP_848612.2	46.53	505	261	3	78	574	1	504	1e-165	487
g1204.t1	XP_011523568.1	74.29	529	89	7	1	498	1	513	0	691
g1205.t1	NP_077284.2	63.14	255	60	3	1	226	6	255	1e-108	320
g1206.t1	NP_079140.2	54.76	252	106	2	1	248	60	307	2e-84	261
g1207.t1	NP_005559.2	92.99	314	22	0	1	314	93	406	0	607
g1208.t1	NP_036270.1	63.44	547	177	7	4	539	6	540	0	605
g1209.t1	NP_942131.1	88.7	2389	171	5	14	2315	7	2383	0	4380
g1210.t1	NP_001479.4	80.45	399	33	3	93	446	45	443	0	646
g1211.t1	XP_011522536.1	86.19	181	25	0	1	181	18	198	9e-118	338
g1212.t1	NP_001157019.1	68.41	1108	247	14	403	1485	79	1108	0	1396
g1213.t1	NP_000449.1	86.4	559	70	5	1	556	1	556	0	973
g1214.t1	XP_016880428.1	75.54	368	85	2	310	674	166	531	0	563
g1215.t1	NP_009077.2	85.74	512	33	2	184	656	11	521	0	828
g1216.t1	NP_001278954.1	74.39	289	47	5	21	288	31	313	1e-131	385
g1217.t1	NP_057154.2	51.1	182	87	2	1	181	6	186	1e-57	184
g1218.t1	XP_016879636.1	84.91	212	22	2	26	237	101	302	3e-108	323
g1219.t1	NP_733839.1	95.35	43	2	0	14	56	58	100	2e-21	88.6
g1220.t1	XP_024306728.1	60.68	585	207	9	217	793	330	899	0	670
g1221.t1	NP_000258.1	99.63	272	1	0	57	328	1850	2121	5e-178	558
g1222.t1	NP_055025.2	51.33	113	48	5	32	141	123	231	7e-27	105
g1223.t1	NP_002535.3	57.88	425	174	4	1	421	1	424	1e-161	469
g1224.t1	NP_000258.1	96.94	359	11	0	464	822	1060	1418	0	722
g1225.t1	NP_001335279.1	80.26	228	21	1	1	228	1	204	2e-126	370
g1226.t1	XP_006722217.1	70.31	859	192	9	25	828	37	887	0	1107
g1227.t1	NP_000616.3	82.7	422	72	1	104	525	158	578	0	771
g1229.t1	XP_005257828.1	76.1	657	104	8	169	776	479	1131	0	959
g1230.t1	NP_005740.1	89.28	345	17	3	1	325	1	345	0	553
g1231.t1	NP_783165.1	79.37	543	109	2	31	570	34	576	0	923
g1232.t1	XP_016880785.1	79.28	111	20	2	87	194	180	290	2e-52	174
g1233.t1	XP_024306568.1	96.58	117	4	0	34	150	42	158	2e-77	242
g1234.t1	NP_443087.1	53.6	375	139	6	4	354	5	368	1e-121	361
g1235.t1	XP_011520800.1	54.11	1338	498	13	11	1294	224	1499	0	1410
g1236.t1	NP_938194.1	69.58	2367	527	37	14	2314	82	2321	0	2841
g1237.t1	NP_938194.1	54.88	82	35	1	16	95	14	95	3e-19	85.9
g1238.t1	NP_001245301.1	62.39	686	256	2	282	966	100	784	0	910
g1239.t1	XP_024306782.1	54.3	639	241	5	263	898	136	726	0	713
g1240.t1	NP_775899.3	80	3760	714	3	22	3766	726	4462	0	6340
g1241.t1	XP_016880852.1	75.41	492	78	2	2	454	62	549	0	735
g1242.t1	NP_003946.3	83.11	225	22	2	1	209	1	225	2e-131	375
g1244.t1	NP_001010982.2	54.14	266	122	0	1	266	36	301	5e-100	300
g1245.t1	NP_003249.3	77.13	188	41	2	1	187	37	223	3e-101	297
g1246.t1	NP_004701.1	70.62	211	62	0	15	225	14	224	5e-107	313
g1247.t1	XP_024306324.1	57.8	673	275	2	1	664	90	762	0	723
g1249.t1	NP_001316538.1	56.52	138	30	1	1	138	1	108	2e-44	146
g1250.t1	XP_011523765.1	78.51	763	98	6	1	719	1	741	0	1169
g1251.t1	XP_016879935.1	67.78	450	122	3	290	738	22	449	0	599
g1252.t1	NP_997251.2	83.51	97	15	1	1	96	1	97	1e-47	152
g1253.t1	NP_001007534.1	70.78	154	40	1	5	153	1	154	7e-75	226
g1254.t1	NP_000909.2	86.27	459	63	0	22	480	17	475	0	835
g1255.t1	NP_004300.1	92.16	204	16	0	1	204	1	204	7e-141	397
g1256.t1	NP_005773.3	96.88	128	4	0	2	129	73	200	1e-86	260
g1257.t1	NP_057560.8	91.67	84	7	0	1	84	1	84	1e-53	166
g1258.t1	NP_002852.1	84.57	376	52	2	1	370	1	376	0	672
g1259.t1	XP_024306563.1	67.97	128	37	2	9	133	232	358	3e-52	173
g1260.t1	NP_057622.1	82.95	305	52	0	11	315	31	335	0	533
g1261.t1	NP_116100.2	93.83	162	10	0	1	162	1	162	2e-107	309
g1262.t1	NP_001269208.1	84.87	152	23	0	1	152	121	272	2e-90	271
g1263.t1	NP_001258610.1	81.36	59	11	0	1	59	48	106	7e-27	102
g1264.t1	NP_001138585.2	72.94	303	80	1	2	302	5	307	2e-158	450
g1265.t1	NP_848588.3	72.41	482	64	4	84	496	15	496	0	689
g1266.t1	XP_016880531.1	49.07	428	168	9	17	421	34	434	5e-113	349
g1267.t1	NP_001257935.1	65.91	44	15	0	6	49	8	51	5e-12	60.1
g1268.t1	NP_659436.1	66.62	674	217	3	1	670	1	670	0	876
g1269.t1	NP_005043.1	86.46	192	2	1	1	168	1	192	3e-116	333
g1270.t1	NP_001182147.1	75.32	154	38	0	1	154	86	239	2e-83	251
g1271.t1	NP_001308022.1	90.53	433	15	1	1	407	39	471	0	788
g1272.t1	NP_071439.3	81.36	472	79	4	1	472	1	463	0	795
g1273.t1	XP_011521840.1	61.19	1273	437	5	1	1221	1	1268	0	1613
g1274.t1	XP_011521847.2	43.09	123	70	0	7	129	102	224	1e-14	78.6
g1275.t1	XP_024306791.1	81.41	382	63	2	68	447	1	376	0	597
g1276.t1	NP_001884.2	75.76	297	17	2	31	272	103	399	4e-154	443
g1277.t1	XP_024306720.1	46.48	766	363	11	352	1080	316	1071	0	583
g1278.t1	XP_005257875.1	57.23	1031	353	17	12	992	15	1007	0	1065
g1279.t1	XP_016880039.1	90.43	94	9	0	121	214	65	158	4e-33	121
g1280.t1	NP_001308052.1	59.32	1212	426	11	5	1160	6	1206	0	1437
g1281.t1	NP_000145.1	65.4	315	109	0	1	315	1	315	3e-145	421
g1283.t1	NP_005315.1	100	136	0	0	1	136	1	136	4e-94	273
g1284.t1	XP_006722208.1	80.14	438	33	2	29	412	130	567	0	690
g1285.t1	NP_954712.1	65.65	1045	355	2	24	1067	44	1085	0	1361
g1286.t1	NP_258411.2	52.99	668	272	5	32	692	5	637	0	640
g1287.t1	NP_775818.2	38.14	527	258	8	5	489	2	502	7e-92	295
g1288.t1	NP_115867.2	66.18	346	115	1	1	344	35	380	2e-161	462
g1289.t1	NP_001171968.1	75.41	549	87	1	1	501	68	616	0	873
g1290.t1	NP_009223.2	68.53	143	45	0	2	144	1	143	1e-64	215
g1291.t1	NP_001249.1	58.33	300	57	3	105	336	3	302	3e-109	327
g1292.t1	NP_001979.2	60.85	2064	742	9	1	2039	1	2023	0	2364
g1293.t1	NP_055045.2	89.63	569	57	2	32	599	60	627	0	1063
g1294.t1	NP_003848.1	67.11	380	112	5	2	371	11	387	1e-178	508
g1295.t1	NP_001138771.1	84.97	732	85	1	1	732	1	707	0	1269
g1296.t1	NP_001445.2	63.49	441	130	9	10	439	1	421	0	528
g1297.t1	XP_011522575.1	94.66	131	7	0	70	200	188	318	1e-84	263
g1298.t1	XP_011523646.1	42.17	415	201	8	205	584	954	1364	5e-86	297
g1299.t1	XP_024306605.1	97.3	148	4	0	1	148	135	282	5e-101	296
g1300.t1	NP_938147.1	65.34	326	109	2	1	323	13	337	4e-142	412
g1301.t1	NP_115942.1	69.52	315	90	3	10	318	14	328	6e-157	450
g1302.t1	NP_004858.1	64.67	184	53	2	1	172	1	184	5e-79	242
g1303.t1	NP_058650.1	58.62	493	141	6	1	431	1	492	0	536
g1304.t1	NP_065145.2	94.18	189	11	0	1	189	1	189	4e-106	310
g1305.t1	XP_011529546.1	72.89	664	108	5	38	650	31	673	0	818
g1306.t1	NP_848566.1	49.1	332	155	4	2	319	3	334	5e-99	301
g1307.t1	NP_004785.1	89.32	206	22	0	12	217	25	230	1e-133	392
g1308.t1	NP_612404.1	65.33	548	185	3	27	571	47	592	0	738
g1309.t1	XP_011539444.1	72.73	1254	323	1	84	1337	2386	3620	0	1830
g1310.t1	XP_005270754.1	52.91	1393	613	12	1000	2367	6320	7694	0	1308
g1311.t1	NP_001711.2	64.77	386	96	2	40	401	33	402	2e-173	496
g1312.t1	NP_006103.1	91.69	301	25	0	1	301	1	301	0	566
g1313.t1	NP_001129126.1	91.52	566	48	0	225	790	65	630	0	1056
g1314.t1	NP_115915.1	86.13	346	48	0	35	380	18	363	0	594
g1315.t1	XP_016856936.1	92.15	191	15	0	1	191	1	191	2e-129	368
g1316.t1	XP_024308934.1	81.11	323	61	0	21	343	1	323	0	566
g1317.t1	NP_060116.2	61.86	409	85	3	23	361	24	431	1e-172	496
g1318.t1	NP_001028253.1	54.22	367	145	5	1	347	1	364	7e-118	351
g1319.t1	NP_116182.2	72.36	539	129	4	1	528	1	530	0	772
g1320.t1	XP_011538817.1	77.12	472	104	2	1	469	4	474	0	723
g1321.t1	NP_000301.1	75.69	255	62	0	1	255	51	305	1e-147	421
g1322.t1	NP_003189.2	56.91	745	285	14	181	911	63	785	0	687
g1323.t1	NP_001121093.1	77.03	344	79	0	1	344	1	344	0	575
g1324.t1	NP_000182.2	79.4	301	62	0	237	537	25	325	6e-180	515
g1325.t1	XP_016855750.1	49.71	348	168	5	1	346	1	343	6e-106	320
g1326.t1	NP_036469.2	48.94	329	157	4	25	342	22	350	6e-72	251
g1327.t1	NP_003555.1	80.4	199	39	0	412	610	1	199	3e-114	345
g1328.t1	XP_016857373.1	67.6	534	172	1	93	625	83	616	0	723
g1329.t1	NP_060293.2	68.97	87	27	0	2	88	3	89	6e-39	132
g1330.t1	NP_001315986.1	49.5	200	99	1	73	270	21	220	3e-61	198
g1331.t1	NP_001315986.1	49.53	107	54	0	170	276	116	222	2e-31	120
g1332.t1	NP_001333439.1	63.37	172	28	1	17	188	216	352	5e-55	182
g1333.t1	NP_001333439.1	55.68	185	25	2	30	157	31	215	3e-56	185
g1334.t1	XP_011508336.1	38.15	367	202	9	3	357	23	376	6e-68	229
g1336.t1	NP_001071096.1	79.3	227	47	0	95	321	39	265	1e-130	379
g1337.t1	XP_006711324.1	51.35	185	88	2	1	185	78	260	8e-61	195
g1338.t1	XP_024309143.1	79.73	74	15	0	48	121	35	108	2e-35	130
g1339.t1	NP_114107.1	70.11	87	26	0	1	87	1	87	4e-42	137
g1340.t1	NP_004689.1	92.52	695	32	3	1	687	1	683	0	1220
g1341.t1	XP_011507646.1	66.07	1338	317	24	27	1245	27	1346	0	1528
g1342.t1	NP_004416.2	36.83	353	205	8	48	385	160	509	1e-62	214
g1343.t1	NP_068779.1	50.95	369	132	12	1	339	1	350	1e-82	260
g1344.t1	NP_004427.1	89.72	107	11	0	11	117	11	117	9e-66	200
g1345.t1	NP_060648.2	71.23	285	76	1	1	279	1	285	4e-142	407
g1346.t1	NP_115508.2	59.27	410	122	5	4	385	2	394	7e-161	463
g1347.t1	NP_997190.1	29.24	472	295	11	292	746	85	534	4e-48	182
g1348.t1	NP_055764.2	92.09	354	28	0	1	354	69	422	0	633
g1349.t1	NP_001243749.1	96.17	183	7	0	1	183	1	183	1e-129	367
g1350.t1	XP_005245071.1	88.37	430	49	1	1	429	1	430	0	761
g1351.t1	XP_011507960.1	61.05	1145	402	16	88	1212	427	1547	0	1217
g1352.t1	XP_011508011.1	67.31	208	68	0	49	256	159	366	4e-103	312
g1353.t1	XP_024305465.1	65.84	401	133	1	1	401	2	398	0	565
g1354.t1	XP_016857275.1	70.35	2202	476	27	51	2150	139	2265	0	2814
g1355.t1	NP_001098673.1	53.18	393	135	9	300	677	311	669	2e-87	305
g1356.t1	XP_005245020.1	63.56	354	102	2	1	328	1	353	4e-162	462
g1357.t1	XP_011519450.1	78.45	283	56	3	94	372	122	403	3e-151	463
g1358.t1	XP_005244935.1	91.85	319	22	1	51	365	179	497	0	617
g1359.t1	XP_011542029.1	42.96	270	90	7	12	222	15	279	9e-55	182
g1360.t1	NP_937995.1	68.92	74	22	1	1	73	2	75	4e-25	100
g1362.t1	NP_002831.2	83.2	1839	274	8	46	1880	100	1907	0	3109
g1363.t1	XP_005271412.1	68.04	1070	262	14	1	996	1	1064	0	1343
g1364.t1	NP_777630.1	92.5	40	2	1	1	39	1	40	2e-09	53.5
g1365.t1	XP_016857606.1	76.32	38	9	0	29	66	124	161	1e-13	68.2
g1366.t1	XP_016857610.1	89.8	49	5	0	1	49	1	49	2e-25	97.8
g1367.t1	XP_011519301.1	51.97	2509	832	62	1	2211	61	2494	0	1909
g1368.t1	NP_004139.2	66.67	66	22	0	9	74	34	99	5e-26	98.2
g1369.t1	NP_775864.3	70.02	417	107	5	617	1020	551	962	0	583
g1370.t1	NP_001123620.1	50.49	406	130	7	24	365	58	456	1e-113	344
g1371.t1	NP_001036068.1	89.19	1184	85	3	239	1382	510	1690	0	1937
g1372.t1	XP_016862561.1	73.5	585	153	1	15	597	15	599	0	918
g1373.t1	NP_001164209.1	71.19	951	231	13	79	1009	255	1182	0	1256
g1374.t1	XP_011531160.1	55.49	1112	322	18	17	983	343	1426	0	1135
g1375.t1	XP_016859250.1	69.53	361	57	4	256	573	338	688	1e-165	494
g1377.t1	NP_056290.3	80.54	149	22	1	83	231	158	299	2e-73	237
g1378.t1	XP_011512753.1	54.08	1274	426	25	921	2073	189	1424	0	1166
g1379.t1	NP_001185863.1	56.09	1191	441	13	1	1178	1	1122	0	1176
g1380.t1	XP_005249365.1	60.69	379	119	6	102	472	120	476	8e-144	426
g1381.t1	XP_024302355.1	56.71	596	170	10	694	1282	33	547	1e-180	550
g1382.t1	NP_001012992.1	77.85	316	57	2	1	303	1	316	4e-163	462
g1383.t1	NP_056203.2	61.11	360	52	5	9	307	15	347	4e-138	400
g1384.t1	XP_011513302.1	84.25	127	20	0	1	127	1	127	4e-71	222
g1385.t1	NP_065801.1	80.02	1206	182	6	1	1149	1	1204	0	1945
g1386.t1	XP_024302234.1	49.07	642	247	16	1	592	16	627	0	543
g1387.t1	NP_061969.3	88.01	609	54	3	1	604	1	595	0	1055
g1388.t1	NP_055443.1	60.35	227	79	3	53	276	56	274	6e-95	286
g1389.t1	NP_001278092.1	58.59	454	184	3	65	518	5	454	0	570
g1390.t1	NP_689945.2	55	60	27	0	19	78	19	78	1e-13	68.2
g1391.t1	NP_689945.2	64.66	133	46	1	1	132	92	224	1e-54	178
g1392.t1	NP_060605.1	66.48	182	59	2	11	190	15	196	5e-78	237
g1394.t1	NP_001165094.1	74.44	133	33	1	8	140	40	171	5e-56	180
g1396.t1	NP_115487.2	81.3	123	23	0	12	134	23	145	3e-69	210
g1397.t1	XP_005249271.1	86.61	508	34	3	41	520	2	503	0	877
g1398.t1	XP_011543594.1	70.95	692	199	1	6	695	13	704	0	1050
g1399.t1	XP_016877788.1	25.37	406	246	11	138	528	2112	2475	3e-11	71.6
g1400.t1	XP_024302116.1	59.78	460	170	5	1	449	1	456	0	527
g1401.t1	XP_024302189.1	94.89	724	37	0	1	724	1	724	0	1265
g1402.t1	NP_835361.1	74.41	426	107	1	359	784	9	432	0	635
g1403.t1	NP_001131032.1	71.29	526	106	8	27	508	42	566	0	731
g1404.t1	XP_011512640.1	62.68	418	156	0	32	449	65	482	0	543
g1405.t1	NP_065796.1	60.53	940	315	7	38	973	46	933	0	1134
g1406.t1	XP_016866951.1	53.69	406	159	5	354	735	24	424	2e-131	408
g1407.t1	XP_011538217.1	76.05	167	37	1	1	164	39	205	3e-79	256
g1408.t1	NP_001035960.1	36.84	95	23	2	1	95	1025	1082	9e-09	55.1
g1409.t1	XP_011534828.1	39.01	282	138	4	2	249	198	479	5e-40	155
g1410.t1	NP_000350.1	76.85	108	25	0	70	177	325	432	1e-49	182
g1411.t1	XP_024301955.1	90.29	690	12	2	1	635	1623	2312	0	1285
g1412.t1	NP_066969.1	83.78	222	36	0	6	227	125	346	2e-144	413
g1413.t1	XP_016856391.1	94.67	1182	46	1	77	1241	240	1421	0	2279
g1414.t1	NP_037451.1	81.27	331	56	3	8	333	9	338	0	540
g1415.t1	NP_055979.2	85.63	341	47	1	1	341	1	339	0	577
g1416.t1	NP_055816.2	78.42	1418	255	7	1	1379	1	1406	0	2097
g1417.t1	NP_003434.2	74.22	741	145	9	1	728	1	708	0	1034
g1418.t1	NP_001336618.1	77.78	108	22	1	60	167	70	175	3e-55	177
g1419.t1	NP_004061.3	54.27	715	222	5	20	683	22	682	0	696
g1420.t1	NP_004422.2	72.43	983	233	5	23	1000	27	976	0	1476
g1421.t1	NP_112169.2	47.95	171	78	2	9	168	88	258	8e-46	155
g1422.t1	XP_006710761.1	88.7	717	68	5	29	732	1	717	0	1233
g1423.t1	NP_001108072.1	92.81	153	10	1	1	153	1	152	2e-95	278
g1424.t1	NP_001138749.1	78.85	227	40	1	2	220	3	229	2e-123	376
g1425.t1	XP_016858403.2	44.7	566	226	11	333	813	1375	1938	7e-83	295
g1426.t1	NP_059453.1	55.85	188	33	3	79	221	1	183	3e-58	187
g1427.t1	XP_016856333.1	56.27	1068	364	17	2	990	126	1169	0	1111
g1428.t1	NP_001128726.1	73.21	377	81	7	1	359	11	385	0	522
g1429.t1	NP_001099040.1	46.39	388	175	10	1	374	5	373	9e-93	296
g1430.t1	NP_997274.2	59.55	220	87	1	1	220	1	218	5e-97	288
g1431.t1	XP_016882838.1	50.65	306	139	4	171	466	106	409	5e-75	258
g1432.t1	XP_005262892.1	26.65	1610	989	51	496	2054	2582	4050	8e-130	460
g1433.t1	NP_055725.2	53.62	897	323	12	2	812	1	890	0	885
g1434.t1	NP_004609.1	84.18	196	31	0	7	202	19	214	4e-113	350
g1435.t1	NP_658988.2	71.34	942	258	6	1	935	1	937	0	1307
g1436.t1	XP_016880446.1	82.11	475	85	0	28	502	7	481	0	809
g1437.t1	XP_016880355.1	96.42	335	12	0	346	680	35	369	0	669
g1438.t1	NP_001257578.1	78.97	271	57	0	22	292	62	332	1e-137	407
g1439.t1	XP_016880442.1	76.61	466	93	4	1	456	1	460	0	701
g1440.t1	NP_001257577.1	77.78	144	32	0	14	157	300	443	8e-70	228
g1441.t1	NP_006604.1	77.88	217	44	2	1	215	1	215	2e-122	352
g1442.t1	NP_683723.2	79.63	481	88	4	1	474	10	487	0	771
g1443.t1	NP_056496.1	81.05	190	36	0	10	199	2	191	8e-115	332
g1444.t1	XP_006721031.1	64.41	708	214	5	300	995	668	1349	0	851
g1445.t1	XP_005263933.1	64.26	235	84	0	25	259	3	237	2e-103	311
g1446.t1	XP_016879615.1	66.14	189	64	0	4	192	10	198	7e-89	265
g1447.t1	NP_001166031.1	66.47	346	114	2	14	359	21	364	2e-166	475
g1448.t1	NP_055402.2	69.44	360	89	8	1	358	106	446	3e-152	442
g1449.t1	XP_016879070.1	70.45	220	59	2	29	248	30	243	7e-103	313
g1450.t1	NP_444281.1	91.64	335	28	0	1	335	1	335	0	622
g1451.t1	NP_004896.1	86.88	221	29	0	3	223	4	224	4e-139	395
g1452.t1	XP_016855907.1	89.66	261	27	0	1	261	1	261	3e-175	489
g1453.t1	NP_982278.3	62.59	294	70	3	1	254	1	294	1e-108	321
g1454.t1	XP_011507652.1	67.42	531	168	3	3	529	4	533	0	739
g1455.t1	XP_011507652.1	62.03	532	201	1	1	531	1	532	0	705
g1456.t1	NP_005390.1	89.78	274	26	1	1	274	1	272	0	506
g1457.t1	NP_001337452.1	43.56	489	197	10	4	467	1112	1546	4e-91	319
g1458.t1	XP_016858386.1	59.87	1226	346	14	1	1097	1	1209	0	1350
g1459.t1	NP_001002810.1	65.5	171	54	2	1	166	1	171	3e-66	206
g1460.t1	NP_006614.2	65.29	533	160	3	1	508	1	533	0	694
g1461.t1	NP_005509.1	71.74	460	129	1	2	461	50	508	0	716
g1462.t1	NP_077719.2	57.94	2223	810	38	38	2183	269	2443	0	2384
g1463.t1	NP_004883.3	98.14	215	4	0	1	215	1	215	3e-157	440
g1464.t1	XP_016876599.1	69.4	451	81	5	1	443	22	423	5e-179	541
g1465.t1	NP_004680.2	85.98	535	66	2	86	611	181	715	0	947
g1466.t1	NP_001303.1	65.55	209	19	3	1	157	1	208	1e-83	250
g1467.t1	NP_861969.1	68.51	235	73	1	105	338	211	445	2e-96	302
g1468.t1	NP_057053.1	76.12	134	26	1	1	134	1	128	5e-68	207
g1469.t1	NP_001474.1	72.45	265	42	4	1	234	1	265	2e-128	371
g1470.t1	XP_016867956.1	80	225	45	0	1	225	1	225	6e-132	377
g1471.t1	NP_001009186.1	80.3	467	75	4	2	453	3	467	0	751
g1472.t1	NP_006204.1	81.09	386	72	1	1	385	1	386	0	661
g1473.t1	NP_000172.2	69.47	393	116	3	1	391	27	417	0	581
g1474.t1	NP_001020117.1	58.54	82	34	0	110	191	356	437	3e-25	103
g1475.t1	NP_001020117.1	58.54	82	34	0	94	175	356	437	2e-25	103
g1476.t1	NP_055293.1	60.37	164	34	2	1	164	1	133	1e-48	159
g1477.t1	XP_016868216.1	92.35	366	28	0	1	366	1	366	0	717
g1478.t1	NP_001273990.1	85.09	530	38	1	290	819	13	501	0	905
g1479.t1	NP_001107039.1	59.88	339	115	6	1	337	1	320	5e-130	382
g1480.t1	XP_016880318.1	71.35	171	47	2	202	372	158	326	6e-70	228
g1481.t1	NP_058431.2	79.39	330	42	2	1	330	1	304	0	521
g1482.t1	NP_006752.1	75	288	16	4	1	265	1	255	9e-142	404
g1483.t1	NP_001074419.1	82.59	1028	179	0	1	1028	17	1044	0	1821
g1485.t1	NP_057616.2	53.4	427	157	3	35	421	10	434	1e-151	444
g1486.t1	NP_006215.1	91.11	270	24	0	1	270	1	270	0	525
g1487.t1	XP_016879667.1	81.51	449	76	2	1	442	15	463	0	742
g1488.t1	XP_005256868.1	41.45	345	156	7	24	351	28	343	6e-54	194
g1489.t1	XP_024306305.1	99.44	2335	13	0	1	2335	1	2335	0	4851
g1490.t1	NP_001157879.1	48.7	230	116	2	5	233	1	229	3e-56	185
g1491.t1	NP_001018070.1	44.7	528	250	4	4	490	65	591	3e-155	461
g1492.t1	NP_001157281.1	66.74	1936	608	17	7	1923	23	1941	0	2505
g1493.t1	NP_001159392.1	52.1	428	196	3	80	506	36	455	1e-143	428
g1494.t1	NP_002606.3	63.46	416	150	1	33	446	1	416	0	548
g1495.t1	XP_011521935.1	50.25	394	181	6	14	398	186	573	4e-113	356
g1496.t1	NP_002936.1	66.9	580	163	3	7	558	38	616	0	805
g1497.t1	NP_848663.1	74.55	393	87	4	1	390	36	418	0	594
g1498.t1	NP_001374.3	70.22	403	115	3	63	463	28	427	0	595
g1499.t1	NP_543012.1	54.67	225	88	5	1	211	1	225	1e-55	182
g1500.t1	NP_006488.2	58.24	752	163	24	1	640	1	713	0	633
g1501.t1	NP_060045.4	60.69	1043	324	17	1	1029	1	971	0	1142
g1502.t1	XP_011522276.1	71.21	323	89	2	4	325	7	326	2e-165	470
g1503.t1	NP_060598.3	62.99	816	218	8	5	760	2	793	0	1035
g1504.t1	NP_056399.1	84.66	378	43	3	1	373	1	368	0	641
g1505.t1	NP_689677.1	58.9	219	65	4	1	205	1	208	8e-73	224
g1506.t1	NP_001074306.3	42.26	168	49	6	41	160	17	184	2e-24	97.8
g1507.t1	XP_024303176.1	50.72	485	177	9	21	495	7	439	6e-130	399
g1508.t1	NP_000629.3	55.7	465	156	10	20	444	21	475	3e-164	478
g1509.t1	NP_055892.2	72.33	701	189	2	3	698	24	724	0	986
g1510.t1	XP_016879599.1	61.27	315	122	0	4	318	53	367	6e-131	384
g1511.t1	NP_003975.1	64.1	585	195	6	1	581	1	574	0	687
g1512.t1	NP_001317095.1	84.83	145	22	0	1	145	1	145	5e-89	261
g1513.t1	NP_149975.1	64.34	544	191	1	28	568	12	555	0	674
g1514.t1	XP_011522858.1	91.76	364	30	0	1	364	1	364	0	702
g1515.t1	NP_006452.3	37.21	172	74	2	3	140	1022	1193	3e-17	82
g1516.t1	NP_006452.3	25.39	508	262	11	635	1114	584	1002	1e-15	84.7
g1517.t1	NP_001167574.1	65.64	358	91	2	47	404	77	402	6e-150	437
g1518.t1	XP_016880912.1	78.55	2028	292	10	192	2213	202	2092	0	3189
g1519.t1	XP_016880468.1	90.03	1735	161	7	1	1732	1	1726	0	2988
g1520.t1	NP_056530.2	46.79	109	58	0	83	191	172	280	2e-27	113
g1521.t1	NP_000476.1	36.21	116	72	2	95	209	50	164	5e-12	64.3
g1522.t1	NP_001243207.1	82.87	216	30	1	7	222	50	258	7e-132	378
g1523.t1	NP_000975.2	100	70	0	0	1	70	87	156	1e-42	140
g1524.t1	NP_612472.1	57.98	238	96	1	15	252	14	247	7e-93	279
g1525.t1	XP_016879988.1	68.88	739	165	5	79	808	14	696	0	1004
g1526.t1	NP_004286.2	72.42	446	71	1	1	394	25	470	0	674
g1527.t1	NP_060652.2	75.37	544	107	11	60	585	28	562	0	757
g1528.t1	NP_001028733.1	70.53	940	187	10	1	896	1	894	0	1264
g1529.t1	NP_001092105.1	69.89	754	204	3	147	878	241	993	0	1114
g1530.t1	NP_057602.2	57.92	385	154	3	16	394	8	390	2e-151	439
g1531.t1	NP_001333695.1	83.21	1662	250	8	637	2271	345	2004	0	2713
g1532.t1	NP_005199.2	71.26	254	34	1	1	254	1	215	8e-132	377
g1533.t1	NP_065823.1	69.47	606	177	5	21	621	93	695	0	844
g1534.t1	XP_011523362.1	95.8	1001	28	3	1	987	1	1001	0	1968
g1535.t1	NP_001078923.1	72.43	758	132	7	20	705	18	770	0	1031
g1536.t1	NP_689558.4	86.75	566	58	4	27	580	38	598	0	967
g1537.t1	XP_005258104.1	76.17	512	81	2	1	511	1	472	0	817
g1538.t1	XP_005258116.1	62.28	1429	415	28	1	1328	25	1430	0	1604
g1539.t1	NP_001138525.1	38.91	239	142	1	116	354	58	292	5e-46	172
g1540.t1	NP_005870.2	56.36	472	175	7	1	446	1	467	7e-168	486
g1541.t1	NP_001307076.1	94.34	318	18	0	1	318	1	318	0	619
g1542.t1	XP_011532046.1	47.03	589	291	10	2	579	680	1258	1e-155	486
g1543.t1	XP_011532045.1	44.73	787	394	13	23	800	27	781	0	625
g1544.t1	XP_011532462.1	78.82	557	108	5	1	549	1	555	0	888
g1545.t1	NP_005768.1	54.49	1213	398	30	5	1168	16	1123	0	1130
g1546.t1	XP_016867362.1	46.55	754	366	12	13	746	32	768	0	686
g1547.t1	XP_016861477.1	77.38	1450	284	17	16	1454	51	1467	0	2193
g1548.t1	NP_112574.3	82.15	437	78	0	1	437	57	493	0	698
g1549.t1	NP_149017.2	78.98	471	97	2	24	494	25	493	0	752
g1550.t1	NP_005735.2	100	432	0	0	2	433	126	557	0	914
g1551.t1	XP_011524389.1	78.68	469	75	3	437	880	26	494	0	698
g1552.t1	XP_011520107.1	80.37	438	1	2	29	466	144	496	0	692
g1553.t1	XP_006720633.1	89.01	537	58	1	15	550	69	605	0	993
g1554.t1	XP_011519631.1	56.25	352	95	8	1	308	8	344	6e-113	337
g1555.t1	XP_011519519.1	76.42	212	50	0	1	212	1	212	2e-119	344
g1556.t1	NP_001123537.1	60.12	647	187	8	191	768	1	645	0	764
g1557.t1	NP_001316324.1	59.93	302	38	2	77	295	25	326	2e-105	319
g1558.t1	XP_011523189.1	84.92	126	19	0	10	135	54	179	3e-78	234
g1559.t1	NP_004850.1	96.33	1662	15	1	588	2203	14	1675	0	3320
g1560.t1	XP_016880110.1	100	65	0	0	23	87	55	119	3e-43	141
g1561.t1	NP_060619.4	80.41	975	133	13	16	945	1	962	0	1540
g1562.t1	NP_872426.1	56.73	104	44	1	16	119	12	114	2e-32	119
g1563.t1	XP_016880159.1	91.07	448	35	2	1	445	1	446	0	852
g1564.t1	XP_024306425.1	68.71	294	89	2	230	522	163	454	1e-132	406
g1566.t1	NP_478123.1	69.77	344	92	1	1	344	10	341	2e-172	493
g1567.t1	NP_112562.3	59.35	310	88	1	5	276	85	394	2e-116	395
g1568.t1	NP_064445.2	50.17	299	146	2	11	307	34	331	3e-108	325
g1569.t1	NP_003576.2	85.02	414	44	4	1	398	1	412	0	696
g1570.t1	XP_024306804.1	71.85	238	64	2	10	245	1	237	6e-109	321
g1571.t1	NP_874364.1	62.96	216	78	1	1	216	1	214	6e-78	238
g1572.t1	NP_060759.2	90.73	572	53	0	14	585	15	586	0	1087
g1573.t1	NP_079068.1	54.83	290	94	3	4	293	4	256	2e-104	311
g1574.t1	NP_056536.2	50.8	1069	504	12	11	1070	3	1058	0	1053
g1575.t1	NP_057164.3	79.8	297	60	0	1	297	1	297	0	511
g1576.t1	NP_060616.1	52.86	420	158	7	1	391	1	409	3e-136	402
g1577.t1	NP_071908.2	84.6	435	53	1	1	421	1	435	0	738
g1578.t1	NP_060712.2	52.97	555	218	2	12	566	20	531	0	567
g1579.t1	NP_060712.2	53.1	484	175	3	1	480	1	436	8e-169	496
g1580.t1	XP_016879846.1	66.41	524	129	1	5	528	5	481	0	716
g1581.t1	NP_055498.3	84.3	465	30	3	1	454	1	433	0	735
g1582.t1	NP_009133.2	82.91	632	107	1	24	654	30	661	0	1073
g1584.t1	XP_024306532.1	71.67	233	66	0	26	258	80	312	1e-126	368
g1585.t1	NP_542437.2	66.41	771	192	10	36	748	22	783	0	1008
g1586.t1	NP_037408.2	64.66	464	159	2	11	469	8	471	0	637
g1587.t1	NP_004928.2	49.56	343	71	4	22	262	22	364	9e-99	299
g1588.t1	NP_055419.1	79.59	147	7	1	1	147	1	124	6e-78	232
g1589.t1	NP_112588.1	94.55	110	6	0	1	110	1	110	2e-61	188
g1590.t1	NP_542437.2	54.16	493	216	4	79	562	275	766	1e-170	526
g1591.t1	NP_001307950.1	98.72	78	1	0	2	79	6	83	5e-50	159
g1592.t1	NP_859067.2	78.31	166	36	0	49	214	106	271	3e-100	297
g1593.t1	XP_016880842.1	65.52	174	60	0	29	202	79	252	2e-75	233
g1594.t1	XP_005256930.1	71.26	1183	167	9	602	1623	1338	2508	0	1558
g1595.t1	NP_001258349.1	61.5	226	74	1	1	213	1	226	1e-92	278
g1596.t1	NP_001036163.1	62.14	140	53	0	40	179	1	140	4e-59	186
g1597.t1	XP_016880809.1	68.85	979	270	7	10	953	41	1019	0	1310
g1599.t1	NP_037469.2	85.51	138	20	0	29	166	33	170	2e-86	258
g1600.t1	NP_068781.2	84.96	951	51	3	1	951	1	859	0	1638
g1601.t1	NP_001157877.1	71.72	99	22	2	38	130	38	136	6e-35	132
g1602.t1	NP_001007026.1	81.51	238	15	2	24	232	11	248	1e-135	387
g1603.t1	NP_001295.2	72.21	1364	259	13	24	1279	29	1380	0	1932
g1604.t1	XP_011523089.1	50.66	229	112	1	14	241	26	254	2e-66	212
g1605.t1	NP_000377.1	75.16	455	113	0	1	455	1	455	0	757
g1606.t1	NP_001036.1	83.52	273	45	0	272	544	358	630	4e-160	476
g1607.t1	NP_115517.1	46.82	598	247	17	9	575	1	558	6e-125	384
g1608.t1	XP_011523067.1	49.32	444	215	3	288	730	788	1222	9e-129	421
g1609.t1	NP_003906.2	70.19	104	30	1	1	103	6	109	1e-48	166
g1610.t1	NP_690051.1	79.85	933	134	5	440	1319	1	932	0	1212
g1611.t1	XP_016883167.1	96.2	79	3	0	1	79	1	79	2e-46	147
g1612.t1	XP_016883627.1	95.28	360	4	1	123	469	117	476	0	714
g1613.t1	NP_001295137.1	32.76	644	320	28	6	564	29	644	6e-56	207
g1614.t1	XP_011515614.1	64.77	457	136	3	5	458	523	957	0	615
g1615.t1	XP_024307658.1	73.04	408	101	4	418	817	134	540	0	601
g1616.t1	NP_115590.1	53.79	264	109	4	1	259	1	256	1e-83	256
g1617.t1	XP_016883468.1	81.87	375	67	1	1	374	1	375	0	636
g1618.t1	NP_001269847.1	84.05	1022	111	4	421	1391	470	1490	0	1707
g1619.t1	XP_011527382.1	70.67	2496	588	34	10	2426	2	2432	0	3330
g1620.t1	XP_024307725.1	68.53	1039	177	8	16	913	21	1050	0	1420
g1621.t1	XP_005260441.1	44.93	227	63	4	188	353	283	508	4e-50	180
g1622.t1	NP_536724.1	84.86	416	63	0	20	435	20	435	0	742
g1623.t1	NP_067025.1	39.73	219	78	4	150	315	3	220	6e-23	97.4
g1624.t1	XP_016883234.1	66.01	2033	486	27	1	1854	21	2027	0	2181
g1625.t1	XP_011527085.1	71.7	53	15	0	1	53	327	379	1e-18	79.7
g1626.t1	NP_705934.1	61	359	77	7	1	296	91	449	5e-131	390
g1627.t1	XP_016877141.1	49.05	948	341	22	82	928	34	940	0	758
g1628.t1	XP_016876956.1	74.7	83	21	0	37	119	191	273	8e-37	134
g1629.t1	NP_005104.3	44.17	369	101	9	223	493	370	731	2e-75	256
g1630.t1	NP_001288619.1	75.76	99	24	0	15	113	16	114	1e-45	165
g1631.t1	NP_055031.2	72.21	457	66	4	1	439	1	414	0	663
g1632.t1	NP_001092091.1	92.59	135	10	0	4	138	35	169	2e-92	270
g1633.t1	NP_001333187.1	59.1	907	298	11	5	846	24	922	0	1030
g1634.t1	NP_001155244.1	78.88	161	34	0	27	187	6	166	2e-90	278
g1635.t1	NP_001155244.1	66.67	303	95	4	15	316	166	463	1e-133	394
g1636.t1	XP_016873748.1	85	280	7	1	1	280	429	673	5e-171	495
g1637.t1	XP_005271715.1	80.1	397	71	4	1	389	27	423	0	602
g1638.t1	NP_057174.1	38.95	172	72	5	21	181	117	266	1e-21	92
g1639.t1	NP_056338.2	89.63	135	14	0	13	147	103	237	3e-79	239
g1640.t1	NP_001287974.1	82.84	402	57	2	11	400	42	443	0	656
g1641.t1	NP_001248342.1	69.65	402	121	1	1	402	1	401	0	560
g1642.t1	NP_001091974.1	69.65	257	54	7	3	255	483	719	6e-100	313
g1643.t1	NP_006846.1	87.8	205	25	0	1	205	1	205	2e-128	367
g1644.t1	NP_006634.3	36.39	382	204	10	13	358	31	409	3e-56	193
g1645.t1	NP_690607.1	82.7	445	56	3	27	450	1	445	0	750
g1646.t1	XP_016884244.1	90	420	39	2	501	920	24	440	0	772
g1647.t1	NP_036455.1	85.21	142	20	1	1	141	1	142	2e-76	229
g1648.t1	XP_006724395.1	59.29	840	292	8	1	827	1	803	0	999
g1649.t1	XP_005261808.1	55.56	531	158	9	1	459	5	529	2e-173	503
g1650.t1	XP_016884174.1	61.6	513	175	7	1	510	1	494	0	584
g1651.t1	NP_036539.1	89.88	326	16	1	47	355	1	326	0	597
g1652.t1	NP_008872.1	82.34	470	70	5	1	461	1	466	0	741
g1653.t1	NP_068809.1	97.64	127	3	0	1	127	1	127	6e-85	249
g1654.t1	XP_005261841.1	60.95	169	64	2	33	201	25	191	2e-61	195
g1655.t1	NP_203744.1	64.92	476	131	8	299	765	415	863	7e-153	473
g1656.t1	XP_005261682.1	98.57	421	6	0	1	421	46	466	0	872
g1657.t1	XP_016884080.1	80.28	142	11	2	35	159	39	180	1e-70	218
g1658.t1	NP_003848.1	55.49	364	105	4	2	359	7	319	3e-128	382
g1659.t1	NP_005441.1	33.33	186	103	5	67	238	54	232	5e-23	97.1
g1660.t1	XP_016884166.1	79.4	364	48	1	6	342	56	419	0	587
g1661.t1	NP_005309.1	75.24	105	25	1	91	195	1	104	2e-46	159
g1662.t1	NP_008963.3	64.98	494	134	7	529	1002	62	536	0	578
g1663.t1	NP_077289.1	57.08	212	58	5	1	184	1	207	1e-54	178
g1664.t1	NP_006860.1	60.87	368	119	2	9	352	7	373	1e-172	491
g1665.t1	NP_061822.1	48.72	312	150	5	14	324	23	325	3e-71	231
g1666.t1	NP_064711.1	69.61	181	48	2	34	211	18	194	2e-76	243
g1667.t1	NP_037497.1	76.03	634	116	6	1	631	5	605	0	891
g1668.t1	NP_006489.1	56.69	127	55	0	2	128	5	131	9e-46	150
g1669.t1	XP_016884030.1	60.48	210	68	5	1	201	13	216	3e-56	194
g1670.t1	NP_055365.2	58.12	1034	367	19	22	1026	25	1021	0	1055
g1671.t1	NP_002396.2	69.72	251	76	0	81	331	50	300	2e-130	383
g1672.t1	NP_443138.2	79.93	822	142	7	1	801	1	820	0	1292
g1673.t1	NP_037517.1	56.56	221	52	2	25	245	6	182	8e-75	242
g1674.t1	NP_002863.1	98.44	192	3	0	1	192	1	192	2e-139	392
g1675.t1	XP_016884413.1	70.49	410	100	5	12	402	11	418	8e-172	493
g1676.t1	XP_024307923.1	59.75	236	93	1	5	238	24	259	1e-97	291
g1677.t1	NP_705837.1	65.25	731	207	2	549	1232	81	811	0	1005
g1678.t1	NP_001269615.1	93.68	190	12	0	35	224	31	220	8e-130	371
g1679.t1	NP_066949.2	74.66	296	75	0	1	296	21	316	1e-174	491
g1680.t1	NP_003303.2	70.95	296	83	1	1	293	1	296	1e-158	450
g1681.t1	XP_011528468.1	46.1	141	69	3	210	345	48	186	9e-35	130
g1682.t1	NP_000386.1	30.54	894	491	32	6	841	76	897	1e-82	288
g1683.t1	XP_016884297.1	60.61	132	52	0	772	903	105	236	5e-51	183
g1684.t1	XP_006724169.1	74.29	175	45	0	100	274	12	186	1e-94	282
g1685.t1	XP_006724169.1	74.68	154	39	0	1	154	1	154	1e-82	248
g1686.t1	NP_006069.1	90.12	253	25	0	41	293	71	323	1e-165	469
g1687.t1	NP_003744.1	95.85	530	21	1	1	530	1	529	0	1077
g1688.t1	XP_016884431.1	63.98	483	151	7	26	487	32	512	0	602
g1689.t1	XP_016884295.1	96.76	339	11	0	1	339	1	339	0	708
g1690.t1	XP_016884295.1	72.09	1032	238	7	131	1134	777	1786	0	1218
g1693.t1	NP_003540.2	53.66	410	171	5	169	564	5	409	3e-131	402
g1694.t1	NP_003724.1	40.04	507	284	7	19	513	14	512	1e-112	349
g1695.t1	NP_004627.1	67.64	751	189	7	1	733	33	747	0	989
g1696.t1	XP_006713017.1	78.46	506	104	4	5	508	2	504	0	776
g1697.t1	NP_002061.1	94.93	355	18	0	1	355	1	355	0	713
g1698.t1	NP_653082.1	96.03	302	12	0	1	302	49	350	0	616
g1699.t1	XP_011532300.1	73.72	841	157	6	1	833	1	785	0	1238
g1700.t1	XP_016860992.1	78.89	758	81	6	136	815	59	815	0	1217
g1701.t1	XP_016860979.1	55.97	561	211	7	1	553	1	533	0	548
g1702.t1	NP_114142.3	40.89	406	230	5	6	406	24	424	2e-98	306
g1703.t1	XP_006713332.1	72.36	398	77	5	170	547	19	403	2e-178	515
g1704.t1	NP_056222.2	54.68	139	63	0	74	212	132	270	2e-46	159
g1705.t1	NP_001185824.1	69.42	399	122	0	14	412	9	407	0	590
g1706.t1	NP_064548.1	61.13	764	246	10	23	748	32	782	0	887
g1707.t1	NP_004647.1	75.64	776	130	4	1	764	1	729	0	1155
g1708.t1	XP_016861619.1	73.16	760	180	3	1	760	2950	3685	0	1167
g1709.t1	NP_078787.2	36.63	243	144	7	15	251	1	239	1e-29	127
g1710.t1	XP_016861622.1	69.09	1585	475	4	1	1581	175	1748	0	2292
g1711.t1	XP_024309119.1	62.08	501	180	4	138	638	31	521	0	573
g1712.t1	NP_079498.2	97.36	227	6	0	2	228	87	313	3e-166	467
g1713.t1	NP_653242.3	57.52	492	161	6	1	484	1	452	0	554
g1714.t1	NP_009215.1	82.49	354	57	1	1	354	1	349	0	617
g1715.t1	NP_954635.1	81.31	642	111	2	1	635	1	640	0	1055
g1717.t1	XP_016861760.1	79.01	724	146	3	1	718	149	872	0	1189
g1718.t1	XP_016861218.1	50	94	46	1	2	95	32	124	4e-15	70.9
g1719.t1	XP_024309258.1	79.23	130	26	1	27	155	22	151	2e-68	218
g1720.t1	XP_011532107.1	64.09	298	100	3	30	327	23	313	1e-125	368
g1721.t1	XP_011521071.1	56.03	257	104	6	31	278	551	807	3e-85	277
g1722.t1	NP_078876.2	76.4	178	42	0	2	179	49	226	1e-80	244
g1723.t1	XP_011521069.1	79	662	137	2	29	689	474	1134	0	1107
g1724.t1	NP_057195.2	55.98	727	262	6	1185	1869	104	814	0	731
g1725.t1	NP_001317378.1	73.42	380	101	0	1	380	1	380	0	594
g1726.t1	NP_001685.1	93.46	153	10	0	2	154	3	155	4e-91	267
g1727.t1	XP_016878984.1	80.64	501	93	2	4	504	6	502	0	843
g1728.t1	XP_006721658.1	69.2	578	157	2	39	600	31	603	0	858
g1729.t1	NP_005441.1	50.45	220	87	4	9	207	14	232	3e-69	216
g1730.t1	XP_011522735.1	57.68	612	231	5	478	1088	60	644	0	708
g1731.t1	NP_079384.2	36.32	190	91	2	2	161	243	432	1e-20	90.5
g1732.t1	XP_024306594.1	36.23	69	43	1	33	101	41	108	3e-08	50.8
g1733.t1	NP_001310467.1	53.67	300	111	4	33	317	181	467	3e-92	288
g1734.t1	XP_006723301.1	58.67	271	109	2	1	269	155	424	2e-109	328
g1735.t1	XP_016862499.1	32.89	76	41	1	20	95	116	181	2e-06	48.5
g1736.t1	NP_060370.1	56.12	139	56	2	1	137	63	198	1e-48	160
g1737.t1	XP_016857005.1	60.09	441	159	7	1	430	1	435	4e-175	503
g1738.t1	NP_001317240.1	78.67	661	111	10	167	820	58	695	0	833
g1739.t1	NP_689414.1	42.86	819	465	3	19	834	22	840	0	699
g1740.t1	XP_011540502.1	66.36	214	72	0	1	214	1	214	6e-105	307
g1741.t1	NP_001243385.1	91.39	581	49	1	5	584	11	591	0	1115
g1742.t1	XP_024305070.1	35.03	294	185	3	213	501	5	297	4e-54	191
g1743.t1	NP_085152.2	70.41	872	152	9	1	805	1	833	0	1125
g1744.t1	NP_001029.1	41.44	637	311	9	2	581	34	665	1e-173	514
g1745.t1	XP_011538916.1	90.48	252	24	0	1	252	1	252	3e-166	477
g1746.t1	NP_542172.2	66.17	334	90	5	15	344	15	329	3e-142	412
g1747.t1	NP_057631.1	78.83	274	57	1	1	274	32	304	8e-162	461
g1748.t1	NP_001248764.1	42.12	444	169	13	170	555	1426	1839	2e-74	271
g1749.t1	XP_016880821.1	56.03	821	301	12	337	1123	272	1066	0	815
g1750.t1	NP_003159.1	97.44	117	3	0	1	117	1	117	6e-83	243
g1751.t1	NP_060233.3	56.63	505	171	14	476	971	83	548	4e-152	480
g1752.t1	XP_005257841.1	67.38	840	194	12	103	874	382	1209	0	1081
g1753.t1	NP_001244048.1	40.05	432	206	8	1	429	1	382	9e-91	285
g1754.t1	NP_683710.1	51.06	284	121	1	188	471	49	314	4e-94	293
g1755.t1	NP_001296.1	69.01	171	53	0	13	183	1	171	7e-80	251
g1756.t1	NP_689772.2	53.47	101	46	1	1	101	102	201	5e-28	107
g1757.t1	NP_689772.2	47.95	73	38	0	7	79	12	84	2e-12	62.8
g1758.t1	XP_011514178.1	67.31	104	21	3	149	242	129	229	6e-23	103
g1760.t1	NP_002305.1	78.75	640	99	3	50	659	15	647	0	1010
g1761.t1	NP_001243711.1	69.36	519	95	6	208	722	35	493	0	691
g1762.t1	NP_001034463.4	36.96	533	313	6	6	530	7	524	2e-83	274
g1763.t1	NP_057122.2	70.8	250	22	1	1	199	1	250	2e-108	317
g1764.t1	XP_011514535.1	55.37	307	68	4	156	393	65	371	3e-109	331
g1766.t1	XP_011514896.1	54.86	288	36	8	30	287	13	236	4e-83	255
g1767.t1	NP_071924.1	96.1	231	9	0	1	231	368	598	1e-163	471
g1768.t1	XP_011514771.1	81.46	151	25	1	232	379	50	200	5e-64	216
g1769.t1	NP_001231739.1	89.2	602	27	3	24	589	94	693	0	900
g1770.t1	XP_011529100.1	70.33	364	97	3	1	360	1	357	0	532
g1771.t1	NP_001337242.1	66.24	157	40	3	219	362	496	652	2e-51	187
g1772.t1	XP_016866996.1	50.93	108	52	1	22	129	93	199	6e-26	105
g1773.t1	NP_660300.3	41.01	217	93	4	2	183	1	217	2e-43	150
g1774.t1	NP_004569.2	98.35	121	2	0	75	195	98	218	5e-81	245
g1776.t1	NP_067028.1	90.48	42	4	0	72	113	50	91	5e-19	83.2
g1777.t1	NP_787072.2	81.34	702	108	7	63	744	27	725	0	1131
g1778.t1	NP_114407.3	50	88	29	2	9	96	2	74	8e-17	77.8
g1779.t1	NP_071334.1	47.26	419	164	12	1	381	27	426	3e-97	301
g1780.t1	NP_005990.1	80.08	251	49	1	5	254	40	290	2e-147	419
g1781.t1	NP_001158024.1	32.77	177	107	4	207	377	205	375	8e-13	71.6
g1782.t1	NP_001158028.1	59.78	92	37	0	2	93	104	195	1e-21	88.6
g1783.t1	XP_016857387.1	77.51	169	38	0	76	244	1420	1588	5e-75	256
g1784.t1	XP_011530785.1	75.41	427	102	1	907	1333	1	424	0	653
g1785.t1	XP_016859056.1	56.55	1747	529	39	221	1804	23	1702	0	1639
g1786.t1	NP_060691.2	99.07	216	2	0	1	216	1	216	4e-162	452
g1787.t1	XP_006711987.1	88.35	206	24	0	16	221	35	240	9e-132	377
g1788.t1	NP_001128214.1	57.81	1185	367	12	282	1424	1	1094	0	1323
g1790.t1	NP_001049.1	75.18	411	98	1	1	411	1	407	0	628
g1791.t1	NP_001268640.1	57.87	712	270	13	20	710	15	717	0	728
g1793.t1	NP_055726.3	78.43	408	52	5	1	374	1	406	0	620
g1795.t1	NP_002047.2	100	182	0	0	121	302	202	383	1e-125	382
g1796.t1	NP_115584.1	71.28	477	40	3	1	380	1	477	0	667
g1797.t1	XP_016884522.1	73.29	992	243	7	366	1341	84	1069	0	1435
g1798.t1	NP_001272972.1	26.79	265	156	11	200	437	193	446	3e-07	55.8
g1799.t1	XP_011528220.1	53.08	260	102	5	6	248	13	269	6e-77	243
g1800.t1	XP_024308008.1	45.45	198	102	3	35	230	7	200	2e-50	168
g1802.t1	NP_001032755.1	79.82	327	62	2	1	325	1	325	0	528
g1803.t1	NP_005868.1	90.61	575	50	3	1	571	1	575	0	908
g1804.t1	XP_006724342.1	41.49	629	299	10	1	578	1	611	4e-122	386
g1805.t1	NP_001017981.1	48.16	326	118	9	79	395	89	372	2e-84	268
g1806.t1	NP_001191133.1	76.84	177	41	0	10	186	139	315	3e-104	308
g1807.t1	NP_057582.2	66.88	157	51	1	2	158	8	163	8e-68	208
g1809.t1	XP_024308072.1	74.49	345	88	0	1	345	79	423	0	567
g1810.t1	XP_006724236.1	75.13	587	93	4	1	536	1	585	0	900
g1811.t1	NP_000346.2	37.91	393	211	12	8	383	51	427	3e-54	189
g1812.t1	XP_016884284.1	55.77	355	133	9	1	338	1	348	1e-98	301
g1813.t1	XP_016884117.1	62.28	167	63	0	12	178	20	186	2e-76	232
g1814.t1	XP_011536165.1	37.69	390	225	3	14	385	32	421	7e-77	251
g1815.t1	NP_110385.1	67.71	796	184	7	29	813	183	916	0	1076
g1817.t1	NP_075380.1	54.37	458	179	9	1	455	1	431	3e-165	481
g1818.t1	XP_016882772.1	77.04	257	35	3	1	233	27	283	1e-138	396
g1819.t1	XP_016882632.1	76.8	181	41	1	17	196	143	323	4e-104	313
g1820.t1	NP_000276.2	56.25	240	75	5	1	226	1	224	7e-78	249
g1821.t1	NP_001159529.1	75.6	168	38	1	1	168	265	429	5e-85	261
g1822.t1	XP_024307095.1	82	150	27	0	1	150	1	150	1e-73	223
g1823.t1	NP_004355.2	57.85	363	109	9	1	324	1	358	2e-107	323
g1824.t1	XP_006723347.1	69.3	417	93	5	25	408	28	442	0	524
g1825.t1	NP_002324.2	87.5	112	13	1	84	194	530	641	4e-56	200
g1826.t1	XP_006723318.1	62.21	172	65	0	99	270	284	455	4e-65	221
g1827.t1	NP_149094.3	65.17	600	156	3	1	547	1	600	0	795
g1828.t1	NP_951058.1	79.17	312	46	3	3	295	542	853	5e-164	483
g1829.t1	XP_024303670.1	87.23	548	24	2	1	502	1	548	0	979
g1830.t1	NP_116116.1	56.22	434	170	4	7	423	69	499	2e-147	434
g1831.t1	NP_001011663.1	75	308	69	2	23	324	44	349	5e-160	457
g1832.t1	XP_011537840.1	52.77	1338	563	8	680	1960	1	1326	0	1389
g1833.t1	XP_024303802.1	72.21	349	67	2	1	345	1	323	0	521
g1834.t1	NP_001001412.3	67.23	354	95	4	1	342	2	346	1e-165	472
g1835.t1	NP_001123214.1	56.9	348	129	3	1	331	1	344	1e-132	387
g1837.t1	NP_004201.3	69.2	487	106	5	14	497	1	446	0	693
g1839.t1	NP_055446.2	71.64	885	194	13	1	848	241	1105	0	1152
g1840.t1	XP_011512507.1	60.41	437	146	4	7	442	229	639	2e-178	519
g1842.t1	NP_066286.1	36.14	83	49	2	10	88	8	90	2e-09	58.2
g1843.t1	NP_057077.1	61.9	168	61	2	1	165	1	168	4e-56	180
g1844.t1	NP_036238.1	61.86	118	15	1	18	105	18	135	2e-39	137
g1845.t1	XP_024306252.1	89.52	439	44	1	47	483	106	544	0	836
g1846.t1	XP_024306222.1	63.92	255	73	2	1	237	1	254	2e-88	267
g1847.t1	NP_689940.3	81.66	529	39	2	2462	2932	20	548	0	874
g1848.t1	NP_058644.1	61.98	363	115	9	1	357	1	346	5e-139	405
g1849.t1	NP_115516.1	57.89	266	98	3	52	317	95	346	1e-89	277
g1850.t1	NP_057405.1	67.82	491	104	2	83	573	1	437	0	653
g1851.t1	NP_689472.3	43.76	473	183	15	215	613	393	856	1e-81	300
g1852.t1	NP_940927.2	65.49	597	175	9	2	593	10	580	0	748
g1853.t1	NP_001273130.1	39.2	199	106	6	35	223	8	201	1e-31	119
g1854.t1	XP_005254991.1	41.49	417	177	9	1	378	1	389	8e-80	263
g1855.t1	NP_003838.1	52.21	249	110	2	1	244	1	245	5e-86	261
g1856.t1	XP_011520104.1	48.89	90	36	1	4	83	257	346	3e-21	92.4
g1857.t1	XP_016877516.1	80.74	919	171	5	1	916	1	916	0	1509
g1859.t1	NP_006432.1	70.71	198	57	1	12	209	3	199	5e-101	296
g1860.t1	NP_004040.1	49.51	103	52	0	1	103	1	103	1e-29	109
g1861.t1	XP_024305640.1	77.97	413	91	0	1	413	1	413	0	676
g1862.t1	NP_055677.3	66.81	678	152	12	12	619	43	717	0	808
g1863.t1	NP_067037.1	77.44	195	13	2	1	170	1	189	4e-102	302
g1864.t1	NP_067037.1	100	132	0	0	26	157	198	329	3e-91	274
g1865.t1	XP_005251926.1	57.97	897	337	8	175	1039	113	1001	0	1061
g1866.t1	NP_055969.1	52.12	236	48	6	3	176	2	234	2e-57	185
g1867.t1	NP_072088.1	78.18	362	72	2	1	355	1	362	0	555
g1868.t1	NP_004504.3	68.36	177	54	1	769	943	443	619	5e-66	237
g1869.t1	NP_001074001.1	68.09	188	17	1	203	347	507	694	2e-61	225
g1870.t1	XP_011539289.1	70.34	118	35	0	2	119	382	499	1e-54	187
g1871.t1	NP_001243043.1	97.06	102	3	0	28	129	160	261	3e-65	207
g1872.t1	NP_001243043.1	97.46	118	3	0	24	141	77	194	1e-82	252
g1873.t1	XP_006710410.1	55.98	184	57	1	2	161	5	188	5e-65	207
g1874.t1	XP_011539049.1	71.47	319	91	0	1	319	8	326	2e-157	485
g1875.t1	NP_001106279.2	83.87	595	47	3	607	1152	128	722	0	1027
g1876.t1	XP_011541168.1	49.05	995	367	24	30	911	125	1092	0	818
g1877.t1	XP_024304105.1	75.66	452	65	1	18	424	23	474	0	702
g1878.t1	XP_011541109.1	95.74	705	9	1	228	911	1	705	0	1389
g1879.t1	NP_060017.1	57.82	422	147	3	1	418	92	486	3e-166	482
g1880.t1	NP_001171313.1	92.45	265	20	0	80	344	346	610	2e-176	509
g1881.t1	XP_016873774.1	90.88	329	25	1	36	359	1	329	0	607
g1882.t1	NP_001305706.1	55.56	162	71	1	16	176	59	220	6e-60	191
g1883.t1	XP_024304428.1	77.89	303	64	1	316	618	34	333	5e-178	514
g1884.t1	XP_011541334.1	91.56	723	61	0	165	887	50	772	0	1304
g1886.t1	NP_005229.1	95.42	371	17	0	1	371	1	371	0	724
g1887.t1	NP_002008.2	89.82	452	41	5	39	489	5	452	0	840
g1888.t1	NP_000211.1	85.48	372	53	1	1	371	20	391	0	676
g1889.t1	XP_011541112.1	89.69	388	39	1	1	388	1	387	0	730
g1890.t1	XP_005271793.2	51.5	1400	557	37	93	1426	708	2051	0	1152
g1891.t1	NP_003661.1	68.68	364	100	5	18	369	51	412	1e-168	483
g1892.t1	NP_060654.1	95.98	174	7	0	1	174	1	174	6e-123	353
g1893.t1	NP_055489.1	88.29	521	55	1	1	515	137	657	0	953
g1895.t1	NP_000835.1	95.74	141	6	0	48	188	34	174	7e-90	287
g1897.t1	NP_000835.1	85.09	751	71	2	18	730	153	900	0	1326
g1898.t1	NP_001265162.1	66.67	234	78	0	1	234	58	291	1e-113	333
g1899.t1	NP_203123.1	80	150	29	1	1	150	2	150	3e-86	254
g1900.t1	NP_001341585.1	76.72	348	77	1	32	375	26	373	1e-179	511
g1901.t1	NP_064550.3	57.39	352	132	5	4	349	3	342	8e-129	387
g1902.t1	NP_055665.1	83.91	926	49	5	1	880	1	872	0	1581
g1903.t1	XP_016861605.1	55.64	266	87	5	15	276	31	269	1e-79	254
g1904.t1	NP_000542.1	68.97	145	41	1	9	149	61	205	6e-66	205
g1905.t1	NP_001561.3	49.79	235	111	2	174	401	297	531	2e-64	226
g1906.t1	XP_016862510.1	90.81	283	25	1	15	296	10	292	0	538
g1907.t1	NP_060918.2	76.96	1237	278	4	1	1237	1	1230	0	1943
g1908.t1	NP_001007075.1	94.81	135	7	0	1	135	1	135	1e-90	264
g1909.t1	NP_001263202.1	79.31	116	19	1	59	174	151	261	6e-64	202
g1910.t1	XP_016862310.1	49.62	1062	309	25	1	860	1	1038	0	887
g1911.t1	NP_000530.1	86.04	351	46	1	1	351	1	348	0	618
g1912.t1	NP_722575.1	46.23	199	77	10	1	176	58	249	6e-25	103
g1913.t1	NP_055918.2	70.93	1541	364	9	392	1930	467	1925	0	2207
g1914.t1	NP_001336202.1	92.67	464	32	2	12	474	12	474	0	867
g1915.t1	XP_016861422.1	78.95	190	30	2	1	180	1	190	9e-95	294
g1916.t1	NP_079265.2	60	110	31	4	84	187	160	262	4e-27	113
g1917.t1	XP_016860741.1	49.86	700	245	10	1	608	158	843	0	586
g1918.t1	NP_036565.2	99.86	703	1	0	410	1112	602	1304	0	1452
g1919.t1	NP_955472.1	93.48	414	27	0	91	504	143	556	0	777
g1920.t1	NP_056202.2	98.65	74	1	0	1	74	1	74	7e-49	161
g1921.t1	XP_011508899.1	61.8	466	128	8	82	510	48	500	0	560
g1922.t1	NP_006217.3	82.79	1052	125	3	1	1051	99	1095	0	1792
g1923.t1	NP_004787.2	95	120	6	0	1	120	428	547	7e-72	240
g1924.t1	XP_016877291.1	96.61	501	9	1	1	501	258	750	0	1001
g1925.t1	XP_016877286.1	70.55	275	68	2	1	262	1	275	6e-118	374
g1926.t1	NP_065154.2	64.15	622	113	4	1	619	1	515	0	790
g1927.t1	NP_036377.1	90.42	428	17	2	11	416	111	536	0	731
g1928.t1	NP_112487.1	50.65	77	38	0	18	94	22	98	1e-24	94.4
g1929.t1	NP_006011.2	70.52	329	95	1	9	335	61	389	5e-170	484
g1930.t1	NP_004854.1	78.49	530	72	4	3	492	2	529	0	836
g1931.t1	NP_036243.1	76.47	340	78	1	1	340	1	338	0	554
g1932.t1	NP_071350.2	72.16	546	90	6	1	544	1	486	0	709
g1933.t1	NP_001010860.1	61.16	121	44	1	14	131	543	663	2e-39	144
g1934.t1	XP_016876713.1	75.58	172	40	1	35	204	91	262	2e-90	271
g1935.t1	XP_024303143.1	28.26	138	90	2	259	394	49	179	7e-13	70.5
g1936.t1	XP_024305320.1	68.06	144	44	1	8	149	18	161	1e-61	192
g1937.t1	NP_037514.2	67.72	378	97	2	219	571	373	750	1e-176	524
g1938.t1	NP_067080.1	71.14	149	43	0	6	154	1	149	4e-77	232
g1939.t1	NP_065164.2	56.39	837	331	9	17	852	3	806	0	946
g1940.t1	XP_011534963.1	77.09	275	51	2	1	275	1	263	2e-149	424
g1941.t1	NP_219494.2	46.21	383	181	8	1	373	24	391	3e-69	228
g1944.t1	NP_892017.2	71.15	610	99	21	9	574	11	587	0	722
g1946.t1	NP_055799.2	53.97	1108	373	13	330	1397	48	1058	0	1006
g1947.t1	NP_001079990.1	58.21	67	27	1	1	66	1	67	4e-12	60.5
g1948.t1	XP_011522591.1	63.21	780	224	12	1	727	1	770	0	913
g1949.t1	NP_001278253.1	60.84	1190	326	25	1859	2931	1408	2574	0	1207
g1950.t1	NP_001605.1	100	375	0	0	1	375	1	375	0	785
g1951.t1	NP_036550.1	70.33	492	145	1	1	491	1	492	0	740
g1952.t1	NP_079437.5	51.49	872	357	15	101	947	51	881	0	783
g1953.t1	XP_011523283.1	88.39	620	65	2	1	620	1	613	0	1152
g1954.t1	NP_114151.3	51.69	236	114	0	72	307	70	305	2e-64	213
g1955.t1	XP_016880225.1	90.8	87	8	0	1	87	1	87	5e-53	165
g1956.t1	NP_001034931.1	73.77	61	16	0	11	71	81	141	6e-29	105
g1957.t1	NP_954981.1	45.13	226	98	3	4	203	46	271	6e-46	159
g1958.t1	NP_071319.2	63.58	464	141	9	385	824	19	478	1e-180	533
g1959.t1	NP_001073935.1	66.1	469	157	1	15	483	12	478	0	638
g1960.t1	NP_075462.3	68.74	563	157	2	1	544	1	563	0	835
g1961.t1	NP_116035.5	71.6	507	144	0	86	592	28	534	0	702
g1962.t1	NP_001138424.1	85.62	2198	283	2	7	2198	2	2172	0	3768
g1963.t1	XP_005257239.1	72.69	227	45	7	1	211	1	226	8e-81	254
g1964.t1	NP_001094092.1	36.67	120	56	4	286	388	425	541	1e-07	55.8
g1965.t1	NP_061184.1	69.89	963	270	8	13	957	20	980	0	1326
g1966.t1	NP_001041.1	87.1	372	44	3	1	371	1	369	0	623
g1967.t1	XP_016879821.1	75.07	337	78	2	1	333	1	335	1e-170	483
g1968.t1	NP_000337.1	91.47	340	26	3	1	340	1	337	0	623
g1972.t1	NP_001070886.1	48.05	231	76	2	1	188	1	230	2e-60	197
g1973.t1	NP_005539.1	81.11	307	55	1	1	304	1	307	2e-169	512
g1974.t1	NP_061848.2	38.52	379	174	9	8	327	20	398	4e-71	231
g1975.t1	XP_011521387.1	61.22	343	128	3	117	454	41	383	3e-156	454
g1976.t1	NP_000344.1	81.1	455	85	1	1	455	1	454	0	784
g1977.t1	NP_443090.4	56.16	203	89	0	23	225	199	401	1e-67	218
g1979.t1	NP_055835.2	66.59	1323	286	9	42	1208	1	1323	0	1660
g1980.t1	NP_001119.3	86.63	823	67	6	1	781	1	822	0	1417
g1981.t1	NP_001131147.1	65.38	699	224	10	1	691	1	689	0	840
g1982.t1	XP_016878901.1	79.69	384	55	2	1	361	29	412	0	590
g1983.t1	NP_001257905.1	85.07	375	54	1	1	373	5	379	0	580
g1984.t1	NP_001352.2	73.03	393	99	4	2	387	3	395	0	559
g1985.t1	XP_011521787.1	91.58	499	17	1	405	903	754	1227	0	932
g1987.t1	NP_001158238.1	73.56	435	90	3	1	420	2365	2789	2e-155	491
g1988.t1	NP_008816.3	85	1627	223	6	1	1618	1	1615	0	2822
g1989.t1	NP_002802.2	97.54	285	7	0	1	285	1	285	0	545
g1990.t1	XP_016878370.1	85.06	877	122	5	6	880	1	870	0	1542
g1991.t1	XP_024306316.1	82.42	256	45	0	1	256	187	442	6e-149	429
g1992.t1	NP_001308169.1	65.76	295	100	1	9	303	6	299	3e-137	399
g1993.t1	NP_058525.1	80.19	106	18	2	442	544	247	352	3e-45	166
g1994.t1	XP_011522930.1	72.47	821	188	13	1	807	1	797	0	1107
g1995.t1	NP_001339979.1	94.96	516	17	2	799	1314	221	727	0	1018
g1996.t1	XP_005265401.1	56.22	370	88	6	45	342	90	457	7e-127	384
g1997.t1	XP_016879600.1	80.16	973	111	15	14	939	1	938	0	1473
g1998.t1	XP_005257584.1	89.86	483	48	1	10	491	1	483	0	879
g1999.t1	NP_008909.1	90.14	142	14	0	1	142	170	311	2e-95	284
g2000.t1	XP_006722187.1	85.16	128	18	1	1	128	1	127	5e-77	229
g2001.t1	NP_976226.1	83.69	656	67	2	66	681	2	657	0	1123
g2002.t1	NP_005819.3	100	342	0	0	1	342	1	342	0	718
g2003.t1	NP_000780.1	70.94	1201	347	1	20	1218	32	1232	0	1889
g2004.t1	XP_005257260.1	88.31	1617	123	9	332	1890	382	1990	0	2835
g2005.t1	NP_006030.2	73.51	1446	373	4	28	1468	39	1479	0	2232
g2006.t1	XP_016879542.1	93.55	698	43	1	295	990	2	699	0	1333
g2007.t1	XP_011522682.1	35.46	361	224	4	333	688	42	398	2e-59	211
g2009.t1	NP_000203.2	84.18	727	114	1	6	731	61	787	0	1249
g2010.t1	XP_016856802.1	47.65	170	59	3	23	162	14	183	2e-30	118
g2011.t1	XP_016856963.1	81.89	889	81	2	411	1219	746	1634	0	1483
g2012.t1	NP_116222.4	41.99	462	174	14	139	513	252	706	3e-76	259
g2013.t1	XP_011507599.1	72.83	1270	246	17	1	1182	1	1259	0	1779
g2014.t1	NP_060678.2	62.34	401	114	6	12	390	1	386	0	514
g2015.t1	XP_005245680.1	66.72	604	152	8	1	556	19	621	0	717
g2016.t1	NP_003085.1	90.22	92	0	1	1	83	1	92	3e-52	163
g2017.t1	NP_055156.1	48.81	293	48	4	31	222	81	372	2e-80	251
g2019.t1	XP_016865919.1	62.57	171	63	1	1393	1562	27	197	4e-70	241
g2020.t1	XP_006715052.1	98.06	465	9	0	93	557	1	465	0	958
g2021.t1	XP_011512700.1	85.67	349	47	1	1	346	71	419	0	624
g2022.t1	NP_001193967.1	74.83	151	32	1	4	148	75	225	3e-71	240
g2023.t1	NP_001139189.2	37.14	210	105	5	29	212	20	228	6e-36	136
g2024.t1	NP_002223.3	77.53	592	104	10	1	580	1	575	0	870
g2025.t1	XP_016856702.1	97.8	499	11	0	1	499	1	499	0	1009
g2026.t1	NP_055039.1	57.03	370	150	3	19	382	19	385	1e-148	432
g2027.t1	NP_006393.2	90.16	61	6	0	9	69	113	173	1e-31	112
g2028.t1	XP_006711096.1	53.99	376	150	5	1	368	13	373	8e-131	387
g2029.t1	NP_073605.4	70.04	978	199	29	1	951	45	955	0	1132
g2030.t1	NP_001034663.1	79.9	612	96	7	1	591	1	606	0	931
g2031.t1	XP_006710706.1	89.27	727	78	0	1	727	1	727	0	1370
g2032.t1	NP_149079.2	95.26	781	37	0	14	794	57	837	0	1493
g2033.t1	NP_006612.2	94.92	492	21	2	526	1014	40	530	0	904
g2034.t1	NP_037450.2	81.71	574	105	0	1	574	1	574	0	864
g2035.t1	NP_116117.3	81.55	271	50	0	1	271	1	271	4e-157	444
g2036.t1	NP_203745.2	86.42	265	36	0	35	299	19	283	6e-173	486
g2037.t1	NP_001305253.1	54.74	2174	657	54	1	1972	1	2049	0	1781
g2038.t1	NP_006050.3	44.74	1321	533	17	143	1293	215	1508	0	1029
g2039.t1	NP_116232.3	65.13	261	90	1	95	354	24	284	8e-107	331
g2040.t1	NP_005148.2	83.73	1131	177	5	3	1127	1	1130	0	1834
g2041.t1	NP_001269637.1	79.93	269	40	2	3	260	2	267	2e-154	437
g2042.t1	NP_067632.2	92.51	334	22	1	1	331	1	334	0	650
g2043.t1	XP_005272289.1	92.81	292	20	1	1	292	1	291	0	546
g2044.t1	XP_005272257.1	77.02	409	72	1	5	391	4	412	0	652
g2045.t1	NP_055101.2	95.96	198	0	1	1	198	1	190	5e-136	384
g2046.t1	NP_066011.2	55.49	546	150	11	22	503	34	550	0	531
g2047.t1	XP_005251890.1	70	550	83	4	52	522	9	555	0	737
g2048.t1	XP_024303158.1	89.16	489	53	0	211	699	187	675	0	931
g2049.t1	NP_057604.1	92.34	261	20	0	13	273	29	289	2e-175	491
g2050.t1	NP_000104.1	74.7	336	75	5	9	343	5	331	0	519
g2051.t1	NP_000104.1	50.98	306	145	2	1	306	21	321	5e-111	335
g2052.t1	NP_004869.1	70.31	64	19	0	22	85	7	70	1e-25	97.8
g2053.t1	NP_004869.1	68.92	74	23	0	1	74	76	149	3e-27	100
g2054.t1	XP_016860006.1	63.45	580	145	10	1	534	1	559	0	672
g2055.t1	NP_001307687.1	78.8	434	88	2	111	540	6	439	0	660
g2056.t1	NP_002798.2	87.8	328	11	1	11	309	626	953	4e-175	516
g2057.t1	NP_001339683.1	70.63	756	188	5	1	724	1	754	0	1035
g2058.t1	NP_660279.1	66.01	409	127	4	1	405	1	401	0	554
g2059.t1	NP_005372.2	67.35	389	109	7	398	779	272	649	8e-162	493
g2060.t1	XP_016870897.1	75	48	10	1	1	48	1	46	6e-15	68.6
g2061.t1	NP_002592.1	96	150	6	0	1	150	1	150	2e-104	301
g2062.t1	XP_016860205.1	84.67	287	21	1	22	308	1	264	2e-176	494
g2063.t1	XP_011509547.1	58.44	77	28	2	62	134	50	126	3e-19	81.6
g2064.t1	NP_001244211.1	53.33	195	68	2	175	346	7	201	1e-58	195
g2065.t1	NP_000374.1	56.64	143	59	2	19	159	16	157	7e-40	144
g2067.t1	NP_057594.4	69.83	421	110	4	18	427	39	453	0	597
g2068.t1	XP_016862780.1	79.23	366	76	0	53	418	11	376	0	611
g2069.t1	XP_016861013.1	76.5	702	31	5	442	1025	313	998	0	1007
g2070.t1	NP_000523.2	87.68	479	57	1	53	529	61	539	0	881
g2071.t1	NP_060603.2	82.14	532	93	2	135	666	48	577	0	882
g2072.t1	XP_011511258.1	54.58	1169	446	26	15	1137	1	1130	0	1123
g2073.t1	NP_057300.2	55.66	521	152	7	1	445	16	533	0	540
g2074.t1	NP_001336225.1	82.57	1027	116	4	665	1628	52	1078	0	1741
g2075.t1	NP_001020437.1	80	190	38	0	1	190	61	250	7e-101	297
g2076.t1	NP_001957.2	64.05	726	258	2	1	726	1	723	0	978
g2077.t1	XP_016862945.1	80.58	968	169	5	7	958	1	965	0	1475
g2078.t1	NP_640341.1	59.76	425	144	2	1	399	1	424	0	542
g2079.t1	XP_024309541.1	52.77	686	271	11	1	648	1	671	0	605
g2080.t1	XP_016861777.1	55.42	664	282	4	2	665	58	707	0	791
g2081.t1	NP_004432.1	90.09	807	40	2	19	825	19	785	0	1512
g2083.t1	XP_016885364.1	58.68	317	91	1	84	360	28	344	6e-135	395
g2084.t1	NP_006279.2	55.28	161	72	0	97	257	1	161	5e-50	166
g2085.t1	XP_005271779.1	33.9	236	95	12	1	189	1	222	1e-10	63.2
g2086.t1	NP_741994.1	80.81	396	74	1	1	394	1	396	0	626
g2087.t1	NP_113621.1	54.12	255	116	1	7	261	326	579	2e-93	291
g2088.t1	NP_056460.1	74.12	228	59	0	16	243	16	243	5e-109	320
g2089.t1	NP_114404.1	46.81	470	212	7	1	469	1	433	6e-108	332
g2090.t1	XP_016873249.1	39.9	609	320	16	2	600	33	605	3e-119	372
g2091.t1	NP_005179.2	97.4	385	7	1	12	393	25	409	0	782
g2092.t1	NP_001138490.1	35.96	178	114	0	46	223	22	199	2e-22	94.4
g2093.t1	NP_079067.3	45.34	397	164	6	1	391	1	350	3e-92	293
g2094.t1	XP_011541282.1	58.79	944	377	8	726	1664	34	970	0	1105
[truncated: 19,246 more rows]
