# Supplementary material for: De novo assembly of the Indian blue peacock (Pavo cristatus) genome using Oxford Nanopore technology and Illumina sequencing
Source: Gigascience. 2019 May 11;8(5):giz038. doi: 10.1093/gigascience/giz038 (PMC6511069; doi:10.1093/gigascience/giz038)
Supplement: Supplemental Files [file giz038_supplemental_files.zip › Table_S9_Pfam_Analysis.xlsx]

## Sheet: S9A_Comparison of Pfam domains
Table S8A. Comparison of pfam domains in Peacock , Chicken and Turkey
Peacock	Chicken	Turkey	Peacock|Chicken	Peacock|Turkey	Chicken|Turkey	Peacock|Chicken|Turkey
HAUS augmin-like complex subunit 6 N-terminus	Chloramphenicol acetyltransferase	Reverse transcriptase thumb domain	Small cytokines (intecrine/chemokine)_ interleukin-8 like	Bacterial extracellular solute-binding proteins_ family 3	Class I Histocompatibility antigen_ domains alpha 1 and 2	Fibronectin type III domain
HMG14 and HMG17	Retroviral aspartyl protease	Integrase Zinc binding domain	Atrophin-1 family	tRNA synthetases class II core domain (F)	Single-stranded DNA binding protein_ SSDP	Immunoglobulin I-set domain
Maf1 regulator	Formin Homology Region 1	Anaphase-promoting complex subunit 11 RING-H2 finger	Piccolo Zn-finger	APC 15 residue motif	Transcription factor TFIIB repeat	WD domain_ G-beta repeat
Timeless protein	ROKNT (NUC014) domain	Apolipoprotein M (ApoM)	F/Y rich C-terminus	Domain of unknown function (DUF4507)	AAA ATPase domain	Cadherin domain
TSC-22/dip/bun family	Secretory pathway protein Sec39	Endoribonuclease L-PSP	Eukaryotic translation initiation factor 4E binding protein (EIF4EBP)	Tc5 transposase DNA-binding domain	DBF zinc finger	Protein kinase domain
AT hook motif	39S ribosomal protein L53/MRP-L53	Glycosyl hydrolases family 2	LysM domain	Cenp-F N-terminal domain	Interleukin 15	Leucine rich repeat
ATP synthase_ Delta/Epsilon chain_ beta-sandwich domain	Acetylcholinesterase tetramerisation domain	Interleukin 5	Malonyl-CoA decarboxylase (MCD)	CHRD domain	Parkin co-regulated protein	7 transmembrane receptor (rhodopsin family)
Coiled-coil protein 142	AhpC/TSA antioxidant enzyme	Iron-sulfur binding domain of endonuclease III	MIF4G like	Domain of unknown function (DUF1992)	Acylphosphatase	Collagen triple helix repeat (20 copies)
Domain of unknown function (DUF4585)	A-kinase anchor protein 110 kDa (AKAP 110)	PRMT5 arginine-N-methyltransferase	NOTCH protein	Integrase core domain	Alpha-L-arabinofuranosidase B (ABFB)	Ankyrin repeats (3 copies)
Immediate early response protein (IER)	Bacterial SH3 domain	Transmembrane family 220_ helix	PDZ domain of MCC-2 bdg protein for Usher syndrome	Mpv17 / PMP22 family	Amidinotransferase	RNA recognition motif. (a.k.a. RRM_ RBD_ or RNP domain)
Intercellular adhesion molecule (ICAM)_ N-terminal domain	BUD22	Transposase	Proacrosin binding protein sp32	PLC-beta C terminal	Apolipoprotein O	Kelch motif
Interferon regulatory factor 2-binding protein zinc finger	Carbohydrate-binding module 48 (Isoamylase N-terminal domain)	Tripeptidyl peptidase II	Adenomatous polyposis coli tumour suppressor protein	Protein of unknown function (DUF3550/UPF0682)	Chitin binding Peritrophin-A domain	Calcium-binding EGF domain
Microfibril-associated glycoprotein (MAGP)	CCCH zinc finger in TRM13 protein	Uncharacterised conserved protein (DUF2315)	beta-N-acetylglucosaminidase	Tropomyosin like	C-terminal duplication domain of Friend of PRMT1	Sushi domain (SCR repeat)
Myo-inositol-1-phosphate synthase	CENP-Q_ a CENPA-CAD centromere complex subunit	Up-frameshift suppressor 2	CD47 transmembrane region	Alternative WD40 repeat motif	CXCXC repeat	EGF-like domain
Pancreatic hormone peptide	Centromere-associated protein K		Coenzyme A transferase	ATP synthase	Domain of unknown function (DUF1771)	BTB/POZ domain
Protein phosphatase 1 binding	Class II histocompatibility antigen_ alpha domain		Corticotropin-releasing factor binding protein (CRF-BP)	Divergent AAA domain	Domain of unknown function (DUF4476)	Spectrin repeat
Timeless protein C terminal region	Cobalamin synthesis protein cobW C-terminal domain		Helically-extended SH3 domain	Domain of unknown function (DUF4195)	DTW domain	Immunoglobulin domain
Apolipoprotein F	Cripto_Frl-1_Cryptic (CFC)		Kv2 voltage-gated K+ channel	Domain of unknown function (DUF4594)	E2 binding domain	Zinc finger_ C2H2 type
ATP1G1/PLM/MAT8 family	Cytochrome c oxidase subunit VIa		Maf N-terminal region	Hypothetical methyltransferase	ENV polyprotein (coat polyprotein)	Homeobox domain
ATPase family AAA domain containing 4	Dcp2_ box A domain		MamL-1 domain	Integrator complex subunit 5 C-terminus	Essential protein Yae1_ N terminal	C2 domain
Bartter syndrome_ infantile_ with sensorineural deafness (Barttin)	Domain of unknown function with conserved HDNR motif		Neuritin protein family	Kinetochore complex Sim4 subunit Fta1	FAM177 family	PDZ domain (Also known as DHR or GLGF)
cAMP-dependent protein kinase inhibitor	FAM183A and FAM183B related		Nuclear factor hnRNPA1	Otx1 transcription factor	FUN14 family	Protein tyrosine kinase
Cardiac transcription factor regulator_ Developmental protein	GAGE protein		PKC-activated protein phosphatase-1 inhibitor	Phosphoadenosine phosphosulfate reductase family	GDP/GTP exchange factor Sec2p	Ion transport protein
Catalytic cysteine-containing C-terminus of GTPase_ MnmE	GCN5-related N-acetyl-transferase		PLAC8 family	Protein of unknown function (DUF1352)	His(2)-Cys(2) zinc finger	Low-density lipoprotein receptor domain class A
CBFNT (NUC161) domain	Glycosyltransferase Family 4		Protein of unknown function (DUF3715)	Protein of unknown function (DUF3736)	Integral peroxisomal membrane peroxin	C2H2-type zinc finger
Cdc37 N terminal kinase binding	Granulocyte-macrophage colony-stimulating factor		Rab5-interacting protein (Rab5ip)	PTHB1 N-terminus	Interferon-induced 6-16 family	Laminin EGF-like (Domains III and V)
Chondroitin sulphate attachment domain	Intraflagellar transport complex B_ subunit 20		Rpp14/Pop5 family	Tis11B like protein_ N terminus	Lethal giant larvae(Lgl) like_ C-terminal	PH domain
Cortexin of kidney	IS1 transposase		Snf2-ATP coupling_ chromatin remodelling complex	Transcription factor IIIC subunit delta N-term	Lipolysis stimulated receptor (LSR)	Ras family
C-terminal domain of the ECSIT protein	Membrane magnesium transporter		Uncharacterized conserved protein (DUF2365)	Ubiquitin-fold modifier-conjugating enzyme 1	Mitosis protein DIM1	Tetratricopeptide repeat
Cyclin-dependent kinase 2-associated protein	Microsomal signal peptidase 25 kDa subunit (SPC25)		Androgen receptor	Uncharacterized conserved protein (DUF2075)	Peroxin-3	Thrombospondin type 1 domain
Cyclin-dependent kinase 5 activator protein	Misato Segment II tubulin-like domain		ARP2/3 complex 16 kDa subunit (p16-Arc)	Anti-Mullerian hormone_ N terminal region	PKA-RI-RII subunit binding domain of A-kinase anchor protein	CUB domain
DNA repair REX1-B	Mitotic-spindle organizing gamma-tubulin ring associated		BAALC N-terminus	Aralkyl acyl-CoA:amino acid N-acyltransferase	Protein of unknown function (DUF3651)	Mitochondrial carrier protein
Domain of unknown function (DUF1968)	Mss4 protein		Bcl-2 homology region 4	Beta-casein like protein	Putative transmembrane protein 170	LIM domain
Domain of unknown function (DUF4501)	Natural killer cell receptor 2B4		Cation-channel complex subunit UNC-79	Breast carcinoma amplified sequence 3	Resistance to inhibitors of cholinesterase homologue 3	Immunoglobulin V-set domain
Domain of unknown function (DUF4539)	Neuromedin U		CD47 immunoglobulin-like domain	Conserved mid region of cactin	Ribosomal protein L35	SH2 domain
Domain of unknown function (DUF4557)	Neuropeptide-like		Cdc37 Hsp90 binding domain	Conserved protein (DUF2356)	SAD/SRA domain	Helix-loop-helix DNA-binding domain
Domain of unknown function (DUF4648)	Neuropeptides B and W		CDC6_ C terminal	Cylicin N-terminus	Shugoshin C terminus	SH3 domain
Domain of Unknown Function (DUF913)	Neurotensin/neuromedin N precursor		Chromosome passenger complex (CPC) protein INCENP N terminal	Cytochrome c oxidase subunit Va	SRP54-type protein_ helical bundle domain	Variant SH3 domain
Dystroglycan (Dystrophin-associated glycoprotein 1)	NifU-like N terminal domain		Class II histocompatibility antigen_ beta domain	Cytochrome Cytochrome b558 alpha-subunit	SSXT protein (N-terminal region)	Leucine Rich repeat
Family of unknown function (DUF706)	NOGCT (NUC087) domain		Cleavage inducing molecular chaperone	DHHA2 domain	Thymidylate kinase	Scavenger receptor cysteine-rich domain
Helix-turn-helix of DDE superfamily endonuclease	N-terminal half of MaoC dehydratase		COG (conserved oligomeric Golgi) complex component_ COG2	Domain of unknown function (DUF4517)	2-C-methyl-D-erythritol 4-phosphate cytidylyltransferase	Armadillo/beta-catenin-like repeat
HNF3 C-terminal domain	Nuclear pore complex assembly		DBP10CT (NUC160) domain	Domain of unknown function (DUF4659)	3-hydroxyanthranilic acid dioxygenase	Low-density lipoprotein receptor repeat class B
Late endosomal/lysosomal adaptor and MAPK and MTOR activator	Predicted integral membrane metal-binding protein (DUF2296)		DNA double-strand break repair and V(D)J recombination protein XRCC4	Domain of unknown function (DUF947)	60Kd inner membrane protein	Plectin repeat
Lysosomal transcription factor_ NCU-G1	Protein of unknown function (DUF1143)		Domain of Unknown Function (DUF1042)	Erythropoietin/thrombopoietin	6-O-methylguanine DNA methyltransferase_ ribonuclease-like domain	von Willebrand factor type A domain
MAP2/Tau projection domain	Protein of unknown function (DUF1191)		Domain of unknown function (DUF3454)	Eukaryotic and archaeal DNA primase small subunit	AIR carboxylase	Laminin G domain
Med18 protein	Protein of unknown function (DUF1232)		Domain of unknown function (DUF4524)	FAM217 family	Armadillo-like	EF-hand domain pair
Mediator complex subunit 25 von Willebrand factor type A	Protein of unknown function (DUF541)		Domain of unknown function (DUF4584)	Family of unknown function (DUF572)	ASF1 like histone chaperone	SAM domain (Sterile alpha motif)
Menin	Protein of unknown function DUF84		Domain of unknown function (DUF4653)	G0/G1 switch protein 2	ATP synthase subunit D	Helicase conserved C-terminal domain
Methyltransferase TYW3	Prothymosin/parathymosin family		Forkhead N-terminal region	GLUT4 regulating protein TUG	Autophagocytosis associated protein C-terminal	Myosin head (motor domain)
Nanos RNA binding domain	Rapamycin-insensitive companion of mTOR_ domain 5		Golgi-body localisation protein domain	Glycosyltransferase family 17	Autophagy protein Apg5	IQ calmodulin-binding motif
Neural chondroitin sulphate proteoglycan cytoplasmic domain	Replication factor A protein 3		GPR1/FUN34/yaaH family	Histone methylation protein DOT1	Autophagy-related protein 11	Zinc-finger of C2H2 type
Not1 N-terminal domain_ CCR4-Not complex component	Replication protein A interacting N-terminal		Iron-binding zinc finger CDGSH type	HMG (high mobility group) box 5	Autophagy-related protein 2 CAD motif	Cytochrome P450
NRDE protein	Ribosomal protein L17		Iron-containing outer mitochondrial membrane protein N-terminus	Integrator complex subunit 5 N-terminus	BAFF-R_ TALL-1 binding	Intermediate filament protein
Nucleoporin FG repeat region	Ribosomal protein L36		Lens epithelium-derived growth factor (LEDGF)	Jiraiya	Bcl2-interacting killer_ BH3-domain containing	Zinc finger_ C3HC4 type (RING finger)
Pex19 protein family	Serpentine type 7TM GPCR chemoreceptor Srbc		Limb expression 1	Kinase phosphorylation protein	Biotin protein ligase C terminal domain	Trypsin
Phosphomevalonate kinase	Snurportin1		Macrophage migration inhibitory factor (MIF)	Las1-like	Caspase activity and apoptosis inhibitor 1	Calponin homology (CH) domain
Protein of unknown function (DUF1032)	SRR1		MARCKS family	Mediator complex subunit 29	CC2D2A N-terminal C2 domain	Ankyrin repeats (many copies)
Protein of unknown function (DUF1395)	Steroid receptor RNA activator (SRA1)		Mitochondrial protein from FMP27	Microsomal signal peptidase 12 kDa subunit (SPC12)	Cell cycle regulatory protein	Nebulin repeat
Protein of unknown function (DUF812)	Telomere-length maintenance and DNA damage repair		Mitochondrial ribosomal subunit	MoaC family	CEO family (DUF1632)	RhoGAP domain
Protein-tyrosine phosphatase receptor IA-2	TFIIH C1-like domain		MYCBP-associated protein family	N-acetylglucosaminyltransferase II (MGAT2)	CEP76 C2 domain	von Willebrand factor type D domain
Putative serine dehydratase domain	TMEM141 protein family		NocA-like zinc-finger protein 1	Nucleotide exchange factor Fes1	CG-1 domain	Protein-tyrosine phosphatase
Ribosomal protein S19e	Transcription factor e(y)2		N-terminal conserved domain of Nudc.	Paf1	CHD5-like protein	BTB And C-terminal Kelch
Transmembrane protein C12orf23_ UPF0444	Transposase DDE domain		Nucleoporin autopeptidase	Phosphatidylinositol N-acetylglucosaminyltransferase	Cobalamin adenosyltransferase	KH domain
Uncharacterised protein family (UPF0239)	Transposase domain (DUF772)		Origin recognition complex subunit 6 (ORC6)	Plethodontid receptivity factor PRF	Coiled-coil domain-containing protein 66	Regulator of chromosome condensation (RCC1) repeat
Uncharacterized protein family UPF0054	Tubulin binding cofactor A		Oxidoreductase-like protein_ N-terminal	Podoplanin	Crisp	Lectin C-type domain
Uteroglobin family	Ubiquinol-cytochrome c reductase 8 kDa_ N-terminal		Poly(ADP-ribose) polymerase_ regulatory domain	pre-mRNA processing factor 3 (PRP3)	Ctf8	ABC transporter
XPG domain containing	Uncharacterized conserved domain (SAYSvFN)		Prohormone convertase enzyme	Probable RNA and SrmB- binding site of polymerase A	C-type lysozyme/alpha-lactalbumin family	RhoGEF domain
Acyl-CoA thioesterase	Uncharacterized conserved protein (DUF2367)		Proline racemase	Proline dehydrogenase	CutA1 divalent ion tolerance protein	Ubiquitin carboxyl-terminal hydrolase
Alpha-N-acetylglucosaminidase (NAGLU) N-terminal domain	Urm1 (Ubiquitin related modifier)		Proteasome complex subunit Rpn13 ubiquitin receptor	Proteasome activator pa28 alpha subunit	CybS	AMP-binding enzyme
Anaphase-promoting complex subunit 15			Protein phosphatase inhibitor 1/DARPP-32	Proteasome activator pa28 beta subunit	Cysteine dioxygenase type I	Coagulation Factor Xa inhibitory site
Anion-transporting ATPase			Rapamycin-insensitive companion of mTOR_ phosphorylation-site	Protein of unknown function (DUF1624)	Cysteine-rich domain	MORN repeat
AP-5 complex subunit sigma-1			Ribosomal L28e protein family	Protein of unknown function (DUF1649)	Cytochrome D1 heme domain	Kinesin motor domain
Aralkyl acyl-CoA:amino acid N-acyltransferase_ C-terminal region			Serotonin (5-HT) neurotransmitter transporter_ N-terminus	Protein of unknown function (DUF423)	DAD family	Receptor family ligand binding region
ATP synthase subunit H			Sorting nexin_ N-terminal domain	Prp19/Pso4-like	DAK2 domain	DEAD/DEAH box helicase
Bcl-x interacting_ BH3 domain			Spermatid-specific manchette-related protein 1	PTHB1 C-terminus	DBC1	Kazal-type serine protease inhibitor domain
Beta-microseminoprotein (PSP-94)			Suppressor of Fused Gli/Ci N terminal binding domain	Putative zinc-finger of transcription factor IIIC complex	DeoC/LacD family aldolase	ATPase family associated with various cellular activities (AAA)
BolA-like protein			Suppressor of fused protein (SUFU)	Pyridoxine 5'-phosphate oxidase C-terminal dimerisation region	Developmental protein	Ligand-binding domain of nuclear hormone receptor
BOP1NT (NUC169) domain			Synapsin N-terminal	Respiratory-chain NADH dehydrogenase 51 Kd subunit	Dicer dimerisation domain	short chain dehydrogenase
cAMP-regulated phosphoprotein/endosulfine conserved region			T-box transcription factor	Ribosomal protein L32	DIE2/ALG10 family	Major Facilitator Superfamily
CD4_ extracellular			Transducer of regulated CREB activity_ N terminus	Ribosomal protein L36e	DIRP	Sema domain
CENP-S associating Centromere protein X			Transmembrane proteins 14C	Ribosomal protein L9_ N-terminal domain	DNA damage repair protein Nbs1	Fork head domain
Churchill protein			Ubiquitin-like autophagy protein Apg12	SLBB domain	DNA-directed RNA polymerase III subunit Rpc31	7 transmembrane receptor (Secretin family)
Circularly permuted ATP-grasp type 2			2'-5'-oligoadenylate synthetase 1_ domain 2_ C-terminus	Solute carrier (proton/amino acid symporter)_ TRAMD3 or PAT1	DNA polymerase alpha subunit p180 N terminal	C8 domain
Clp protease			60S ribosomal protein L4 C-terminal domain	Splicing factor_ Prp19-binding domain	DNA repair protein endonuclease SAE2/CtIP C-terminus	FERM central domain
Cocaine and amphetamine regulated transcript protein (CART)			6-pyruvoyl tetrahydropterin synthase	TMEM101 protein family	Domain of Kin17 curved DNA-binding protein	Neurotransmitter-gated ion-channel transmembrane region
Coiled-coil domain-containing protein 56			AAR2 protein	Uncharacterised protein family (UPF0041)	Domain of Unknown Function (DUF1081)	PHD-finger
Coiled-coil region of CCDC155			Alpha-N-acetylglucosaminidase (NAGLU) C-terminal domain	Uncharacterised protein family UPF0565	Domain of unknown function (DUF3441)	Sugar (and other) transporter
Conserved carboxylase domain			Alpha-N-acetylglucosaminidase (NAGLU) tim-barrel domain	WW domain binding protein 11	Domain of unknown function (DUF4187)	Bromodomain
Cooperator of PRMT5 family			Amnionless		Domain of unknown function (DUF4196)	Neurotransmitter-gated ion-channel ligand binding domain
Cupin			BDHCT (NUC031) domain		Domain of unknown function (DUF4207)	ABC transporter transmembrane region
cwf18 pre-mRNA splicing factor			Bicoid-interacting protein 3 (Bin3)		Domain of unknown function (DUF4209)	Ankyrin repeat
Cyclin-dependent kinase regulatory subunit			Breast carcinoma amplified sequence 2 (BCAS2)		Domain of unknown function (DUF4339)	EF hand
Cytochrome c oxidase subunit VIIa			Carboxymuconolactone decarboxylase family		Domain of unknown function (DUF4460)	Hemopexin
Cytochrome oxidase c assembly			Casein Kinase 2 substrate		Domain of unknown function (DUF4477)	Zinc finger_ C4 type (two domains)
Cytosine specific DNA methyltransferase replication foci domain			CASP C terminal		Domain of unknown function (DUF4495)	Dual specificity phosphatase_ catalytic domain
DAZ associated protein 2 (DAZAP2)			Cathepsin C exclusion domain		Domain of unknown function (DUF4498)	SPRY domain
Deoxyhypusine synthase			Caulimovirus viroplasmin		Domain of unknown function (DUF4506)	Sulfotransferase domain
Differentiation and proliferation regulator			Cell division cycle-associated protein 8		Domain of unknown function (DUF4511)	AAA domain
DNA polymerase alpha subunit B N-terminal			Centromere protein H (CENP-H)		Domain of unknown function (DUF4544)	Serpin (serine protease inhibitor)
Dolichol phosphate-mannose biosynthesis regulatory protein (DPM2)			Coiled-coil domain-containing protein 167		Domain of unknown function (DUF4562)	HMG (high mobility group) box
Domain of unknown function (DUF3635)			Complex1_LYR-like		Domain of unknown function (DUF4570)	Phorbol esters/diacylglycerol binding domain (C1 domain)
Domain of unknown function (DUF3869)			Det1 complexing ubiquitin ligase		Domain of unknown function (DUF4580)	Rab-GTPase-TBC domain
Domain of unknown function (DUF4332)			DiGeorge syndrome critical region 6 (DGCR6) protein		Domain of unknown function (DUF4591)	Sel1 repeat
Domain of unknown function (DUF4472)			Dihydrofolate reductase		Domain of unknown function (DUF4598)	Reprolysin (M12B) family zinc metalloprotease
Domain of unknown function (DUF4490)			DNA / pantothenate metabolism flavoprotein		Domain of unknown function (DUF4612)	Actin
Domain of unknown function (DUF4510)			DNL zinc finger		Domain of unknown function (DUF4636)	B-box zinc finger
Domain of unknown function (DUF4528)			Domain of Unknown Function (DUF1088)		Double-stranded DNA-binding domain	DnaJ domain
Domain of unknown function (DUF4531)			Domain of unknown function (DUF1856)		Drosophila Tantalus-like	MAM domain
Domain of unknown function (DUF4535)			Domain of unknown function (DUF3381)		DSBA-like thioredoxin domain	Olfactory receptor
Domain of unknown function (DUF4540)			Domain of unknown function (DUF4499)		Enhancer of rudimentary	PX domain
Domain of unknown function (DUF4549)			Domain of unknown function (DUF4520)		ESCRT-II complex subunit	WW domain
Domain of unknown function (DUF4550)			Domain of unknown function (DUF4563)		Estrogen receptor beta	Beta/Gamma crystallin
Domain of unknown function (DUF4578)			Domain of unknown function (DUF4660)		EURL protein	Calx-beta domain
Domain of unknown function (DUF4600)			Double-sex mab3 related transcription factor 1		Exocyst complex component Sec5	Myosin tail
Domain of unknown function (DUF4602)			Dynactin subunit p22		Exosome component EXOSC1/CSL4	SNF2 family N-terminal domain
Domain of unknown function (DUF4606)			Engrailed homeobox C-terminal signature domain		Family 104	Thioredoxin
Domain of unknown function (DUF4614)			Eukaryotic family of unknown function (DUF1754)		Family of unknown function (DUF500)	Transforming growth factor beta like domain
Domain of unknown function (DUF4628)			Eukaryotic integral membrane protein (DUF1751)		Fcf2 pre-rRNA processing	Human growth factor-like EGF
Domain of unknown function (DUF4639)			Eukaryotic protein of unknown function (DUF842)		G10 protein	PLAT/LH2 domain
Domain of unknown function (DUF4658)			Eukaryotic protein of unknown function (DUF953)		Geminin	Ring finger domain
Domain of unknown function (DUF543)			FAM195 family		GPI biosynthesis protein family Pig-F	Zinc finger C-x8-C-x5-C-x3-H type (and similar)
DSS1/SEM1 family			Fanconi Anaemia group E protein FANCE		GTP-binding GTPase N-terminal	IPT/TIG domain
Dynamitin			Fibrinogen alpha C domain		GTP-binding protein LepA C-terminus	PMP-22/EMP/MP20/Claudin family
Dynein associated protein			Flavinator of succinate dehydrogenase		HBS1 N-terminus	SET domain
eIF2-alpha phosphatase phosphorylation constitutive repressor			Formamidopyrimidine-DNA glycosylase N-terminal domain		HCNGP-like protein	TCP-1/cpn60 chaperonin family
Emopamil binding protein			Frataxin-like domain		HEPN domain	alpha/beta hydrolase fold
Endomucin			Gemini of Cajal bodies-associated protein 8		Herpesviridae UL52/UL70 DNA primase	Amino acid permease
Erg28 like protein			GH3 auxin-responsive promoter		Heterogeneous nuclear ribonucleoprotein M	Filamin/ABP280 repeat
ERG2 and Sigma1 receptor like protein			Glutaminyl-tRNA synthetase_ non-specific RNA binding region part 1		HIRA B motif	Ion channel
Evolutionarily conserved signalling intermediate in Toll pathway			Growth hormone receptor binding		Huntingtin protein region	von Willebrand factor type C domain
Extracellular matrix protein 1 (ECM1)			Hepatocyte nuclear factor 1 (HNF-1)_ alpha isoform C terminus		Initiation factor eIF2 gamma_ C terminal	Adenylate and Guanylate cyclase catalytic domain
Galactose-1-phosphate uridyl transferase_ C-terminal domain			HIT domain		Interferon-related protein conserved region	Annexin
Galactose-1-phosphate uridyl transferase_ N-terminal domain			HSCB C-terminal oligomerisation domain		KCNMB2_ ball and chain domain	C1q domain
Glycosyl hydrolase family 3 C-terminal domain			Hydroxymethylglutaryl-coenzyme A reductase		Kinetochore component_ CENP-R	Gelsolin repeat
Glycosyl hydrolase family 3 N terminal domain			Hypoxia induced protein conserved region		Kinetochore protein CHL4 like	HECT-domain (ubiquitin-transferase)
Glycosyltransferase family 92			IMS family HHH motif		Kinetochore protein Mis14 like	Kringle domain
GRIM-19 protein			Interleukin-28A		Leukemia NUP98 fusion partner 1	Regulator of G protein signaling domain
GTPase binding			L27_1		Lines C-terminus	Reprolysin family propeptide
Guanylin precursor			Mak16 protein C-terminal region		Lines N-terminus	E1-E2 ATPase
HAUS augmin-like complex subunit 4			Mannosyltransferase (PIG-M)		Low molecular weight phosphotyrosine protein phosphatase	Glycosyl transferase family 2
Helicase-associated putative binding domain_ C-terminal			Microtubule-associated protein CRIPT		Mediator complex subunit 27	Heavy-metal-associated domain
Hexamethylene bis-acetamide-inducible protein			Mitochondrial 18 KDa protein (MTP18)		Mediator of RNA pol II transcription subunit 19	Phosphotyrosine interaction domain (PTB/PID)
Histone acetyltransferase subunit NuA4			Mitochondrial ATP synthase g subunit		MEF2 binding	Trypsin Inhibitor like cysteine rich domain
Initiator Replication protein			Mitochondrial ribosomal protein L27		Meiosis-specific protein Mei4	Eukaryotic-type carbonic anhydrase
Insulin-resistance promoting peptide in skeletal muscle			Myc leucine zipper domain		Metallo-peptidase family M12	Fibrinogen beta and gamma chains_ C-terminal globular domain
Interferon-induced 35 kDa protein (IFP 35) N-terminus			NeuB family		Mif2/CENP-C like	Sodium:neurotransmitter symporter family
Interleukin 34			Neuroblastoma-amplified sequence_ N terminal		Mitochondrial 28S ribosomal protein S31	UBA/TS-N domain
KRI1-like family			NICE-3 protein		Mitochondrial ATP synthase coupling factor 6	Zinc carboxypeptidase
KRI1-like family C-terminal			Nuclear protein 96		Mitochondrial import receptor subunit Tom22	Death domain
Lamina-associated polypeptide 2 alpha			Nuclear receptor repeat		Mitochondrial ribosomal protein MRP-S35	Myb-like DNA-binding domain
Lck-interacting transmembrane adapter 1			Nucleolar GTP-binding protein 1 (NOG1)		Mitochondrial ribosomal subunit protein	Complement Clr-like EGF-like
LRRC37A/B like protein 1 C-terminal domain			PADR1 (NUC008) domain		Mitochondrial ribosome subunit S26	Core histone H2A/H2B/H3/H4
Macrophage colony stimulating factor-1 (CSF-1)			Pam16		Mjmu-R1-like protein family	Double-stranded RNA binding motif
MAGE family			PAPA-1-like conserved region		MoeA C-terminal region (domain IV)	Glycosyltransferase family 29 (sialyltransferase)
Mago binding			Peptidase family C50		Mre11 DNA-binding presumed domain	Keratin
Mannosyl oligosaccharide glucosidase			Pescadillo N-terminus		mRNA capping enzyme_ C-terminal domain	Ras association (RalGDS/AF-6) domain
Metallothionein			PPIC-type PPIASE domain		Neuroendocrine protein 7B2 precursor (Secretogranin V)	Tetraspanin family
Mitochondrial ATPase inhibitor_ IATP			Predicted AdoMet-dependent methyltransferase		Neuropeptide secretory protein family_ NPQ_ spexin	Tudor domain
Mitochondrial F1F0-ATP synthase_ subunit f			Pro-kumamolisin_ activation domain		NF-kappa-B essential modulator NEMO	FERM C-terminal PH-like domain
Mitochondrial ribosomal protein L37			Protein of unknown function (DUF1180)		Normal lung function maintenance_ Low in Lung Cancer 1 protein	FERM N-terminal domain
Mitochondrial ribosomal protein S23			Protein of unknown function (DUF1777)		NOT2 / NOT3 / NOT5 family	Thyroglobulin type-1 repeat
Mitochondrial ribosome subunit S24			Protein of unknown function (DUF3699)		Nrf1 activator activation site binding domain	wnt family
Mo-co oxidoreductase dimerisation domain			Protein of unknown function (DUF4497)		N-terminal domain from the human glycogen debranching enzyme	Xin repeat
mRNA cap methylation_ RNMT-activating mini protein			Protein of unknown function (DUF791)		NTPase	Cyclic nucleotide-binding domain
Myelin-PO cytoplasmic C-term p65 binding region			Rap1 Myb domain		NUC129 domain	Dynein heavy chain and region D6 of dynein motor
N-acetylmuramoyl-L-alanine amidase			Rapamycin-insensitive companion of mTOR_ middle domain		NUC194 domain	Extracellular link domain
Neugrin			Rapamycin-insensitive companion of mTOR_ N-term		Nuclear fragile X mental retardation-interacting protein 1 (NUFIP1)	Fz domain
Neuronal protein 3.1 (p311)			Rapamycin-insensitive companion of mTOR RasGEF_N domain		Nuclear pore complex interacting protein (NPIP)	Hexokinase
Neuropeptide S precursor protein			Regulatory factor X-associated C-terminal binding domain		NUMB domain	Protein phosphatase 2C
NNMT/PNMT/TEMT family			Response gene to complement 32 protein family		Orexin receptor type 2	Septin
Nup358/RanBP2 E3 ligase domain			Ribosomal L28 family		Peptidase family M50	Sulfatase
O-Glycosyl hydrolase family 30			Ribosomal protein L44		PEST_ proteolytic signal-containing nuclear protein family	Ubiquitin-conjugating enzyme
Olfactory marker protein			Ribosomal protein L7/L12 C-terminal domain		Phospholipase A2 inhibitor	ADAM-TS Spacer 1
Optic atrophy 3 protein (OPA3)			Ribosomal protein S3_ C-terminal domain		Phosphomethylpyrimidine kinase	ADP-ribosylation factor family
Orexigenic neuropeptide Qrfp/P518			Ribulose-phosphate 3 epimerase family		Phosphorylated CTD interacting factor 1 WW domain	Dynein heavy chain_ N-terminal region 2
Oxidoreductase molybdopterin binding domain			RimK-like ATP-grasp domain		PI31 proteasome regulator	FYVE zinc finger
ParB-like nuclease domain			RING-H2 zinc finger		PIG-P	Galactose oxidase_ central domain
PBS lyase HEAT-like repeat			RNA 2'-O ribose methyltransferase substrate binding		PIG-X / PBN1	Laminin N-terminal (Domain VI)
PDE8 phosphodiesterase			RNA pol II promoter Fmp27 protein domain		pinin/SDK/memA/ protein conserved region	mbt repeat
Polypeptide deformylase			RNA polymerase II transcription mediator complex subunit 9		Poly A polymerase head domain	Myotubularin-like phosphatase domain
Polysaccharide biosynthesis			RNA polymerase Rpb8		Polyribonucleotide nucleotidyltransferase_ RNA binding domain	Protein kinase C terminal domain
Potassium voltage-gated channel			SAF domain		PPR repeat family	RasGEF domain
PP1-regulatory protein_ Phostensin N-terminal			Scavenger mRNA decapping enzyme (DcpS) N-terminal		Predicted coiled-coil protein (DUF2205)	RING-type zinc-finger
Pre-T-cell antigen receptor			Serine-rich region of AP3B1_ clathrin-adaptor complex		Prolyl-tRNA synthetase_ C-terminal	TGF-beta propeptide
Proline-rich acidic protein 1_ pregnancy-specific uterine			Single-strand binding protein family		Pro-melanin-concentrating hormone (Pro-MCH)	Thrombospondin type 3 repeat
Protein of unknown function (DUF1077)			Spt4/RpoE2 zinc finger		Proteasome beta subunits C terminal	3'5'-cyclic nucleotide phosphodiesterase
Protein of unknown function (DUF1546)			Sybindin-like family		Proteasome maturation factor UMP1	Adaptin N terminal region
Protein of unknown function (DUF1637)			TAFA family		Protein of unknown function (DUF1358)	CBS domain
Protein of unknown function (DUF3161)			TATA box-binding protein binding		Protein of unknown function (DUF1466)	Chromo (CHRromatin Organisation MOdifier) domain
Protein of unknown function (DUF3317)			Thrombomodulin like fifth domain_ EGF-like		Protein of unknown function (DUF3429)	Cyclin_ N-terminal domain
Protein of unknown function (DUF4527)			Thymopoietin protein		Protein of unknown function (DUF3650)	F5/8 type C domain
Protein of unknown function (DUF504)			Transcription Regulator		Protein of unknown function (DUF3767)	Fasciclin domain
Putative GRINL1B complex locus protein 2			Transducer of regulated CREB activity_ C terminus		Protein of unknown function (DUF933)	F-box-like
PV-1 protein (PLVAP)			Transmembrane protein 26		Protein of unknown function TPD sequence-motif	Phosphatidylinositol 3- and 4-kinase
Pyrimidine nucleoside phosphorylase C-terminal domain			TRF2-interacting telomeric protein/Rap1 - C terminal domain		PSP	Phosphatidylinositol-specific phospholipase C_ X domain
Quinolinate phosphoribosyl transferase_ N-terminal domain			Uncharacterised ACR_ YggU family COG1872		Putative methyltransferase (DUF3321)	RUN domain
Replication protein			Uncharacterised protein family UPF0547		RBM1CTR (NUC064) family	SPRY-associated domain
RESP18 domain			Uncharacterized conserved protein (DUF2043)		RDD family	TB domain
Respiratory-chain NADH dehydrogenase_ 49 Kd subunit			Uncharacterized conserved protein (DUF2181)		Retinal Maintenance	Aldehyde dehydrogenase family
Ribosomal L37ae protein family			Vacuolar protein sorting protein 11 C terminal		Rhodopsin-like GPCR transmembrane domain	Cadherin cytoplasmic region
Ribosomal L38e protein family			von Hippel-Lindau disease tumour suppressor protein		Ribonuclease P 40kDa (Rpp40) subunit	Connexin
Ribosomal L40e family			Wilm's tumour protein		Ribonuclease T2 family	Dedicator of cytokinesis
Ribosomal protein L13			XPC-binding domain		Ribosomal protein L20	Ets-domain
Ribosomal protein L34					Ribosomal protein L23_ N-terminal domain	FKBP-type peptidyl-prolyl cis-trans isomerase
Ribosomal protein L34e					Ribosomal protein L35Ae	haloacid dehalogenase-like hydrolase
Ribosomal protein L37e					Ribosomal protein S6	Peptidase family M13
Ribosomal protein S26e					Ribosome-binding factor A	TNFR/NGFR cysteine-rich region
Ribosome biogenesis regulatory protein (RRS1)					Rieske-like [2Fe-2S] domain	7 transmembrane sweet-taste receptor of 3 GCPR
RII binding domain					RING-like domain	bZIP transcription factor
RNA polymerase III subunit RPC82					RNA pol II accessory factor_ Cdc73 family	C2H2-type zinc-finger domain
RNA polymerase III subunit RPC82 helix-turn-helix domain					Rotatin_ an armadillo repeat protein_ centriole functioning	Calcineurin-like phosphoesterase
RNA polymerase Rpb1_ domain 6					RPAP1-like_ C-terminal	Domain found in Dishevelled_ Egl-10_ and Pleckstrin (DEP)
RNA polymerase Rpb1_ domain 7					rRNA processing	GDA1/CD39 (nucleoside phosphatase) family
Roadblock/LC7 domain					S1-like	Glycosyl hydrolases family 31
RTP801 C-terminal region					SHP2-interacting transmembrane adaptor protein_ SIT	G-protein alpha subunit
Sea anemone cytotoxic protein					Signal peptidase subunit	Guanylate kinase
Selenoprotein S (SelS)					Signal recognition particle 14kD protein	Kunitz/Bovine pancreatic trypsin inhibitor domain
Sep15/SelM redox domain					SNARE-complex protein Syntaxin-18 N-terminus	Methyltransferase domain
Serglycin					SPATIAL	Phosphatidylinositol-specific phospholipase C_ Y domain
Serine hydrolase (FSH1)					Spinocerebellar ataxia type 10 protein domain	Putative hydrolase of sodium-potassium ATPase alpha subunit
Serine-threonine protein kinase 19					SRP19 protein	Sulfotransferase family
Serpentine type 7TM GPCR chemoreceptor Srsx					TATA element modulatory factor 1 DNA binding	T-box
Serum amyloid A protein					T cell CD4 receptor C terminal region	Transmembrane amino acid transporter protein
Seryl-tRNA synthetase N-terminal domain					Telomerase ribonucleoprotein complex - RNA binding domain	Calcium-activated chloride channel
Shelterin complex subunit_ TPP1/ACD					Thioredoxin-like [2Fe-2S] ferredoxin	CD80-like C2-set immunoglobulin domain
Spb1 C-terminal domain					Thyrotropin-releasing hormone (TRH)	Formin Homology 2 Domain
Staphylococcal nuclease homologue					Trafficking protein particle complex subunit 10_ TRAPPC10	HCO3- transporter family
Syncollin					Transcriptional activator	Hsp70 protein
Tap_ RNA-binding					Transcription- and export-related complex subunit	Immunoglobulin C1-set domain
Telethonin protein					Transmembrane protein 18	Inward rectifier potassium channel
Testis-expressed sequence 33 protein family					Transmembrane protein 188	Membrane-associating domain
Thymosin beta-4 family					Transmembrane protein 247	PAS fold
Tim10/DDP family zinc finger					Transmembrane protein family 171	SOCS box
TM140 protein family					tRNA intron endonuclease_ N-terminal domain	Sulfate transporter family
TMEM238 protein family					UDP-glucuronate decarboxylase N-terminal	Zinc knuckle
Transcription initiation factor IIA_ gamma subunit					UME (NUC010) domain	Zona pellucida-like domain
Transcription initiation factor IIA_ gamma subunit_ helical domain					Uncharacterised protein family (UPF0121)	Calpain family cysteine protease
Transcription initiation factor TFIID 23-30kDa subunit					Uncharacterized protein family UPF0029	Caspase recruitment domain
Translation machinery associated TMA7					Uroporphyrinogen-III synthase HemD	Cullin family
Transmembrane protein 138					VEGF heparin-binding domain	FG-GAP repeat
tRNase Z endonuclease					Vitamin-D-receptor interacting Mediator subunit 4	GTPase-activator protein for Ras-like GTPase
Troponin I residues 1-32					Vitamin K epoxide reductase family	Integrin alpha
TT viral ORF2					WASH complex subunit 7_ C-terminal	Leucine rich repeat N-terminal domain
Ubiquinol-cytochrome C reductase complex_ 6.4kD protein					WD40-like Beta Propeller Repeat	Oxysterol-binding protein
Ubiquinol-cytochrome C reductase hinge protein						Putative GTPase activating protein for Arf
Uncharacterised conserved protein (DUF2366)						Rhodanese-like domain
Uncharacterised protein family (UPF0139)						Sodium/calcium exchanger protein
Uncharacterised protein family UPF0449						TIR domain
Uncharacterised protein family UPF0542						Vinculin family
Uncharacterised protein family UPF0546						Zn-finger in Ran binding protein and others
Uncharacterised protein family UPF0697						Cadherin-like
Uncharacterized conserved protein (DUF2039)						Cyclophilin type peptidyl-prolyl cis-trans isomerase/CLD
XPA protein C-terminus						Elongation factor Tu GTP binding domain
XRCC1 N terminal domain						EPTP domain
YqaJ-like viral recombinase domain						Frizzled/Smoothened family membrane region
						Galactosyltransferase
						Lipocalin / cytosolic fatty-acid binding protein family
						NHL repeat
						Plexin repeat
						Pumilio-family RNA binding repeat
						START domain
						Ubiquitin family
						AAA domain (dynein-related subfamily)
						ADAM cysteine-rich
						Alpha-2-macroglobulin family N-terminal region
						CAP-Gly domain
						Cysteine rich repeat
						Endonuclease/Exonuclease/phosphatase family
						FHA domain
						Glutathione S-transferase_ C-terminal domain
						GRAM domain
						Helicase associated domain (HA2)
						Hormone receptor domain
						Peptidase family M1
						PKD domain
						SEA domain
						Sodium/hydrogen exchanger family
						Tubulin/FtsZ family_ GTPase domain
						Zinc-binding dehydrogenase
						14-3-3 protein
						Acyltransferase
						AF-4 proto-oncoprotein
						Cation-independent mannose-6-phosphate receptor repeat
						Fibroblast growth factor
						Fibronectin type I domain
						Fibronectin type II domain
						Matrixin
						MCM2/3/5 family
						Myb/SANT-like DNA-binding domain
						MyTH4 domain
						PAS domain
						Phosphoinositide 3-kinase family_ accessory domain (PIK domain)
						Poly(ADP-ribose) polymerase catalytic domain
						PWWP domain
						RIM-binding protein of the cytomatrix active zone
						Tubulin C-terminal domain
						Tubulin-tyrosine ligase family
						Ubiquitin interaction motif
						Alcohol dehydrogenase GroES-like domain
						Alpha-2-macroglobulin family
						A-macroglobulin complement component
						Amiloride-sensitive sodium channel
						Anaphase-promoting complex subunit 4 WD40 domain
						Carbamoyl-phosphate synthase L chain_ ATP binding domain
						CNH domain
						Ephrin receptor ligand binding domain
						Fes/CIP4_ and EFC/F-BAR homology domain
						Fibrillar collagen C-terminal domain
						Flavin containing amine oxidoreductase
						GCC2 and GCC3
						Glutathione S-transferase_ N-terminal domain
						Glycosyl hydrolase family 1
						G-patch domain
						Leucine-rich repeat
						Leucine Rich Repeat
						Ligated ion channel L-glutamate- and glycine-binding site
						NUDIX domain
						Proteasome subunit
						Pyridine nucleotide-disulphide oxidoreductase
						Region in Clathrin and VPS
						Voltage gated chloride channel
						Aldo/keto reductase family
						C-terminal tandem repeated domain in type 4 procollagen
						CUT domain
						FAD binding domain
						GATA zinc finger
						Globin
						IBR domain
						JAB1/Mov34/MPN/PAD-1 ubiquitin protease
						Ligand-gated ion channel
						Metallopeptidase family M24
						OAR domain
						Olfactomedin-like domain
						Papain family cysteine protease
						PCI domain
						P-loop containing dynein motor region D4
						RPEL repeat
						Sec7 domain
						Sodium:solute symporter family
						Subtilase family
						TPR repeat
						WAP-type (Whey Acidic Protein) 'four-disulfide core'
						WH2 motif
						50S ribosome-binding GTPase
						ABC-2 family transporter protein
						Acyl-CoA dehydrogenase_ N-terminal domain
						Amidase
						Cation transporting ATPase_ C-terminus
						DENN (AEX-3) domain
						DHHC palmitoyltransferase
						Doublecortin
						FF domain
						Hairy Orange
						Histidine kinase-_ DNA gyrase B-_ and HSP90-like ATPase
						Hydrolytic ATP binding site of dynein motor region D1
						Lipase
						MH2 domain
						Microtubule-binding stalk of dynein motor
						MYM-type Zinc finger with FCS sequence motif
						Patched family
						Phosphoinositide-specific phospholipase C_ efhand-like
						Plexin cytoplasmic RasGAP domain
						Ricin-type beta-trefoil lectin domain
						RIH domain
						SacI homology domain
						STAS domain
						TILa domain
						TLC domain
						Transferrin
						UNC-6/NTR/C345C module
						WWE domain
						Acetyltransferase (GNAT) family
						Amidohydrolase family
						Aminotransferase class I and II
						Animal haem peroxidase
						Beige/BEACH domain
						BEN domain
						Biotin-requiring enzyme
						Calpain large subunit_ domain III
						Carboxylesterase family
						Chondroitin N-acetylgalactosaminyltransferase
						Cold-shock' DNA-binding domain
						CS domain
						Cytochrome b5-like Heme/Steroid binding domain
						Domain of unknown function (DUF4496)
						E2F/DP family winged-helix DNA-binding domain
						EGF domain
						GTF2I-like repeat
						Histidine phosphatase superfamily (branch 1)
						Interferon-alpha/beta receptor_ fibronectin type III
						K-Cl Co-transporter type 1 (KCC1)
						Leucine rich repeat C-terminal domain
						linker histone H1 and H5 family
						MG2 domain
						MH1 domain
						MIF4G domain
						Organic Anion Transporter Polypeptide (OATP) family
						P21-Rho-binding domain
						Perilipin family
						PHD-zinc-finger like domain
						Prenyltransferase and squalene oxidase repeat
						Protein of unknown function (DUF1669)
						Tektin family
						Tissue factor
						Transient receptor ion channel II
						tRNA synthetases class II (D_ K and N)
						Zinc finger_ ZZ type
						ZIP Zinc transporter
						2OG-Fe(II) oxygenase superfamily
						Acyl-CoA dehydrogenase_ C-terminal domain
						Acyl-CoA dehydrogenase_ middle domain
						A-macroglobulin receptor
						Band 3 cytoplasmic domain
						BAR domain
						Caspase domain
						Cyclin_ C-terminal domain
						Cytidylyltransferase
						Death effector domain
						Diacylglycerol kinase catalytic domain
						DnaJ C terminal domain
						Enoyl-CoA hydratase/isomerase family
						Ephrin type-A receptor 2 transmembrane domain
						Eukaryotic aspartyl protease
						FAT domain
						Histone deacetylase domain
						Homeobox KN domain
						Hsp20/alpha crystallin family
						Insulin-like growth factor binding protein
						Integrin_ beta chain
						Latrophilin/CL-1-like GPS domain
						Lipoprotein amino terminal region
						LSM domain
						MAC/Perforin domain
						MYND finger
						Nine Cysteines Domain of family 3 GPCR
						Pou domain - N-terminal to homeobox domain
						RasGEF N-terminal motif
						Sodium:dicarboxylate symporter family
						ThiF family
						Transglutaminase family
						Transglutaminase family_ C-terminal ig like domain
						UBX domain
						ZU5 domain
						3-beta hydroxysteroid dehydrogenase/isomerase family
						Adenylate kinase
						ARID/BRIGHT DNA binding domain
						bZIP Maf transcription factor
						C2 domain in Dock180 and Zizimin proteins
						Carboxyl transferase domain
						dDENN domain
						DDHD domain
						Diacylglycerol kinase accessory domain
						D-isomer specific 2-hydroxyacid dehydrogenase_ catalytic domain
						Domain of unknown function (DUF3504)
						Dynamin family
						Endomembrane protein 70
						FAD dependent oxidoreductase
						Galactose binding lectin domain
						Glycosyl hydrolase family 47
						GoLoco motif
						HSF-type DNA-binding
						Inhibitor of Apoptosis domain
						KRAB box
						L27 domain
						Laminin B (Domain IV)
						LBP / BPI / CETP family_ C-terminal domain
						Leucine rich repeats (6 copies)
						Lysophospholipase catalytic domain
						MA3 domain
						Mab-21 protein
						Major intrinsic protein
						Mob1/phocein family
						Multicopper oxidase
						Nucleoside diphosphate kinase
						Oligonucleotide/oligosaccharide-binding (OB)-fold
						OTU-like cysteine protease
						PA domain
						PAP2 superfamily
						PB1 domain
						Pentaxin family
						Peptidase M16 inactive domain
						PI3-kinase family_ ras-binding domain
						PMP-22/EMP/MP20/Claudin tight junction
						POT family
						Prolyl oligopeptidase family
						Proteasome stabiliser
						Pyridoxal-dependent decarboxylase conserved domain
						Q-cell neuroblast polarisation
						Receptor L domain
						SAP domain
						Snf7
						SPFH domain / Band 7 family
						Sterile alpha motif (SAM)/Pointed domain
						TNF(Tumour Necrosis Factor) family
						Transglutaminase-like superfamily
						Type I phosphodiesterase / nucleotide pyrophosphatase
						Vitamin K-dependent carboxylation/gamma-carboxyglutamic (GLA) domain
						XK-related protein
						zinc finger of C3HC4-type_ RING
						5' nucleotidase family
						A20-like zinc finger
						Adaptor complexes medium subunit family
						Adenosine/AMP deaminase
						Arrestin (or S-antigen)_ C-terminal domain
						Arrestin (or S-antigen)_ N-terminal domain
						ATP-binding dynein motor region D5
						Calreticulin family
						Core-2/I-Branching enzyme
						Cysteine-rich secretory protein family
						Cystine-knot domain
						Cytoskeletal-regulatory complex EF hand
						DDE superfamily endonuclease
						D-isomer specific 2-hydroxyacid dehydrogenase_ NAD binding domain
						Domain of unknown function (DUF1908)
						Dynamin central region
						ELM2 domain
						ELMO/CED-12 family
						Exonuclease
						FAST kinase-like protein_ subdomain 1
						Fatty acid desaturase
						Galactoside-binding lectin
						Glypican
						GNS1/SUR4 family
						Haemolysin-III related
						Importin-beta N-terminal domain
						Interferon-regulatory factor 3
						JmjC domain_ hydroxylase
						LBP / BPI / CETP family_ N-terminal domain
						Leucine Rich repeats (2 copies)
						MFS/sugar transport protein
						Myosin N-terminal SH3-like domain
						Oxidoreductase NAD-binding domain
						Permease family
						PHD-like zinc-binding domain
						Phosphatidylinositol transfer protein
						Piwi domain
						P-loop containing dynein motor region D3
						Protein Family FAM117
						Protein-kinase domain of FAM69
						Protein of unknown function (DUF3585)
						Pyridoxal-phosphate dependent enzyme
						Ribosomal protein L7Ae/L30e/S12e/Gadd45 family
						S-100/ICaBP type calcium binding domain
						S1 RNA binding domain
						Sec1 family
						Syntaxin
						Tau and MAP protein_ tubulin-binding repeat
						Thioredoxin-like
						tRNA synthetases class I (I_ L_ M and V)
						twin BRCT domain
						UBA-like domain
						U-box domain
						uDENN domain
						UDP-glucoronosyl and UDP-glucosyl transferase
						Uncharacterised protein family UPF0560
						Uncharacterized conserved protein (DUF2217)
						Vault protein inter-alpha-trypsin domain
						V-type ATPase 116kDa subunit family
						Zinc-finger double-stranded RNA-binding
						Adenosine-deaminase (editase) domain
						Aminotransferase class-III
						Anticodon binding domain
						ATP P2X receptor
						Basic region leucine zipper
						BRCA2 repeat
						C2 domain of PTEN tumour-suppressor protein
						Calponin family repeat
						Cation efflux family
						Clathrin adaptor complex small chain
						Clathrin propeller repeat
						Cofilin/tropomyosin-type actin-binding protein
						Copine
						CRAL/TRIO domain
						Cullin protein neddylation domain
						Diaphanous GTPase-binding Domain
						Disintegrin
						Dynein heavy chain_ N-terminal region 1
						Elongation factor Tu domain 2
						ERAP1-like C-terminal domain
						FERM adjacent (FA)
						GDNF/GAS1 domain
						Heme NO binding associated
						Histidine phosphatase superfamily (branch 2)
						HOOK protein
						Insulinase (Peptidase family M16)
						Interferon-induced transmembrane protein
						Interferon regulatory factor transcription factor
						Kinesin protein
						MIR domain
						Molybdopterin-binding domain of aldehyde dehydrogenase
						Mucin-2 protein WxxW repeating region
						N-Acetylglucosaminyltransferase-IV (GnT-IV) conserved region
						N-terminal region of Chorein_ a TM vesicle-mediated sorter
						Oxidative-stress-responsive kinase 1 C terminal
						Phosphoglucomutase/phosphomannomutase_ alpha/beta/alpha domain I
						Plasma-membrane choline transporter
						Polycystin cation channel
						PRELI-like family
						Prominin
						Propeller
						PTB domain (IRS-1 type)
						Putative peptidoglycan binding domain
						Rap/ran-GAP
						Repeat in HS1/Cortactin
						SCAMP family
						Secreted protein acidic and rich in cysteine Ca binding region
						Serine incorporator (Serinc)
						SKI/SNO/DAC family
						Spc97 / Spc98 family
						STAT protein_ all-alpha domain
						STAT protein_ DNA binding domain
						Surp module
						Thioredoxin-like domain
						Transforming growth factor beta type I GS-motif
						Troponin
						VHS domain
						WHEP-TRS domain
						Wnt and FGF inhibitory regulator
						3' exoribonuclease family_ domain 1
						AMP-binding enzyme C-terminal domain
						AN1-like Zinc finger
						ANTH domain
						Carboxypeptidase regulatory-like domain
						Choline/Carnitine o-acyltransferase
						CLASP N terminal
						CTF/NF-I family transcription modulation region
						CTLH/CRA C-terminal to LisH motif domain
						Dehydrogenase E1 component
						Diaphanous FH3 Domain
						Divalent cation transporter
						DIX domain
						Domain of unknown function (DUF1899)
						Domain of unknown function (DUF4071)
						Domain of unknown function (DUF4174)
						EF-hand domain
						eIF4-gamma/eIF5/eIF2-epsilon
						Enoyl-(Acyl carrier protein) reductase
						Fascin domain
						FAST kinase-like protein_ subdomain 2
						F-box domain
						Ferric reductase like transmembrane component
						Glutaredoxin
						Haloacid dehalogenase-like hydrolase
						Inositol polyphosphate kinase
						KCNQ voltage-gated potassium channel
						Kinesin-associated protein (KAP)
						LNR domain
						Macro domain
						Magnesium transporter NIPA
						Major Vault Protein repeat
						Membrane-associated apoptosis protein
						Mis6
						MIT (microtubule interacting and transport) domain
						Nmi/IFP 35 domain (NID)
						NOL1/NOP2/sun family
						N-terminal region of glycosyl transferase group 7
						Paired box' domain
						Peptidase family M28
						Phospholipase A2
						Pleckstrin homology domain
						PQ loop repeat
						Proprotein convertase P-domain
						Protein of unknown function (DUF3808)
						Protein prenyltransferase alpha subunit repeat
						Putative phosphatase regulatory subunit
						Rad51
						RFX DNA-binding domain
						RING-variant domain
						Sec23/Sec24 trunk domain
						SERTA motif
						Sodium ion transport-associated
						Sodium / potassium ATPase beta chain
						Sodium:sulfate symporter transmembrane region
						Somatomedin B domain
						S-phase genomic integrity recombination mediator_ N-terminal
						SRF-type transcription factor (DNA-binding and dimerisation domain)
						Synaptobrevin
						Thioesterase superfamily
						tRNA synthetase class II core domain (G_ H_ P_ S and T)
						tRNA synthetases class I (W and Y)
						Ubiquitin elongating factor core
						WH1 domain
						Zn-finger in ubiquitin-hydrolases and other protein
						Adaptin C-terminal domain
						Alpha amylase_ catalytic domain
						Alpha-macro-globulin thiol-ester bond-forming region
						Aminotransferase class-V
						Apoptosis regulator proteins_ Bcl-2 family
						Astacin (Peptidase family M12A)
						ATP synthase alpha/beta family_ nucleotide-binding domain
						BAH domain
						Biopterin-dependent aromatic amino acid hydroxylase
						Biotin carboxylase C-terminal domain
						BRCA1 C Terminus (BRCT) domain
						BRICHOS domain
						BTG family
						CAF1 family ribonuclease
						Calcium homeostasis modulator
						Carbon-nitrogen hydrolase
						Carboxypeptidase activation peptide
						Cation transporter/ATPase_ N-terminus
						CRAL/TRIO_ N-terminal domain
						CUE domain
						Cytoplasmic Fragile-X interacting family
						Deoxynucleoside kinase
						Diacylglycerol acyltransferase
						Dipeptidyl peptidase IV (DPP IV) N-terminal region
						Divergent CRAL/TRIO domain
						DNA/RNA non-specific endonuclease
						Domain of unknown function (DUF3451)
						Domain of unknown function (DUF3827)
						Domain of unknown function (DUF4206)
						Elongation factor G C-terminus
						EMI domain
						emp24/gp25L/p24 family/GOLD
						Endoplasmic reticulum vesicle transporter
						Enhancer of polycomb-like
						Exocyst complex component Sec6
						Ezrin/radixin/moesin family
						FAD-binding domain
						FMN-dependent dehydrogenase
						Fumble
						FYVE-type zinc finger
						GAF domain
						Glutamine amidotransferase class-I
						Glycosyl transferase family 8
						Golgi 4-transmembrane spanning transporter
						Groucho/TLE N-terminal Q-rich domain
						Hedgehog amino-terminal signalling domain
						HELP motif
						heparan sulfate-N-deacetylase
						HMG-box domain
						Hr1 repeat
						Hsp90 protein
						Hyaluronidase
						Importin beta binding domain
						Inositol monophosphatase family
						IRSp53/MIM homology domain
						Kinesin protein 1B
						La domain
						Lipase maturation factor
						Lyase
						Lysosome-associated membrane glycoprotein (Lamp)
						Metallo-beta-lactamase superfamily
						MGS-like domain
						Mib_herc2
						Miro-like protein
						Mitotic checkpoint protein
						MutS domain V
						Neuralized
						Neuronal tyrosine-phosphorylated phosphoinositide-3-kinase adapter
						N-methyl D-aspartate receptor 2B3 C-terminus
						N-terminal domain of galactosyltransferase
						Nucleosome assembly protein (NAP)
						Occludin homology domain
						O-methyltransferase
						OST-HTH/LOTUS domain
						PA26 p53-induced protein (sestrin)
						Paired amphipathic helix repeat
						Partial alpha/beta-hydrolase lipase region
						PAZ domain
						PDGF/VEGF domain
						Peptide hormone
						Phosphatidylinositol-4-phosphate 5-Kinase
						Phosphofructokinase
						Phosphoinositide 3-kinase C2
						POLO box duplicated region
						Polyprenyl synthetase
						Predicted membrane protein
						Pre-SET motif
						Putative methyltransferase
						RanBP1 domain
						RAVE protein 1 C terminal
						Regulatory subunit of type II PKA R-subunit
						Rel homology domain (RHD)
						RIO1 family
						RNA polymerase II-binding domain.
						RNA polymerase Rpb1_ domain 1
						RNA polymerase Rpb1_ domain 5
						RWD domain
						Ryanodine Receptor TM 4-6
						RyR domain
						Saposin-like type B_ region 1
						Sec63 Brl domain
						SNARE domain
						ST7 protein
						STAT protein_ protein interaction domain
						Syndecan domain
						TFIIS helical bundle-like domain
						Thiolase_ N-terminal domain
						Thrombospondin C-terminal region
						Titin Z
						TLD
						TRAF-type zinc finger
						Transcription factor AP-2
						Transcription factor S-II (TFIIS)_ central domain
						Transketolase_ pyrimidine binding domain
						Trefoil (P-type) domain
						Triose-phosphate Transporter family
						Tropomodulin
						Tumour suppressor_ Mitostatin
						Ulp1 protease family_ C-terminal catalytic domain
						WSTF_ HB1_ Itc1p_ MBD9 motif 1
						Zinc finger_ C2HC type
						2-oxoacid dehydrogenases acyltransferase (catalytic domain)
						3' exoribonuclease family_ domain 2
						6-phosphofructo-2-kinase
						A1 Propeptide
						Acyl-CoA thioester hydrolase/BAAT N-terminal region
						Adenylosuccinate synthetase
						AIG1 family
						Alpha-kinase family
						Anaphase-promoting complex_ cyclosome_ subunit 3
						APOBEC-like N-terminal domain
						Asparaginase
						Ataxin-2 C-terminal region
						ATP dependent DNA ligase domain
						ATP-dependent protease La (LON) domain
						ATP synthase subunit C
						Atrial natriuretic peptide
						Autophagy protein Atg8 ubiquitin like
						BAG domain
						BED zinc finger
						Beta-ketoacyl synthase_ N-terminal domain
						Carbamoyl-phosphate synthase L chain_ N-terminal domain
						CEP170 C-terminus
						Chromatin associated protein KTI12
						Cid1 family poly A polymerase
						CO dehydrogenase flavoprotein C-terminal domain
						Complex 1 protein (LYR family)
						Conserved hypothetical ATP binding protein
						Cortactin-binding protein-2
						Cupin-like domain
						Cystatin domain
						DAN domain
						Delta serrate ligand
						DIL domain
						DNA photolyase
						Domain of unknown function (DUF1693)
						Domain of unknown function (DUF3402)
						Domain of unknown function (DUF4203)
						Domain of unknown function (DUF4457)
						DUSP domain
						DZF domain
						Ellis van Creveld protein 2 like protein
						Exportin 1-like protein
						FAD binding domain in molybdopterin dehydrogenase
						FerB (NUC096) domain
						FerI (NUC094) domain
						Ferric reductase NAD binding domain
						Flavodoxin
						Formate--tetrahydrofolate ligase
						F/Y-rich N-terminus
						G8 domain
						Gamma-glutamyltranspeptidase
						GAT domain
						GHH signature containing HNH/Endo VII superfamily nuclease toxin
						Glucose / Sorbosone dehydrogenase
						Glutamine amidotransferase domain
						Glutathione peroxidase
						Glycerophosphoryl diester phosphodiesterase family
						Glycosyltransferase family 10 (fucosyltransferase)
						Glyoxalase/Bleomycin resistance protein/Dioxygenase superfamily
						Growth-Arrest-Specific Protein 2 Domain
						Guanylate-binding protein_ N-terminal domain
						HAP1 N-terminal conserved region
						HCaRG protein
						HEAT repeat
						Holliday junction regulator protein family C-terminal repeat
						I/LWEQ domain
						Integrin beta cytoplasmic domain
						Integrin beta tail domain
						Interleukin-6/G-CSF/MGF family
						Josephin
						KOW motif
						LETM1-like protein
						Leucine-rich repeat containing protein 8
						Lipoma HMGIC fusion partner-like protein
						Lymphocyte signaling adaptor protein
						Lysyl oxidase
						Male sterility protein
						Methylmalonyl-CoA mutase
						Mitochondrial-associated sphingomyelin phosphodiesterase
						Mitochondrial branched-chain alpha-ketoacid dehydrogenase kinase
						MIZ/SP-RING zinc finger
						Munc13 (mammalian uncoordinated) homology domain
						MutS domain II
						Neurexophilin
						Nidogen-like
						NMDA receptor-regulated protein 1
						Nucleotide-sugar transporter
						Oligosaccharyl transferase STT3 subunit
						Organic solute transporter Ostalpha
						Otopetrin
						PBC domain
						PDZ domain
						PET Domain
						PH domain associated with Beige/BEACH
						Phosphoglucomutase/phosphomannomutase_ alpha/beta/alpha domain III
						Phospholipase B
						Phosphoribosyl synthetase-associated domain
						Phosphoribulokinase / Uridine kinase family
						Phosphotyrosine-binding domain
						PHR domain
						Plasma membrane calcium transporter ATPase C terminal
						Prefoldin subunit
						pre-RNA processing PIH1/Nop17
						Proteasome/cyclosome repeat
						Protein of unknown function (DUF1193)
						Protein of unknown function (DUF3166)
						Protein of unknown function (DUF3588)
						Protein phosphatase 2A regulatory B subunit (B56 family)
						Pyridine nucleotide-disulphide oxidoreductase_ dimerisation domain
						Rabaptin
						Raftlin
						RAP domain
						RecF/RecN/SMC N terminal domain
						Regulated-SNARE-like domain
						Retinal pigment epithelial membrane protein
						Rieske [2Fe-2S] domain
						RNA polymerase Rpb3/Rpb11 dimerisation domain
						RNB domain
						Sad1 / UNC-like C-terminal
						Sir2 family
						SIS domain
						SLAIN motif-containing family
						Slow voltage-gated potassium channel
						Specifically androgen-regulated gene protein
						SPOC domain
						SWIB/MDM2 domain
						Teneurin Intracellular Region
						TGS domain
						Thiolase_ C-terminal domain
						Tim17/Tim22/Tim23/Pmp24 family
						Torsin
						Translation initiation factor SUI1
						TRC8 N-terminal domain
						Tricarboxylate carrier
						Ubiquitin carboxyl-terminal hydrolase_ family 1
						Ubiquitin-like domain
						UDP-glucose:Glycoprotein Glucosyltransferase
						u-PAR/Ly-6 domain
						Vacuolar protein sorting-associated protein 26
						Vacuolar sorting protein 9 (VPS9) domain
						Vps4 C terminal oligomerisation domain
						zinc-RING finger domain
						10 TM Acyl Transferase domain found in Cas1p
						3-hydroxyacyl-CoA dehydrogenase_ NAD binding domain
						4.1 protein C-terminal domain (CTD)
						Acetyl-CoA carboxylase_ central region
						Adenomatosis polyposis coli down-regulated 1
						AIR synthase related protein_ C-terminal domain
						A-kinase anchoring protein 95 (AKAP95)
						Aminomethyltransferase folate-binding domain
						Amylo-alpha-1_6-glucosidase
						Anaphase-promoting complex_ subunit 10 (APC10)
						APC cysteine-rich region
						Apolipoprotein A1/A4/E domain
						Apx/Shroom domain ASD2
						Arfaptin-like domain
						ATP dependent DNA ligase C terminal region
						ATP synthase alpha/beta family_ beta-barrel domain
						BAAT / Acyl-CoA thioester hydrolase C terminal
						Brix domain
						BRK domain
						BRO1-like domain
						BTK motif
						Calcium-activated SK potassium channel
						Carbohydrate phosphorylase
						Cathelicidin
						CD36 family
						Cdc42 effector
						CDP-alcohol phosphatidyltransferase
						Cell-cycle sustaining_ positive selection_
						Centromere kinetochore component CENP-T
						Centrosome-associated C terminus
						Centrosome-associated N terminus
						CHDCT2 (NUC038) domain
						CIDE-N domain
						Concanavalin A-like lectin/glucanases superfamily
						CP2 transcription factor
						c-SKI Smad4 binding domain
						C-terminal region of aryl-sulfatase
						CTP synthase N-terminus
						Cullin binding
						CXXC zinc finger domain
						Cyclin-dependent kinase inhibitor
						Cytidine and deoxycytidylate deaminase zinc-binding region
						Dihydrouridine synthase (Dus)
						DMAP1-binding Domain
						DM DNA binding domain
						DNA gyrase/topoisomerase IV_ subunit A
						Dof_ BCAP_ and BANK (DBB) motif_
						Domain of unknown function (DUF1785)
						Domain of unknown function (DUF3498)
						Domain of unknown function (DUF4603)
						Dpy-30 motif
						dsRNA-gated channel SID-1
						Dynamin GTPase effector domain
						E2 domain of amyloid precursor protein
						E3 ubiquitin-protein ligase UBR4
						EBP50_ C-terminal
						EF-hand
						ENTH domain
						Eukaryotic cytochrome b561
						Eukaryotic membrane protein family
						Eukaryotic porin
						Eukaryotic protein of unknown function (DUF914)
						Exocyst complex component Sec3
						Exocyst complex component SEC3 N-terminal PIP2 binding PH
						Exostosin family
						F-actin capping protein alpha subunit
						FAD binding domain of DNA photolyase
						FAD linked oxidases_ C-terminal domain
						FAM196 family
						Fanconi anaemia protein FancD2 nuclease
						FATC domain
						Fatty acid hydroxylase superfamily
						Fez1
						FGGY family of carbohydrate kinases_ N-terminal domain
						FIP domain
						Flavin-binding monooxygenase-like
						Folliculin-interacting protein middle domain
						Formyl transferase
						Fructose-1-6-bisphosphatase
						Galactose-3-O-sulfotransferase
						Galactose mutarotase-like
						GHMP kinases N terminal domain
						Glycine cleavage T-protein C-terminal barrel domain
						Glycosyl hydrolases family 15
						Glycosyl hydrolases family 35
						Glycosyl hydrolases family 38 C-terminal domain
						Glycosyl hydrolases family 38 N-terminal domain
						Glycosyltransferase family 43
						Glycosyl transferase family 90
						Glycosyl-transferase for dystroglycan
						Got1/Sft2-like family
						GPCR-chaperone
						Granin (chromogranin or secretogranin)
						Growth factor receptor domain IV
						Gtr1/RagA G protein conserved region
						Guanylate-kinase-associated protein (GKAP) protein
						hAT family C-terminal dimerisation region
						HEAT repeats
						Hedgehog signalling target
						Helix-hairpin-helix motif
						Hereditary spastic paraplegia protein strumpellin
						Hint module
						Homocysteine S-methyltransferase
						Hyccin
						IMP dehydrogenase / GMP reductase domain
						Insulin/IGF/Relaxin family
						Integrator complex subunit 2
						Inter-alpha-trypsin inhibitor heavy chain C-terminus
						Interleukin-17
						Interleukin-6 receptor alpha chain_ binding
						Intermediate filament head (DNA binding) region
						Ion transport protein N-terminal
						Isocitrate/isopropylmalate dehydrogenase
						JNK_SAPK-associated protein-1
						KAP family P-loop domain
						Lanthionine synthetase C-like protein
						LNS2 (Lipin/Ned1/Smp2)
						LUC7 N_terminus
						Mad3/BUB1 homology region 1
						MBOAT_ membrane-bound O-acyltransferase family
						MCM N-terminal domain
						MDM2-binding
						Mediator complex subunit 13 C-terminal
						Mediator complex subunit 23
						Mouse protein of unknown function (DUF781)
						MutS domain I
						MutS domain III
						Myelin proteolipid protein (PLP or lipophilin)
						Myelin transcription factor 1
						Neuronal helix-loop-helix transcription factor
						NHR1 homology to TAF
						NHS-like
						NIPSNAP
						Nitric oxide synthase_ oxygenase domain
						N-term cysteine-rich ER_ FAM69
						N terminus of Notch ligand
						Nuclear pore protein 84 / 107
						Nucleoporin protein Ndc1-Nup
						Nucleoporin subcomplex protein binding to Pom34
						Nucleotidyl transferase
						OB-fold nucleic acid binding domain
						Oxidoreductase FAD-binding domain
						p25-alpha
						Parathyroid hormone family
						Patatin-like phospholipase
						PDZ-associated domain of NMDA receptors
						PEA3 subfamily ETS-domain transcription factor N terminal domain
						Pecanex protein (C-terminus)
						Pentatricopeptide repeat domain
						Peptidase family M20/M25/M40
						Peptidase family M3
						Peptidase family S41
						Peptidase M16C associated
						Peroxisomal biogenesis factor 11 (PEX11)
						Phosphopantetheine attachment site
						Phosphoribosyl transferase domain
						PIN domain
						PLD-like domain
						Polo kinase kinase
						Poly-adenylate binding protein_ unique domain
						Poly(A) polymerase central domain
						PPPDE putative peptidase domain
						Predicted coiled-coil domain-containing protein
						Predicted transmembrane protein 161AB
						Presenilin
						Profilin
						Proteasome subunit A N-terminal signature
						Protein-L-isoaspartate(D-aspartate) O-methyltransferase (PCMT)
						Protein of unknown function (DUF1387)
						Protein of unknown function (DUF1394)
						Protein of unknown function (DUF1619)
						Protein of unknown function (DUF663)
						Protein similar to CwfJ C-terminus 1
						Protein similar to CwfJ C-terminus 2
						Putative cell signalling
						Putative lysophospholipase
						PWI domain
						Pyridoxal-dependent decarboxylase_ C-terminal sheet domain
						Pyridoxal-dependent decarboxylase_ pyridoxal binding domain
						R3H domain
						Rab effector MyRIP/melanophilin C-terminus
						Radical SAM superfamily
						Raf-like Ras-binding domain
						REJ domain
						Repulsive guidance molecule (RGM) N-terminus
						Rhomboid family
						RNA polymerase beta subunit
						RNA polymerase Rpb2_ domain 6
						SAB domain
						Saposin-like type B_ region 2
						Sarcoglycan alpha/epsilon
						Sec23/Sec24 beta-sandwich domain
						Sec23/Sec24 helical domain
						SEFIR domain
						Serum albumin family
						SGT1 protein
						SH3 domain-binding protein 5 (SH3BP5)
						SMC proteins Flexible Hinge Domain
						Smg-4/UPF3 family
						SOUL heme-binding protein
						Sprouty protein (Spry)
						Sterol-sensing domain of SREBP cleavage-activation
						Synaphin protein
						Tetrahydrofolate dehydrogenase/cyclohydrolase_ catalytic domain
						Tetrahydrofolate dehydrogenase/cyclohydrolase_ NAD(P)-binding domain
						Tongue Cancer Chemotherapy Resistant Protein 1
						TraB family
						Treslin N-terminus
						tRNA synthetases class I (M)
						U11-48K-like CHHC zinc finger
						UAA transporter family
						UbiA prenyltransferase family
						Uncharacterized conserved protein H4 (DUF2046)
						UTP--glucose-1-phosphate uridylyltransferase
						Villin headpiece domain
						Voltage gated calcium channel IQ domain
						WASP-binding domain of Sorting nexin protein
						WSC domain
						YjeF-related protein N-terminus
						YT521-B-like domain
						Zinc-finger double domain
						3'-5' exonuclease
						3-hydroxyacyl-CoA dehydrogenase_ C-terminal domain
						3-oxo-5-alpha-steroid 4-dehydrogenase
						56kDa selenium binding protein (SBP56)
						ABC-2 type transporter
						Aconitase family (aconitate hydratase)
						ACT domain
						Activin types I and II receptor domain
						Acyl CoA binding protein
						Acyl transferase domain
						Adenylate kinase_ active site lid
						ADP-ribosylglycohydrolase
						ALG6_ ALG8 glycosyltransferase family
						Alkaline phosphatase
						Alpha/beta hydrolase family
						Alpha crystallin A chain_ N terminal
						Ammonium Transporter Family
						Angiomotin C terminal
						Anthrax receptor C-terminus region
						Anthrax receptor extracellular domain
						ARC105 or Med15 subunit of Mediator complex non-fungal
						Aromatic amino acid lyase
						ARP2/3 complex ARPC3 (21 kDa) subunit
						Arv1-like family
						Aspartyl protease
						Asx homology domain
						Ataxin-1 and HBP1 module (AXH)
						ATP:guanido phosphotransferase_ N-terminal domain
						ATP synthase (C/AC39) subunit
						Bacterial transferase hexapeptide (six repeats)
						Bestrophin_ RFP-TM_ chloride channel
						Beta-Casp domain
						Beta-catenin-interacting protein ICAT
						Beta-lactamase
						BMP-2-inducible protein kinase C-terminus
						BNIP3
						Bone sialoprotein II (BSP-II)
						Bromodomain associated
						Ca2+ insensitive EF hand
						Calcineurin-binding protein (Calsarcin)
						Calcipressin
						Calcium-activated potassium channel_ beta subunit
						Calcium binding and coiled-coil domain (CALCOCO1) like
						Calmodulin binding domain
						Calpain inhibitor
						CAMSAP CH domain
						Carbamoyl-phosphate synthetase large chain_ oligomerisation domain
						Cathepsin propeptide inhibitor domain (I29)
						Caudal like protein activation region
						Cell morphogenesis N-terminal
						Centromere/kinetochore Zw10
						Choline/ethanolamine kinase
						Class II Aldolase and Adducin N-terminal domain
						Cofactor of BRCA1 (COBRA1)
						Collagenase NC10 and Endostatin
						Connector enhancer of kinase suppressor of ras
						Copper type II ascorbate-dependent monooxygenase_ C-terminal domain
						Copper/zinc superoxide dismutase (SODC)
						Corticotropin-releasing factor family
						Costars
						C-terminus of AA_permease
						Cytidylyltransferase family
						D1 dopamine receptor-interacting protein (calcyon)
						DALR anticodon binding domain
						Dapper
						Dickkopf N-terminal cysteine-rich region
						DMPK coiled coil domain like
						DnaJ central domain
						DNA mismatch repair protein_ C-terminal domain
						Domain of Unknown Function (DUF1041)
						Domain of Unknown Function (DUF1086)
						Domain of unknown function (DUF1943)
						Domain of unknown function (DUF1944)
						Domain of unknown function DUF21
						Domain of unknown function DUF221
						Domain of unknown function (DUF3338)
						Domain of unknown function (DUF3436)
						Domain of unknown function (DUF3480)
						Domain of unknown function (DUF3512)
						Domain of unknown function (DUF3513)
						Domain of unknown function (DUF4217)
						Domain of unknown function (DUF4463)
						Domain of unknown function (DUF4475)
						Domain of unknown function (DUF4503)
						Domain of unknown function (DUF4613)
						Domain of unknown function (DUF758)
						double strand RNA binding domain from DEAD END PROTEIN 1
						Drought induced 19 protein (Di19)_ zinc-binding
						Dynein light intermediate chain (DLIC)
						Dysbindin (Dystrobrevin binding protein 1)
						EB1-like C-terminal motif
						EF hand associated
						Elongation Factor G_ domain II
						Elongation factor G_ domain IV
						Elongation factor Tu C-terminal domain
						Endoplasmic Reticulum Oxidoreductin 1 (ERO1)
						ERCC4 domain
						ER-Golgi trafficking TRAPP I complex 85 kDa subunit
						ER lumen protein retaining receptor
						Erythropoietin receptor_ ligand binding
						ESCO1/2 acetyl-transferase
						Est1 DNA/RNA binding domain
						Eukaryotic Mediator 12 catenin-binding domain
						Eukaryotic translation initiation factor eIF2A
						Exocyst complex component Sec10
						FAM124 family
						FAM176 family
						Family of unknown function (DUF716)
						Family of unknown function_ FAM178
						Folate receptor family
						Follistatin/Osteonectin-like EGF domain
						Forty-two-three protein
						Frag1/DRAM/Sfk1 family
						Fragile X-related 1 protein C terminal
						Fringe-like
						Furin-like cysteine rich region
						G2F domain
						GGL domain
						GLE1-like protein
						Glucosamine-6-phosphate isomerases/6-phosphogluconolactonase
						Glucosidase II beta subunit-like protein
						Glycolipid transfer protein (GLTP)
						Glycosyl hydrolase family 20_ catalytic domain
						Glycosyltransferase family 18
						Glycosyl transferase family 64 domain
						Glycosyl transferases group 1
						G protein-regulated inducer of neurite outgrowth C-terminus
						Guanine nucleotide exchange factor in Golgi transport N-terminal
						HAD-hyrolase-like
						Helicase C-terminal domain
						Histidyl-tRNA synthetase
						Histone-like transcription factor (CBF/NF-Y) and archaeal histone
						HIT zinc finger
						HORMA domain
						Hox protein A13 N terminal
						HYR domain
						Inhibitor of apoptosis-promoting Bax1
						Inhibitor of growth proteins N-terminal histone-binding
						Initiation factor 2 subunit family
						Innexin
						Integral membrane protein DUF92
						Inward rectifier potassium channel N-terminal
						jmjN domain
						KIF-1 binding protein C terminal
						Ku70/Ku80 N-terminal alpha/beta domain
						L6 membrane protein
						lactate/malate dehydrogenase_ NAD binding domain
						LAG1_ DNA binding
						Laminin Domain I
						Lamin Tail Domain
						Latrophilin Cytoplasmic C-terminal region
						Lecithin:cholesterol acyltransferase
						Lecithin retinol acyltransferase
						LEM domain
						LisH
						LLGL2
						Malic enzyme_ N-terminal domain
						MANEC domain
						MAP7 (E-MAP-115) family
						MAPEG family
						MatE
						MED6 mediator sub complex component
						Mediator complex subunit 13 N-terminal
						Methyl-CpG binding domain
						Microtubule-associated protein Bicaudal-D
						Mid-1-related chloride channel (MCLC)
						Mitochondrial 28S ribosomal protein S30 (PDCD9)
						Mitochondrial and peroxisomal fission factor Mff
						Mitochondrial fission regulator
						MmgE/PrpD family
						Mo25-like
						Molybdopterin oxidoreductase
						Mouse development and cellular proliferation protein Cullin-7
						MOZ/SAS family
						MSP (Major sperm protein) domain
						mTERF
						Myc amino-terminal region
						Myogenic Basic domain
						Myosin-like coiled-coil protein
						Na+ dependent nucleoside transporter N-terminus
						Na+/Pi-cotransporter
						Ndr family
						Neuregulin family
						Neurensin
						Neuronal voltage-dependent calcium channel alpha 2acd
						NLI interacting factor-like phosphatase
						Non-repetitive/WGA-negative nucleoporin C-terminal
						Nop14-like family
						NOPS (NUC059) domain
						N-terminal CTNNB1 binding
						N-terminal domain of ribose phosphate pyrophosphokinase
						Nuclear factor I protein pre-N-terminus
						Nuclear receptor coactivator
						Nuclear transport factor 2 (NTF2) domain
						Nucleoplasmin
						ORMDL family
						Oxidoreductase family_ NAD-binding Rossmann fold
						Oxygenase domain of the 2OGFeDO superfamily
						PAAD/DAPIN/Pyrin domain
						PACS-1 cytosolic sorting protein
						ParA/MinD ATPase like
						Peptidase C13 family
						Peptidase family C54
						Peptidase family C78
						Peptidase family M41
						Phosphatidylethanolamine-binding protein
						Phosphatidylserine decarboxylase
						Phosphatidyl serine synthase
						Phosphoglucomutase/phosphomannomutase_ C-terminal domain
						Phosphoinositide 3-kinase gamma adapter protein p101 subunit
						Phosphorylase superfamily
						PI3-kinase family_ p85-binding domain
						PINIT domain
						PLAC (protease and lacunin) domain
						PLU-1-like protein
						Poly(ADP-ribose) polymerase and DNA-Ligase Zn-finger region
						Popeye protein conserved region
						Progressive ankylosis protein (ANKH)
						Proline-rich nuclear receptor coactivator
						Prolyl oligopeptidase_ N-terminal beta-propeller domain
						Protein-arginine deiminase (PAD)
						Protein-arginine deiminase (PAD) middle domain
						Protein-arginine deiminase (PAD) N-terminal domain
						Protein of unknown function (DUF1681)
						Protein of unknown function (DUF2465)
						Protein of unknown function (DUF3522)
						Protein of unknown function (DUF544)
						Protein of unknown function (DUF737)
						Protein tyrosine phosphatase-like protein_ PTPLA
						Protocadherin
						PTRF/SDPR family
						PurA ssDNA and RNA-binding protein
						Putative death-receptor fusion protein (DUF2428)
						Putative zinc finger in N-recognin (UBR box)
						Pyridoxamine 5'-phosphate oxidase
						RasGAP C-terminus
						Reduced folate carrier
						Reeler domain
						Repeat domain in Vibrio_ Colwellia_ Bradyrhizobium and Shewanella
						Repeat of unknown function (DUF1126)
						Retinoic acid induced 16-like protein
						Reverse transcriptase (RNA-dependent DNA polymerase)
						RF-1 domain
						Ribonuclease 2-5A
						Ribonucleotide reductase_ barrel domain
						Ribosomal protein L11 methyltransferase (PrmA)
						Ribosomal protein L3
						Ribosomal protein S17
						Ribosomal protein S2
						RNA-metabolising metallo-beta-lactamase
						RNA pseudouridylate synthase
						RNase H
						Runx inhibition domain
						S4 domain
						S-adenosyl-L-homocysteine hydrolase
						S-adenosyl-L-homocysteine hydrolase_ NAD binding domain
						S-adenosylmethionine synthetase_ central domain
						S-adenosylmethionine synthetase_ C-terminal domain
						SAM like domain present in kinase suppressor RAS 1
						SAMP Motif
						SAND domain
						SAP30 zinc-finger
						SCP-2 sterol transfer family
						Secretogranin-3
						SecY translocase
						SEP domain
						Serine carboxypeptidase S28
						Signal peptide peptidase
						Sin3 binding region of histone deacetylase complex subunit SAP30
						SIT4 phosphatase-associated protein
						SKIP/SNW domain
						SMP-30/Gluconolaconase/LRE-like region
						Snare region anchored in the vesicle membrane C-terminus
						Soluble NSF attachment protein_ SNAP
						SOX transcription factor
						Spermatogenesis-associated_ N-terminal
						SPX domain
						STAG domain
						Stathmin family
						Strabismus protein
						SUZ-C motif
						SUZ domain
						Synaptonemal complex protein 1 (SCP-1)
						Syntaxin-like protein
						TAF RNA Polymerase I subunit A
						TAZ zinc finger
						TB2/DP1_ HVA22 family
						T-complex protein 11
						TEA/ATTS domain family
						TFIIE alpha subunit
						THAP domain
						Thiamine pyrophosphate enzyme_ central domain
						Threonyl and Alanyl tRNA synthetase second additional domain
						TM2 domain
						TMC domain
						TMEM164 family
						Toprim domain
						Trafficking protein Mon1
						Transcription factor TFIID (or TATA-binding protein_ TBP)
						Transcription initiation factor TFIID component TAF4 family
						Translin family
						Transmembrane protein
						tRNA pseudouridine synthase
						Tropomyosin
						Trypsin-like peptidase domain
						Tub family
						Tubulin binding cofactor C
						Ubiquitin-activating enzyme active site
						Uncharacterised protein family (UPF0183)
						Uncharacterized conserved protein (DUF2045)
						Uracil phosphoribosyltransferase
						USP8 dimerisation domain
						Vacuolar sorting protein 39 domain 2
						Vertebrate heat shock transcription factor
						Vinculin Binding Site
						Vps51/Vps67
						Vps5 C terminal like
						WASH complex subunit CAP-Z interacting_ central region
						WSTF_ HB1_ Itc1p_ MBD9 motif 2
						XRN 5'-3' exonuclease N-terminus
						Zc3h12a-like Ribonuclease NYN domain
						Zfx / Zfy transcription activation region
						Zinc finger C-x8-C-x5-C-x3-H type
						zinc-finger of a C2HC-type
						26S proteasome subunit RPN7
						2Fe-2S iron-sulfur cluster binding domain
						3'5'-cyclic nucleotide phosphodiesterase N-terminal
						4Fe-4S dicluster domain
						5'-AMP-activated protein kinase beta subunit_ interation domain
						5'-nucleotidase
						ABC1 family
						ABC transporter transmembrane region 2
						Abl-interactor HHR
						Aconitase C-terminal domain
						Acyl-coenzyme A oxidase N-terminal
						Adenosylmethionine decarboxylase
						Adenylylsulphate kinase
						AhpC/TSA family
						AICARFT/IMPCHase bienzyme
						AIR synthase related protein_ N-terminal domain
						AKAP7 2'5' RNA ligase-like domain
						Aldehyde oxidase and xanthine dehydrogenase_ a/b hammerhead domain
						Alpha mannosidase_ middle domain
						Aminopeptidase P_ N-terminal domain
						Amino terminal of the G-protein receptor rhodopsin
						Amyloid A4 N-terminal heparin-binding
						Angiotensin-converting enzyme
						Anticodon-binding domain of tRNA
						Aph-1 protein
						Apolipoprotein B100 C terminal
						Apoptosis inhibitory protein 5 (API5)
						Apx/Shroom domain ASD1
						Arginase family
						ArgK protein
						Asparagine synthase
						Aspartate/ornithine carbamoyltransferase_ carbamoyl-P binding domain
						Aspartyl beta-hydroxylase N-terminal region
						ATP-dependent Clp protease adaptor protein ClpS
						ATP-grasp domain
						ATP:guanido phosphotransferase_ C-terminal catalytic domain
						ATP-sulfurylase
						Autism susceptibility gene 2 protein
						Axin beta-catenin binding domain
						B3/4 domain
						B-cell lymphoma 9 protein
						Bcl2-/adenovirus E1B nineteen kDa-interacting protein 2
						Beta2-adaptin appendage_ C-terminal sub-domain
						Beta-ketoacyl synthase_ C-terminal domain
						Beta-trefoil DNA-binding domain
						BNR repeat-like domain
						Brain specific membrane anchored protein
						C-5 cytosine-specific DNA methylase
						C5HC2 zinc finger
						Calcium/calmodulin dependent protein kinase II Association
						Calsequestrin
						Carbamoyl-phosphate synthase small chain_ CPSase domain
						Casein kinase 1 gamma C terminal
						Caveolin
						CBF/Mak21 family
						CD20-like family
						CD34/Podocalyxin family
						CECR6/TMEM121 family
						Cell cycle regulated microtubule associated protein
						Cell division protein anillin
						Cell morphogenesis central region
						CENP-A nucleosome associated complex (NAC) subunit
						CENP-B N-terminal DNA-binding domain
						CHCH domain
						CHDNT (NUC034) domain
						Cholesterol-capturing domain
						Chromo shadow domain
						Citrate synthase
						Clathrin-adaptor complex-3 beta-1 subunit C-terminal
						Cleavage and polyadenylation factor 2 C-terminal
						Cleft lip and palate transmembrane protein 1 (CLPTM1)
						Clusterin
						C-myb_ C-terminal
						CoA-ligase
						Coatomer WD associated region
						Coiled-coil domain-containing protein 14
						Coiled-coil domain-containing protein 71L
						Common central domain of tyrosinase
						Complex I intermediate-associated protein 30 (CIA30)
						Component of IIS longevity pathway SMK-1
						Conserved oligomeric complex COG6
						Copper amine oxidase_ enzyme domain
						Copper amine oxidase_ N2 domain
						Copper amine oxidase_ N3 domain
						Copper-binding of amyloid precursor_ CuBD
						Copper type II ascorbate-dependent monooxygenase_ N-terminal domain
						Corticotropin ACTH domain
						CPSF A subunit region
						CST_ telomere maintenance_ complex subunit CTC1
						C-terminal general transcription factor TFIIE alpha
						Cupin superfamily protein
						CW-type Zinc Finger
						Cytochrome c
						Cytokine interleukin-12p40 C-terminus
						Cytoplasmic activation/proliferation-associated protein-1 C term
						Cytoskeleton-associated protein 2 C-terminus
						DC-STAMP-like protein
						D domain of beta-TrCP
						DEAD_2
						DEK C terminal domain
						Deoxyribonuclease II
						Dephospho-CoA kinase
						Der1-like family
						Dienelactone hydrolase family
						DNA ligase IV
						DNA ligase N terminus
						DNA polymerase beta palm
						DNA polymerase beta thumb
						DNA polymerase family A
						DNA polymerase family B
						DNA polymerase phi
						DNA polymerase subunit Cdc27
						DNA topoisomerase
						Dolichyl-phosphate-mannose-protein mannosyltransferase
						Domain of Unknown Function (DUF1053)
						Domain of Unknown Function (DUF1087)
						Domain of unknown function (DUF1518)
						Domain of unknown function (DUF1736)
						Domain of unknown function (DUF1767)
						Domain of unknown function (DUF1866)
						Domain of unknown function (DUF1977)
						Domain of unknown function (DUF1981)
						Domain of unknown function (DUF3361)
						Domain of unknown function (DUF3371)
						Domain of unknown function (DUF3398)
						Domain of unknown function (DUF3401)
						Domain of unknown function (DUF3446)
						Domain of unknown function (DUF3452)
						Domain of unknown function (DUF3481)
						Domain of unknown function (DUF3518)
						Domain of unknown function (DUF3535)
						Domain of unknown function (DUF3543)
						Domain of unknown function (DUF3544)
						Domain of unknown function (DUF4074)
						Domain of unknown function (DUF4200)
						Domain of unknown function (DUF4201)
						Domain of unknown function (DUF4205)
						Domain of unknown function (DUF4482)
						Domain of unknown function (DUF4487)
						Domain of unknown function (DUF4537)
						Domain of unknown function (DUF4555)
						Domain of unknown function (DUF4592)
						Domain of unknown function DUF59
						Domain of unknown function (DUF814)
						DOMON domain
						Dopey_ N-terminal
						Double stranded RNA binding protein (DUF2051)
						Down-regulated in metastasis
						DoxX-like family
						Drug resistance and apoptosis regulator
						D-Tyr-tRNA(Tyr) deacylase
						Dual oxidase maturation factor
						Dual specificity protein phosphatase_ N-terminal half
						Dyggve-Melchior-Clausen syndrome protein
						e3 binding domain
						E3 ubiquitin-protein ligase Arkadia N-terminus
						EamA-like transporter family
						EAP30/Vps36 family
						Endoribonuclease XendoU
						Enolase_ C-terminal TIM barrel domain
						Ephrin
						Ergosterol biosynthesis ERG4/ERG24 family
						Erv1 / Alr family
						Eukaryotic initiation factor 4E
						Eukaryotic Mediator 12 subunit domain
						Exocyst complex subunit Sec15-like
						FAM180 family
						Family of FAM53
						Fanconi anaemia group C protein
						FCP1_ C-terminal
						FDF domain
						FerA (NUC095) domain
						FEZ-like protein
						FGGY family of carbohydrate kinases_ C-terminal domain
						Fibrinogen alpha/beta chain family
						Fingers domain of DNA polymerase lambda
						Folliculin-interacting protein C-terminus
						Folliculin-interacting protein N-terminus
						Formamidopyrimidine-DNA glycosylase H2TH domain
						Fructosamine kinase
						FTO catalytic domain
						FTO C-terminal domain
						FtsJ-like methyltransferase
						Fumarylacetoacetate (FAA) hydrolase family
						Function to find
						Gasdermin family
						GATA-type transcription activator_ N-terminal
						GDSL-like Lipase/Acylhydrolase
						GidA associated domain 3
						GINS complex protein
						Glucose inhibited division protein A
						Glutaminase
						Glutamine synthetase_ catalytic domain
						Glycogen synthase
						Glycosyl hydrolases family 18
						GMP-PDE_ delta subunit
						Golgi-localised syntaxin-1-binding clamp
						Golgin subfamily A member 5
						Golgin subfamily A member 7/ERF4 family
						GON domain
						GRF zinc finger
						GrpE
						Guanine nucleotide exchange factor synembryn
						Guanylate-binding protein_ C-terminal domain
						Hamartin protein
						Heme NO binding
						Hemimethylated DNA-binding protein YccV like
						Hepatocyte nuclear factor 1 (HNF-1)_ N terminus
						Hermansky-Pudlak syndrome 3
						Hermansky-Pudlak syndrome 3_ middle region
						HhH-GPD superfamily base excision DNA repair protein
						Histone acetylation protein
						HNH endonuclease
						Homeobox protein distal-less-like N terminal
						HRDC domain
						HSA
						Hyaluronan / mRNA binding family
						Hydroxy-steroid dehydrogenase
						Hypoxia-inducible factor-1
						Ig-like C2-type domain
						Inositol 1_4_5-trisphosphate/ryanodine receptor
						Interferon alpha/beta domain
						Interleukin 10
						Intraflagellar transport complex B protein 46 C terminal
						Iron hydrogenase small subunit
						Iron only hydrogenase large subunit_ C-terminal domain
						Jun-like transcription factor
						K167R (NUC007) repeat
						Kinase associated domain 1
						Kinesin associated protein
						Ki-ras-induced actin-interacting protein-IP3R-interacting domain
						KN motif
						KR domain
						lactate/malate dehydrogenase_ alpha/beta C-terminal domain
						LCCL domain
						Legume-like lectin family
						Leucine rich adaptor protein
						Leukotriene A4 hydrolase_ C-terminal
						LIF / OSM family
						lipin_ N-terminal conserved region
						Lipoxygenase
						Lung seven transmembrane receptor
						Maintenance of mitochondrial structure and function
						Mak10 subunit_ NatC N(alpha)-terminal acetyltransferase
						Malic enzyme_ NAD binding domain
						Mannose-6-phosphate receptor
						MAS20 protein import receptor
						MATH domain
						Meckelin (Transmembrane protein 67)
						Mediator of CRAC channel activity
						Memo-like protein
						Microtubule-binding protein MIP-T3
						Modifier of rudimentary (Mod(r)) protein
						Mono-functional DNA-alkylating methyl methanesulfonate N-term
						MraW methylase family
						mRNA capping enzyme_ catalytic domain
						MRVI1 protein
						MT-A70
						MutS family domain IV
						Myelodysplasia-myeloid leukemia factor 1-interacting protein
						Myogenic determination factor 5
						N1221-like protein
						N-acetyltransferase
						N-acetyltransferase B complex (NatB) non catalytic subunit
						Na_K-Atpase Interacting protein
						Nerve growth factor family
						Neurohypophysial hormones_ C-terminal Domain
						Neurohypophysial hormones_ N-terminal Domain
						Neutral/alkaline non-lysosomal ceramidase
						NHR2 domain like
						Noggin
						N terminus of Rad21 / Rec8 like protein
						Nuclear coactivator
						Nuclear protein MDM1
						Nucleocytoplasmic shuttling protein for mRNA cap-binding EIF4E
						Nucleoside transporter
						Nucleotidyltransferase domain
						NUDE protein_ C-terminal conserved region
						Nup85 Nucleoporin
						Olfactory receptor 4-like
						Osteopetrosis-associated transmembrane protein 1 precursor
						p21-C-terminal region-binding protein
						P5-type ATPase cation transporter
						PA14 domain
						Paired box protein 7
						PAN domain
						PAP2 superfamily C-terminal
						Paralemmin
						Pellino
						Pentapeptide repeats (8 copies)
						Peptidase dimerisation domain
						Pex2 / Pex12 amino terminal region
						pfkB family carbohydrate kinase
						PHD domain of transcriptional enhancer_ Asx
						Phosducin
						Phosphate transporter family
						Phosphoribosylglycinamide synthetase_ ATP-grasp (A) domain
						Phosphoribosylglycinamide synthetase_ N domain
						Phosphotransferase enzyme family
						Phytanoyl-CoA dioxygenase (PhyH)
						PIGA (GPI anchor biosynthesis)
						Platelet-activating factor acetylhydrolase_ isoform II
						Polyketide synthase dehydratase
						Porphobilinogen deaminase_ dipyromethane cofactor binding domain
						Potential DNA-binding domain
						POU domain_ class 2_ associating factor 1
						PQQ-like domain
						Predicted transmembrane and coiled-coil 2 protein
						Pregnancy-associated plasma protein-A
						Pre-mRNA splicing Prp18-interacting factor
						Prenylcysteine lyase
						Prenyltransferase-like
						Programmed cell death protein 2_ C-terminal putative domain
						Protein family of FAM222A
						Protein of unknown function (DUF1154)
						Protein of unknown function (DUF1162)
						Protein of unknown function (DUF1241)
						Protein of unknown function (DUF1356)
						Protein of unknown function (DUF1762)
						Protein of unknown function (DUF2464)
						Protein of unknown function (DUF2475)
						Protein of unknown function (DUF3414)
						Protein of unknown function (DUF3469)
						Protein of unknown function (DUF3528)
						Protein of unknown function (DUF3643)
						Protein of unknown function (DUF563)
						Protein of unknown function (DUF667)
						Protein of unknown function (DUF719)
						Protein of unknown function (DUF837)
						Protein of unknown function DUF89
						Protein of unknown function (DUF971)
						Protein of unknown function N-terminal domain (DUF2450)
						Putative snoRNA binding domain
						Putative transmembrane protein
						Putative tRNA binding domain
						Pyrroline-5-carboxylate reductase dimerisation
						QLQ
						Rab3 GTPase-activating protein regulatory subunit N-terminus
						Rabaptin-like protein
						Rab interacting lysosomal protein
						Replication factor C C-terminal domain
						Repulsive guidance molecule (RGM) C-terminus
						Reticulon
						Retinoblastoma-associated protein A domain
						Retinoblastoma-associated protein B domain
						RHO protein GDP dissociation inhibitor
						Riboflavin kinase
						Ribosomal protein L10
						Ribosomal protein L22p/L17e
						Ribosomal protein S10p/S20e
						Ribosomal RNA adenine dimethylase
						Rio2_ N-terminal
						RNA binding activity-knot of a chromodomain
						RNA polymerase Rpb1_ domain 3
						RNA polymerase Rpb2_ domain 2
						RNA polymerase Rpb2_ domain 7
						RNA polymerase Rpb3/RpoA insert domain
						Rough deal protein C-terminal region
						Runt domain
						RyR and IP3R Homology associated
						S-adenosylmethionine synthetase_ N-terminal domain
						Saposin A-type domain
						Scavenger mRNA decapping enzyme C-term binding
						Scd6-like Sm domain
						SCO1/SenC
						Sec23-binding domain of Sec16
						Sec23/Sec24 zinc finger
						Sedlin_ N-terminal conserved region
						Serine rich protein interaction domain
						Seven in absentia protein family
						SLIDE
						Small nuclear RNA activating complex (SNAPc)_ subunit SNAP43
						Smoothelin cytoskeleton protein
						Sox C-terminal transactivation domain
						Sox developmental protein N terminal
						Spa2 homology domain (SHD) of GIT
						Spermine/spermidine synthase
						Sperm-specific antigen 2 C-terminus
						Spin/Ssty Family
						Spondin_N
						SpoU rRNA Methylase family
						SRI (Set2 Rpb1 interacting) domain
						Ssl1-like
						Stem cell factor
						Steroid receptor coactivator
						Sulfatase-modifying factor enzyme 1
						Suppressor of forked protein (Suf)
						SWIM zinc finger
						SWIRM domain
						Synapsin_ ATP binding domain
						Synapsin_ N-terminal domain
						Talin_ middle domain
						Tankyrase binding protein C terminal domain
						TBD domain
						Tctex-1 family
						Telomerase activating protein Est1
						Telomere recombination
						Telomere stability C-terminal
						TFIIB zinc-binding
						THRAP3/BCLAF1 family
						THUMP domain
						Tissue inhibitor of metalloproteinase
						TLR4 regulator and MIR-interacting MSAP
						TMEM71 protein family
						Transcription factor DP
						Transcription factor IIA_ alpha/beta subunit
						Transcription factor S-II (TFIIS)
						Transforming acidic coiled-coil-containing protein (TACC)
						Transport protein Avl9
						Transport protein particle (TRAPP) component
						TRIC channel
						tRNA (Guanine-1)-methyltransferase
						tRNA-splicing ligase RtcB
						tRNA synthetases class I (C) catalytic domain
						tRNA synthetases class I (E and Q)_ catalytic domain
						tRNA synthetases class II (A)
						tRNA synthetases class I (R)
						TruB family pseudouridylate synthase (N terminal domain)
						Tumour necrosis factor receptor superfamily member 19
						Tweety
						Type III restriction enzyme_ res subunit
						Ubinuclein conserved middle domain
						Ubiquitin-2 like Rad60 SUMO-like
						Uncharacterised conserved protein
						Uncharacterised conserved protein (DUF2305)
						Uncharacterised conserved protein (DUF2371)
						Uncharacterised protein family_ YAP/Alf4/glomulin
						Uncharacterised protein KIAA1328
						Uncharacterized ACR_ YdiU/UPF0061 family
						Uncharacterized conserved protein (DUF2352)
						Vacuolar ATP synthase subunit S1 (ATP6S1)
						Vacuolar protein 14 C-terminal Fig4p binding
						Vacuolar sorting protein 39 domain 1
						Vasohibin
						V-ATPase subunit H
						Vertebrate endogenous opioids neuropeptide
						Vesicle coat protein involved in Golgi to plasma membrane transport
						Vestigial/Tondu family
						Voltage gated calcium channel subunit beta domain 4Aa N terminal
						VWA N-terminal
						WASH complex subunit 7_ N-terminal
						WD-repeat region
						WTX protein
						XPG I-region
						XPG N-terminal domain
						Xylosyltransferase C terminal
						YEATS family
						Yip1 domain
						Zinc finger-containing protein
						Zinc-finger domain of monoamine-oxidase A repressor R1
						Zona-pellucida-binding protein (Sp38)
						ZPR1 zinc-finger domain
						2'_3'-cyclic nucleotide 3'-phosphodiesterase (CNP or CNPase)
						[2Fe-2S] binding domain
						4Fe-4S single cluster domain
						5-formyltetrahydrofolate cyclo-ligase family
						5'-nucleotidase_ C-terminal domain
						60s Acidic ribosomal protein
						6-phosphogluconate dehydrogenase_ C-terminal domain
						AAA domain (Cdc48 subfamily)
						AARP2CN (NUC121) domain
						Abscisic acid G-protein coupled receptor
						Acetyl-coenzyme A transporter 1
						Activator of Hsp90 ATPase_ N-terminal
						Acyl-CoA oxidase
						Adenosine deaminase z-alpha domain
						Adenylate cyclase associated (CAP) C terminal
						Adenylate cyclase associated (CAP) N terminal
						AdoMet dependent proline di-methyltransferase
						ADP-ribosyl cyclase
						Afadin- and alpha -actinin-Binding
						Agenet domain
						AIG2-like family
						Alanine dehydrogenase/PNT_ N-terminal domain
						Alanine racemase_ N-terminal domain
						Alba
						ALIX V-shaped domain binding to HIV
						ALMS motif
						Alpha 1_4-glycosyltransferase conserved region
						Alpha-2-macroglobulin RAP_ C-terminal domain
						Alpha-2-macroglobulin RAP_ N-terminal domain
						Alpha-L-fucosidase
						Amidohydrolase
						Amino acid permease N-terminal
						Aminopeptidase I zinc metalloprotease (M18)
						Aminotransferase class IV
						AMMECR1
						AMOP domain
						Amyotrophic lateral sclerosis 2 chromosomal region candidate gene 8
						Anaphase-promoting complex subunit 1
						Anaphase-promoting complex subunit 5
						Anaphase promoting complex subunit 8 / Cdc23
						Anaphylotoxin-like domain
						Ankyrin-G binding motif of KCNQ2-3
						APC basic domain
						Apolipoprotein L
						Arginine and glutamate-rich 1
						Arginine-tRNA-protein transferase_ C terminus
						Arginine-tRNA-protein transferase_ N terminus
						Argininosuccinate lyase C-terminal
						Argonaute hook
						Aspartate/ornithine carbamoyltransferase_ Asp/Orn binding domain
						Aspartyl/Asparaginyl beta-hydroxylase
						Ataxin 2 SM domain
						ATG C terminal domain
						ATP-binding region
						ATP-utilising chromatin assembly and remodelling N-terminal
[truncated: 1,791 more rows]

## Sheet: S9B_Peacock
Protein_ID	Alignment_Start	Alignment_End	Envelope_Start	Envelope_End	Hmm_Acc	Hmm_Name	Type	Hmm_Start	Hmm_End	Hmm_Length	Bit_Score	E-Value	Significance	Clan	Clan_name	Pfam-A_ID	Pfam-A_description
Pea_pea_g1.t1	21	53	21	72	PF13445.4	zf-RING_UBOX	Domain	1	26	38	35.1	8.6e-09	1	CL0229	RING	zf-RING_UBOX	RING-type zinc-finger
Pea_pea_g1.t1	204	242	202	243	PF00643.22	zf-B_box	Domain	4	41	42	32.7	5.5e-08	1	No_clan	NA	zf-B_box	B-box zinc finger
Pea_pea_g3.t1	219	262	218	262	PF00432.19	Prenyltrans	Repeat	2	44	44	27.6	1.6e-06	1	CL0059	6_Hairpin	Prenyltrans	Prenyltransferase and squalene oxidase repeat
Pea_pea_g3.t1	289	332	288	332	PF00432.19	Prenyltrans	Repeat	2	44	44	37.8	1.1e-09	1	CL0059	6_Hairpin	Prenyltrans	Prenyltransferase and squalene oxidase repeat
Pea_pea_g4.t1	418	473	418	478	PF01391.16	Collagen	Repeat	1	56	60	37.3	1.6e-09	1	No_clan	NA	Collagen	Collagen triple helix repeat (20 copies)
Pea_pea_g4.t1	481	538	474	539	PF01391.16	Collagen	Repeat	1	58	60	34.3	1.3e-08	1	No_clan	NA	Collagen	Collagen triple helix repeat (20 copies)
Pea_pea_g4.t1	529	582	523	592	PF01391.16	Collagen	Repeat	4	57	60	28.7	7.2e-07	1	No_clan	NA	Collagen	Collagen triple helix repeat (20 copies)
Pea_pea_g4.t1	580	638	580	647	PF01391.16	Collagen	Repeat	1	59	60	31.3	1.1e-07	1	No_clan	NA	Collagen	Collagen triple helix repeat (20 copies)
Pea_pea_g4.t1	638	689	631	700	PF01391.16	Collagen	Repeat	8	59	60	30	3e-07	1	No_clan	NA	Collagen	Collagen triple helix repeat (20 copies)
Pea_pea_g4.t1	682	740	682	751	PF01391.16	Collagen	Repeat	1	59	60	29	5.8e-07	1	No_clan	NA	Collagen	Collagen triple helix repeat (20 copies)
Pea_pea_g4.t1	735	789	730	794	PF01391.16	Collagen	Repeat	3	57	60	31.1	1.4e-07	1	No_clan	NA	Collagen	Collagen triple helix repeat (20 copies)
Pea_pea_g4.t1	787	841	779	847	PF01391.16	Collagen	Repeat	1	55	60	31.6	9.2e-08	1	No_clan	NA	Collagen	Collagen triple helix repeat (20 copies)
Pea_pea_g4.t1	835	892	835	899	PF01391.16	Collagen	Repeat	1	58	60	33.6	2.2e-08	1	No_clan	NA	Collagen	Collagen triple helix repeat (20 copies)
Pea_pea_g4.t1	886	944	886	947	PF01391.16	Collagen	Repeat	1	59	60	34.4	1.2e-08	1	No_clan	NA	Collagen	Collagen triple helix repeat (20 copies)
Pea_pea_g4.t1	1040	1095	1035	1099	PF01391.16	Collagen	Repeat	1	56	60	32.8	3.8e-08	1	No_clan	NA	Collagen	Collagen triple helix repeat (20 copies)
Pea_pea_g4.t1	1142	1199	1142	1206	PF01391.16	Collagen	Repeat	1	58	60	28.5	8.7e-07	1	No_clan	NA	Collagen	Collagen triple helix repeat (20 copies)
Pea_pea_g4.t1	1235	1310	1232	1318	PF01410.16	COLFI	Family	4	78	233	92.9	1.7e-26	1	CL0422	Fibrinogen_C	COLFI	Fibrillar collagen C-terminal domain
Pea_pea_g4.t1	1318	1433	1311	1433	PF01410.16	COLFI	Family	117	233	233	94.6	4.9e-27	1	CL0422	Fibrinogen_C	COLFI	Fibrillar collagen C-terminal domain
Pea_pea_g7.t1	55	78	52	79	PF13833.4	EF-hand_8	Domain	30	53	54	17	0.0033	1	CL0220	EF_hand	EF-hand_8	EF-hand domain pair
Pea_pea_g7.t1	81	138	80	142	PF13499.4	EF-hand_7	Domain	2	65	71	40.6	2.4e-10	1	CL0220	EF_hand	EF-hand_7	EF-hand domain pair
Pea_pea_g7.t1	186	281	182	283	PF00153.25	Mito_carr	Family	5	95	97	83.9	5.2e-24	1	No_clan	NA	Mito_carr	Mitochondrial carrier protein
Pea_pea_g7.t1	287	373	284	376	PF00153.25	Mito_carr	Family	4	94	97	82.9	1e-23	1	No_clan	NA	Mito_carr	Mitochondrial carrier protein
Pea_pea_g7.t1	384	472	381	476	PF00153.25	Mito_carr	Family	4	93	97	72	2.7e-20	1	No_clan	NA	Mito_carr	Mitochondrial carrier protein
Pea_pea_g9.t1	12	89	12	89	PF13873.4	Myb_DNA-bind_5	Domain	1	78	78	87.7	3.7e-25	1	CL0123	HTH	Myb_DNA-bind_5	Myb/SANT-like DNA-binding domain
Pea_pea_g10.t1	6	192	6	192	PF10358.7	NT-C2	Family	1	146	146	87.6	5.7e-25	1	CL0154	C2	NT-C2	N-terminal C2 in EEIG1 and EHBP1 proteins
Pea_pea_g11.t1	5	66	5	72	PF07297.10	DPM2	Family	1	62	76	92.6	1.3e-26	1	No_clan	NA	DPM2	Dolichol phosphate-mannose biosynthesis regulatory protein (DPM2)
Pea_pea_g11.t1	135	311	122	319	PF00777.16	Glyco_transf_29	Family	36	222	271	104.5	5.6e-30	1	No_clan	NA	Glyco_transf_29	Glycosyltransferase family 29 (sialyltransferase)
Pea_pea_g12.t1	68	279	58	289	PF00777.16	Glyco_transf_29	Family	51	258	271	124	6.4e-36	1	No_clan	NA	Glyco_transf_29	Glycosyltransferase family 29 (sialyltransferase)
Pea_pea_g13.t1	14	175	14	176	PF00406.20	ADK	Domain	1	150	151	173.1	3.7e-51	1	CL0023	P-loop_NTPase	ADK	Adenylate kinase
Pea_pea_g13.t1	542	671	542	719	PF00100.21	Zona_pellucida	Family	1	170	250	36.3	4.6e-09	1	No_clan	NA	Zona_pellucida	Zona pellucida-like domain
Pea_pea_g15.t1	19	315	19	315	PF00069.23	Pkinase	Domain	1	264	264	237.7	1.3e-70	1	CL0016	PKinase	Pkinase	Protein kinase domain
Pea_pea_g16.t1	273	353	273	353	PF00017.22	SH2	Domain	1	77	77	54	1.1e-14	1	CL0541	SH2-like	SH2	SH2 domain
Pea_pea_g16.t1	726	801	668	842	PF00617.17	RasGEF	Family	33	106	172	43	5e-11	1	No_clan	NA	RasGEF	RasGEF domain
Pea_pea_g17.t1	29	154	29	154	PF06309.9	Torsin	Family	1	127	127	140.2	3.3e-41	1	CL0023	P-loop_NTPase	Torsin	Torsin
Pea_pea_g18.t1	71	89	68	90	PF13181.4	TPR_8	Repeat	15	33	34	12	0.18	1	CL0020	TPR	TPR_8	Tetratricopeptide repeat
Pea_pea_g19.t1	89	177	78	181	PF13704.4	Glyco_tranf_2_4	Family	25	92	96	32.9	6.1e-08	1	CL0110	GT-A	Glyco_tranf_2_4	Glycosyl transferase family 2
Pea_pea_g19.t1	341	523	340	524	PF01755.15	Glyco_transf_25	Family	2	199	200	96.9	1.2e-27	1	CL0110	GT-A	Glyco_transf_25	Glycosyltransferase family 25 (LPS biosynthesis protein)
Pea_pea_g20.t1	20	210	9	210	PF05019.11	Coq4	Family	31	221	221	280.5	6.9e-84	1	No_clan	NA	Coq4	Coenzyme Q (ubiquinone) biosynthesis protein Coq4
Pea_pea_g20.t1	293	724	293	725	PF00501.26	AMP-binding	Family	1	422	423	238.5	9.4e-71	1	CL0378	ANL	AMP-binding	AMP-binding enzyme
Pea_pea_g21.t1	72	198	66	200	PF01509.16	TruB_N	Family	23	147	149	68.5	7.3e-19	1	No_clan	NA	TruB_N	TruB family pseudouridylate synthase (N terminal domain)
Pea_pea_g21.t1	588	1233	588	1233	PF15070.4	GOLGA2L5	Family	1	622	622	955	1.8e-287	1	No_clan	NA	GOLGA2L5	Putative golgin subfamily A member 2-like protein 5
Pea_pea_g22.t1	34	206	34	207	PF00350.21	Dynamin_N	Domain	1	167	168	182.8	4.6e-54	1	CL0023	P-loop_NTPase	Dynamin_N	Dynamin family
Pea_pea_g22.t1	216	376	216	378	PF01031.18	Dynamin_M	Family	1	158	284	215.5	7.9e-64	1	No_clan	NA	Dynamin_M	Dynamin central region
Pea_pea_g22.t1	376	432	373	433	PF01031.18	Dynamin_M	Family	227	283	284	51	1e-13	1	No_clan	NA	Dynamin_M	Dynamin central region
Pea_pea_g22.t1	451	551	451	555	PF00169.27	PH	Domain	1	100	105	46.7	3.3e-12	1	CL0266	PH	PH	PH domain
Pea_pea_g22.t1	583	671	581	672	PF02212.16	GED	Family	3	91	92	97.7	2.9e-28	1	No_clan	NA	GED	Dynamin GTPase effector domain
Pea_pea_g24.t1	376	607	373	614	PF07817.11	GLE1	Family	4	231	251	251.1	8e-75	1	No_clan	NA	GLE1	GLE1-like protein
Pea_pea_g24.t1	713	781	704	782	PF00435.19	Spectrin	Domain	36	104	105	48.7	7.9e-13	1	No_clan	NA	Spectrin	Spectrin repeat
Pea_pea_g24.t1	785	886	784	887	PF00435.19	Spectrin	Domain	2	103	105	95.4	2.4e-27	1	No_clan	NA	Spectrin	Spectrin repeat
Pea_pea_g24.t1	896	1000	896	1000	PF00435.19	Spectrin	Domain	1	105	105	76.3	2e-21	1	No_clan	NA	Spectrin	Spectrin repeat
Pea_pea_g24.t1	1003	1073	1002	1097	PF00435.19	Spectrin	Domain	2	67	105	51.9	7.6e-14	1	No_clan	NA	Spectrin	Spectrin repeat
Pea_pea_g24.t1	1076	1120	1075	1120	PF00018.26	SH3_1	Domain	2	48	48	54.3	6.4e-15	1	CL0010	SH3	SH3_1	SH3 domain
Pea_pea_g24.t1	1185	1268	1183	1269	PF00435.19	Spectrin	Domain	20	103	105	70.7	1.1e-19	1	No_clan	NA	Spectrin	Spectrin repeat
Pea_pea_g24.t1	1309	1359	1306	1360	PF00435.19	Spectrin	Domain	54	104	105	28.1	2e-06	1	No_clan	NA	Spectrin	Spectrin repeat
Pea_pea_g24.t1	1363	1466	1362	1466	PF00435.19	Spectrin	Domain	2	105	105	102.8	1.1e-29	1	No_clan	NA	Spectrin	Spectrin repeat
Pea_pea_g24.t1	1469	1547	1468	1551	PF00435.19	Spectrin	Domain	2	80	105	63.5	2e-17	1	No_clan	NA	Spectrin	Spectrin repeat
Pea_pea_g24.t1	1552	1596	1551	1596	PF00018.26	SH3_1	Domain	2	48	48	54.3	6.4e-15	1	CL0010	SH3	SH3_1	SH3 domain
Pea_pea_g24.t1	1654	1759	1650	1761	PF00435.19	Spectrin	Domain	6	103	105	71.4	6.6e-20	1	No_clan	NA	Spectrin	Spectrin repeat
Pea_pea_g24.t1	1763	1866	1763	1867	PF00435.19	Spectrin	Domain	1	104	105	102.5	1.5e-29	1	No_clan	NA	Spectrin	Spectrin repeat
Pea_pea_g25.t1	82	156	66	187	PF13522.4	GATase_6	Domain	10	84	134	55	8.3e-15	1	CL0052	NTN	GATase_6	Glutamine amidotransferase domain
Pea_pea_g25.t1	231	332	228	333	PF01380.20	SIS	Domain	30	131	132	60	1.8e-16	1	CL0067	SIS	SIS	SIS domain
Pea_pea_g26.t1	99	147	98	150	PF13855.4	LRR_8	Repeat	2	52	61	35	8.2e-09	1	CL0022	LRR	LRR_8	Leucine rich repeat
Pea_pea_g28.t1	283	332	279	332	PF00090.17	TSP_1	Family	2	49	49	39.2	5.2e-10	1	No_clan	NA	TSP_1	Thrombospondin type 1 domain
Pea_pea_g28.t1	454	508	437	518	PF05986.12	ADAM_spacer1	Family	42	96	114	22.4	8.8e-05	1	No_clan	NA	ADAM_spacer1	ADAM-TS Spacer 1
Pea_pea_g28.t1	553	594	552	608	PF00090.17	TSP_1	Family	3	46	49	21.9	0.00013	1	No_clan	NA	TSP_1	Thrombospondin type 1 domain
Pea_pea_g28.t1	615	661	613	661	PF00090.17	TSP_1	Family	4	49	49	32.4	7.1e-08	1	No_clan	NA	TSP_1	Thrombospondin type 1 domain
Pea_pea_g29.t1	41	153	40	174	PF01562.17	Pep_M12B_propep	Family	2	109	140	99.1	2.2e-28	1	No_clan	NA	Pep_M12B_propep	Reprolysin family propeptide
Pea_pea_g31.t1	38	93	38	174	PF02759.17	RUN	Family	1	62	136	28.6	1.1e-06	1	No_clan	NA	RUN	RUN domain
Pea_pea_g32.t1	104	200	103	204	PF01426.16	BAH	Domain	2	78	121	27.3	2.4e-06	1	No_clan	NA	BAH	BAH domain
Pea_pea_g32.t1	209	259	209	259	PF01448.22	ELM2	Family	1	53	53	50.5	2.4e-13	1	No_clan	NA	ELM2	ELM2 domain
Pea_pea_g32.t1	436	470	436	471	PF00320.25	GATA	Domain	1	35	36	40.6	1.3e-10	1	CL0167	Zn_Beta_Ribbon	GATA	GATA zinc finger
Pea_pea_g32.t1	497	670	497	674	PF03154.13	Atrophin-1	Family	1	173	980	284.1	2.7e-84	1	No_clan	NA	Atrophin-1	Atrophin-1 family
Pea_pea_g32.t1	668	1050	667	1052	PF03154.13	Atrophin-1	Family	481	862	980	710.6	3.9e-213	1	No_clan	NA	Atrophin-1	Atrophin-1 family
Pea_pea_g32.t1	1051	1110	1050	1117	PF03154.13	Atrophin-1	Family	911	970	980	120.7	6.1e-35	1	No_clan	NA	Atrophin-1	Atrophin-1 family
Pea_pea_g34.t1	3	134	3	134	PF03952.14	Enolase_N	Domain	1	131	131	205.3	2.8e-61	1	CL0227	Enolase_N	Enolase_N	Enolase, N-terminal domain
Pea_pea_g34.t1	143	430	142	432	PF00113.20	Enolase_C	Domain	2	294	296	528.9	2.9e-159	1	CL0256	Enolase_TIM	Enolase_C	Enolase, C-terminal TIM barrel domain
Pea_pea_g35.t1	20	276	20	276	PF00194.19	Carb_anhydrase	Domain	1	254	254	292.6	2.4e-87	1	No_clan	NA	Carb_anhydrase	Eukaryotic-type carbonic anhydrase
Pea_pea_g36.t1	28	106	28	111	PF00083.22	Sugar_tr	Family	1	75	452	46.7	1.8e-12	1	CL0015	MFS	Sugar_tr	Sugar (and other) transporter
Pea_pea_g37.t1	24	270	11	272	PF00002.22	7tm_2	Family	14	242	245	41.4	9.2e-11	1	CL0192	GPCR_A	7tm_2	7 transmembrane receptor (Secretin family)
Pea_pea_g38.t1	29	211	29	213	PF00479.20	G6PD_N	Domain	1	175	177	123.2	1.6e-35	1	CL0063	NADP_Rossmann	G6PD_N	Glucose-6-phosphate dehydrogenase, NAD binding domain
Pea_pea_g38.t1	280	541	273	551	PF02781.14	G6PD_C	Domain	32	273	289	154.1	4e-45	1	No_clan	NA	G6PD_C	Glucose-6-phosphate dehydrogenase, C-terminal domain
Pea_pea_g38.t1	593	814	591	814	PF01182.18	Glucosamine_iso	Domain	4	224	224	206.1	6e-61	1	CL0246	ISOCOT_Fold	Glucosamine_iso	Glucosamine-6-phosphate isomerases/6-phosphogluconolactonase
Pea_pea_g39.t1	98	220	97	228	PF00622.26	SPRY	Family	2	112	120	68.8	3.8e-19	1	No_clan	NA	SPRY	SPRY domain
Pea_pea_g40.t1	8	118	5	121	PF00153.25	Mito_carr	Family	4	94	97	81	4e-23	1	No_clan	NA	Mito_carr	Mitochondrial carrier protein
Pea_pea_g40.t1	126	250	123	254	PF00153.25	Mito_carr	Family	5	92	97	56.7	1.6e-15	1	No_clan	NA	Mito_carr	Mitochondrial carrier protein
Pea_pea_g40.t1	341	553	341	553	PF10476.7	DUF2448	Family	1	206	206	319.2	1.1e-95	1	No_clan	NA	DUF2448	Protein of unknown function C-terminus (DUF2448)
Pea_pea_g41.t1	16	98	16	100	PF00250.16	Forkhead	Domain	1	79	82	107.9	2.2e-31	1	CL0123	NA	Fork_head	Fork head domain
Pea_pea_g42.t1	25	99	24	99	PF02192.14	PI3K_p85B	Family	2	76	76	106.5	3.6e-31	1	No_clan	NA	PI3K_p85B	PI3-kinase family, p85-binding domain
Pea_pea_g42.t1	178	272	172	273	PF00794.16	PI3K_rbd	Family	14	106	107	83.7	8.5e-24	1	CL0072	Ubiquitin	PI3K_rbd	PI3-kinase family, ras-binding domain
Pea_pea_g42.t1	395	573	390	575	PF00613.18	PI3Ka	Family	6	183	185	190	2.3e-56	1	CL0020	TPR	PI3Ka	Phosphoinositide 3-kinase family, accessory domain (PIK domain)
Pea_pea_g42.t1	555	761	488	762	PF00454.25	PI3_PI4_kinase	Family	87	249	250	131.9	3.1e-38	1	CL0016	NA	PI3_PI4_kinase	Phosphatidylinositol 3- and 4-kinase
Pea_pea_g43.t1	1	63	1	73	PF06384.9	ICAT	Family	1	62	76	62.5	3e-17	1	No_clan	NA	ICAT	Beta-catenin-interacting protein ICAT
Pea_pea_g43.t1	125	213	125	214	PF00028.15	Cadherin	Domain	1	92	93	30.2	4.1e-07	1	CL0159	E-set	Cadherin	Cadherin domain
Pea_pea_g44.t1	80	143	80	162	PF06384.9	ICAT	Family	1	63	76	96.2	9.2e-28	1	No_clan	NA	ICAT	Beta-catenin-interacting protein ICAT
Pea_pea_g45.t1	15	175	15	175	PF01467.24	CTP_transf_like	Domain	1	143	143	113.1	1.1e-32	1	CL0039	HUP	CTP_transf_2	Cytidylyltransferase
Pea_pea_g46.t1	39	149	39	154	PF00061.21	Lipocalin	Domain	1	115	144	69.6	2.8e-19	1	CL0116	Calycin	Lipocalin	Lipocalin / cytosolic fatty-acid binding protein family
Pea_pea_g47.t1	373	643	373	651	PF10408.7	Ufd2P_core	Family	1	265	626	217.5	3.1e-64	1	No_clan	NA	Ufd2P_core	Ubiquitin elongating factor core
Pea_pea_g47.t1	648	799	643	799	PF10408.7	Ufd2P_core	Family	307	463	626	177.5	4e-52	1	No_clan	NA	Ufd2P_core	Ubiquitin elongating factor core
Pea_pea_g48.t1	1	140	1	141	PF02759.17	RUN	Family	5	135	136	114	4.3e-33	1	No_clan	NA	RUN	RUN domain
Pea_pea_g48.t1	831	1000	810	1001	PF00566.16	RabGAP-TBC	Family	46	214	215	113.4	1e-32	1	No_clan	NA	RabGAP-TBC	Rab-GTPase-TBC domain
Pea_pea_g50.t1	120	247	118	250	PF12257.6	IML1	Family	62	186	287	151.5	2.4e-44	1	No_clan	NA	DUF3608	Protein of unknown function (DUF3608)
Pea_pea_g50.t1	246	316	243	317	PF12257.6	IML1	Family	216	286	287	91.1	6e-26	1	No_clan	NA	DUF3608	Protein of unknown function (DUF3608)
Pea_pea_g52.t1	31	321	14	323	PF00405.15	Transferrin	Domain	36	327	329	216.2	5.7e-64	1	CL0177	PBP	Transferrin	Transferrin
Pea_pea_g52.t1	333	634	333	643	PF00405.15	Transferrin	Domain	1	276	329	182.5	1.1e-53	1	CL0177	PBP	Transferrin	Transferrin
Pea_pea_g53.t1	50	127	50	138	PF00028.15	Cadherin	Domain	1	76	93	61.6	6.5e-17	1	CL0159	E-set	Cadherin	Cadherin domain
Pea_pea_g53.t1	243	300	243	305	PF02666.13	PS_Dcarbxylase	Family	1	59	200	50.3	1.9e-13	1	No_clan	NA	PS_Dcarbxylase	Phosphatidylserine decarboxylase
Pea_pea_g53.t1	304	436	300	437	PF02666.13	PS_Dcarbxylase	Family	94	199	200	105.5	2.3e-30	1	No_clan	NA	PS_Dcarbxylase	Phosphatidylserine decarboxylase
Pea_pea_g55.t1	56	222	56	225	PF10477.7	EIF4E-T	Family	1	195	614	159.2	1.9e-46	1	No_clan	NA	EIF4E-T	Nucleocytoplasmic shuttling protein for mRNA cap-binding EIF4E
Pea_pea_g55.t1	224	406	218	409	PF10477.7	EIF4E-T	Family	352	488	614	126.9	1.1e-36	1	No_clan	NA	EIF4E-T	Nucleocytoplasmic shuttling protein for mRNA cap-binding EIF4E
Pea_pea_g56.t1	52	152	52	169	PF01926.21	MMR_HSR1	Family	1	98	114	69.7	1.8e-19	1	CL0023	P-loop_NTPase	MMR_HSR1	50S ribosome-binding GTPase
Pea_pea_g56.t1	172	277	172	277	PF16897.3	MMR_HSR1_Xtn	Family	1	106	106	152.7	2.7e-45	1	No_clan	NA	NA	NA
Pea_pea_g56.t1	278	352	278	352	PF02824.19	TGS	Family	1	60	60	85.1	2.2e-24	1	CL0072	Ubiquitin	TGS	TGS domain
Pea_pea_g57.t1	32	166	32	167	PF00651.29	BTB	Domain	1	110	111	88.6	2.8e-25	1	CL0033	POZ	BTB	BTB/POZ domain
Pea_pea_g57.t1	359	380	358	381	PF13894.4	zf-C2H2_4	Domain	2	23	24	19.2	0.0014	1	CL0361	C2H2-zf	zf-C2H2_4	C2H2-type zinc finger
Pea_pea_g57.t1	386	408	386	409	PF13894.4	zf-C2H2_4	Domain	1	23	24	20	0.00076	1	CL0361	C2H2-zf	zf-C2H2_4	C2H2-type zinc finger
Pea_pea_g58.t1	10	85	10	85	PF00051.16	Kringle	Domain	1	79	79	48.5	7.1e-13	1	CL0602	NA	Kringle	Kringle domain
Pea_pea_g59.t1	12	67	12	68	PF00412.20	LIM	Domain	1	57	58	62	4.2e-17	1	No_clan	NA	LIM	LIM domain
Pea_pea_g59.t1	72	126	72	128	PF00412.20	LIM	Domain	1	55	58	35.9	6.1e-09	1	No_clan	NA	LIM	LIM domain
Pea_pea_g59.t1	153	236	152	236	PF00595.22	PDZ	Domain	2	82	82	56	3.4e-15	1	CL0466	PDZ-like	PDZ	PDZ domain (Also known as DHR or GLGF)
Pea_pea_g59.t1	333	599	331	601	PF07714.15	Pkinase_Tyr	Domain	3	258	260	168.1	1.9e-49	1	CL0016	PKinase	Pkinase_Tyr	Protein tyrosine kinase
Pea_pea_g62.t1	8	171	8	171	PF04814.11	HNF-1_N	Family	1	194	194	199.5	7.2e-59	1	CL0123	NA	HNF-1_N	Hepatocyte nuclear factor 1 (HNF-1), N terminus
Pea_pea_g62.t1	203	276	203	278	PF00046.27	Homeobox	Domain	1	53	57	24.9	1.2e-05	1	CL0123	HTH	Homeobox	Homeobox domain
Pea_pea_g62.t1	285	544	285	544	PF04812.11	HNF-1B_C	Family	1	240	240	363.5	5.2e-109	1	No_clan	NA	HNF-1B_C	Hepatocyte nuclear factor 1 (HNF-1), beta isoform C terminus
Pea_pea_g62.t1	547	633	546	633	PF04813.10	HNF-1A_C	Family	2	89	89	129.2	6.6e-38	1	No_clan	NA	HNF-1A_C	Hepatocyte nuclear factor 1 (HNF-1), alpha isoform C terminus
Pea_pea_g63.t1	61	363	60	374	PF04258.11	Peptidase_A22B	Family	2	273	284	299.4	2.7e-89	1	CL0130	Peptidase_AD	Peptidase_A22B	Signal peptide peptidase
Pea_pea_g64.t1	1	108	1	108	PF02771.14	Acyl-CoA_dh_N	Domain	6	113	113	119.1	1.3e-34	1	CL0544	AcylCoA_ox_dh_N	Acyl-CoA_dh_N	Acyl-CoA dehydrogenase, N-terminal domain
Pea_pea_g64.t1	112	207	112	207	PF02770.17	Acyl-CoA_dh_M	Domain	1	97	97	91.1	3.4e-26	1	No_clan	NA	Acyl-CoA_dh_M	Acyl-CoA dehydrogenase, middle domain
Pea_pea_g64.t1	271	316	270	317	PF00441.22	Acyl-CoA_dh_1	Domain	104	149	150	53.5	2.7e-14	1	CL0087	Acyl-CoA_dh	Acyl-CoA_dh_1	Acyl-CoA dehydrogenase, C-terminal domain
Pea_pea_g65.t1	75	234	75	234	PF05351.9	GMP_PDE_delta	Family	1	157	157	255.9	1.2e-76	1	No_clan	NA	GMP_PDE_delta	GMP-PDE, delta subunit
Pea_pea_g66.t1	33	193	33	193	PF11721.6	Malectin	Domain	1	165	165	156.6	5.2e-46	1	CL0468	Malectin-like	Malectin	Di-glucose binding within endoplasmic reticulum
Pea_pea_g67.t1	196	258	195	259	PF13499.4	EF-hand_7	Domain	2	70	71	35.5	9.7e-09	1	CL0220	EF_hand	EF-hand_7	EF-hand domain pair
Pea_pea_g67.t1	298	341	297	342	PF13833.4	EF-hand_8	Domain	2	45	54	34.2	1.4e-08	1	CL0220	EF_hand	EF-hand_8	EF-hand domain pair
Pea_pea_g68.t1	29	90	21	90	PF01900.17	RNase_P_Rpp14	Family	46	103	103	51.4	9.6e-14	1	No_clan	NA	RNase_P_Rpp14	Rpp14/Pop5 family
Pea_pea_g69.t1	5	47	5	52	PF01221.16	Dynein_light	Domain	1	45	86	29.9	4.5e-07	1	No_clan	NA	Dynein_light	Dynein light chain type 1
Pea_pea_g69.t1	150	192	149	193	PF13639.4	zf-RING_2	Domain	2	43	44	29.3	6.9e-07	1	CL0229	RING	zf-RING_2	Ring finger domain
Pea_pea_g70.t1	18	277	11	277	PF01209.16	Ubie_methyltran	Family	9	233	233	296.1	1.3e-88	1	CL0063	NADP_Rossmann	Ubie_methyltran	ubiE/COQ5 methyltransferase family
Pea_pea_g72.t1	41	101	37	101	PF02686.13	Glu-tRNAGln	Family	12	61	62	42.3	6.2e-11	1	No_clan	NA	Glu-tRNAGln	Glu-tRNAGln amidotransferase C subunit
Pea_pea_g74.t1	2	68	1	70	PF00076.20	RRM_1	Domain	2	68	70	63.5	1.1e-17	1	CL0221	RRM	RRM_1	RNA recognition motif. (a.k.a. RRM, RBD, or RNP domain)
Pea_pea_g75.t1	36	132	26	133	PF02437.15	Ski_Sno	Family	11	107	108	130.6	1.7e-38	1	No_clan	NA	Ski_Sno	SKI/SNO/DAC family
Pea_pea_g75.t1	145	236	145	236	PF08782.8	c-SKI_SMAD_bind	Domain	1	94	94	110.6	2.9e-32	1	No_clan	NA	c-SKI_SMAD_bind	c-SKI Smad4 binding domain
Pea_pea_g77.t1	2	52	1	54	PF02828.14	L27	Domain	2	51	53	33.7	2e-08	1	CL0614	NA	L27	L27 domain
Pea_pea_g77.t1	57	109	57	109	PF02828.14	L27	Domain	1	53	53	60.8	7.2e-17	1	CL0614	NA	L27	L27 domain
Pea_pea_g77.t1	136	183	129	205	PF00595.22	PDZ	Domain	8	59	82	32.3	8.3e-08	1	CL0466	PDZ-like	PDZ	PDZ domain (Also known as DHR or GLGF)
Pea_pea_g77.t1	218	279	218	280	PF07653.15	SH3_2	Domain	1	54	55	40.3	1.7e-10	1	CL0010	SH3	SH3_2	Variant SH3 domain
Pea_pea_g77.t1	316	504	315	505	PF00625.19	Guanylate_kin	Domain	2	181	182	168.9	7.8e-50	1	CL0023	P-loop_NTPase	Guanylate_kin	Guanylate kinase
Pea_pea_g78.t1	150	192	150	231	PF16158.3	N_BRCA1_IG	Domain	1	43	102	39.1	8.8e-10	1	No_clan	NA	NA	NA
Pea_pea_g79.t1	111	267	106	268	PF12820.5	BRCT_assoc	Domain	7	163	164	168.6	8.8e-50	1	No_clan	NA	BRCT_assoc	Serine-rich domain associated with BRCT
Pea_pea_g79.t1	1248	1314	1241	1314	PF00533.24	BRCT	Family	21	79	79	22.7	9.2e-05	1	CL0459	BRCT-like	BRCT	BRCA1 C Terminus (BRCT) domain
Pea_pea_g79.t1	1349	1432	1348	1433	PF00533.24	BRCT	Family	3	78	79	32.5	7.9e-08	1	CL0459	BRCT-like	BRCT	BRCA1 C Terminus (BRCT) domain
Pea_pea_g80.t1	9	176	9	183	PF00071.20	Ras	Domain	1	155	162	135.2	1.3e-39	1	CL0023	P-loop_NTPase	Ras	Ras family
Pea_pea_g81.t1	56	116	56	127	PF08240.10	ADH_N	Domain	1	61	109	39.8	3e-10	1	CL0296	GroES	ADH_N	Alcohol dehydrogenase GroES-like domain
Pea_pea_g81.t1	213	365	212	365	PF13602.4	ADH_zinc_N_2	Domain	2	134	134	70.6	2.4e-19	1	CL0063	NADP_Rossmann	ADH_zinc_N_2	Zinc-binding dehydrogenase
Pea_pea_g82.t1	5	38	1	39	PF07292.11	NID	Domain	54	89	90	26.8	5.7e-06	1	No_clan	NA	NID	Nmi/IFP 35 domain (NID)
Pea_pea_g83.t1	162	259	162	259	PF07292.11	NID	Domain	1	90	90	93.9	6.3e-27	1	No_clan	NA	NID	Nmi/IFP 35 domain (NID)
Pea_pea_g83.t1	271	357	270	357	PF07292.11	NID	Domain	2	90	90	94.5	4.2e-27	1	No_clan	NA	NID	Nmi/IFP 35 domain (NID)
Pea_pea_g84.t1	7	35	7	43	PF00467.27	KOW	Family	1	27	32	25.4	8.5e-06	1	CL0107	KOW	KOW	KOW motif
Pea_pea_g84.t1	52	136	52	136	PF01777.16	Ribosomal_L27e	Family	1	85	85	134.1	1.5e-39	1	No_clan	NA	Ribosomal_L27e	Ribosomal L27e protein family
Pea_pea_g85.t1	332	503	331	503	PF02759.17	RUN	Family	2	136	136	115.2	1.8e-33	1	No_clan	NA	RUN	RUN domain
Pea_pea_g86.t1	130	234	95	234	PF01411.17	tRNA-synt_2c	Family	442	552	552	21.5	6.4e-05	1	CL0040	tRNA_synt_II	tRNA-synt_2c	tRNA synthetases class II (A)
Pea_pea_g86.t1	329	355	329	365	PF07973.12	tRNA_SAD	Domain	1	26	44	27.5	2.3e-06	1	No_clan	NA	tRNA_SAD	Threonyl and Alanyl tRNA synthetase second additional domain
Pea_pea_g87.t1	60	193	57	205	PF01569.19	PAP2	Family	4	124	136	61.1	8.5e-17	1	CL0525	pap2	PAP2	PAP2 superfamily
Pea_pea_g88.t1	74	143	58	144	PF02727.14	Cu_amine_oxidN2	Domain	17	86	87	53.3	2.2e-14	1	CL0047	CuAO_N2_N3	Cu_amine_oxidN2	Copper amine oxidase, N2 domain
Pea_pea_g88.t1	161	257	161	258	PF02728.14	Cu_amine_oxidN3	Domain	1	100	101	55.6	5e-15	1	CL0047	CuAO_N2_N3	Cu_amine_oxidN3	Copper amine oxidase, N3 domain
Pea_pea_g88.t1	306	710	304	711	PF01179.18	Cu_amine_oxid	Domain	4	405	406	406.2	1.3e-121	1	No_clan	NA	Cu_amine_oxid	Copper amine oxidase, enzyme domain
Pea_pea_g89.t1	5	71	2	72	PF02727.14	Cu_amine_oxidN2	Domain	20	86	87	52.5	3.9e-14	1	CL0047	CuAO_N2_N3	Cu_amine_oxidN2	Copper amine oxidase, N2 domain
Pea_pea_g89.t1	90	184	89	185	PF02728.14	Cu_amine_oxidN3	Domain	2	100	101	59.2	3.9e-16	1	CL0047	CuAO_N2_N3	Cu_amine_oxidN3	Copper amine oxidase, N3 domain
Pea_pea_g89.t1	233	637	231	638	PF01179.18	Cu_amine_oxid	Domain	4	405	406	409.9	9.6e-123	1	No_clan	NA	Cu_amine_oxid	Copper amine oxidase, enzyme domain
Pea_pea_g90.t1	10	69	9	69	PF02251.16	PA28_alpha	Family	2	61	61	84.6	3.6e-24	1	No_clan	NA	PA28_alpha	Proteasome activator pa28 alpha subunit
Pea_pea_g90.t1	109	251	108	252	PF02252.16	PA28_beta	Family	2	144	145	218.7	2.1e-65	1	No_clan	NA	PA28_beta	Proteasome activator pa28 beta subunit
Pea_pea_g91.t1	56	80	56	80	PF15285.4	BH3	Domain	1	25	25	60.7	6.5e-17	1	No_clan	NA	BH3	Beclin-1 BH3 domain, Bcl-2-interacting
Pea_pea_g91.t1	86	397	86	397	PF04111.10	APG6	Family	1	312	312	431.3	2e-129	1	CL0551	NA	APG6	Autophagy protein Apg6
Pea_pea_g93.t1	8	100	1	102	PF09813.7	Coiled-coil_56	Coiled-coil	9	99	101	88.9	1.6e-25	1	No_clan	NA	Coiled-coil_56	Coiled-coil domain-containing protein 56
Pea_pea_g94.t1	125	348	119	348	PF00069.23	Pkinase	Domain	36	264	264	163	7.9e-48	1	CL0016	PKinase	Pkinase	Protein kinase domain
Pea_pea_g94.t1	369	406	369	406	PF12202.6	OSR1_C	Domain	1	38	38	60.4	1e-16	1	No_clan	NA	OSR1_C	Oxidative-stress-responsive kinase 1 C terminal
Pea_pea_g96.t1	66	173	65	174	PF04901.11	RAMP	Family	2	109	110	137.9	1.1e-40	1	No_clan	NA	RAMP	Receptor activity modifying family
Pea_pea_g97.t1	39	68	39	68	PF11616.6	EZH2_WD-Binding	Family	1	30	30	58.2	5.5e-16	1	No_clan	NA	EZH2_WD-Binding	WD repeat binding protein EZH2
Pea_pea_g97.t1	478	548	42	549	PF00856.26	SET	Family	85	168	169	52.8	5.4e-14	1	No_clan	NA	SET	SET domain
Pea_pea_g98.t1	126	255	126	256	PF02210.22	Laminin_G_2	Domain	1	125	126	74.6	9.5e-21	1	CL0004	Concanavalin	Laminin_G_2	Laminin G domain
Pea_pea_g99.t1	28	133	16	135	PF00754.23	F5_F8_type_C	Domain	23	125	127	69.1	3.5e-19	1	CL0202	GBD	F5_F8_type_C	F5/8 type C domain
Pea_pea_g99.t1	173	353	173	354	PF02210.22	Laminin_G_2	Domain	1	125	126	71.8	6.5e-20	1	CL0004	Concanavalin	Laminin_G_2	Laminin G domain
Pea_pea_g99.t1	411	535	411	537	PF02210.22	Laminin_G_2	Domain	1	124	126	59.5	4.4e-16	1	CL0004	Concanavalin	Laminin_G_2	Laminin G domain
Pea_pea_g99.t1	566	597	566	597	PF00008.25	EGF	Domain	1	32	32	24.6	2e-05	1	CL0001	EGF	EGF	EGF-like domain
Pea_pea_g99.t1	835	934	835	938	PF02210.22	Laminin_G_2	Domain	1	98	126	50	3.8e-13	1	CL0004	Concanavalin	Laminin_G_2	Laminin G domain
Pea_pea_g100.t1	54	306	54	306	PF00001.19	7tm_1	Family	1	268	268	139.8	8.7e-41	1	CL0192	GPCR_A	7tm_1	7 transmembrane receptor (rhodopsin family)
Pea_pea_g101.t1	288	358	287	372	PF00784.15	MyTH4	Family	2	70	106	71.4	7.1e-20	1	No_clan	NA	MyTH4	MyTH4 domain
Pea_pea_g102.t1	42	87	35	111	PF00788.21	RA	Domain	13	58	93	29.8	6.1e-07	1	CL0072	Ubiquitin	RA	Ras association (RalGDS/AF-6) domain
Pea_pea_g103.t1	4	214	4	215	PF00091.23	Tubulin	Domain	1	196	197	233.6	2e-69	1	CL0566	Tubulin-like	Tubulin	Tubulin/FtsZ family, GTPase domain
Pea_pea_g103.t1	264	391	264	392	PF03953.15	Tubulin_C	Domain	1	124	125	157.2	2e-46	1	CL0442	Tubulin-like	Tubulin_C	Tubulin C-terminal domain
Pea_pea_g105.t1	35	171	26	172	PF07106.11	TBPIP	Family	32	168	169	138.8	1.3e-40	1	CL0123	HTH	TBPIP	Tat binding protein 1(TBP-1)-interacting protein (TBPIP)
Pea_pea_g106.t1	322	495	322	498	PF01121.18	CoaE	Domain	1	171	179	149.7	6.2e-44	1	CL0023	P-loop_NTPase	CoaE	Dephospho-CoA kinase
Pea_pea_g106.t1	567	624	567	625	PF00010.24	HLH	Domain	1	54	55	57.6	8.3e-16	1	No_clan	NA	HLH	Helix-loop-helix DNA-binding domain
Pea_pea_g107.t1	5	161	1	164	PF00106.23	adh_short	Domain	35	192	195	108.5	2.5e-31	1	CL0063	NADP_Rossmann	adh_short	short chain dehydrogenase
Pea_pea_g108.t1	27	113	27	113	PF12971.5	NAGLU_N	Domain	1	82	82	70.2	8.8e-20	1	No_clan	NA	NAGLU_N	Alpha-N-acetylglucosaminidase (NAGLU) N-terminal domain
Pea_pea_g108.t1	127	461	127	462	PF05089.10	NAGLU	Domain	1	332	333	468.4	9.7e-141	1	CL0058	Glyco_hydro_tim	NAGLU	Alpha-N-acetylglucosaminidase (NAGLU) tim-barrel domain
Pea_pea_g108.t1	470	728	469	728	PF12972.5	NAGLU_C	Domain	2	265	265	266.6	2.2e-79	1	No_clan	NA	NAGLU_C	Alpha-N-acetylglucosaminidase (NAGLU) C-terminal domain
Pea_pea_g109.t1	27	829	27	829	PF01496.17	V_ATPase_I	Family	1	810	810	1128.3	0	1	No_clan	NA	V_ATPase_I	V-type ATPase 116kDa subunit family
Pea_pea_g110.t1	31	292	31	292	PF15237.4	PTRF_SDPR	Family	1	246	246	339.5	1.1e-101	1	No_clan	NA	PTRF_SDPR	PTRF/SDPR family
Pea_pea_g111.t1	2	119	2	120	PF02865.15	STAT_int	Domain	1	122	123	129.8	6.6e-38	1	No_clan	NA	STAT_int	STAT protein, protein interaction domain
Pea_pea_g111.t1	141	319	141	319	PF01017.18	STAT_alpha	Family	1	180	180	188	1.2e-55	1	No_clan	NA	STAT_alpha	STAT protein, all-alpha domain
Pea_pea_g111.t1	321	557	321	557	PF02864.13	STAT_bind	Domain	1	248	248	232.5	6.4e-69	1	CL0073	P53-like	STAT_bind	STAT protein, DNA binding domain
Pea_pea_g111.t1	568	658	568	658	PF00017.22	SH2	Domain	1	77	77	48.1	8e-13	1	CL0541	SH2-like	SH2	SH2 domain
Pea_pea_g112.t1	2	123	2	124	PF02865.15	STAT_int	Domain	1	122	123	152.5	6.1e-45	1	No_clan	NA	STAT_int	STAT protein, protein interaction domain
Pea_pea_g112.t1	142	330	141	330	PF01017.18	STAT_alpha	Family	2	180	180	181.9	8.9e-54	1	No_clan	NA	STAT_alpha	STAT protein, all-alpha domain
Pea_pea_g112.t1	332	582	332	582	PF02864.13	STAT_bind	Domain	1	248	248	344.8	3.2e-103	1	CL0073	P53-like	STAT_bind	STAT protein, DNA binding domain
Pea_pea_g112.t1	595	668	593	670	PF00017.22	SH2	Domain	3	75	77	39.9	2.9e-10	1	CL0541	SH2-like	SH2	SH2 domain
Pea_pea_g113.t1	157	515	104	518	PF03321.11	GH3	Family	160	507	527	242.4	9.2e-72	1	CL0378	ANL	GH3	GH3 auxin-responsive promoter
Pea_pea_g114.t1	22	134	19	135	PF16457.3	PH_12	Domain	4	133	134	70.1	2.4e-19	1	CL0266	NA	NA	NA
Pea_pea_g114.t1	219	303	218	303	PF09279.9	EF-hand_like	Domain	2	86	86	59.9	2.4e-16	1	CL0220	EF_hand	EF-hand_like	Phosphoinositide-specific phospholipase C, efhand-like
Pea_pea_g114.t1	312	455	312	455	PF00388.17	PI-PLC-X	Family	1	145	145	142.1	8.3e-42	1	CL0384	PLC	PI-PLC-X	Phosphatidylinositol-specific phospholipase C, X domain
Pea_pea_g114.t1	502	617	502	617	PF00387.17	PI-PLC-Y	Family	1	114	114	133.4	4e-39	1	CL0384	PLC	PI-PLC-Y	Phosphatidylinositol-specific phospholipase C, Y domain
Pea_pea_g114.t1	639	739	638	746	PF00168.28	C2	Domain	2	94	103	35.6	7.8e-09	1	CL0154	C2	C2	C2 domain
Pea_pea_g115.t1	1	122	1	123	PF02072.13	Orexin	Family	1	128	129	181.4	5.5e-54	1	No_clan	NA	Orexin	Prepro-orexin
Pea_pea_g116.t1	40	135	29	135	PF13426.5	PAS_9	Domain	11	102	102	68.9	3.2e-19	1	CL0183	PAS_Fold	PAS_9	PAS domain
Pea_pea_g116.t1	222	458	221	459	PF00520.29	Ion_trans	Family	2	222	245	49.5	2.8e-13	1	CL0030	Ion_channel	Ion_trans	Ion transport protein
Pea_pea_g116.t1	598	677	595	679	PF00027.27	cNMP_binding	Domain	5	86	88	34.8	1.1e-08	1	No_clan	NA	cNMP_binding	Cyclic nucleotide-binding domain
Pea_pea_g116.t1	746	904	746	907	PF00071.20	Ras	Domain	1	159	162	199.7	2e-59	1	CL0023	P-loop_NTPase	Ras	Ras family
Pea_pea_g117.t1	73	168	69	168	PF00011.19	HSP20	Family	6	101	101	59.9	2e-16	1	CL0190	HSP20	HSP20	Hsp20/alpha crystallin family
Pea_pea_g118.t1	84	179	80	179	PF00011.19	HSP20	Family	6	101	101	63	2.1e-17	1	CL0190	HSP20	HSP20	Hsp20/alpha crystallin family
Pea_pea_g119.t1	54	304	54	304	PF06466.9	PCAF_N	Domain	1	251	251	389.4	6.5e-117	1	No_clan	NA	PCAF_N	PCAF (P300/CBP-associated factor) N-terminal domain
Pea_pea_g119.t1	511	594	486	594	PF00583.23	Acetyltransf_1	Family	29	117	117	38.8	8.1e-10	1	CL0257	Acetyltrans	Acetyltransf_1	Acetyltransferase (GNAT) family
Pea_pea_g119.t1	704	786	704	787	PF00439.23	Bromodomain	Domain	1	83	84	82.8	1.2e-23	1	No_clan	NA	Bromodomain	Bromodomain
Pea_pea_g120.t1	2	197	1	199	PF04851.13	ResIII	Family	3	169	171	56.3	3.4e-15	1	CL0023	P-loop_NTPase	ResIII	Type III restriction enzyme, res subunit
Pea_pea_g120.t1	388	499	375	500	PF00271.29	Helicase_C	Family	12	110	111	68.9	4.1e-19	1	CL0023	P-loop_NTPase	Helicase_C	Helicase conserved C-terminal domain
Pea_pea_g120.t1	578	691	577	692	PF11648.6	RIG-I_C-RD	Domain	2	116	117	132	1.1e-38	1	CL0080	NA	RIG-I_C-RD	C-terminal domain of RIG-I
Pea_pea_g121.t1	57	79	54	79	PF12874.5	zf-met	Domain	3	25	25	31.4	1.6e-07	1	CL0361	C2H2-zf	zf-met	Zinc-finger of C2H2 type
Pea_pea_g123.t1	76	99	75	99	PF12874.5	zf-met	Domain	2	25	25	26.5	5.3e-06	1	CL0361	C2H2-zf	zf-met	Zinc-finger of C2H2 type
Pea_pea_g123.t1	230	254	230	254	PF12874.5	zf-met	Domain	1	25	25	23.8	3.8e-05	1	CL0361	C2H2-zf	zf-met	Zinc-finger of C2H2 type
Pea_pea_g123.t1	296	320	296	320	PF12874.5	zf-met	Domain	1	25	25	33.8	2.7e-08	1	CL0361	C2H2-zf	zf-met	Zinc-finger of C2H2 type
Pea_pea_g124.t1	6	169	6	170	PF00071.20	Ras	Domain	1	161	162	88	4.4e-25	1	CL0023	P-loop_NTPase	Ras	Ras family
Pea_pea_g125.t1	81	122	81	122	PF13414.4	TPR_11	Repeat	1	42	42	28.4	8.7e-07	1	CL0020	TPR	TPR_11	TPR repeat
Pea_pea_g125.t1	235	289	212	290	PF13432.4	TPR_16	Family	10	67	68	20.8	0.00042	1	CL0020	TPR	TPR_16	Tetratricopeptide repeat
Pea_pea_g125.t1	340	373	340	373	PF00515.26	TPR_1	Repeat	1	34	34	29	5.4e-07	1	CL0020	TPR	TPR_1	Tetratricopeptide repeat
Pea_pea_g125.t1	375	401	374	406	PF13181.4	TPR_8	Repeat	2	28	34	17.7	0.0026	1	CL0020	TPR	TPR_8	Tetratricopeptide repeat
Pea_pea_g125.t1	427	494	427	494	PF00226.29	DnaJ	Domain	1	63	63	84.5	3.7e-24	1	CL0392	Chaperone-J	DnaJ	DnaJ domain
Pea_pea_g126.t1	185	374	185	379	PF05881.10	CNPase	Family	1	190	235	329.7	8.7e-99	1	CL0247	2H	CNPase	2',3'-cyclic nucleotide 3'-phosphodiesterase (CNP or CNPase)
Pea_pea_g127.t1	285	304	285	317	PF13176.4	TPR_7	Repeat	1	20	36	14.5	0.025	1	CL0020	TPR	TPR_7	Tetratricopeptide repeat
Pea_pea_g127.t1	323	388	318	391	PF13424.4	TPR_12	Repeat	6	73	77	35.7	7.3e-09	1	CL0020	TPR	TPR_12	Tetratricopeptide repeat
Pea_pea_g128.t1	244	420	244	421	PF16114.3	Citrate_bind	Domain	1	177	178	304.4	1.7e-91	1	No_clan	NA	NA	NA
Pea_pea_g128.t1	486	590	484	590	PF02629.17	CoA_binding	Domain	3	96	96	42.1	9.9e-11	1	CL0063	NADP_Rossmann	CoA_binding	CoA binding domain
Pea_pea_g128.t1	650	774	650	775	PF00549.17	Ligase_CoA	Domain	1	152	153	50.4	1.9e-13	1	CL0506	Succ_CoA_synth	Ligase_CoA	CoA-ligase
Pea_pea_g128.t1	876	1071	870	1076	PF00285.19	Citrate_synt	Domain	169	356	362	71.8	4.6e-20	1	No_clan	NA	Citrate_synt	Citrate synthase
Pea_pea_g129.t1	58	157	57	158	PF00651.29	BTB	Domain	2	92	111	60.8	1.2e-16	1	CL0033	POZ	BTB	BTB/POZ domain
Pea_pea_g130.t1	1	93	1	94	PF07707.13	BACK	Domain	10	102	103	83.4	9.3e-24	1	CL0033	POZ	BACK	BTB And C-terminal Kelch
Pea_pea_g130.t1	186	226	184	227	PF01344.23	Kelch_1	Repeat	4	45	46	21.1	0.00015	1	CL0186	Beta_propeller	Kelch_1	Kelch motif
Pea_pea_g130.t1	232	273	229	275	PF01344.23	Kelch_1	Repeat	4	44	46	25.9	4.9e-06	1	CL0186	Beta_propeller	Kelch_1	Kelch motif
Pea_pea_g131.t1	27	133	27	134	PF00651.29	BTB	Domain	1	110	111	100.8	4.4e-29	1	CL0033	POZ	BTB	BTB/POZ domain
Pea_pea_g131.t1	139	241	139	242	PF07707.13	BACK	Domain	1	102	103	96	1.1e-27	1	CL0033	POZ	BACK	BTB And C-terminal Kelch
Pea_pea_g131.t1	291	319	288	321	PF01344.23	Kelch_1	Repeat	14	42	46	24.1	1.7e-05	1	CL0186	Beta_propeller	Kelch_1	Kelch motif
Pea_pea_g131.t1	326	370	326	371	PF01344.23	Kelch_1	Repeat	1	45	46	44.4	8.3e-12	1	CL0186	Beta_propeller	Kelch_1	Kelch motif
Pea_pea_g131.t1	373	417	373	418	PF01344.23	Kelch_1	Repeat	1	45	46	52.9	1.8e-14	1	CL0186	Beta_propeller	Kelch_1	Kelch motif
Pea_pea_g131.t1	421	465	420	465	PF01344.23	Kelch_1	Repeat	2	46	46	50	1.5e-13	1	CL0186	Beta_propeller	Kelch_1	Kelch motif
Pea_pea_g131.t1	467	511	467	512	PF01344.23	Kelch_1	Repeat	1	45	46	56.2	1.6e-15	1	CL0186	Beta_propeller	Kelch_1	Kelch motif
Pea_pea_g131.t1	514	559	514	559	PF01344.23	Kelch_1	Repeat	1	46	46	39.4	2.9e-10	1	CL0186	Beta_propeller	Kelch_1	Kelch motif
Pea_pea_g132.t1	56	300	56	301	PF05822.10	UMPH-1	Family	1	245	246	401.8	9.4e-121	1	CL0137	HAD	UMPH-1	Pyrimidine 5'-nucleotidase (UMPH-1)
Pea_pea_g134.t1	226	257	220	258	PF00514.21	Arm	Repeat	8	39	41	27.9	1.5e-06	1	CL0020	TPR	Arm	Armadillo/beta-catenin-like repeat
Pea_pea_g134.t1	346	384	345	385	PF00514.21	Arm	Repeat	2	40	41	37.2	1.7e-09	1	CL0020	TPR	Arm	Armadillo/beta-catenin-like repeat
Pea_pea_g134.t1	426	468	426	468	PF00514.21	Arm	Repeat	1	41	41	24.9	1.3e-05	1	CL0020	TPR	Arm	Armadillo/beta-catenin-like repeat
Pea_pea_g134.t1	580	616	579	617	PF00514.21	Arm	Repeat	4	40	41	25.7	7.4e-06	1	CL0020	TPR	Arm	Armadillo/beta-catenin-like repeat
Pea_pea_g135.t1	25	303	24	321	PF04849.11	HAP1_N	Family	2	282	309	398.7	1.5e-119	1	No_clan	NA	HAP1_N	HAP1 N-terminal conserved region
Pea_pea_g135.t1	318	424	289	424	PF12448.6	Milton	Family	66	175	175	79	4.1e-22	1	No_clan	NA	Milton	Kinesin associated protein
Pea_pea_g136.t1	29	101	27	103	PF01253.20	SUI1	Domain	3	74	76	100.8	4e-29	1	No_clan	NA	SUI1	Translation initiation factor SUI1
Pea_pea_g137.t1	129	438	128	439	PF00038.19	Filament	Family	2	311	312	395.9	1.4e-118	1	No_clan	NA	Filament	Intermediate filament protein
Pea_pea_g137.t1	581	890	580	891	PF00038.19	Filament	Family	2	311	312	397.6	4.2e-119	1	No_clan	NA	Filament	Intermediate filament protein
Pea_pea_g138.t1	121	430	121	431	PF00038.19	Filament	Family	3	311	312	355.1	3.8e-106	1	No_clan	NA	Filament	Intermediate filament protein
Pea_pea_g138.t1	586	897	586	898	PF00038.19	Filament	Family	1	311	312	349.9	1.5e-104	1	No_clan	NA	Filament	Intermediate filament protein
Pea_pea_g139.t1	84	174	84	177	PF00038.19	Filament	Family	1	91	312	95.3	4.5e-27	1	No_clan	NA	Filament	Intermediate filament protein
Pea_pea_g139.t1	187	255	178	259	PF00038.19	Filament	Family	240	308	312	64.4	1.2e-17	1	No_clan	NA	Filament	Intermediate filament protein
Pea_pea_g140.t1	78	219	78	226	PF00038.19	Filament	Family	1	142	312	157	7.6e-46	1	No_clan	NA	Filament	Intermediate filament protein
Pea_pea_g141.t1	37	255	33	259	PF00038.19	Filament	Family	90	308	312	220	4.9e-65	1	No_clan	NA	Filament	Intermediate filament protein
Pea_pea_g141.t1	326	387	326	389	PF00038.19	Filament	Family	1	62	312	74.5	9.9e-21	1	No_clan	NA	Filament	Intermediate filament protein
Pea_pea_g141.t1	388	596	386	597	PF00038.19	Filament	Family	103	311	312	258.8	7.5e-77	1	No_clan	NA	Filament	Intermediate filament protein
Pea_pea_g141.t1	630	712	624	724	PF00038.19	Filament	Family	60	142	312	83.2	2.2e-23	1	No_clan	NA	Filament	Intermediate filament protein
Pea_pea_g141.t1	727	949	713	950	PF00038.19	Filament	Family	89	311	312	268.4	9.2e-80	1	No_clan	NA	Filament	Intermediate filament protein
Pea_pea_g141.t1	978	1289	978	1289	PF00038.19	Filament	Family	1	312	312	277.4	1.7e-82	1	No_clan	NA	Filament	Intermediate filament protein
Pea_pea_g142.t1	76	385	76	387	PF00038.19	Filament	Family	1	310	312	347.2	9.7e-104	1	No_clan	NA	Filament	Intermediate filament protein
Pea_pea_g143.t1	155	467	154	468	PF00038.19	Filament	Family	2	309	312	378.5	2.7e-113	1	No_clan	NA	Filament	Intermediate filament protein
Pea_pea_g144.t1	2	84	1	85	PF00038.19	Filament	Family	229	311	312	62	6.2e-17	1	No_clan	NA	Filament	Intermediate filament protein
Pea_pea_g145.t1	117	184	117	185	PF00505.17	HMG_box	Domain	1	68	69	65.7	3.4e-18	1	CL0114	HMG-box	HMG_box	HMG (high mobility group) box
Pea_pea_g146.t1	121	370	121	370	PF00001.19	7tm_1	Family	1	268	268	156.6	6.3e-46	1	CL0192	GPCR_A	7tm_1	7 transmembrane receptor (rhodopsin family)
Pea_pea_g148.t1	11	96	11	96	PF00017.22	SH2	Domain	1	77	77	41	1.4e-10	1	CL0541	SH2-like	SH2	SH2 domain
Pea_pea_g148.t1	138	262	137	266	PF08416.11	PTB	Family	2	123	131	84	9e-24	1	CL0266	PH	PTB	Phosphotyrosine-binding domain
Pea_pea_g149.t1	19	94	19	94	PF00086.16	Thyroglobulin_1	Domain	1	67	67	73	1.1e-20	1	No_clan	NA	Thyroglobulin_1	Thyroglobulin type-1 repeat
Pea_pea_g150.t1	71	124	69	133	PF06482.9	Endostatin	Domain	3	56	286	31.9	8e-08	1	CL0056	NA	Endostatin	Collagenase NC10 and Endostatin
Pea_pea_g150.t1	132	296	123	297	PF06482.9	Endostatin	Domain	114	285	286	199.9	4.8e-59	1	CL0056	NA	Endostatin	Collagenase NC10 and Endostatin
Pea_pea_g151.t1	80	225	77	226	PF02518.24	HATPase_c	Domain	4	110	111	57.5	1.6e-15	1	CL0025	His_Kinase_A	HATPase_c	Histidine kinase-, DNA gyrase B-, and HSP90-like ATPase
Pea_pea_g151.t1	267	427	267	431	PF00204.23	DNA_gyraseB	Domain	1	170	175	95.1	3.1e-27	1	CL0329	NA	DNA_gyraseB	DNA gyrase B
Pea_pea_g151.t1	458	559	457	573	PF01751.20	Toprim	Family	2	88	103	36.5	4.1e-09	1	CL0413	Toprim-like	Toprim	Toprim domain
Pea_pea_g151.t1	574	712	574	712	PF16898.3	TOPRIM_C	Family	1	128	128	164.9	9.1e-49	1	No_clan	NA	NA	NA
Pea_pea_g151.t1	714	1163	714	1164	PF00521.18	DNA_topoisoIV	Family	1	426	427	443.3	7.9e-133	1	No_clan	NA	DNA_topoisoIV	DNA gyrase/topoisomerase IV, subunit A
Pea_pea_g151.t1	1449	1543	1449	1543	PF08070.9	DTHCT	Family	1	104	104	65.6	5e-18	1	No_clan	NA	DTHCT	DTHCT (NUC029) region
Pea_pea_g152.t1	3	102	3	105	PF00029.17	Connexin	Family	1	100	226	109.1	2.5e-31	1	CL0375	NA	Connexin	Connexin
Pea_pea_g152.t1	112	195	106	196	PF00029.17	Connexin	Family	142	225	226	108.7	3.2e-31	1	CL0375	NA	Connexin	Connexin
Pea_pea_g153.t1	1	46	1	46	PF00105.16	zf-C4	Domain	25	70	70	63.7	1.5e-17	1	No_clan	NA	zf-C4	Zinc finger, C4 type (two domains)
Pea_pea_g153.t1	154	259	113	262	PF00104.28	Hormone_recep	Domain	99	205	208	50.3	2e-13	1	No_clan	NA	Hormone_recep	Ligand-binding domain of nuclear hormone receptor
Pea_pea_g154.t1	59	154	56	159	PF06480.13	FtsH_ext	Family	5	104	109	36.6	4.1e-09	1	No_clan	NA	FtsH_ext	FtsH Extracellular
Pea_pea_g154.t1	263	449	262	450	PF00004.27	AAA	Domain	2	131	132	121.9	2.1e-35	1	CL0023	P-loop_NTPase	AAA	ATPase family associated with various cellular activities (AAA)
Pea_pea_g154.t1	519	719	516	720	PF01434.16	Peptidase_M41	Family	4	210	211	239	3.7e-71	1	CL0126	Peptidase_MA	Peptidase_M41	Peptidase family M41
Pea_pea_g155.t1	8	187	8	187	PF01294.16	Ribosomal_L13e	Family	1	180	180	276.8	6.6e-83	1	No_clan	NA	Ribosomal_L13e	Ribosomal protein L13e
Pea_pea_g156.t1	23	122	19	126	PF00168.28	C2	Domain	8	98	103	45.9	4.9e-12	1	CL0154	C2	C2	C2 domain
Pea_pea_g156.t1	157	256	154	261	PF00168.28	C2	Domain	9	98	103	56.3	2.9e-15	1	CL0154	C2	C2	C2 domain
Pea_pea_g156.t1	321	537	321	538	PF07002.14	Copine	Family	1	217	218	309.3	1.1e-92	1	CL0128	vWA-like	Copine	Copine
Pea_pea_g157.t1	35	278	35	280	PF00685.25	Sulfotransfer_1	Domain	1	265	267	235.1	8.8e-70	1	CL0023	P-loop_NTPase	Sulfotransfer_1	Sulfotransferase domain
Pea_pea_g158.t1	29	352	26	353	PF01244.19	Peptidase_M19	Domain	4	318	319	383.7	5.9e-115	1	CL0034	Amidohydrolase	Peptidase_M19	Membrane dipeptidase (Peptidase family M19)
Pea_pea_g159.t1	370	533	367	538	PF03357.19	Snf7	Family	5	167	173	44.3	1.3e-11	1	CL0235	PspA	Snf7	Snf7
Pea_pea_g160.t1	498	605	496	606	PF02204.16	VPS9	Family	3	102	104	85.1	3e-24	1	No_clan	NA	VPS9	Vacuolar sorting protein 9 (VPS9) domain
Pea_pea_g161.t1	15	93	15	99	PF07776.13	zf-AD	Domain	1	67	76	31.2	1.8e-07	1	CL0361	C2H2-zf	zf-AD	Zinc-finger associated domain (zf-AD)
Pea_pea_g162.t1	64	386	45	388	PF15865.3	Fanconi_A_N	Family	22	342	343	375.7	2.3e-112	1	No_clan	NA	NA	NA
Pea_pea_g162.t1	909	954	901	956	PF03511.12	Fanconi_A	Family	15	60	63	46.5	2.2e-12	1	No_clan	NA	Fanconi_A	Fanconi anaemia group A protein
Pea_pea_g163.t1	1	112	1	113	PF16474.3	KIND	Domain	79	191	192	91.6	5.2e-26	1	CL0016	NA	NA	NA
Pea_pea_g164.t1	176	516	176	516	PF04910.12	Tcf25	Family	1	337	337	407.3	4.2e-122	1	CL0020	TPR	Tcf25	Transcriptional repressor TCF25
Pea_pea_g165.t1	53	295	53	295	PF00001.19	7tm_1	Family	1	268	268	92.4	2.5e-26	1	CL0192	GPCR_A	7tm_1	7 transmembrane receptor (rhodopsin family)
Pea_pea_g165.t1	305	412	303	417	PF00091.23	Tubulin	Domain	14	109	197	78	9.4e-22	1	CL0566	Tubulin-like	Tubulin	Tubulin/FtsZ family, GTPase domain
Pea_pea_g166.t1	144	195	144	197	PF00130.20	C1_1	Domain	1	51	53	30.3	2.6e-07	1	CL0006	C1	C1_1	Phorbol esters/diacylglycerol binding domain (C1 domain)
Pea_pea_g166.t1	239	439	239	441	PF13901.4	zf-RING_9	Domain	1	204	206	223.3	2.8e-66	1	CL0229	NA	DUF4206	Domain of unknown function (DUF4206)
Pea_pea_g167.t1	40	155	31	157	PF04440.14	Dysbindin	Family	32	143	145	113	1.2e-32	1	No_clan	NA	Dysbindin	Dysbindin (Dystrobrevin binding protein 1)
Pea_pea_g168.t1	223	422	223	422	PF13851.4	GAS	Domain	1	200	200	246.1	1.8e-73	1	No_clan	NA	GAS	Growth-arrest specific micro-tubule binding
Pea_pea_g169.t1	26	135	26	135	PF00576.19	Transthyretin	Domain	1	110	110	123.8	4.2e-36	1	CL0287	Transthyretin	Transthyretin	HIUase/Transthyretin family
Pea_pea_g170.t1	103	195	101	195	PF00028.15	Cadherin	Domain	3	93	93	62	5.1e-17	1	CL0159	E-set	Cadherin	Cadherin domain
Pea_pea_g170.t1	210	308	209	308	PF00028.15	Cadherin	Domain	2	93	93	47.5	1.7e-12	1	CL0159	E-set	Cadherin	Cadherin domain
Pea_pea_g170.t1	346	445	346	445	PF00028.15	Cadherin	Domain	1	93	93	62.1	4.5e-17	1	CL0159	E-set	Cadherin	Cadherin domain
Pea_pea_g170.t1	460	551	458	552	PF00028.15	Cadherin	Domain	3	92	93	54.6	1e-14	1	CL0159	E-set	Cadherin	Cadherin domain
Pea_pea_g170.t1	572	651	565	651	PF00028.15	Cadherin	Domain	12	93	93	29.4	7.6e-07	1	CL0159	E-set	Cadherin	Cadherin domain
Pea_pea_g170.t1	693	725	693	727	PF01049.15	Cadherin_C	Family	1	33	132	26.2	7.2e-06	1	No_clan	NA	Cadherin_C	Cadherin cytoplasmic region
Pea_pea_g170.t1	736	825	736	825	PF08758.9	Cadherin_pro	Domain	1	90	90	92.2	1.6e-26	1	CL0159	E-set	Cadherin_pro	Cadherin prodomain like
Pea_pea_g170.t1	895	982	892	986	PF00028.15	Cadherin	Domain	4	89	93	60.3	1.7e-16	1	CL0159	E-set	Cadherin	Cadherin domain
Pea_pea_g170.t1	1192	1337	1192	1338	PF01049.15	Cadherin_C	Family	1	131	132	158.8	7.4e-47	1	No_clan	NA	Cadherin_C	Cadherin cytoplasmic region
Pea_pea_g171.t1	823	937	822	937	PF10363.7	RTP1_C1	Family	2	112	112	100.3	6.2e-29	1	No_clan	NA	DUF2435	Protein of unknown function (DUF2435)
Pea_pea_g171.t1	1028	1061	1028	1061	PF10304.7	RTP1_C2	Family	1	34	34	41.6	6.3e-11	1	No_clan	NA	DUF2411	Domain of unknown function (DUF2411)
Pea_pea_g172.t1	173	353	152	355	PF13641.4	Glyco_tranf_2_3	Domain	55	229	231	63.8	1.9e-17	1	CL0110	GT-A	Glyco_tranf_2_3	Glycosyltransferase like family 2
Pea_pea_g175.t1	70	148	69	149	PF00595.22	PDZ	Domain	2	81	82	34.7	1.5e-08	1	CL0466	PDZ-like	PDZ	PDZ domain (Also known as DHR or GLGF)
Pea_pea_g176.t1	6	72	6	72	PF04212.16	MIT	Domain	1	65	65	84	5.2e-24	1	No_clan	NA	MIT	MIT (microtubule interacting and transport) domain
Pea_pea_g176.t1	163	293	163	293	PF00004.27	AAA	Domain	1	132	132	138.8	1.2e-40	1	CL0023	P-loop_NTPase	AAA	ATPase family associated with various cellular activities (AAA)
Pea_pea_g176.t1	374	434	374	434	PF09336.8	Vps4_C	Domain	1	61	61	97.3	3.4e-28	1	No_clan	NA	Vps4_C	Vps4 C terminal oligomerisation domain
Pea_pea_g177.t1	58	220	56	223	PF01327.19	Pep_deformylase	Domain	6	156	159	120.9	3.4e-35	1	No_clan	NA	Pep_deformylase	Polypeptide deformylase
Pea_pea_g178.t1	3	258	1	258	PF04124.10	Dor1	Family	82	338	338	351.5	3.1e-105	1	CL0295	Vps51	Dor1	Dor1-like family
Pea_pea_g179.t1	2	174	1	175	PF03657.11	UPF0113	Family	4	158	159	28.3	1.4e-06	1	CL0178	PUA	UPF0113	Uncharacterised protein family (UPF0113)
Pea_pea_g180.t1	43	228	42	228	PF01105.22	EMP24_GP25L	Domain	2	182	182	100.3	1.1e-28	1	CL0521	GOLD-like	EMP24_GP25L	emp24/gp25L/p24 family/GOLD
Pea_pea_g181.t1	19	205	18	215	PF08558.8	TRF	Domain	2	229	239	113	1.5e-32	1	No_clan	NA	TRF	Telomere repeat binding factor (TRF)
Pea_pea_g181.t1	305	343	303	343	PF16772.3	TERF2_RBM	Domain	3	41	41	72.2	1.5e-20	1	No_clan	NA	NA	NA
Pea_pea_g181.t1	473	520	473	521	PF00249.29	Myb_DNA-binding	Domain	1	46	47	48.6	6e-13	1	CL0123	HTH	Myb_DNA-binding	Myb-like DNA-binding domain
Pea_pea_g182.t1	22	86	22	87	PF00173.26	Cyt-b5	Domain	1	73	74	66	2.2e-18	1	No_clan	NA	Cyt-b5	Cytochrome b5-like Heme/Steroid binding domain
Pea_pea_g183.t1	282	437	282	439	PF00554.20	RHD_DNA_bind	Domain	1	167	169	72.7	2.9e-20	1	CL0073	P53-like	RHD	Rel homology domain (RHD)
Pea_pea_g184.t1	5	208	4	208	PF02525.15	Flavodoxin_2	Domain	2	198	198	162.1	1.2e-47	1	CL0042	Flavoprotein	Flavodoxin_2	Flavodoxin-like fold
Pea_pea_g185.t1	7	93	7	93	PF17146.2	PIN_6	Family	1	89	89	104.5	2.8e-30	1	CL0280	NA	NA	NA
Pea_pea_g185.t1	158	201	157	225	PF15017.4	WRNPLPNID	Disordered	2	43	59	45.3	1.1e-11	1	No_clan	NA	AF1Q	Drug resistance and apoptosis regulator
Pea_pea_g185.t1	274	346	274	346	PF08772.9	NOB1_Zn_bind	Domain	1	72	72	110	4e-32	1	CL0167	Zn_Beta_Ribbon	NOB1_Zn_bind	Nin one binding (NOB1) Zn-ribbon like
Pea_pea_g187.t1	47	146	43	155	PF00307.29	CH	Domain	5	95	109	59.5	2.8e-16	1	CL0188	CH	CH	Calponin homology (CH) domain
Pea_pea_g187.t1	649	705	632	705	PF00616.17	RasGAP	Family	156	208	208	43.3	3e-11	1	CL0409	GAP	RasGAP	GTPase-activator protein for Ras-like GTPase
Pea_pea_g187.t1	921	1047	920	1048	PF03836.13	RasGAP_C	Family	2	133	134	128.4	1.7e-37	1	No_clan	NA	RasGAP_C	RasGAP C-terminus
Pea_pea_g188.t1	4	289	4	298	PF04130.11	Spc97_Spc98	Family	1	254	540	163	1e-47	1	CL0540	GCP	Spc97_Spc98	Spc97 / Spc98 family
Pea_pea_g188.t1	295	437	285	445	PF04130.11	Spc97_Spc98	Family	384	499	540	81.5	5.1e-23	1	CL0540	GCP	Spc97_Spc98	Spc97 / Spc98 family
Pea_pea_g189.t1	1223	1344	1223	1344	PF09038.8	53-BP1_Tudor	Domain	1	122	122	248.9	6e-75	1	CL0049	Tudor	53-BP1_Tudor	Tumour suppressor p53-binding protein-1 Tudor
Pea_pea_g191.t1	390	906	390	906	PF00328.20	His_Phos_2	Family	1	383	383	450.4	5.7e-135	1	CL0071	His_phosphatase	His_Phos_2	Histidine phosphatase superfamily (branch 2)
Pea_pea_g192.t1	18	92	17	92	PF02807.13	ATP-gua_PtransN	Domain	2	72	72	105.2	1.6e-30	1	No_clan	NA	ATP-gua_PtransN	ATP:guanido phosphotransferase, N-terminal domain
Pea_pea_g192.t1	115	359	113	360	PF00217.17	ATP-gua_Ptrans	Domain	3	244	245	318.8	2.3e-95	1	CL0286	GCS	ATP-gua_Ptrans	ATP:guanido phosphotransferase, C-terminal catalytic domain
Pea_pea_g193.t1	25	100	4	101	PF00085.18	Thioredoxin	Domain	28	103	104	84.5	3.7e-24	1	CL0172	Thioredoxin	Thioredoxin	Thioredoxin
Pea_pea_g193.t1	130	343	130	343	PF13848.4	Thioredoxin_6	Domain	1	184	184	90.7	9.9e-26	1	CL0172	Thioredoxin	Thioredoxin_6	Thioredoxin-like domain
Pea_pea_g193.t1	366	470	365	471	PF00085.18	Thioredoxin	Domain	2	103	104	107.5	2.5e-31	1	CL0172	Thioredoxin	Thioredoxin	Thioredoxin
Pea_pea_g194.t1	87	195	84	195	PF00254.26	FKBP_C	Domain	5	94	94	31.7	1.3e-07	1	CL0487	NA	FKBP_C	FKBP-type peptidyl-prolyl cis-trans isomerase
Pea_pea_g194.t1	314	344	312	345	PF07719.15	TPR_2	Repeat	3	33	34	23.6	3.1e-05	1	CL0020	TPR	TPR_2	Tetratricopeptide repeat
Pea_pea_g195.t1	72	106	72	110	PF00071.20	Ras	Domain	1	35	162	22.1	8.4e-05	1	CL0023	P-loop_NTPase	Ras	Ras family
Pea_pea_g195.t1	115	220	114	221	PF00071.20	Ras	Domain	54	157	162	80.9	7.1e-23	1	CL0023	P-loop_NTPase	Ras	Ras family
Pea_pea_g197.t1	215	424	215	424	PF06991.9	MFAP1	Family	1	217	217	263.6	1.3e-78	1	No_clan	NA	Prp19_bind	Splicing factor, Prp19-binding domain
Pea_pea_g198.t1	34	108	34	108	PF16470.3	S8_pro-domain	Domain	1	79	79	77	1.3e-21	1	CL0570	NA	NA	NA
Pea_pea_g198.t1	145	428	145	428	PF00082.20	Peptidase_S8	Domain	1	298	298	172.6	1e-50	1	No_clan	NA	Peptidase_S8	Subtilase family
Pea_pea_g198.t1	485	570	485	571	PF01483.18	P_proprotein	Family	1	85	86	96.3	7.5e-28	1	CL0202	GBD	P_proprotein	Proprotein convertase P-domain
Pea_pea_g199.t1	12	86	12	89	PF00611.21	FCH	Family	1	74	77	37.6	1.8e-09	1	CL0145	NA	FCH	Fes/CIP4, and EFC/F-BAR homology domain
Pea_pea_g199.t1	458	527	458	528	PF00017.22	SH2	Domain	1	76	77	58.1	6.2e-16	1	CL0541	SH2-like	SH2	SH2 domain
Pea_pea_g199.t1	561	812	559	812	PF07714.15	Pkinase_Tyr	Domain	3	260	260	321.1	4.3e-96	1	CL0016	PKinase	Pkinase_Tyr	Protein tyrosine kinase
Pea_pea_g200.t1	165	503	165	503	PF01074.20	Glyco_hydro_38	Domain	1	289	289	352.7	1.3e-105	1	CL0158	GH_CE	Glyco_hydro_38	Glycosyl hydrolases family 38 N-terminal domain
Pea_pea_g200.t1	508	593	508	594	PF09261.9	Alpha-mann_mid	Domain	1	79	80	85.1	2.8e-24	1	CL0599	NA	Alpha-mann_mid	Alpha mannosidase, middle domain
Pea_pea_g200.t1	656	1158	654	1158	PF07748.11	Glyco_hydro_38C	Domain	3	457	457	239	9.9e-71	1	CL0103	Gal_mutarotase	Glyco_hydro_38C	Glycosyl hydrolases family 38 C-terminal domain
Pea_pea_g202.t1	26	58	26	58	PF13181.4	TPR_8	Repeat	2	34	34	21.9	0.00012	1	CL0020	TPR	TPR_8	Tetratricopeptide repeat
Pea_pea_g202.t1	248	438	247	438	PF11701.6	UNC45-central	Family	2	152	152	128.9	1.4e-37	1	No_clan	NA	UNC45-central	Myosin-binding striated muscle assembly central
Pea_pea_g204.t1	34	630	32	631	PF00995.21	Sec1	Family	3	568	569	315.4	1e-93	1	No_clan	NA	Sec1	Sec1 family
Pea_pea_g205.t1	11	137	11	162	PF13328.4	HD_4	Family	1	134	156	84	8.1e-24	1	CL0237	HD_PDEase	HD_4	HD domain
Pea_pea_g206.t1	39	93	27	120	PF06413.9	Neugrin	Family	17	71	225	75.6	4.9e-21	1	CL0123	HTH	Neugrin	Neugrin
Pea_pea_g207.t1	109	394	106	400	PF03133.13	TTL	Family	4	288	295	299.8	1.6e-89	1	CL0179	ATP-grasp	TTL	Tubulin-tyrosine ligase family
Pea_pea_g209.t1	109	175	106	177	PF13499.4	EF-hand_7	Domain	6	69	71	44.3	1.7e-11	1	CL0220	EF_hand	EF-hand_7	EF-hand domain pair
Pea_pea_g210.t1	55	487	54	488	PF01403.17	Sema	Family	2	427	428	506.5	4.8e-152	1	No_clan	NA	Sema	Sema domain
Pea_pea_g210.t1	524	566	524	577	PF01437.23	PSI	Family	1	48	51	26	9.2e-06	1	CL0630	NA	PSI	Plexin repeat
Pea_pea_g211.t1	23	419	23	419	PF00180.18	Iso_dh	Domain	1	348	348	263.6	2.4e-78	1	CL0270	Iso_DH	Iso_dh	Isocitrate/isopropylmalate dehydrogenase
Pea_pea_g212.t1	265	286	265	288	PF12874.5	zf-met	Domain	1	22	25	13.4	0.073	1	CL0361	C2H2-zf	zf-met	Zinc-finger of C2H2 type
Pea_pea_g212.t1	489	511	489	512	PF13894.4	zf-C2H2_4	Domain	1	23	24	19	0.0015	1	CL0361	C2H2-zf	zf-C2H2_4	C2H2-type zinc finger
Pea_pea_g212.t1	517	539	516	541	PF13912.4	zf-C2H2_6	Domain	2	24	27	23.6	3.2e-05	1	CL0361	C2H2-zf	zf-C2H2_6	C2H2-type zinc finger
Pea_pea_g212.t1	545	568	545	568	PF13894.4	zf-C2H2_4	Domain	1	24	24	19.3	0.0013	1	CL0361	C2H2-zf	zf-C2H2_4	C2H2-type zinc finger
Pea_pea_g213.t1	1	145	1	148	PF01217.18	Clat_adaptor_s	Domain	1	139	142	170.2	2.1e-50	1	CL0212	SNARE	Clat_adaptor_s	Clathrin adaptor complex small chain
Pea_pea_g214.t1	68	472	68	472	PF01433.18	Peptidase_M1	Family	1	389	389	471.3	2.6e-141	1	CL0126	Peptidase_MA	Peptidase_M1	Peptidase family M1
Pea_pea_g214.t1	611	937	611	938	PF11838.6	ERAP1_C	Domain	1	313	314	271.5	1.1e-80	1	No_clan	NA	ERAP1_C	ERAP1-like C-terminal domain
Pea_pea_g216.t1	2	206	1	206	PF00001.19	7tm_1	Family	62	268	268	117.1	7.1e-34	1	CL0192	GPCR_A	7tm_1	7 transmembrane receptor (rhodopsin family)
Pea_pea_g217.t1	24	200	23	201	PF01105.22	EMP24_GP25L	Domain	2	181	182	150	5.9e-44	1	CL0521	GOLD-like	EMP24_GP25L	emp24/gp25L/p24 family/GOLD
Pea_pea_g218.t1	15	115	14	115	PF12796.5	Ank_2	Repeat	2	84	84	51.9	7.9e-14	1	CL0465	Ank	Ank_2	Ankyrin repeats (3 copies)
Pea_pea_g219.t1	25	128	24	129	PF00169.27	PH	Domain	3	104	105	60.4	1.8e-16	1	CL0266	PH	PH	PH domain
Pea_pea_g219.t1	245	421	244	424	PF00621.18	RhoGEF	Domain	2	178	181	112.8	1.9e-32	1	No_clan	NA	RhoGEF	RhoGEF domain
Pea_pea_g219.t1	477	583	457	584	PF00169.27	PH	Domain	16	104	105	29	1.1e-06	1	CL0266	PH	PH	PH domain
Pea_pea_g219.t1	634	742	634	749	PF00618.18	RasGEF_N	Domain	1	79	105	61.1	9.3e-17	1	CL0542	RAS_GEF_N	RasGEF_N	RasGEF N-terminal motif
Pea_pea_g219.t1	1024	1202	1024	1202	PF00617.17	RasGEF	Family	1	172	172	186	5.6e-55	1	No_clan	NA	RasGEF	RasGEF domain
Pea_pea_g220.t1	33	247	32	248	PF00112.21	Peptidase_C1	Domain	2	218	219	265.1	5.7e-79	1	CL0125	Peptidase_CA	Peptidase_C1	Papain family cysteine protease
Pea_pea_g221.t1	1	57	1	65	PF16202.3	BLM_N	Family	1	67	369	45.1	6.6e-12	1	No_clan	NA	NA	NA
Pea_pea_g221.t1	175	304	153	310	PF16202.3	BLM_N	Family	232	363	369	35.8	4.5e-09	1	No_clan	NA	NA	NA
Pea_pea_g221.t1	317	353	317	355	PF08072.9	BDHCT	Domain	1	37	40	63.2	1.6e-17	1	No_clan	NA	BDHCT	BDHCT (NUC031) domain
Pea_pea_g221.t1	362	529	360	532	PF00270.27	DEAD	Domain	3	174	176	68.3	6.1e-19	1	CL0023	P-loop_NTPase	DEAD	DEAD/DEAH box helicase
Pea_pea_g221.t1	569	674	564	675	PF00271.29	Helicase_C	Family	6	110	111	57.5	1.4e-15	1	CL0023	P-loop_NTPase	Helicase_C	Helicase conserved C-terminal domain
Pea_pea_g221.t1	686	757	686	758	PF16124.3	RecQ_Zn_bind	Domain	1	65	66	65.6	4.4e-18	1	No_clan	NA	NA	NA
Pea_pea_g221.t1	764	886	762	888	PF09382.8	RQC	Domain	3	111	114	49.7	2.5e-13	1	CL0123	HTH	RQC	RQC domain
Pea_pea_g221.t1	908	972	906	973	PF00570.21	HRDC	Domain	3	67	68	47	1.7e-12	1	CL0426	HRDC-like	HRDC	HRDC domain
Pea_pea_g223.t1	85	130	84	130	PF02671.19	PAH	Repeat	2	45	45	25	1.4e-05	1	No_clan	NA	PAH	Paired amphipathic helix repeat
Pea_pea_g223.t1	278	324	275	326	PF09379.8	FERM_N	Domain	16	63	65	36.7	2.7e-09	1	CL0072	Ubiquitin	FERM_N	FERM N-terminal domain
Pea_pea_g223.t1	343	452	342	452	PF00373.16	FERM_M	Domain	2	118	118	71.4	7.4e-20	1	CL0632	NA	FERM_M	FERM central domain
Pea_pea_g223.t1	458	543	456	544	PF09380.8	FERM_C	Domain	3	93	94	52.1	5.8e-14	1	CL0266	PH	FERM_C	FERM C-terminal PH-like domain
Pea_pea_g223.t1	551	586	551	594	PF08736.9	FA	Family	1	36	44	49.7	2.6e-13	1	No_clan	NA	FA	FERM adjacent (FA)
Pea_pea_g224.t1	66	203	66	203	PF00028.15	Cadherin	Domain	1	93	93	58.2	7.4e-16	1	CL0159	E-set	Cadherin	Cadherin domain
Pea_pea_g224.t1	217	319	217	319	PF00028.15	Cadherin	Domain	1	93	93	60.2	1.8e-16	1	CL0159	E-set	Cadherin	Cadherin domain
Pea_pea_g224.t1	334	424	332	426	PF00028.15	Cadherin	Domain	3	91	93	62.3	3.9e-17	1	CL0159	E-set	Cadherin	Cadherin domain
Pea_pea_g224.t1	439	531	438	531	PF00028.15	Cadherin	Domain	2	93	93	32.2	1e-07	1	CL0159	E-set	Cadherin	Cadherin domain
Pea_pea_g224.t1	582	732	580	733	PF01049.15	Cadherin_C	Family	2	131	132	167.7	1.3e-49	1	No_clan	NA	Cadherin_C	Cadherin cytoplasmic region
Pea_pea_g227.t1	1	113	1	113	PF08526.8	PAD_N	Domain	1	113	113	101.6	2.8e-29	1	CL0026	NA	PAD_N	Protein-arginine deiminase (PAD) N-terminal domain
Pea_pea_g227.t1	115	273	115	273	PF08527.8	PAD_M	Domain	1	159	159	216.3	1.5e-64	1	No_clan	NA	PAD_M	Protein-arginine deiminase (PAD) middle domain
Pea_pea_g227.t1	283	653	283	653	PF03068.13	PAD	Family	1	381	381	530.6	2.1e-159	1	CL0197	GME	PAD	Protein-arginine deiminase (PAD)
Pea_pea_g228.t1	19	125	19	126	PF13085.4	Fer2_3	Domain	1	108	109	111.4	1.8e-32	1	CL0486	Fer2	Fer2_3	2Fe-2S iron-sulfur cluster binding domain
Pea_pea_g228.t1	163	236	163	236	PF13534.4	Fer4_17	Domain	1	61	61	38.7	1e-09	1	CL0344	4Fe-4S	Fer4_17	4Fe-4S dicluster domain
Pea_pea_g229.t1	25	84	24	84	PF00886.17	Ribosomal_S16	Family	3	60	60	72.7	1.6e-20	1	No_clan	NA	Ribosomal_S16	Ribosomal protein S16
Pea_pea_g231.t1	362	416	362	418	PF11555.6	Inhibitor_Mig-6	Family	1	58	60	54.5	8.4e-15	1	No_clan	NA	Inhibitor_Mig-6	EGFR receptor inhibitor Mig-6
Pea_pea_g232.t1	4	170	4	171	PF01965.22	DJ-1_PfpI	Domain	1	164	165	177.1	2.1e-52	1	CL0014	Glutaminase_I	DJ-1_PfpI	DJ-1/PfpI family
Pea_pea_g233.t1	113	124	113	124	PF02083.13	Urotensin_II	Family	1	12	12	26.7	2.4e-06	1	No_clan	NA	Urotensin_II	Urotensin II
Pea_pea_g235.t1	787	866	786	866	PF01833.22	TIG	Domain	3	85	85	39.9	3e-10	1	CL0159	E-set	TIG	IPT/TIG domain
Pea_pea_g235.t1	1579	1648	1579	1654	PF00957.19	Synaptobrevin	Family	1	70	89	88.6	1.6e-25	1	CL0445	SNARE-fusion	Synaptobrevin	Synaptobrevin
Pea_pea_g237.t1	14	67	14	72	PF00226.29	DnaJ	Domain	1	51	63	55.9	3.1e-15	1	CL0392	Chaperone-J	DnaJ	DnaJ domain
Pea_pea_g237.t1	379	518	379	518	PF11875.6	DUF3395	Family	1	158	158	157.6	2e-46	1	No_clan	NA	DUF3395	Domain of unknown function (DUF3395)
Pea_pea_g238.t1	241	285	240	286	PF00628.27	PHD	Domain	2	51	52	32.3	6.1e-08	1	CL0390	zf-FYVE-PHD	PHD	PHD-finger
Pea_pea_g239.t1	30	134	29	137	PF00651.29	BTB	Domain	2	108	111	81.8	3.6e-23	1	CL0033	POZ	BTB	BTB/POZ domain
Pea_pea_g239.t1	143	242	142	242	PF07707.13	BACK	Domain	2	103	103	76.4	1.4e-21	1	CL0033	POZ	BACK	BTB And C-terminal Kelch
Pea_pea_g239.t1	291	323	284	324	PF01344.23	Kelch_1	Repeat	14	45	46	24.4	1.4e-05	1	CL0186	Beta_propeller	Kelch_1	Kelch motif
Pea_pea_g239.t1	330	371	328	372	PF01344.23	Kelch_1	Repeat	4	45	46	42.6	3e-11	1	CL0186	Beta_propeller	Kelch_1	Kelch motif
Pea_pea_g239.t1	505	552	504	553	PF13964.4	Kelch_6	Repeat	2	49	50	37.3	2e-09	1	CL0186	Beta_propeller	Kelch_6	Kelch motif
Pea_pea_g240.t1	83	179	83	183	PF00651.29	BTB	Domain	1	105	111	64.5	8.3e-18	1	CL0033	POZ	BTB	BTB/POZ domain
Pea_pea_g240.t1	486	509	485	511	PF13912.4	zf-C2H2_6	Domain	2	25	27	24.1	2.2e-05	1	CL0361	C2H2-zf	zf-C2H2_6	C2H2-type zinc finger
Pea_pea_g240.t1	571	593	571	593	PF00096.24	zf-C2H2	Domain	1	23	23	26	7.4e-06	1	CL0361	C2H2-zf	zf-C2H2	Zinc finger, C2H2 type
Pea_pea_g241.t1	63	454	61	454	PF01094.26	ANF_receptor	Family	3	352	352	216.1	6.5e-64	1	CL0144	Periplas_BP	ANF_receptor	Receptor family ligand binding region
Pea_pea_g241.t1	529	763	526	764	PF00003.20	7tm_3	Family	2	233	234	109.7	1.7e-31	1	CL0192	NA	7tm_3	7 transmembrane sweet-taste receptor of 3 GCPR
Pea_pea_g242.t1	265	338	255	367	PF16575.3	CLP1_P	Domain	57	138	188	55.8	4.4e-15	1	CL0023	NA	NA	NA
Pea_pea_g243.t1	427	492	426	509	PF00621.18	RhoGEF	Domain	2	64	181	38.3	1.4e-09	1	No_clan	NA	RhoGEF	RhoGEF domain
Pea_pea_g243.t1	509	575	492	575	PF00621.18	RhoGEF	Domain	114	181	181	51.7	1.1e-13	1	No_clan	NA	RhoGEF	RhoGEF domain
Pea_pea_g243.t1	1247	1325	1245	1326	PF00531.20	Death	Domain	3	85	86	49.9	2.4e-13	1	CL0041	Death	Death	Death domain
Pea_pea_g244.t1	83	175	82	176	PF12796.5	Ank_2	Repeat	3	83	84	58.3	8.1e-16	1	CL0465	Ank	Ank_2	Ankyrin repeats (3 copies)
Pea_pea_g244.t1	179	233	179	233	PF13637.4	Ank_4	Domain	1	55	55	40.3	3e-10	1	CL0465	Ank	Ank_4	Ankyrin repeats (many copies)
Pea_pea_g244.t1	242	285	239	285	PF13857.4	Ank_5	Domain	13	56	56	32.6	6.6e-08	1	CL0465	Ank	Ank_5	Ankyrin repeats (many copies)
Pea_pea_g244.t1	506	530	506	531	PF02205.18	WH2	Family	1	27	30	23.2	3.9e-05	1	No_clan	NA	WH2	WH2 motif
Pea_pea_g245.t1	18	62	18	94	PF00010.24	HLH	Domain	1	32	55	29.3	5.8e-07	1	No_clan	NA	HLH	Helix-loop-helix DNA-binding domain
Pea_pea_g246.t1	29	108	28	111	PF03061.20	4HBT	Domain	2	76	79	50.9	1.4e-13	1	CL0050	HotDog	4HBT	Thioesterase superfamily
Pea_pea_g246.t1	203	270	202	274	PF03061.20	4HBT	Domain	2	70	79	58.4	6.1e-16	1	CL0050	HotDog	4HBT	Thioesterase superfamily
Pea_pea_g247.t1	32	301	31	304	PF00001.19	7tm_1	Family	2	265	268	49.2	3.8e-13	1	CL0192	GPCR_A	7tm_1	7 transmembrane receptor (rhodopsin family)
Pea_pea_g248.t1	68	161	67	161	PF04140.12	ICMT	Family	2	94	94	118.2	1.5e-34	1	CL0115	Steroid_dh	ICMT	Isoprenylcysteine carboxyl methyltransferase (ICMT) family
Pea_pea_g250.t1	25	63	25	63	PF00097.23	zf-C3HC4	Domain	1	41	41	24.4	1.8e-05	1	CL0229	RING	zf-C3HC4	Zinc finger, C3HC4 type (RING finger)
Pea_pea_g251.t1	16	119	16	122	PF01776.15	Ribosomal_L22e	Family	1	104	109	171.9	3.8e-51	1	No_clan	NA	Ribosomal_L22e	Ribosomal L22e protein family
Pea_pea_g252.t1	140	190	137	190	PF08073.10	CHDNT	Domain	4	54	54	87.6	3.3e-25	1	CL0114	HMG-box	CHDNT	CHDNT (NUC034) domain
Pea_pea_g252.t1	335	378	335	380	PF00628.27	PHD	Domain	1	50	52	38.3	8.1e-10	1	CL0390	zf-FYVE-PHD	PHD	PHD-finger
Pea_pea_g252.t1	518	760	457	761	PF00176.21	SNF2_N	Family	103	349	350	167.1	3.8e-49	1	CL0023	P-loop_NTPase	SNF2_N	SNF2 family N-terminal domain
Pea_pea_g252.t1	772	813	764	813	PF06465.11	DUF1087	Domain	22	63	63	77.2	6.6e-22	1	No_clan	NA	DUF1087	Domain of Unknown Function (DUF1087)
Pea_pea_g252.t1	850	986	847	987	PF06461.9	DUF1086	Domain	5	137	138	201.1	5.3e-60	1	No_clan	NA	DUF1086	Domain of Unknown Function (DUF1086)
Pea_pea_g252.t1	1190	1251	1189	1255	PF08074.9	CHDCT2	Domain	2	63	172	122.9	1.4e-35	1	No_clan	NA	CHDCT2	CHDCT2 (NUC038) domain
Pea_pea_g252.t1	1271	1380	1265	1380	PF08074.9	CHDCT2	Domain	63	172	172	152.1	1.5e-44	1	No_clan	NA	CHDCT2	CHDCT2 (NUC038) domain
Pea_pea_g253.t1	146	402	145	404	PF00248.19	Aldo_ket_red	Domain	2	246	292	204.7	1.6e-60	1	No_clan	NA	Aldo_ket_red	Aldo/keto reductase family
Pea_pea_g255.t1	10	120	5	121	PF15298.4	AJAP1_PANP_C	Family	82	192	193	255.8	3e-76	1	No_clan	NA	AJAP1_PANP_C	AJAP1/PANP C-terminus
Pea_pea_g256.t1	33	78	5	79	PF02017.13	CIDE-N	Domain	29	75	76	46.5	2.6e-12	1	CL0072	Ubiquitin	CIDE-N	CIDE-N domain
Pea_pea_g256.t1	76	167	56	187	PF09230.8	DFF40	Domain	39	130	227	96.5	1.5e-27	1	No_clan	NA	DFF40	DNA fragmentation factor 40 kDa
Pea_pea_g258.t1	394	508	355	518	PF03483.15	B3_4	Domain	49	126	174	36.5	3.4e-09	1	CL0383	PheT-TilS	B3_4	B3/4 domain
Pea_pea_g260.t1	130	298	129	306	PF00870.16	P53	Domain	2	169	196	311.4	2e-93	1	CL0073	P53-like	P53	P53 DNA-binding domain
Pea_pea_g260.t1	342	381	342	382	PF07710.9	P53_tetramer	Motif	1	41	42	63.5	7e-18	1	No_clan	NA	P53_tetramer	P53 tetramerisation motif
Pea_pea_g260.t1	489	547	483	547	PF07647.15	SAM_2	Domain	7	66	66	33	4.3e-08	1	CL0003	SAM	SAM_2	SAM domain (Sterile alpha motif)
Pea_pea_g261.t1	234	270	232	272	PF00400.30	WD40	Repeat	3	36	38	16.8	0.0085	1	CL0186	Beta_propeller	WD40	WD domain, G-beta repeat
Pea_pea_g262.t1	6	105	3	106	PF12456.6	hSac2	Family	8	111	112	98.3	1.8e-28	1	No_clan	NA	hSac2	Inositol phosphatase
Pea_pea_g263.t1	58	93	58	93	PF14670.4	FXa_inhibition	Domain	1	36	36	36.7	3.3e-09	1	CL0001	EGF	FXa_inhibition	Coagulation Factor Xa inhibitory site
Pea_pea_g263.t1	141	176	141	176	PF14670.4	FXa_inhibition	Domain	1	36	36	36.9	3e-09	1	CL0001	EGF	FXa_inhibition	Coagulation Factor Xa inhibitory site
Pea_pea_g263.t1	178	217	178	217	PF07645.13	EGF_CA	Domain	1	42	42	39.1	5.6e-10	1	CL0001	EGF	EGF_CA	Calcium-binding EGF domain
Pea_pea_g263.t1	228	263	228	263	PF14670.4	FXa_inhibition	Domain	1	36	36	37.8	1.5e-09	1	CL0001	EGF	FXa_inhibition	Coagulation Factor Xa inhibitory site
Pea_pea_g263.t1	265	304	265	304	PF07645.13	EGF_CA	Domain	1	42	42	27.1	3.3e-06	1	CL0001	EGF	EGF_CA	Calcium-binding EGF domain
Pea_pea_g263.t1	310	345	310	345	PF14670.4	FXa_inhibition	Domain	1	36	36	42.6	4.8e-11	1	CL0001	EGF	FXa_inhibition	Coagulation Factor Xa inhibitory site
Pea_pea_g263.t1	594	640	594	640	PF00053.22	Laminin_EGF	Domain	1	49	49	25.5	1e-05	1	CL0001	EGF	Laminin_EGF	Laminin EGF-like (Domains III and V)
Pea_pea_g263.t1	681	724	676	724	PF00053.22	Laminin_EGF	Domain	1	49	49	16.7	0.0054	1	CL0001	EGF	Laminin_EGF	Laminin EGF-like (Domains III and V)
Pea_pea_g264.t1	266	386	265	404	PF00621.18	RhoGEF	Domain	2	123	181	56.1	4.9e-15	1	No_clan	NA	RhoGEF	RhoGEF domain
Pea_pea_g264.t1	556	600	554	601	PF14604.4	SH3_9	Domain	5	48	49	42.9	2.9e-11	1	CL0010	SH3	SH3_9	Variant SH3 domain
Pea_pea_g265.t1	190	213	190	213	PF00096.24	zf-C2H2	Domain	1	23	23	26.4	5.5e-06	1	CL0361	C2H2-zf	zf-C2H2	Zinc finger, C2H2 type
Pea_pea_g265.t1	799	821	799	821	PF00096.24	zf-C2H2	Domain	1	23	23	29.8	4.8e-07	1	CL0361	C2H2-zf	zf-C2H2	Zinc finger, C2H2 type
Pea_pea_g267.t1	9	377	6	377	PF00022.17	Actin	Family	4	407	407	372.5	1.8e-111	1	CL0108	Actin_ATPase	Actin	Actin
Pea_pea_g268.t1	8	376	6	377	PF00022.17	Actin	Family	3	406	407	396.7	8e-119	1	CL0108	Actin_ATPase	Actin	Actin
Pea_pea_g269.t1	294	347	294	350	PF00170.19	bZIP_1	Family	1	54	64	52.7	3.1e-14	1	CL0018	bZIP	bZIP_1	bZIP transcription factor
Pea_pea_g269.t1	810	868	810	869	PF00130.20	C1_1	Domain	1	52	53	38.9	5.3e-10	1	CL0006	C1	C1_1	Phorbol esters/diacylglycerol binding domain (C1 domain)
Pea_pea_g269.t1	933	1044	933	1054	PF00781.22	DAGK_cat	Family	1	116	126	97.7	3.3e-28	1	CL0240	PFK	DAGK_cat	Diacylglycerol kinase catalytic domain
Pea_pea_g269.t1	1084	1241	1084	1241	PF00609.17	DAGK_acc	Family	1	160	160	160.9	2.8e-47	1	No_clan	NA	DAGK_acc	Diacylglycerol kinase accessory domain
Pea_pea_g269.t1	1448	1543	1448	1543	PF12796.5	Ank_2	Repeat	1	84	84	47.2	2.2e-12	1	CL0465	Ank	Ank_2	Ankyrin repeats (3 copies)
Pea_pea_g270.t1	23	79	23	79	PF05196.11	PTN_MK_N	Domain	1	57	57	94.8	2.3e-27	1	No_clan	NA	PTN_MK_N	PTN/MK heparin-binding protein family, N-terminal domain
Pea_pea_g270.t1	80	140	80	142	PF01091.16	PTN_MK_C	Domain	1	62	65	89.5	1.2e-25	1	No_clan	NA	PTN_MK_C	PTN/MK heparin-binding protein family, C-terminal domain
Pea_pea_g271.t1	93	498	93	498	PF00001.19	7tm_1	Family	1	268	268	252.4	4e-75	1	CL0192	GPCR_A	7tm_1	7 transmembrane receptor (rhodopsin family)
Pea_pea_g273.t1	148	300	148	300	PF13359.4	DDE_Tnp_4	Domain	1	158	158	133.2	5.8e-39	1	CL0219	RNase_H	DDE_Tnp_4	DDE superfamily endonuclease
Pea_pea_g274.t1	67	176	38	176	PF10033.7	ATG13	Family	99	233	233	32.2	7.1e-08	1	No_clan	NA	ATG13	Autophagy-related protein 13
Pea_pea_g275.t1	117	246	117	251	PF13716.4	CRAL_TRIO_2	Domain	1	134	139	136.4	6.1e-40	1	CL0512	CRAL_TRIO	CRAL_TRIO_2	Divergent CRAL/TRIO domain
Pea_pea_g277.t1	49	82	49	83	PF00594.18	Gla	Domain	1	34	41	47.1	1.7e-12	1	No_clan	NA	Gla	Vitamin K-dependent carboxylation/gamma-carboxyglutamic (GLA) domain
Pea_pea_g277.t1	81	151	77	151	PF00051.16	Kringle	Domain	7	79	79	75.5	2.8e-21	1	CL0602	NA	Kringle	Kringle domain
Pea_pea_g277.t1	173	250	173	250	PF00051.16	Kringle	Domain	1	79	79	66.4	1.9e-18	1	CL0602	NA	Kringle	Kringle domain
Pea_pea_g277.t1	270	315	268	315	PF09396.8	Thrombin_light	Domain	3	48	48	86.4	7e-25	1	No_clan	NA	Thrombin_light	Thrombin light chain
Pea_pea_g277.t1	317	564	316	564	PF00089.24	Trypsin	Domain	2	221	221	228.3	8.4e-68	1	CL0124	Peptidase_PA	Trypsin	Trypsin
Pea_pea_g278.t1	867	1041	858	1056	PF12348.6	CLASP_N	Family	15	200	227	37.5	1.6e-09	1	CL0020	TPR	CLASP_N	CLASP N terminal
Pea_pea_g278.t1	1177	1344	1150	1348	PF12348.6	CLASP_N	Family	62	222	227	29.1	6.3e-07	1	CL0020	TPR	CLASP_N	CLASP N terminal
Pea_pea_g279.t1	64	99	63	99	PF00057.16	Ldl_recept_a	Repeat	2	37	37	48.3	7.4e-13	1	No_clan	NA	Ldl_recept_a	Low-density lipoprotein receptor domain class A
Pea_pea_g279.t1	103	136	102	137	PF00057.16	Ldl_recept_a	Repeat	2	35	37	39.8	3.5e-10	1	No_clan	NA	Ldl_recept_a	Low-density lipoprotein receptor domain class A
Pea_pea_g279.t1	141	176	140	176	PF00057.16	Ldl_recept_a	Repeat	2	37	37	46.4	3e-12	1	No_clan	NA	Ldl_recept_a	Low-density lipoprotein receptor domain class A
Pea_pea_g279.t1	184	219	183	219	PF00057.16	Ldl_recept_a	Repeat	2	37	37	40.9	1.5e-10	1	No_clan	NA	Ldl_recept_a	Low-density lipoprotein receptor domain class A
Pea_pea_g279.t1	224	259	223	259	PF00057.16	Ldl_recept_a	Repeat	2	37	37	45	8.4e-12	1	No_clan	NA	Ldl_recept_a	Low-density lipoprotein receptor domain class A
Pea_pea_g279.t1	263	298	262	298	PF00057.16	Ldl_recept_a	Repeat	2	37	37	45.7	4.8e-12	1	No_clan	NA	Ldl_recept_a	Low-density lipoprotein receptor domain class A
Pea_pea_g279.t1	322	360	321	360	PF00057.16	Ldl_recept_a	Repeat	2	37	37	44	1.7e-11	1	No_clan	NA	Ldl_recept_a	Low-density lipoprotein receptor domain class A
Pea_pea_g279.t1	388	409	387	409	PF12662.5	cEGF	Domain	3	24	24	34.6	1.2e-08	1	CL0001	EGF	cEGF	Complement Clr-like EGF-like
Pea_pea_g279.t1	492	531	491	531	PF00058.15	Ldl_recept_b	Repeat	2	42	42	28.9	1.1e-06	1	CL0186	Beta_propeller	Ldl_recept_b	Low-density lipoprotein receptor repeat class B
Pea_pea_g279.t1	534	574	534	574	PF00058.15	Ldl_recept_b	Repeat	1	42	42	49.7	3.4e-13	1	CL0186	Beta_propeller	Ldl_recept_b	Low-density lipoprotein receptor repeat class B
Pea_pea_g279.t1	577	618	577	618	PF00058.15	Ldl_recept_b	Repeat	1	42	42	45.1	9.6e-12	1	CL0186	Beta_propeller	Ldl_recept_b	Low-density lipoprotein receptor repeat class B
Pea_pea_g279.t1	622	660	621	661	PF00058.15	Ldl_recept_b	Repeat	2	41	42	36.2	5.6e-09	1	CL0186	Beta_propeller	Ldl_recept_b	Low-density lipoprotein receptor repeat class B
Pea_pea_g279.t1	796	836	796	836	PF00058.15	Ldl_recept_b	Repeat	1	42	42	35.4	9.8e-09	1	CL0186	Beta_propeller	Ldl_recept_b	Low-density lipoprotein receptor repeat class B
Pea_pea_g279.t1	839	879	839	879	PF00058.15	Ldl_recept_b	Repeat	1	42	42	42.9	4.5e-11	1	CL0186	Beta_propeller	Ldl_recept_b	Low-density lipoprotein receptor repeat class B
Pea_pea_g279.t1	882	923	882	923	PF00058.15	Ldl_recept_b	Repeat	1	42	42	47.2	2e-12	1	CL0186	Beta_propeller	Ldl_recept_b	Low-density lipoprotein receptor repeat class B
Pea_pea_g279.t1	926	965	926	965	PF00058.15	Ldl_recept_b	Repeat	1	41	42	32.4	8.6e-08	1	CL0186	Beta_propeller	Ldl_recept_b	Low-density lipoprotein receptor repeat class B
Pea_pea_g279.t1	1017	1054	1017	1054	PF14670.4	FXa_inhibition	Domain	1	36	36	46.6	2.8e-12	1	CL0001	EGF	FXa_inhibition	Coagulation Factor Xa inhibitory site
Pea_pea_g279.t1	1104	1143	1104	1144	PF00058.15	Ldl_recept_b	Repeat	1	41	42	26.8	5e-06	1	CL0186	Beta_propeller	Ldl_recept_b	Low-density lipoprotein receptor repeat class B
Pea_pea_g279.t1	1147	1187	1147	1187	PF00058.15	Ldl_recept_b	Repeat	1	42	42	41.2	1.6e-10	1	CL0186	Beta_propeller	Ldl_recept_b	Low-density lipoprotein receptor repeat class B
Pea_pea_g279.t1	1190	1230	1190	1231	PF00058.15	Ldl_recept_b	Repeat	1	41	42	50.3	2.1e-13	1	CL0186	Beta_propeller	Ldl_recept_b	Low-density lipoprotein receptor repeat class B
Pea_pea_g279.t1	1324	1359	1324	1359	PF14670.4	FXa_inhibition	Domain	1	36	36	45	8.9e-12	1	CL0001	EGF	FXa_inhibition	Coagulation Factor Xa inhibitory site
Pea_pea_g279.t1	1408	1448	1408	1448	PF00058.15	Ldl_recept_b	Repeat	1	42	42	23.5	5.1e-05	1	CL0186	Beta_propeller	Ldl_recept_b	Low-density lipoprotein receptor repeat class B
Pea_pea_g279.t1	1451	1491	1451	1491	PF00058.15	Ldl_recept_b	Repeat	1	42	42	39.9	3.9e-10	1	CL0186	Beta_propeller	Ldl_recept_b	Low-density lipoprotein receptor repeat class B
Pea_pea_g279.t1	1494	1535	1494	1535	PF00058.15	Ldl_recept_b	Repeat	1	42	42	51.8	7.7e-14	1	CL0186	Beta_propeller	Ldl_recept_b	Low-density lipoprotein receptor repeat class B
Pea_pea_g279.t1	1538	1574	1538	1574	PF00058.15	Ldl_recept_b	Repeat	1	39	42	21.8	0.00017	1	CL0186	Beta_propeller	Ldl_recept_b	Low-density lipoprotein receptor repeat class B
Pea_pea_g280.t1	158	328	158	328	PF00270.27	DEAD	Domain	1	176	176	152.3	1e-44	1	CL0023	P-loop_NTPase	DEAD	DEAD/DEAH box helicase
Pea_pea_g280.t1	369	474	365	474	PF00271.29	Helicase_C	Family	5	111	111	98.5	2.5e-28	1	CL0023	P-loop_NTPase	Helicase_C	Helicase conserved C-terminal domain
Pea_pea_g281.t1	9	60	7	85	PF01423.20	LSM	Domain	3	48	67	53.5	1.3e-14	1	CL0527	Sm-like	LSM	LSM domain
Pea_pea_g283.t1	27	165	27	203	PF11841.6	DUF3361	Family	1	135	154	178.7	6.4e-53	1	No_clan	NA	DUF3361	Domain of unknown function (DUF3361)
Pea_pea_g283.t1	203	381	202	381	PF04727.11	ELMO_CED12	Family	2	178	178	137.9	3.5e-40	1	No_clan	NA	ELMO_CED12	ELMO/CED-12 family
Pea_pea_g283.t1	448	574	448	574	PF16457.3	PH_12	Domain	1	134	134	130.4	5.4e-38	1	CL0266	NA	NA	NA
Pea_pea_g284.t1	35	200	6	206	PF03151.14	TPT	Family	95	255	290	34.3	1.4e-08	1	CL0184	DMT	TPT	Triose-phosphate Transporter family
Pea_pea_g285.t1	90	178	86	178	PF00028.15	Cadherin	Domain	5	93	93	51.6	8.8e-14	1	CL0159	E-set	Cadherin	Cadherin domain
Pea_pea_g285.t1	193	287	192	287	PF00028.15	Cadherin	Domain	2	93	93	74	8.9e-21	1	CL0159	E-set	Cadherin	Cadherin domain
Pea_pea_g285.t1	301	383	301	403	PF00028.15	Cadherin	Domain	1	77	93	56.1	3.4e-15	1	CL0159	E-set	Cadherin	Cadherin domain
Pea_pea_g286.t1	58	113	49	113	PF00028.15	Cadherin	Domain	38	93	93	34.6	1.8e-08	1	CL0159	E-set	Cadherin	Cadherin domain
Pea_pea_g286.t1	126	223	126	223	PF00028.15	Cadherin	Domain	1	93	93	46.8	2.7e-12	1	CL0159	E-set	Cadherin	Cadherin domain
Pea_pea_g286.t1	271	427	271	428	PF01049.15	Cadherin_C	Family	1	131	132	159.2	5.7e-47	1	No_clan	NA	Cadherin_C	Cadherin cytoplasmic region
Pea_pea_g287.t1	94	135	94	135	PF00020.16	TNFR_c6	Domain	1	39	39	29.1	8.7e-07	1	CL0607	NA	TNFR_c6	TNFR/NGFR cysteine-rich region
Pea_pea_g287.t1	179	219	179	219	PF00020.16	TNFR_c6	Domain	1	39	39	25.9	8.9e-06	1	CL0607	NA	TNFR_c6	TNFR/NGFR cysteine-rich region
Pea_pea_g288.t1	1	53	1	54	PF00076.20	RRM_1	Domain	10	69	70	35.6	5.5e-09	1	CL0221	RRM	RRM_1	RNA recognition motif. (a.k.a. RRM, RBD, or RNP domain)
Pea_pea_g289.t1	102	275	102	308	PF00324.19	AA_permease	Family	1	158	479	69	2.7e-19	1	CL0062	APC	AA_permease	Amino acid permease
Pea_pea_g289.t1	399	674	388	675	PF00324.19	AA_permease	Family	201	478	479	138.3	2.7e-40	1	CL0062	APC	AA_permease	Amino acid permease
Pea_pea_g289.t1	688	806	687	813	PF03522.13	SLC12	Family	2	117	413	60.4	1.4e-16	1	No_clan	NA	KCl_Cotrans_1	K-Cl Co-transporter type 1 (KCC1)
Pea_pea_g289.t1	817	951	806	959	PF03522.13	SLC12	Family	222	354	413	66.3	2.4e-18	1	No_clan	NA	KCl_Cotrans_1	K-Cl Co-transporter type 1 (KCC1)
Pea_pea_g289.t1	988	1106	958	1106	PF03522.13	SLC12	Family	303	413	413	47.9	8.9e-13	1	No_clan	NA	KCl_Cotrans_1	K-Cl Co-transporter type 1 (KCC1)
Pea_pea_g290.t1	40	96	39	96	PF01471.16	PG_binding_1	Domain	3	57	57	48.3	7.7e-13	1	CL0244	PGBD	PG_binding_1	Putative peptidoglycan binding domain
Pea_pea_g290.t1	117	445	117	445	PF00413.22	Peptidase_M10	Domain	1	158	158	225.1	3.5e-67	1	CL0126	Peptidase_MA	Peptidase_M10	Matrixin
Pea_pea_g290.t1	232	273	232	273	PF00040.17	fn2	Domain	1	42	42	61.6	5.4e-17	1	CL0602	NA	fn2	Fibronectin type II domain
Pea_pea_g290.t1	290	331	290	331	PF00040.17	fn2	Domain	1	42	42	66.3	1.9e-18	1	CL0602	NA	fn2	Fibronectin type II domain
Pea_pea_g290.t1	348	389	348	389	PF00040.17	fn2	Domain	1	42	42	68.9	3e-19	1	CL0602	NA	fn2	Fibronectin type II domain
Pea_pea_g290.t1	550	590	550	591	PF00045.17	Hemopexin	Repeat	1	44	45	29.7	4.2e-07	1	No_clan	NA	Hemopexin	Hemopexin
Pea_pea_g290.t1	597	641	596	641	PF00045.17	Hemopexin	Repeat	2	44	45	34.2	1.6e-08	1	No_clan	NA	Hemopexin	Hemopexin
Pea_pea_g291.t1	561	584	561	585	PF13909.4	zf-H2C2_5	Domain	1	25	26	27.1	2.4e-06	1	CL0361	C2H2-zf	zf-H2C2_5	C2H2-type zinc-finger domain
Pea_pea_g291.t1	1138	1162	1138	1162	PF13909.4	zf-H2C2_5	Domain	1	26	26	29.6	3.8e-07	1	CL0361	C2H2-zf	zf-H2C2_5	C2H2-type zinc-finger domain
Pea_pea_g292.t1	43	82	43	82	PF05920.9	Homeobox_KN	Family	1	40	40	52.2	3.8e-14	1	CL0123	HTH	Homeobox_KN	Homeobox KN domain
Pea_pea_g293.t1	19	69	19	69	PF14634.4	zf-RING_5	Domain	1	44	44	33.9	2e-08	1	CL0229	RING	zf-RING_5	zinc-RING finger domain
Pea_pea_g294.t1	47	75	45	75	PF00397.24	WW	Domain	3	31	31	35.9	4.6e-09	1	No_clan	NA	WW	WW domain
Pea_pea_g295.t1	36	197	36	208	PF01273.23	LBP_BPI_CETP	Family	1	158	164	101.6	3.1e-29	1	No_clan	NA	LBP_BPI_CETP	LBP / BPI / CETP family, N-terminal domain
Pea_pea_g295.t1	235	470	234	470	PF02886.15	LBP_BPI_CETP_C	Domain	2	238	238	203.3	3.5e-60	1	No_clan	NA	LBP_BPI_CETP_C	LBP / BPI / CETP family, C-terminal domain
Pea_pea_g296.t1	3	416	2	416	PF00450.20	Peptidase_S10	Domain	30	419	419	408	5.7e-122	1	CL0028	AB_hydrolase	Peptidase_S10	Serine carboxypeptidase
Pea_pea_g297.t1	11	222	11	223	PF07177.10	Neuralized	Domain	1	149	150	122.4	1.3e-35	1	CL0004	NA	Neuralized	Neuralized
Pea_pea_g297.t1	229	263	229	264	PF07525.14	SOCS_box	Domain	2	34	35	37.1	2.8e-09	1	CL0642	NA	SOCS_box	SOCS box
Pea_pea_g298.t1	434	472	432	474	PF04434.15	SWIM	Domain	3	38	40	21	0.00017	1	No_clan	NA	SWIM	SWIM zinc finger
Pea_pea_g299.t1	547	578	539	579	PF04434.15	SWIM	Domain	9	38	40	28.2	9.8e-07	1	No_clan	NA	SWIM	SWIM zinc finger
Pea_pea_g300.t1	60	320	58	321	PF13622.4	4HBT_3	Domain	3	244	246	208.9	1.3e-61	1	CL0050	HotDog	4HBT_3	Thioesterase-like superfamily
Pea_pea_g300.t1	464	566	436	566	PF02551.13	Acyl_CoA_thio	Domain	30	132	132	90.3	8e-26	1	CL0050	HotDog	Acyl_CoA_thio	Acyl-CoA thioesterase
Pea_pea_g301.t1	147	246	140	248	PF00787.22	PX	Domain	8	110	113	50.8	1.3e-13	1	No_clan	NA	PX	PX domain
Pea_pea_g301.t1	517	616	510	618	PF00787.22	PX	Domain	8	110	113	50.8	1.3e-13	1	No_clan	NA	PX	PX domain
Pea_pea_g302.t1	35	86	34	86	PF13833.4	EF-hand_8	Domain	2	54	54	49.8	1.9e-13	1	CL0220	EF_hand	EF-hand_8	EF-hand domain pair
Pea_pea_g302.t1	96	160	96	160	PF13499.4	EF-hand_7	Domain	1	71	71	63.1	2.3e-17	1	CL0220	EF_hand	EF-hand_7	EF-hand domain pair
Pea_pea_g304.t1	44	130	38	136	PF00179.24	UQ_con	Domain	41	128	140	116.5	6.4e-34	1	CL0208	UBC	UQ_con	Ubiquitin-conjugating enzyme
Pea_pea_g306.t1	31	73	31	73	PF00095.19	WAP	Domain	1	46	46	32.8	6.2e-08	1	No_clan	Protease_inhib	WAP	WAP-type (Whey Acidic Protein) 'four-disulfide core'
Pea_pea_g306.t1	76	119	76	119	PF00095.19	WAP	Domain	1	46	46	37.9	1.6e-09	1	No_clan	Protease_inhib	WAP	WAP-type (Whey Acidic Protein) 'four-disulfide core'
Pea_pea_g306.t1	123	166	123	166	PF00095.19	WAP	Domain	1	46	46	41.5	1.2e-10	1	No_clan	Protease_inhib	WAP	WAP-type (Whey Acidic Protein) 'four-disulfide core'
Pea_pea_g306.t1	170	214	170	214	PF00095.19	WAP	Domain	1	46	46	32.4	8.3e-08	1	No_clan	Protease_inhib	WAP	WAP-type (Whey Acidic Protein) 'four-disulfide core'
Pea_pea_g306.t1	242	286	242	286	PF00095.19	WAP	Domain	1	46	46	36.6	4e-09	1	No_clan	Protease_inhib	WAP	WAP-type (Whey Acidic Protein) 'four-disulfide core'
Pea_pea_g306.t1	290	334	290	334	PF00095.19	WAP	Domain	1	46	46	37.5	2.1e-09	1	No_clan	Protease_inhib	WAP	WAP-type (Whey Acidic Protein) 'four-disulfide core'
Pea_pea_g306.t1	338	381	338	381	PF00095.19	WAP	Domain	1	46	46	37.9	1.6e-09	1	No_clan	Protease_inhib	WAP	WAP-type (Whey Acidic Protein) 'four-disulfide core'
Pea_pea_g306.t1	385	431	385	431	PF00095.19	WAP	Domain	1	46	46	34.1	2.4e-08	1	No_clan	Protease_inhib	WAP	WAP-type (Whey Acidic Protein) 'four-disulfide core'
Pea_pea_g306.t1	436	475	435	475	PF00095.19	WAP	Domain	2	45	46	37.8	1.7e-09	1	No_clan	Protease_inhib	WAP	WAP-type (Whey Acidic Protein) 'four-disulfide core'
Pea_pea_g306.t1	482	520	481	521	PF00095.19	WAP	Domain	2	44	46	36.5	4.3e-09	1	No_clan	Protease_inhib	WAP	WAP-type (Whey Acidic Protein) 'four-disulfide core'
Pea_pea_g307.t1	194	245	193	245	PF00014.21	Kunitz_BPTI	Domain	2	53	53	61.6	5.7e-17	1	No_clan	Protease_inhib	Kunitz_BPTI	Kunitz/Bovine pancreatic trypsin inhibitor domain
Pea_pea_g308.t1	19	128	17	134	PF07686.15	V-set	Domain	3	102	109	42	7.4e-11	1	CL0011	Ig	V-set	Immunoglobulin V-set domain
Pea_pea_g312.t1	56	117	56	117	PF04818.11	CTD_bind	Family	1	63	63	77.6	8.4e-22	1	No_clan	NA	CTD_bind	RNA polymerase II-binding domain.
Pea_pea_g312.t1	179	325	179	325	PF16566.3	CREPT	Domain	1	147	147	209.3	2.5e-62	1	No_clan	NA	NA	NA
Pea_pea_g313.t1	5	122	4	122	PF00868.18	Transglut_N	Domain	2	118	118	114.3	3.6e-33	1	No_clan	NA	Transglut_N	Transglutaminase family
Pea_pea_g313.t1	274	360	263	360	PF01841.17	Transglut_core	Family	50	113	113	64.6	9.5e-18	1	CL0125	Peptidase_CA	Transglut_core	Transglutaminase-like superfamily
Pea_pea_g313.t1	473	570	473	572	PF00927.20	Transglut_C	Domain	1	103	106	77.8	5.4e-22	1	CL0159	E-set	Transglut_C	Transglutaminase family, C-terminal ig like domain
Pea_pea_g313.t1	587	685	587	686	PF00927.20	Transglut_C	Domain	1	105	106	82.5	1.9e-23	1	CL0159	E-set	Transglut_C	Transglutaminase family, C-terminal ig like domain
Pea_pea_g316.t1	35	202	35	213	PF01273.23	LBP_BPI_CETP	Family	1	160	164	135.9	8.5e-40	1	No_clan	NA	LBP_BPI_CETP	LBP / BPI / CETP family, N-terminal domain
Pea_pea_g316.t1	238	442	238	448	PF02886.15	LBP_BPI_CETP_C	Domain	1	205	238	189.4	6e-56	1	No_clan	NA	LBP_BPI_CETP_C	LBP / BPI / CETP family, C-terminal domain
Pea_pea_g316.t1	439	541	438	541	PF00919.18	UPF0004	Family	2	98	98	102.9	6.6e-30	1	No_clan	NA	UPF0004	Uncharacterized protein family UPF0004
Pea_pea_g316.t1	589	702	589	711	PF04055.19	Radical_SAM	Domain	1	89	167	53	4.5e-14	1	CL0036	NA	Radical_SAM	Radical SAM superfamily
Pea_pea_g316.t1	789	850	788	851	PF01938.18	TRAM	Domain	2	50	62	35	9.8e-09	1	CL0021	OB	TRAM	TRAM domain
Pea_pea_g317.t1	15	93	11	100	PF01273.23	LBP_BPI_CETP	Family	80	162	164	46.9	2e-12	1	No_clan	NA	LBP_BPI_CETP	LBP / BPI / CETP family, N-terminal domain
Pea_pea_g317.t1	370	500	359	506	PF01273.23	LBP_BPI_CETP	Family	22	161	164	70	1.6e-19	1	No_clan	NA	LBP_BPI_CETP	LBP / BPI / CETP family, N-terminal domain
Pea_pea_g317.t1	754	868	753	873	PF01273.23	LBP_BPI_CETP	Family	43	161	164	43	3.1e-11	1	No_clan	NA	LBP_BPI_CETP	LBP / BPI / CETP family, N-terminal domain
Pea_pea_g319.t1	25	152	3	160	PF01273.23	LBP_BPI_CETP	Family	26	157	164	54.8	7.2e-15	1	No_clan	NA	LBP_BPI_CETP	LBP / BPI / CETP family, N-terminal domain
Pea_pea_g319.t1	261	402	242	424	PF02886.15	LBP_BPI_CETP_C	Domain	74	212	238	46.6	2.5e-12	1	No_clan	NA	LBP_BPI_CETP_C	LBP / BPI / CETP family, C-terminal domain
Pea_pea_g320.t1	224	433	209	434	PF02886.15	LBP_BPI_CETP_C	Domain	17	237	238	43.5	2.3e-11	1	No_clan	NA	LBP_BPI_CETP_C	LBP / BPI / CETP family, C-terminal domain
Pea_pea_g321.t1	57	206	55	218	PF01273.23	LBP_BPI_CETP	Family	5	160	164	58.3	6.4e-16	1	No_clan	NA	LBP_BPI_CETP	LBP / BPI / CETP family, N-terminal domain
Pea_pea_g321.t1	344	454	295	455	PF02886.15	LBP_BPI_CETP_C	Domain	95	205	238	38.4	8.1e-10	1	No_clan	NA	LBP_BPI_CETP_C	LBP / BPI / CETP family, C-terminal domain
Pea_pea_g322.t1	7	84	6	87	PF00307.29	CH	Domain	33	106	109	35.7	7.2e-09	1	CL0188	CH	CH	Calponin homology (CH) domain
Pea_pea_g322.t1	131	169	131	169	PF03271.15	EB1	Family	1	41	41	63.8	1.2e-17	1	No_clan	NA	EB1	EB1-like C-terminal motif
Pea_pea_g323.t1	206	288	205	294	PF00855.15	PWWP	Domain	2	92	96	44	2.1e-11	1	CL0049	Tudor	PWWP	PWWP domain
Pea_pea_g323.t1	522	604	522	609	PF00145.15	DNA_methylase	Domain	1	77	335	26.9	2.5e-06	1	CL0063	NADP_Rossmann	DNA_methylase	C-5 cytosine-specific DNA methylase
Pea_pea_g327.t1	2	322	1	322	PF00225.21	Kinesin	Domain	6	333	333	393.9	4.3e-118	1	CL0023	P-loop_NTPase	Kinesin	Kinesin motor domain
Pea_pea_g327.t1	711	772	709	773	PF05066.11	HARE-HTH	Family	10	71	72	52.3	5e-14	1	CL0123	HTH	HARE-HTH	HB1, ASXL, restriction endonuclease HTH domain
Pea_pea_g327.t1	863	987	862	987	PF13919.4	ASXH	Domain	2	132	132	119.4	9.2e-35	1	No_clan	NA	ASXH	Asx homology domain
Pea_pea_g327.t1	2120	2160	2091	2160	PF13922.4	PHD_3	Domain	29	69	69	71.5	4.9e-20	1	No_clan	NA	PHD_3	PHD domain of transcriptional enhancer, Asx
Pea_pea_g328.t1	26	361	26	361	PF10250.7	O-FucT	Family	1	318	318	262.4	6.8e-78	1	No_clan	NA	O-FucT	GDP-fucose protein O-fucosyltransferase
Pea_pea_g329.t1	69	93	69	94	PF13894.4	zf-C2H2_4	Domain	1	23	24	20.5	0.00051	1	CL0361	C2H2-zf	zf-C2H2_4	C2H2-type zinc finger
Pea_pea_g329.t1	159	181	158	182	PF13912.4	zf-C2H2_6	Domain	4	26	27	19.3	0.00071	1	CL0361	C2H2-zf	zf-C2H2_6	C2H2-type zinc finger
Pea_pea_g330.t1	59	138	59	140	PF02990.14	EMP70	Family	1	77	516	65.7	2.8e-18	1	No_clan	NA	EMP70	Endomembrane protein 70
Pea_pea_g330.t1	150	393	145	394	PF02990.14	EMP70	Family	272	515	516	339.5	2.9e-101	1	No_clan	NA	EMP70	Endomembrane protein 70
Pea_pea_g331.t1	51	96	50	96	PF00018.26	SH3_1	Domain	2	48	48	56.3	1.6e-15	1	CL0010	SH3	SH3_1	SH3 domain
Pea_pea_g331.t1	110	192	110	192	PF00017.22	SH2	Domain	1	77	77	84.6	3.3e-24	1	CL0541	SH2-like	SH2	SH2 domain
Pea_pea_g331.t1	194	474	187	475	PF07714.15	Pkinase_Tyr	Domain	23	259	260	275.9	2.6e-82	1	CL0016	PKinase	Pkinase_Tyr	Protein tyrosine kinase
Pea_pea_g332.t1	43	392	43	392	PF09815.7	XK-related	Family	1	309	309	375.1	2.3e-112	1	No_clan	NA	XK-related	XK-related protein
Pea_pea_g332.t1	625	724	625	724	PF16545.3	CCM2_C	Domain	1	100	100	165	4.5e-49	1	No_clan	NA	NA	NA
Pea_pea_g333.t1	13	98	8	102	PF01920.18	Prefoldin_2	Family	12	96	106	29.1	6.5e-07	1	CL0200	Prefoldin	Prefoldin_2	Prefoldin subunit
Pea_pea_g334.t1	53	155	44	175	PF03133.13	TTL	Family	8	95	295	74	1e-20	1	CL0179	ATP-grasp	TTL	Tubulin-tyrosine ligase family
Pea_pea_g334.t1	198	231	195	238	PF03133.13	TTL	Family	252	287	295	24.3	1.3e-05	1	CL0179	ATP-grasp	TTL	Tubulin-tyrosine ligase family
Pea_pea_g335.t1	12	138	12	141	PF00782.18	DSPc	Domain	1	130	133	110.6	4.2e-32	1	CL0031	Phosphatase	DSPc	Dual specificity phosphatase, catalytic domain
Pea_pea_g335.t1	143	237	139	239	PF00782.18	DSPc	Domain	36	130	133	96.3	1.1e-27	1	CL0031	Phosphatase	DSPc	Dual specificity phosphatase, catalytic domain
Pea_pea_g336.t1	516	798	514	798	PF00069.23	Pkinase	Domain	3	264	264	215.5	7.4e-64	1	CL0016	PKinase	Pkinase	Protein kinase domain
Pea_pea_g337.t1	89	125	89	136	PF09041.8	Aurora-A_bind	Domain	1	38	68	57.4	1e-15	1	No_clan	NA	Aurora-A_bind	Aurora-A binding
Pea_pea_g337.t1	364	451	363	452	PF12214.6	TPX2_importin	Family	2	87	167	103.3	1.5e-29	1	No_clan	NA	TPX2_importin	Cell cycle regulated microtubule associated protein
Pea_pea_g337.t1	449	490	446	490	PF12214.6	TPX2_importin	Family	122	167	167	41.1	1.9e-10	1	No_clan	NA	TPX2_importin	Cell cycle regulated microtubule associated protein
Pea_pea_g337.t1	807	933	806	933	PF12214.6	TPX2_importin	Family	2	167	167	130.9	4.8e-38	1	No_clan	NA	TPX2_importin	Cell cycle regulated microtubule associated protein
Pea_pea_g337.t1	992	1048	992	1048	PF06886.9	TPX2	Family	1	57	57	49.4	3.7e-13	1	No_clan	NA	TPX2	Targeting protein for Xklp2 (TPX2)
Pea_pea_g338.t1	1	26	1	26	PF02180.15	BH4	Family	1	26	26	52.5	2.6e-14	1	No_clan	NA	BH4	Bcl-2 homology region 4
Pea_pea_g338.t1	86	184	86	184	PF00452.17	Bcl-2	Family	1	100	100	116.5	6e-34	1	CL0551	BCLiA	Bcl-2	Apoptosis regulator proteins, Bcl-2 family
Pea_pea_g339.t1	1	142	1	142	PF02886.15	LBP_BPI_CETP_C	Domain	97	238	238	87.8	6.5e-25	1	No_clan	NA	LBP_BPI_CETP_C	LBP / BPI / CETP family, C-terminal domain
Pea_pea_g340.t1	30	200	30	200	PF01273.23	LBP_BPI_CETP	Family	1	164	164	61.5	6.4e-17	1	No_clan	NA	LBP_BPI_CETP	LBP / BPI / CETP family, N-terminal domain
Pea_pea_g340.t1	235	320	232	323	PF02886.15	LBP_BPI_CETP_C	Domain	4	89	238	50.8	1.3e-13	1	No_clan	NA	LBP_BPI_CETP_C	LBP / BPI / CETP family, C-terminal domain
Pea_pea_g342.t1	60	345	57	346	PF04258.11	Peptidase_A22B	Family	3	283	284	348.3	3.3e-104	1	CL0130	Peptidase_AD	Peptidase_A22B	Signal peptide peptidase
Pea_pea_g343.t1	11	249	9	256	PF15397.4	DUF4618	Family	3	242	258	264.1	1.1e-78	1	No_clan	NA	DUF4618	Domain of unknown function (DUF4618)
Pea_pea_g343.t1	253	414	252	416	PF00071.20	Ras	Domain	2	160	162	100.3	7.1e-29	1	CL0023	P-loop_NTPase	Ras	Ras family
Pea_pea_g344.t1	21	138	21	152	PF14927.4	Neurensin	Family	1	120	134	123	5.8e-36	1	No_clan	NA	Neurensin	Neurensin
Pea_pea_g345.t1	62	113	62	114	PF00010.24	HLH	Domain	1	54	55	62.2	2.9e-17	1	No_clan	NA	HLH	Helix-loop-helix DNA-binding domain
Pea_pea_g345.t1	152	395	130	395	PF00069.23	Pkinase	Domain	31	264	264	183.4	4.8e-54	1	CL0016	PKinase	Pkinase	Protein kinase domain
Pea_pea_g345.t1	435	636	435	638	PF00566.16	RabGAP-TBC	Family	1	213	215	94.3	7.2e-27	1	No_clan	NA	RabGAP-TBC	Rab-GTPase-TBC domain
Pea_pea_g346.t1	28	111	22	113	PF02195.16	ParBc	Family	7	86	90	30.8	2.4e-07	1	CL0248	ParBc	ParBc	ParB-like nuclease domain
Pea_pea_g347.t1	128	150	128	150	PF00096.24	zf-C2H2	Domain	1	23	23	24.9	1.7e-05	1	CL0361	C2H2-zf	zf-C2H2	Zinc finger, C2H2 type
Pea_pea_g347.t1	185	207	185	207	PF00096.24	zf-C2H2	Domain	1	23	23	26.9	3.9e-06	1	CL0361	C2H2-zf	zf-C2H2	Zinc finger, C2H2 type
Pea_pea_g347.t1	215	235	213	235	PF00096.24	zf-C2H2	Domain	3	23	23	27.4	2.7e-06	1	CL0361	C2H2-zf	zf-C2H2	Zinc finger, C2H2 type
Pea_pea_g348.t1	284	380	282	380	PF06237.10	DUF1011	Family	3	99	99	139.4	3.4e-41	1	No_clan	NA	DUF1011	Protein of unknown function (DUF1011)
Pea_pea_g349.t1	15	104	13	119	PF14161.4	FAM110_N	Family	3	93	114	147.3	1.7e-43	1	No_clan	NA	FAM110_N	Centrosome-associated N terminus
Pea_pea_g349.t1	218	322	216	322	PF14160.4	FAM110_C	Family	3	112	112	116.3	1.2e-33	1	No_clan	NA	FAM110_C	Centrosome-associated C terminus
Pea_pea_g350.t1	279	490	277	491	PF00147.16	Fibrinogen_C	Domain	3	220	221	235.3	6.1e-70	1	CL0422	Fibrinogen_C	Fibrinogen_C	Fibrinogen beta and gamma chains, C-terminal globular domain
Pea_pea_g351.t1	35	139	35	141	PF15913.3	Furin-like_2	Domain	1	105	107	164.2	7.8e-49	1	CL0547	NA	NA	NA
Pea_pea_g352.t1	12	143	11	149	PF11566.6	PI31_Prot_N	Family	2	156	162	96.6	1.2e-27	1	No_clan	NA	PI31_Prot_N	PI31 proteasome regulator N-terminal
Pea_pea_g353.t1	307	358	305	359	PF04824.14	Rad21_Rec8	Family	3	54	55	47.8	5.8e-13	1	CL0157	Kleisin	Rad21_Rec8	Conserved region of Rad21 / Rec8 like protein
Pea_pea_g354.t1	52	343	45	343	PF15290.4	Syntaphilin	Family	8	312	312	451.2	2.2e-135	1	No_clan	NA	Syntaphilin	Golgi-localised syntaxin-1-binding clamp
Pea_pea_g355.t1	122	189	121	196	PF00595.22	PDZ	Domain	2	74	82	46.6	2.9e-12	1	CL0466	PDZ-like	PDZ	PDZ domain (Also known as DHR or GLGF)
Pea_pea_g357.t1	5	46	5	47	PF14555.4	UBA_4	Domain	1	42	43	59.3	2.2e-16	1	CL0214	UBA	UBA_4	UBA-like domain
Pea_pea_g357.t1	291	365	291	365	PF08059.11	SEP	Domain	1	76	76	91.2	4.2e-26	1	No_clan	NA	SEP	SEP domain
Pea_pea_g357.t1	399	425	397	427	PF00789.18	UBX	Domain	3	29	81	22.5	8.8e-05	1	CL0072	Ubiquitin	UBX	UBX domain
Pea_pea_g357.t1	454	480	452	482	PF00789.18	UBX	Domain	3	29	81	22.5	8.8e-05	1	CL0072	Ubiquitin	UBX	UBX domain
Pea_pea_g357.t1	492	546	483	547	PF00789.18	UBX	Domain	25	80	81	32.7	5.8e-08	1	CL0072	Ubiquitin	UBX	UBX domain
Pea_pea_g358.t1	30	106	29	113	PF00047.23	ig	Domain	2	69	87	26.1	6.6e-06	1	CL0011	Ig	ig	Immunoglobulin domain
Pea_pea_g359.t1	37	124	37	140	PF07686.15	V-set	Domain	1	93	109	48.6	6.9e-13	1	CL0011	Ig	V-set	Immunoglobulin V-set domain
Pea_pea_g359.t1	182	239	175	241	PF08205.10	C2-set_2	Domain	30	87	90	26.8	3.7e-06	1	CL0011	Ig	C2-set_2	CD80-like C2-set immunoglobulin domain
Pea_pea_g359.t1	256	342	256	343	PF07654.13	C1-set	Domain	1	88	89	63.4	1.9e-17	1	CL0011	Ig	C1-set	Immunoglobulin C1-set domain
Pea_pea_g360.t1	21	66	21	67	PF01160.16	Opiods_neuropep	Family	1	46	47	55	5.6e-15	1	No_clan	NA	Opiods_neuropep	Vertebrate endogenous opioids neuropeptide
Pea_pea_g361.t1	30	350	30	354	PF00069.23	Pkinase	Domain	1	257	264	168.1	2.2e-49	1	CL0016	PKinase	Pkinase	Protein kinase domain
Pea_pea_g363.t1	852	928	833	931	PF13086.4	AAA_11	Domain	184	257	262	53.3	2.8e-14	1	CL0023	P-loop_NTPase	AAA_11	AAA domain
Pea_pea_g363.t1	942	1142	939	1143	PF13087.4	AAA_12	Domain	4	199	200	92.1	3.1e-26	1	CL0023	P-loop_NTPase	AAA_12	AAA domain
Pea_pea_g363.t1	1483	1843	1482	1843	PF00773.17	RNB	Domain	2	326	326	198.6	1.4e-58	1	No_clan	NA	RNB	RNB domain
Pea_pea_g363.t1	2310	2556	2310	2558	PF13086.4	AAA_11	Domain	1	260	262	173.1	8e-51	1	CL0023	P-loop_NTPase	AAA_11	AAA domain
Pea_pea_g363.t1	2566	2768	2565	2769	PF13087.4	AAA_12	Domain	2	197	200	151.9	1.5e-44	1	CL0023	P-loop_NTPase	AAA_12	AAA domain
Pea_pea_g364.t1	12	84	9	84	PF01342.19	SAND	Family	5	77	77	81.8	2e-23	1	No_clan	NA	SAND	SAND domain
Pea_pea_g365.t1	39	175	39	175	PF00836.17	Stathmin	Family	1	136	136	183.8	1.2e-54	1	No_clan	NA	Stathmin	Stathmin family
Pea_pea_g366.t1	111	291	111	292	PF06733.13	DEAD_2	Family	1	175	176	170.7	2e-50	1	CL0023	P-loop_NTPase	DEAD_2	DEAD_2
Pea_pea_g366.t1	562	653	538	659	PF13307.4	Helicase_C_2	Domain	73	158	171	101.4	5.5e-29	1	CL0023	P-loop_NTPase	Helicase_C_2	Helicase C-terminal domain
Pea_pea_g366.t1	1135	1175	1135	1175	PF00020.16	TNFR_c6	Domain	1	39	39	33.1	4.8e-08	1	CL0607	NA	TNFR_c6	TNFR/NGFR cysteine-rich region
Pea_pea_g366.t1	1177	1212	1177	1212	PF00020.16	TNFR_c6	Domain	1	39	39	24	3.5e-05	1	CL0607	NA	TNFR_c6	TNFR/NGFR cysteine-rich region
Pea_pea_g367.t1	11	185	4	187	PF00025.19	Arf	Domain	7	173	175	156.3	4.5e-46	1	CL0023	P-loop_NTPase	Arf	ADP-ribosylation factor family
Pea_pea_g368.t1	456	662	456	671	PF15332.4	LIME1	Family	1	189	232	77.8	7.9e-22	1	No_clan	NA	LIME1	Lck-interacting transmembrane adapter 1
Pea_pea_g369.t1	21	127	21	129	PF00651.29	BTB	Domain	1	109	111	87.8	5e-25	1	CL0033	POZ	BTB	BTB/POZ domain
Pea_pea_g369.t1	595	619	595	619	PF13909.4	zf-H2C2_5	Domain	1	26	26	34.1	1.5e-08	1	CL0361	C2H2-zf	zf-H2C2_5	C2H2-type zinc-finger domain
Pea_pea_g369.t1	625	641	623	643	PF12874.5	zf-met	Domain	3	19	25	16.7	0.0065	1	CL0361	C2H2-zf	zf-met	Zinc-finger of C2H2 type
Pea_pea_g370.t1	19	122	17	135	PF04201.13	TPD52	Family	3	105	162	126.8	5.3e-37	1	No_clan	NA	TPD52	Tumour protein D52 family
Pea_pea_g370.t1	139	213	130	217	PF04201.13	TPD52	Family	82	158	162	107.3	5.2e-31	1	No_clan	NA	TPD52	Tumour protein D52 family
Pea_pea_g371.t1	67	243	67	255	PF00067.20	p450	Domain	1	182	463	118.3	3.2e-34	1	No_clan	NA	p450	Cytochrome P450
Pea_pea_g371.t1	254	298	246	299	PF00067.20	p450	Domain	253	296	463	37	1.5e-09	1	No_clan	NA	p450	Cytochrome P450
Pea_pea_g372.t1	31	485	31	486	PF00067.20	p450	Domain	1	462	463	400.3	9.8e-120	1	No_clan	NA	p450	Cytochrome P450
Pea_pea_g373.t1	15	98	15	104	PF00648.19	Peptidase_C2	Family	1	81	297	69.8	1.7e-19	1	CL0125	Peptidase_CA	Peptidase_C2	Calpain family cysteine protease
Pea_pea_g373.t1	100	184	97	185	PF00648.19	Peptidase_C2	Family	211	295	297	61.9	4.5e-17	1	CL0125	Peptidase_CA	Peptidase_C2	Calpain family cysteine protease
Pea_pea_g373.t1	211	357	211	359	PF01067.20	Calpain_III	Domain	1	140	142	80.9	9.2e-23	1	No_clan	NA	Calpain_III	Calpain large subunit, domain III
Pea_pea_g374.t1	208	439	170	445	PF00664.21	ABC_membrane	Family	26	259	274	55.1	8.1e-15	1	CL0241	ABC_membrane	ABC_membrane	ABC transporter transmembrane region
Pea_pea_g374.t1	548	681	547	682	PF00005.25	ABC_tran	Domain	2	136	137	68.9	5.6e-19	1	CL0023	P-loop_NTPase	ABC_tran	ABC transporter
Pea_pea_g374.t1	829	1110	828	1112	PF00664.21	ABC_membrane	Family	2	272	274	119.2	2.2e-34	1	CL0241	ABC_membrane	ABC_membrane	ABC transporter transmembrane region
Pea_pea_g374.t1	1159	1259	1152	1259	PF00005.25	ABC_tran	Domain	49	137	137	54.4	1.7e-14	1	CL0023	P-loop_NTPase	ABC_tran	ABC transporter
Pea_pea_g374.t1	1334	1602	1297	1602	PF01433.18	Peptidase_M1	Family	112	389	389	179.9	8.3e-53	1	CL0126	Peptidase_MA	Peptidase_M1	Peptidase family M1
Pea_pea_g374.t1	1687	1829	1686	1829	PF09127.9	Leuk-A4-hydro_C	Domain	2	143	143	110	8.4e-32	1	CL0020	TPR	Leuk-A4-hydro_C	Leukotriene A4 hydrolase, C-terminal
Pea_pea_g375.t1	40	168	31	177	PF00483.21	NTP_transferase	Family	11	139	248	22.6	6e-05	1	CL0110	GT-A	NTP_transferase	Nucleotidyl transferase
Pea_pea_g375.t1	351	375	351	376	PF00132.22	Hexapep	Repeat	1	26	36	23.6	2.6e-05	1	CL0536	HEXAPEP	Hexapep	Bacterial transferase hexapeptide (six repeats)
Pea_pea_g376.t1	5	56	4	63	PF00778.15	DIX	Family	2	54	81	63.8	9.1e-18	1	CL0072	NA	DIX	DIX domain
Pea_pea_g376.t1	69	100	66	101	PF00778.15	DIX	Family	48	80	81	28.2	1.1e-06	1	CL0072	NA	DIX	DIX domain
Pea_pea_g376.t1	108	265	108	265	PF02377.13	Dishevelled	Family	1	159	159	220.2	1.6e-65	1	No_clan	NA	Dishevelled	Dishevelled specific domain
Pea_pea_g376.t1	270	353	269	354	PF00595.22	PDZ	Domain	2	81	82	66.7	1.6e-18	1	CL0466	PDZ-like	PDZ	PDZ domain (Also known as DHR or GLGF)
Pea_pea_g376.t1	445	514	445	514	PF00610.19	DEP	Domain	1	72	72	60.8	8.8e-17	1	CL0123	NA	DEP	Domain found in Dishevelled, Egl-10, and Pleckstrin (DEP)
Pea_pea_g376.t1	520	721	520	721	PF12316.6	Dsh_C	Family	1	207	207	270.3	1.6e-80	1	No_clan	NA	Dsh_C	Segment polarity protein dishevelled (Dsh) C terminal
Pea_pea_g377.t1	2	125	1	137	PF01217.18	Clat_adaptor_s	Domain	2	127	142	25.3	1.1e-05	1	CL0212	SNARE	Clat_adaptor_s	Clathrin adaptor complex small chain
Pea_pea_g377.t1	158	433	157	433	PF00928.19	Adap_comp_sub	Family	2	264	264	274.3	8.5e-82	1	CL0448	Cargo_bd_muHD	Adap_comp_sub	Adaptor complexes medium subunit family
Pea_pea_g378.t1	198	331	195	331	PF00005.25	ABC_tran	Domain	4	137	137	73.1	2.7e-20	1	CL0023	P-loop_NTPase	ABC_tran	ABC transporter
Pea_pea_g378.t1	370	449	370	455	PF12848.5	ABC_tran_Xtn	Domain	1	80	85	83.5	6.9e-24	1	No_clan	P-loop_NTPase	ABC_tran_2	ABC transporter
Pea_pea_g378.t1	485	614	483	614	PF00005.25	ABC_tran	Domain	3	137	137	70.3	2e-19	1	CL0023	P-loop_NTPase	ABC_tran	ABC transporter
Pea_pea_g379.t1	281	324	280	326	PF00628.27	PHD	Domain	2	50	52	31.2	1.4e-07	1	CL0390	zf-FYVE-PHD	PHD	PHD-finger
Pea_pea_g380.t1	83	247	83	248	PF09588.8	YqaJ	Domain	1	149	150	61.2	1.1e-16	1	CL0236	PDDEXK	YqaJ	YqaJ-like viral recombinase domain
Pea_pea_g381.t1	2	78	2	79	PF13757.4	VIT_2	Domain	1	77	78	95.4	1.3e-27	1	CL0029	Cupin	VIT_2	Vault protein inter-alpha-trypsin domain
Pea_pea_g381.t1	354	508	353	508	PF13768.4	VWA_3	Domain	2	155	155	107.4	5.6e-31	1	CL0128	vWA-like	VWA_3	von Willebrand factor type A domain
Pea_pea_g382.t1	25	260	24	262	PF05208.11	ALG3	Family	2	236	351	354.4	7.7e-106	1	CL0111	GT-C	ALG3	ALG3 protein
Pea_pea_g383.t1	56	165	56	166	PF08241.10	Methyltransf_11	Domain	1	94	95	63.3	2.3e-17	1	CL0063	NADP_Rossmann	Methyltransf_11	Methyltransferase domain
Pea_pea_g385.t1	106	254	95	256	PF12483.6	GIDE	Family	11	158	159	57.7	8.8e-16	1	No_clan	NA	GIDE	E3 Ubiquitin ligase
Pea_pea_g385.t1	285	329	282	329	PF13920.4	zf-C3HC4_3	Domain	4	50	50	41.6	7.3e-11	1	CL0229	RING	zf-C3HC4_3	Zinc finger, C3HC4 type (RING finger)
Pea_pea_g387.t1	120	506	120	506	PF05649.11	Peptidase_M13_N	Family	1	374	374	407.3	8.6e-122	1	No_clan	NA	Peptidase_M13_N	Peptidase family M13
Pea_pea_g387.t1	565	768	565	768	PF01431.19	Peptidase_M13	Family	1	205	205	246.2	2e-73	1	CL0126	Peptidase_MA	Peptidase_M13	Peptidase family M13
Pea_pea_g388.t1	386	421	386	422	PF01851.20	PC_rep	Repeat	1	34	35	28.2	1.5e-06	1	CL0020	TPR	PC_rep	Proteasome/cyclosome repeat
Pea_pea_g388.t1	423	455	423	457	PF01851.20	PC_rep	Repeat	1	33	35	28.5	1.2e-06	1	CL0020	TPR	PC_rep	Proteasome/cyclosome repeat
Pea_pea_g389.t1	645	836	645	839	PF02854.17	MIF4G	Family	1	172	213	179.4	6.3e-53	1	CL0020	TPR	MIF4G	MIF4G domain
Pea_pea_g390.t1	1	34	1	35	PF02854.17	MIF4G	Family	175	212	213	32.5	5.8e-08	1	CL0020	TPR	MIF4G	MIF4G domain
Pea_pea_g390.t1	293	405	293	405	PF02847.15	MA3	Family	1	113	113	96	1.2e-27	1	CL0020	TPR	MA3	MA3 domain
Pea_pea_g390.t1	572	649	571	650	PF02020.16	W2	Family	2	77	78	68.1	5.1e-19	1	CL0020	TPR	W2	eIF4-gamma/eIF5/eIF2-epsilon
Pea_pea_g391.t1	57	192	57	204	PF15010.4	FAM131	Family	1	136	298	271.9	8.8e-81	1	No_clan	NA	FAM131	Putative cell signalling
Pea_pea_g391.t1	234	359	226	361	PF15010.4	FAM131	Family	141	295	298	77.7	1.2e-21	1	No_clan	NA	FAM131	Putative cell signalling
Pea_pea_g392.t1	60	138	56	145	PF00011.19	HSP20	Family	5	90	101	39	6.4e-10	1	CL0190	HSP20	HSP20	Hsp20/alpha crystallin family
Pea_pea_g393.t1	141	543	140	544	PF00654.18	Voltage_CLC	Family	2	353	354	314.7	7.5e-94	1	No_clan	NA	Voltage_CLC	Voltage gated chloride channel
Pea_pea_g394.t1	290	404	290	404	PF07452.10	CHRD	Domain	1	100	100	25.2	2.3e-05	1	No_clan	NA	CHRD	CHRD domain
Pea_pea_g394.t1	415	516	408	516	PF07452.10	CHRD	Domain	13	100	100	43	6.5e-11	1	No_clan	NA	CHRD	CHRD domain
Pea_pea_g394.t1	533	647	531	649	PF07452.10	CHRD	Domain	3	98	100	59.3	5.5e-16	1	No_clan	NA	CHRD	CHRD domain
Pea_pea_g394.t1	688	745	688	745	PF00093.16	VWC	Family	1	57	57	33.8	2.8e-08	1	CL0451	FnI-like	VWC	von Willebrand factor type C domain
Pea_pea_g394.t1	773	833	767	833	PF00093.16	VWC	Family	5	57	57	31.3	1.8e-07	1	CL0451	FnI-like	VWC	von Willebrand factor type C domain
Pea_pea_g395.t1	26	172	25	177	PF00758.16	EPO_TPO	Domain	2	155	159	100.9	6.2e-29	1	CL0053	4H_Cytokine	EPO_TPO	Erythropoietin/thrombopoietin
Pea_pea_g396.t1	7	147	7	147	PF03870.13	RNA_pol_Rpb8	Family	1	139	139	182.9	3e-54	1	CL0021	OB	RNA_pol_Rpb8	RNA polymerase Rpb8
Pea_pea_g397.t1	12	184	12	184	PF01404.17	Ephrin_lbd	Domain	1	178	178	247.8	6e-74	1	CL0202	GBD	Ephrin_lbd	Ephrin receptor ligand binding domain
Pea_pea_g397.t1	313	402	313	407	PF00041.19	fn3	Domain	1	80	85	54.3	1.1e-14	1	CL0159	E-set	fn3	Fibronectin type III domain
Pea_pea_g397.t1	424	508	424	508	PF00041.19	fn3	Domain	1	85	85	62.1	4.3e-17	1	CL0159	E-set	fn3	Fibronectin type III domain
Pea_pea_g397.t1	532	601	532	602	PF14575.4	EphA2_TM	Domain	1	76	77	78	6.6e-22	1	No_clan	NA	EphA2_TM	Ephrin type-A receptor 2 transmembrane domain
Pea_pea_g397.t1	640	833	639	840	PF07714.15	Pkinase_Tyr	Domain	9	202	260	234.4	1.1e-69	1	CL0016	PKinase	Pkinase_Tyr	Protein tyrosine kinase
Pea_pea_g398.t1	308	428	304	433	PF02902.17	Peptidase_C48	Domain	74	208	216	105.8	2.4e-30	1	CL0125	Peptidase_CA	Peptidase_C48	Ulp1 protease family, C-terminal catalytic domain
Pea_pea_g399.t1	38	261	34	266	PF00002.22	7tm_2	Family	6	242	245	132.9	1e-38	1	CL0192	GPCR_A	7tm_2	7 transmembrane receptor (Secretin family)
Pea_pea_g399.t1	343	513	336	514	PF00160.19	Pro_isomerase	Domain	9	157	159	155.5	1.2e-45	1	CL0475	Cyclophil-like	Pro_isomerase	Cyclophilin type peptidyl-prolyl cis-trans isomerase/CLD
Pea_pea_g399.t1	639	769	639	769	PF07002.14	Copine	Family	1	132	218	178.5	1.2e-52	1	CL0128	vWA-like	Copine	Copine
Pea_pea_g400.t1	379	440	372	450	PF16489.3	GAIN	Domain	50	111	210	67.8	7.8e-19	1	No_clan	NA	NA	NA
Pea_pea_g400.t1	458	479	458	479	PF12661.5	hEGF	Domain	1	21	22	23.5	5.8e-05	1	CL0001	EGF	hEGF	Human growth factor-like EGF
Pea_pea_g400.t1	514	553	490	554	PF02210.22	Laminin_G_2	Domain	85	125	126	24.3	3.4e-05	1	CL0004	Concanavalin	Laminin_G_2	Laminin G domain
Pea_pea_g400.t1	617	867	616	870	PF16489.3	GAIN	Domain	2	194	210	184.5	1.5e-54	1	No_clan	NA	NA	NA
Pea_pea_g401.t1	76	169	75	169	PF00028.15	Cadherin	Domain	2	93	93	70.4	1.2e-19	1	CL0159	E-set	Cadherin	Cadherin domain
Pea_pea_g401.t1	183	274	183	275	PF00028.15	Cadherin	Domain	1	92	93	82.9	1.5e-23	1	CL0159	E-set	Cadherin	Cadherin domain
Pea_pea_g401.t1	290	380	289	380	PF00028.15	Cadherin	Domain	2	93	93	80.1	1.1e-22	1	CL0159	E-set	Cadherin	Cadherin domain
Pea_pea_g401.t1	394	482	394	482	PF00028.15	Cadherin	Domain	1	93	93	64.9	6.2e-18	1	CL0159	E-set	Cadherin	Cadherin domain
Pea_pea_g401.t1	496	584	496	585	PF00028.15	Cadherin	Domain	1	92	93	75.4	3.4e-21	1	CL0159	E-set	Cadherin	Cadherin domain
Pea_pea_g401.t1	599	691	599	691	PF00028.15	Cadherin	Domain	1	93	93	68.3	5.3e-19	1	CL0159	E-set	Cadherin	Cadherin domain
Pea_pea_g401.t1	707	791	705	793	PF00028.15	Cadherin	Domain	3	91	93	63.8	1.3e-17	1	CL0159	E-set	Cadherin	Cadherin domain
Pea_pea_g402.t1	2	92	2	96	PF02403.20	Seryl_tRNA_N	Domain	1	88	108	65.3	4.5e-18	1	CL0298	tRNA_bind_arm	Seryl_tRNA_N	Seryl-tRNA synthetase N-terminal domain
Pea_pea_g402.t1	259	444	255	444	PF00587.23	tRNA-synt_2b	Domain	4	179	179	157.7	2.7e-46	1	CL0040	tRNA_synt_II	tRNA-synt_2b	tRNA synthetase class II core domain (G, H, P, S and T)
Pea_pea_g404.t1	29	101	25	101	PF11819.6	DUF3338	Family	62	136	136	99.6	1.3e-28	1	No_clan	NA	DUF3338	Domain of unknown function (DUF3338)
Pea_pea_g405.t1	611	662	602	663	PF13873.4	Myb_DNA-bind_5	Domain	8	59	78	22.5	8e-05	1	CL0123	HTH	Myb_DNA-bind_5	Myb/SANT-like DNA-binding domain
Pea_pea_g406.t1	14	122	13	123	PF02466.17	Tim17	Family	2	103	104	100.9	3.9e-29	1	No_clan	NA	Tim17	Tim17/Tim22/Tim23/Pmp24 family
Pea_pea_g407.t1	53	276	53	276	PF03006.18	HlyIII	Family	1	224	224	246.4	2.5e-73	1	No_clan	NA	HlyIII	Haemolysin-III related
Pea_pea_g408.t1	8	241	7	243	PF00335.18	Tetraspannin	Family	2	206	208	114.7	4.4e-33	1	CL0347	Tetraspannin	Tetraspannin	Tetraspanin family
Pea_pea_g409.t1	4	134	1	135	PF00179.24	UQ_con	Domain	11	139	140	131.3	1.7e-38	1	CL0208	UBC	UQ_con	Ubiquitin-conjugating enzyme
Pea_pea_g410.t1	158	252	156	257	PF03441.12	FAD_binding_7	Domain	3	97	189	108.9	2e-31	1	No_clan	NA	FAD_binding_7	FAD binding domain of DNA photolyase
Pea_pea_g410.t1	239	489	206	491	PF15741.3	LRIF1	Family	498	746	749	310.5	2.6e-92	1	No_clan	NA	NA	NA
Pea_pea_g411.t1	19	128	17	129	PF10277.7	Frag1	Family	3	117	219	90.2	1.2e-25	1	CL0412	Frag1-like	Frag1	Frag1/DRAM/Sfk1 family
Pea_pea_g412.t1	102	177	102	177	PF01066.19	CDP-OH_P_transf	Family	1	66	66	67.3	1.4e-18	1	No_clan	NA	CDP-OH_P_transf	CDP-alcohol phosphatidyltransferase
Pea_pea_g413.t1	52	119	52	120	PF03456.16	uDENN	Domain	1	65	66	58.1	1.1e-15	1	No_clan	NA	uDENN	uDENN domain
Pea_pea_g413.t1	129	186	128	213	PF02141.19	DENN	Family	2	62	186	40.8	2e-10	1	CL0330	AVL9	DENN	DENN (AEX-3) domain
Pea_pea_g413.t1	264	311	264	312	PF03455.17	dDENN	Domain	1	49	50	37	2.3e-09	1	No_clan	NA	dDENN	dDENN domain
Pea_pea_g414.t1	59	139	57	142	PF00041.19	fn3	Domain	3	82	85	45.7	5.6e-12	1	CL0159	E-set	fn3	Fibronectin type III domain
Pea_pea_g414.t1	165	225	158	229	PF07679.14	I-set	Domain	25	86	90	46.2	3.3e-12	1	CL0011	Ig	I-set	Immunoglobulin I-set domain
Pea_pea_g414.t1	235	315	234	318	PF00041.19	fn3	Domain	2	82	85	52.6	3.9e-14	1	CL0159	E-set	fn3	Fibronectin type III domain
Pea_pea_g414.t1	348	437	348	437	PF07679.14	I-set	Domain	1	90	90	64.5	6.4e-18	1	CL0011	Ig	I-set	Immunoglobulin I-set domain
Pea_pea_g415.t1	26	288	26	288	PF00001.19	7tm_1	Family	1	268	268	176.7	4.7e-52	1	CL0192	GPCR_A	7tm_1	7 transmembrane receptor (rhodopsin family)
Pea_pea_g416.t1	1	82	1	82	PF01586.14	Basic	Family	1	83	83	106.7	9.3e-31	1	No_clan	NA	Basic	Myogenic Basic domain
Pea_pea_g416.t1	83	134	83	134	PF00010.24	HLH	Domain	1	55	55	46.3	2.7e-12	1	No_clan	NA	HLH	Helix-loop-helix DNA-binding domain
Pea_pea_g417.t1	837	900	836	901	PF00536.28	SAM_1	Domain	2	62	64	24	3.5e-05	1	CL0003	SAM	SAM_1	SAM domain (Sterile alpha motif)
Pea_pea_g417.t1	944	1006	942	1006	PF00536.28	SAM_1	Domain	3	64	64	49.6	3.6e-13	1	CL0003	SAM	SAM_1	SAM domain (Sterile alpha motif)
Pea_pea_g417.t1	1029	1098	1029	1099	PF07647.15	SAM_2	Domain	1	65	66	42.1	6.3e-11	1	CL0003	SAM	SAM_2	SAM domain (Sterile alpha motif)
Pea_pea_g419.t1	76	328	56	328	PF04666.11	Glyco_transf_54	Family	31	290	290	306.2	1.4e-91	1	No_clan	NA	Glyco_transf_54	N-Acetylglucosaminyltransferase-IV (GnT-IV) conserved region
Pea_pea_g420.t1	72	211	71	211	PF05434.9	Tmemb_9	Family	2	146	146	185.4	4.3e-55	1	No_clan	NA	Tmemb_9	TMEM9
Pea_pea_g421.t1	62	153	62	153	PF07679.14	I-set	Domain	1	90	90	57.6	9.1e-16	1	CL0011	Ig	I-set	Immunoglobulin I-set domain
Pea_pea_g421.t1	329	401	328	404	PF07679.14	I-set	Domain	2	73	90	25	1.3e-05	1	CL0011	Ig	I-set	Immunoglobulin I-set domain
Pea_pea_g421.t1	1218	1290	1216	1299	PF07679.14	I-set	Domain	3	76	90	25.4	1e-05	1	CL0011	Ig	I-set	Immunoglobulin I-set domain
Pea_pea_g421.t1	1318	1399	1313	1399	PF07679.14	I-set	Domain	9	90	90	32.9	4.6e-08	1	CL0011	Ig	I-set	Immunoglobulin I-set domain
Pea_pea_g421.t1	1406	1487	1404	1489	PF00041.19	fn3	Domain	3	82	85	46.2	3.8e-12	1	CL0159	E-set	fn3	Fibronectin type III domain
Pea_pea_g421.t1	1505	1588	1504	1589	PF00041.19	fn3	Domain	2	84	85	56.6	2.3e-15	1	CL0159	E-set	fn3	Fibronectin type III domain
Pea_pea_g421.t1	1606	1688	1605	1690	PF00041.19	fn3	Domain	2	83	85	43.4	3e-11	1	CL0159	E-set	fn3	Fibronectin type III domain
Pea_pea_g421.t1	1715	1789	1709	1796	PF07679.14	I-set	Domain	8	84	90	35.2	8.4e-09	1	CL0011	Ig	I-set	Immunoglobulin I-set domain
Pea_pea_g421.t1	1916	2005	1916	2005	PF07679.14	I-set	Domain	1	90	90	69.6	1.6e-19	1	CL0011	Ig	I-set	Immunoglobulin I-set domain
Pea_pea_g421.t1	2337	2372	2333	2373	PF00514.21	Arm	Repeat	5	40	41	35.2	7.7e-09	1	CL0020	TPR	Arm	Armadillo/beta-catenin-like repeat
Pea_pea_g422.t1	117	248	117	248	PF00992.18	Troponin	Family	1	134	134	159.4	5.2e-47	1	No_clan	NA	Troponin	Troponin
Pea_pea_g422.t1	605	739	605	740	PF00992.18	Troponin	Family	1	133	134	114	5.4e-33	1	No_clan	NA	Troponin	Troponin
Pea_pea_g423.t1	10	65	10	66	PF00412.20	LIM	Domain	1	57	58	47.7	1.2e-12	1	No_clan	NA	LIM	LIM domain
Pea_pea_g423.t1	118	174	118	174	PF00412.20	LIM	Domain	1	58	58	61.7	5.2e-17	1	No_clan	NA	LIM	LIM domain
Pea_pea_g424.t1	63	156	60	158	PF12796.5	Ank_2	Repeat	3	82	84	53.9	1.8e-14	1	CL0465	Ank	Ank_2	Ankyrin repeats (3 copies)
Pea_pea_g424.t1	189	259	173	261	PF12796.5	Ank_2	Repeat	20	83	84	47.3	2.1e-12	1	CL0465	Ank	Ank_2	Ankyrin repeats (3 copies)
Pea_pea_g424.t1	805	893	805	894	PF15898.3	PRKG1_interact	Family	1	101	102	62.2	6.4e-17	1	No_clan	NA	NA	NA
Pea_pea_g425.t1	112	197	111	201	PF00168.28	C2	Domain	2	83	103	57.8	9.6e-16	1	CL0154	C2	C2	C2 domain
Pea_pea_g425.t1	215	319	215	321	PF00168.28	C2	Domain	1	101	103	64.9	6e-18	1	CL0154	C2	C2	C2 domain
Pea_pea_g427.t1	28	112	28	112	PF13927.4	Ig_3	Domain	1	79	79	63.2	2.3e-17	1	CL0011	Ig	Ig_3	Immunoglobulin domain
Pea_pea_g428.t1	23	339	22	351	PF00083.22	Sugar_tr	Family	2	337	452	214.3	2.6e-63	1	CL0015	MFS	Sugar_tr	Sugar (and other) transporter
Pea_pea_g428.t1	444	549	434	549	PF00083.22	Sugar_tr	Family	347	452	452	88.3	4.5e-25	1	CL0015	MFS	Sugar_tr	Sugar (and other) transporter
Pea_pea_g429.t1	81	233	63	233	PF06293.12	Kdo	Family	50	207	207	36.7	2.5e-09	1	CL0016	PKinase	Kdo	Lipopolysaccharide kinase (Kdo/WaaP) family
Pea_pea_g429.t1	250	476	242	485	PF00939.17	Na_sulph_symp	Family	30	206	472	137.1	8.3e-40	1	CL0182	IT	Na_sulph_symp	Sodium:sulfate symporter transmembrane region
Pea_pea_g429.t1	492	741	479	743	PF00939.17	Na_sulph_symp	Family	249	470	472	171	4.3e-50	1	CL0182	IT	Na_sulph_symp	Sodium:sulfate symporter transmembrane region
Pea_pea_g430.t1	200	382	200	382	PF07782.11	DC_STAMP	Family	1	191	191	101.7	4e-29	1	No_clan	NA	DC_STAMP	DC-STAMP-like protein
Pea_pea_g431.t1	45	315	45	315	PF00001.19	7tm_1	Family	1	268	268	159.6	8e-47	1	CL0192	GPCR_A	7tm_1	7 transmembrane receptor (rhodopsin family)
Pea_pea_g432.t1	14	34	14	36	PF02493.18	MORN	Repeat	1	21	23	17	0.0035	1	CL0251	MORN	MORN	MORN repeat
Pea_pea_g432.t1	38	59	38	59	PF02493.18	MORN	Repeat	1	23	23	16.1	0.0066	1	CL0251	MORN	MORN	MORN repeat
Pea_pea_g432.t1	60	76	60	78	PF02493.18	MORN	Repeat	1	17	23	17.2	0.0031	1	CL0251	MORN	MORN	MORN repeat
Pea_pea_g432.t1	106	128	106	128	PF02493.18	MORN	Repeat	1	23	23	27.4	1.7e-06	1	CL0251	MORN	MORN	MORN repeat
Pea_pea_g432.t1	129	146	129	150	PF02493.18	MORN	Repeat	1	18	23	21.4	0.00014	1	CL0251	MORN	MORN	MORN repeat
Pea_pea_g432.t1	289	309	289	311	PF02493.18	MORN	Repeat	1	21	23	20.3	0.00032	1	CL0251	MORN	MORN	MORN repeat
Pea_pea_g432.t1	312	332	312	334	PF02493.18	MORN	Repeat	1	21	23	26.5	3.4e-06	1	CL0251	MORN	MORN	MORN repeat
Pea_pea_g432.t1	444	464	444	466	PF02493.18	MORN	Repeat	1	21	23	20.3	0.00032	1	CL0251	MORN	MORN	MORN repeat
Pea_pea_g432.t1	467	487	467	489	PF02493.18	MORN	Repeat	1	21	23	26.5	3.4e-06	1	CL0251	MORN	MORN	MORN repeat
Pea_pea_g433.t1	2	29	2	30	PF05604.9	DUF776	Family	1	28	181	45.5	1e-11	1	No_clan	NA	DUF776	Protein of unknown function (DUF776)
Pea_pea_g433.t1	27	144	26	145	PF05604.9	DUF776	Family	64	180	181	109.6	2.1e-31	1	No_clan	NA	DUF776	Protein of unknown function (DUF776)
Pea_pea_g435.t1	49	124	49	126	PF13417.4	GST_N_3	Domain	1	73	75	40.1	3.2e-10	1	CL0172	Thioredoxin	GST_N_3	Glutathione S-transferase, N-terminal domain
Pea_pea_g435.t1	226	307	202	308	PF00043.23	GST_C	Domain	23	91	93	24.1	2.9e-05	1	CL0497	GST_C	GST_C	Glutathione S-transferase, C-terminal domain
Pea_pea_g436.t1	50	184	46	199	PF10261.7	Scs3p	Family	6	154	246	67.9	8.2e-19	1	No_clan	NA	Scs3p	Inositol phospholipid synthesis and fat-storage-inducing TM
Pea_pea_g437.t1	19	159	19	159	PF00188.24	CAP	Domain	1	126	126	85.9	3.5e-24	1	No_clan	NA	CAP	Cysteine-rich secretory protein family
Pea_pea_g438.t1	62	130	61	130	PF00105.16	zf-C4	Domain	2	70	70	103.5	5.3e-30	1	No_clan	NA	zf-C4	Zinc finger, C4 type (two domains)
Pea_pea_g438.t1	182	364	176	364	PF00104.28	Hormone_recep	Domain	8	208	208	117.1	7.2e-34	1	No_clan	NA	Hormone_recep	Ligand-binding domain of nuclear hormone receptor
Pea_pea_g439.t1	76	100	68	100	PF03765.13	CRAL_TRIO_N	Domain	30	54	54	29.5	5.7e-07	1	No_clan	NA	CRAL_TRIO_N	CRAL/TRIO, N-terminal domain
Pea_pea_g439.t1	125	276	122	276	PF00650.18	CRAL_TRIO	Domain	4	159	159	116.3	9.7e-34	1	CL0512	CRAL_TRIO	CRAL_TRIO	CRAL/TRIO domain
Pea_pea_g440.t1	16	432	16	443	PF03348.13	Serinc	Family	1	388	426	514.3	2.3e-154	1	No_clan	NA	Serinc	Serine incorporator (Serinc)
Pea_pea_g441.t1	4	189	1	190	PF00962.20	A_deaminase	Domain	143	327	328	206.1	7.7e-61	1	CL0034	Amidohydrolase	A_deaminase	Adenosine/AMP deaminase
Pea_pea_g442.t1	51	114	51	114	PF00093.16	VWC	Family	1	57	57	35	1.2e-08	1	CL0451	FnI-like	VWC	von Willebrand factor type C domain
Pea_pea_g443.t1	59	293	43	293	PF00001.19	7tm_1	Family	21	268	268	113.9	6.7e-33	1	CL0192	GPCR_A	7tm_1	7 transmembrane receptor (rhodopsin family)
Pea_pea_g444.t1	76	132	60	134	PF07885.14	Ion_trans_2	Family	21	77	79	66.5	1.4e-18	1	CL0030	Ion_channel	Ion_trans_2	Ion channel
Pea_pea_g444.t1	167	246	165	248	PF07885.14	Ion_trans_2	Family	3	77	79	63.3	1.4e-17	1	CL0030	Ion_channel	Ion_trans_2	Ion channel
Pea_pea_g445.t1	129	197	129	200	PF00168.28	C2	Domain	1	65	103	30.6	2.8e-07	1	CL0154	C2	C2	C2 domain
Pea_pea_g446.t1	50	182	38	182	PF00244.18	14-3-3	Domain	90	222	222	226.9	1.8e-67	1	No_clan	NA	14-3-3	14-3-3 protein
Pea_pea_g447.t1	13	83	13	83	PF00076.20	RRM_1	Domain	1	70	70	70.4	7.8e-20	1	CL0221	RRM	RRM_1	RNA recognition motif. (a.k.a. RRM, RBD, or RNP domain)
Pea_pea_g447.t1	101	168	101	168	PF00076.20	RRM_1	Domain	1	69	70	70.1	9.5e-20	1	CL0221	RRM	RRM_1	RNA recognition motif. (a.k.a. RRM, RBD, or RNP domain)
Pea_pea_g447.t1	242	309	242	310	PF00076.20	RRM_1	Domain	1	69	70	65.9	1.9e-18	1	CL0221	RRM	RRM_1	RNA recognition motif. (a.k.a. RRM, RBD, or RNP domain)
Pea_pea_g447.t1	406	455	403	455	PF00658.16	PABP	Family	19	68	68	66.4	1.8e-18	1	No_clan	NA	PABP	Poly-adenylate binding protein, unique domain
Pea_pea_g448.t1	147	175	146	175	PF00515.26	TPR_1	Repeat	6	34	34	32.7	3.8e-08	1	CL0020	TPR	TPR_1	Tetratricopeptide repeat
Pea_pea_g448.t1	177	209	176	209	PF13181.4	TPR_8	Repeat	2	34	34	18	0.002	1	CL0020	TPR	TPR_8	Tetratricopeptide repeat
Pea_pea_g449.t1	30	119	29	141	PF00069.23	Pkinase	Domain	2	91	264	77.5	9.4e-22	1	CL0016	PKinase	Pkinase	Protein kinase domain
Pea_pea_g450.t1	43	95	43	95	PF00076.20	RRM_1	Domain	14	70	70	39.9	2.4e-10	1	CL0221	RRM	RRM_1	RNA recognition motif. (a.k.a. RRM, RBD, or RNP domain)
Pea_pea_g451.t1	33	114	32	123	PF00307.29	CH	Domain	2	86	109	58.3	6.9e-16	1	CL0188	CH	CH	Calponin homology (CH) domain
Pea_pea_g451.t1	126	180	115	181	PF00307.29	CH	Domain	56	108	109	33.3	3.9e-08	1	CL0188	CH	CH	Calponin homology (CH) domain
Pea_pea_g451.t1	266	374	265	375	PF00435.19	Spectrin	Domain	2	104	105	54.4	1.3e-14	1	No_clan	NA	Spectrin	Spectrin repeat
Pea_pea_g451.t1	385	489	385	490	PF00435.19	Spectrin	Domain	1	104	105	90.4	8.5e-26	1	No_clan	NA	Spectrin	Spectrin repeat
Pea_pea_g451.t1	501	610	500	611	PF00435.19	Spectrin	Domain	2	104	105	66.6	2.1e-18	1	No_clan	NA	Spectrin	Spectrin repeat
Pea_pea_g451.t1	699	765	699	765	PF08726.8	EFhand_Ca_insen	Domain	1	69	69	91.3	2.7e-26	1	CL0220	EF_hand	EFhand_Ca_insen	Ca2+ insensitive EF hand
Pea_pea_g452.t1	39	71	32	72	PF00400.30	WD40	Repeat	7	37	38	20.2	0.00074	1	CL0186	Beta_propeller	WD40	WD domain, G-beta repeat
Pea_pea_g452.t1	136	168	130	168	PF00400.30	WD40	Repeat	7	38	38	17.6	0.0046	1	CL0186	Beta_propeller	WD40	WD domain, G-beta repeat
Pea_pea_g452.t1	298	331	295	331	PF00400.30	WD40	Repeat	6	38	38	16.9	0.0078	1	CL0186	Beta_propeller	WD40	WD domain, G-beta repeat
Pea_pea_g453.t1	169	316	142	318	PF01612.18	DNA_pol_A_exo1	Domain	65	170	175	37.7	1.5e-09	1	CL0219	RNase_H	DNA_pol_A_exo1	3'-5' exonuclease
Pea_pea_g454.t1	140	318	140	328	PF00535.24	Glycos_transf_2	Family	1	163	170	74.1	1e-20	1	CL0110	GT-A	Glycos_transf_2	Glycosyl transferase family 2
Pea_pea_g454.t1	458	531	453	539	PF00652.20	Ricin_B_lectin	Domain	9	81	127	32.8	6.2e-08	1	CL0066	Trefoil	Ricin_B_lectin	Ricin-type beta-trefoil lectin domain
Pea_pea_g456.t1	129	299	124	300	PF02535.20	Zip	Family	172	332	333	101.6	4.6e-29	1	CL0184	DMT	Zip	ZIP Zinc transporter
Pea_pea_g457.t1	32	134	29	136	PF00169.27	PH	Domain	4	103	105	43.1	4.4e-11	1	CL0266	PH	PH	PH domain
Pea_pea_g458.t1	253	626	253	626	PF15558.4	DUF4659	Family	1	374	374	415.6	1.5e-124	1	No_clan	NA	DUF4659	Domain of unknown function (DUF4659)
Pea_pea_g459.t1	39	334	39	334	PF00001.19	7tm_1	Family	1	268	268	241.5	8.5e-72	1	CL0192	GPCR_A	7tm_1	7 transmembrane receptor (rhodopsin family)
Pea_pea_g460.t1	82	310	82	322	PF03820.15	Mtc	Family	1	234	310	366.7	7.3e-110	1	No_clan	NA	Mtc	Tricarboxylate carrier
Pea_pea_g461.t1	79	167	42	168	PF00225.21	Kinesin	Domain	119	205	333	79.3	2.2e-22	1	CL0023	P-loop_NTPase	Kinesin	Kinesin motor domain
Pea_pea_g461.t1	168	271	168	272	PF00225.21	Kinesin	Domain	231	332	333	117.7	4.6e-34	1	CL0023	P-loop_NTPase	Kinesin	Kinesin motor domain
Pea_pea_g462.t1	691	765	683	766	PF00439.23	Bromodomain	Domain	9	83	84	73	1.4e-20	1	No_clan	NA	Bromodomain	Bromodomain
Pea_pea_g462.t1	1061	1139	1058	1141	PF00439.23	Bromodomain	Domain	4	82	84	64.9	4.8e-18	1	No_clan	NA	Bromodomain	Bromodomain
Pea_pea_g463.t1	41	132	40	134	PF01248.24	Ribosomal_L7Ae	Domain	2	93	95	79.9	8.1e-23	1	CL0101	PELOTA	Ribosomal_L7Ae	Ribosomal protein L7Ae/L30e/S12e/Gadd45 family
Pea_pea_g464.t1	403	464	403	468	PF06818.13	Fez1	Family	1	62	198	77.8	1.3e-21	1	No_clan	NA	Fez1	Fez1
Pea_pea_g464.t1	489	571	474	572	PF06818.13	Fez1	Family	115	197	198	87.1	1.8e-24	1	No_clan	NA	Fez1	Fez1
Pea_pea_g465.t1	89	171	80	173	PF13733.4	Glyco_transf_7N	Domain	47	131	134	74.2	6.7e-21	1	CL0110	GT-A	Glyco_transf_7N	N-terminal region of glycosyl transferase group 7
Pea_pea_g465.t1	178	253	177	255	PF02709.12	Glyco_transf_7C	Family	2	77	78	93.3	4.7e-27	1	CL0110	GT-A	Glyco_transf_7C	N-terminal domain of galactosyltransferase
Pea_pea_g466.t1	34	258	33	259	PF03388.11	Lectin_leg-like	Domain	2	229	230	323.4	5.8e-97	1	CL0004	Concanavalin	Lectin_leg-like	Legume-like lectin family
Pea_pea_g467.t1	34	206	32	206	PF00025.19	Arf	Domain	3	175	175	221.2	5.4e-66	1	CL0023	P-loop_NTPase	Arf	ADP-ribosylation factor family
Pea_pea_g468.t1	112	215	112	255	PF02690.13	Na_Pi_cotrans	Family	1	92	140	88.5	3.8e-25	1	No_clan	NA	Na_Pi_cotrans	Na+/Pi-cotransporter
Pea_pea_g468.t1	391	497	375	564	PF02690.13	Na_Pi_cotrans	Family	10	110	140	52.7	4.3e-14	1	No_clan	NA	Na_Pi_cotrans	Na+/Pi-cotransporter
Pea_pea_g469.t1	44	322	44	322	PF00001.19	7tm_1	Family	1	268	268	219	6.2e-65	1	CL0192	GPCR_A	7tm_1	7 transmembrane receptor (rhodopsin family)
Pea_pea_g470.t1	53	170	52	170	PF00615.17	RGS	Domain	2	118	118	74.2	9.2e-21	1	CL0272	RGS	RGS	Regulator of G protein signaling domain
Pea_pea_g470.t1	187	448	186	448	PF00069.23	Pkinase	Domain	2	264	264	227.8	1.3e-67	1	CL0016	PKinase	Pkinase	Protein kinase domain
Pea_pea_g472.t1	15	130	13	132	PF00241.18	Cofilin_ADF	Domain	3	125	127	49.2	4.9e-13	1	CL0092	ADF	Cofilin_ADF	Cofilin/tropomyosin-type actin-binding protein
Pea_pea_g473.t1	6	81	3	82	PF00595.22	PDZ	Domain	4	81	82	49.6	3.3e-13	1	CL0466	PDZ-like	PDZ	PDZ domain (Also known as DHR or GLGF)
Pea_pea_g473.t1	498	551	498	553	PF00412.20	LIM	Domain	1	56	58	47.3	1.6e-12	1	No_clan	NA	LIM	LIM domain
Pea_pea_g473.t1	557	633	557	633	PF00412.20	LIM	Domain	1	58	58	49.8	2.6e-13	1	No_clan	NA	LIM	LIM domain
Pea_pea_g473.t1	637	691	637	694	PF00412.20	LIM	Domain	1	55	58	48.5	6.8e-13	1	No_clan	NA	LIM	LIM domain
Pea_pea_g474.t1	147	243	145	244	PF02174.15	IRS	Domain	3	99	100	102.6	7.7e-30	1	CL0266	NA	IRS	PTB domain (IRS-1 type)
Pea_pea_g475.t1	200	379	200	380	PF00270.27	DEAD	Domain	1	175	176	147.7	2.6e-43	1	CL0023	P-loop_NTPase	DEAD	DEAD/DEAH box helicase
Pea_pea_g475.t1	415	522	414	522	PF00271.29	Helicase_C	Family	2	111	111	104.2	4.4e-30	1	CL0023	P-loop_NTPase	Helicase_C	Helicase conserved C-terminal domain
Pea_pea_g476.t1	806	860	806	860	PF15914.3	FAM193_C	Family	1	57	57	99.7	5e-29	1	No_clan	NA	NA	NA
Pea_pea_g477.t1	267	310	263	310	PF00010.24	HLH	Domain	10	55	55	20.8	0.00026	1	No_clan	NA	HLH	Helix-loop-helix DNA-binding domain
Pea_pea_g478.t1	16	83	16	85	PF04707.12	PRELI	Family	1	66	157	75.2	4.4e-21	1	No_clan	NA	PRELI	PRELI-like family
Pea_pea_g479.t1	9	88	9	89	PF00071.20	Ras	Domain	1	79	162	79.6	1.7e-22	1	CL0023	P-loop_NTPase	Ras	Ras family
Pea_pea_g479.t1	117	199	115	202	PF00071.20	Ras	Domain	80	159	162	53.6	1.6e-14	1	CL0023	P-loop_NTPase	Ras	Ras family
Pea_pea_g480.t1	212	321	212	333	PF00855.15	PWWP	Domain	1	83	96	43.4	3.3e-11	1	CL0049	Tudor	PWWP	PWWP domain
Pea_pea_g480.t1	1621	1708	1619	1711	PF00855.15	PWWP	Domain	3	93	96	61.4	7.8e-17	1	CL0049	Tudor	PWWP	PWWP domain
Pea_pea_g480.t1	1852	1958	1852	1958	PF00856.26	SET	Family	1	169	169	68.9	6.1e-19	1	No_clan	NA	SET	SET domain
Pea_pea_g481.t1	37	116	31	116	PF13895.4	Ig_2	Domain	6	79	79	30.7	2.7e-07	1	CL0011	Ig	Ig_2	Immunoglobulin domain
Pea_pea_g481.t1	163	241	157	243	PF07679.14	I-set	Domain	11	88	90	53	2.5e-14	1	CL0011	Ig	I-set	Immunoglobulin I-set domain
Pea_pea_g481.t1	258	339	250	339	PF13927.4	Ig_3	Domain	8	79	79	41	1.9e-10	1	CL0011	Ig	Ig_3	Immunoglobulin domain
Pea_pea_g481.t1	469	743	468	744	PF07714.15	Pkinase_Tyr	Domain	2	259	260	342.2	1.6e-102	1	CL0016	PKinase	Pkinase_Tyr	Protein tyrosine kinase
Pea_pea_g482.t1	85	107	83	107	PF12874.5	zf-met	Domain	3	25	25	30.4	3.1e-07	1	CL0361	C2H2-zf	zf-met	Zinc-finger of C2H2 type
Pea_pea_g482.t1	151	174	150	174	PF12874.5	zf-met	Domain	2	25	25	29.9	4.7e-07	1	CL0361	C2H2-zf	zf-met	Zinc-finger of C2H2 type
Pea_pea_g482.t1	206	228	204	228	PF12874.5	zf-met	Domain	3	25	25	18.8	0.0014	1	CL0361	C2H2-zf	zf-met	Zinc-finger of C2H2 type
Pea_pea_g483.t1	771	966	769	966	PF00349.19	Hexokinase_1	Domain	3	196	197	184.6	1.8e-54	1	CL0108	Actin_ATPase	Hexokinase_1	Hexokinase
Pea_pea_g483.t1	973	1207	973	1207	PF03727.14	Hexokinase_2	Domain	1	239	239	188.1	1.5e-55	1	CL0108	Actin_ATPase	Hexokinase_2	Hexokinase
Pea_pea_g483.t1	1218	1412	1217	1412	PF00349.19	Hexokinase_1	Domain	2	197	197	232.8	3.1e-69	1	CL0108	Actin_ATPase	Hexokinase_1	Hexokinase
Pea_pea_g483.t1	1418	1562	1418	1563	PF03727.14	Hexokinase_2	Domain	1	122	239	136.6	8e-40	1	CL0108	Actin_ATPase	Hexokinase_2	Hexokinase
Pea_pea_g484.t1	3	110	1	110	PF03727.14	Hexokinase_2	Domain	130	239	239	111.4	4e-32	1	CL0108	Actin_ATPase	Hexokinase_2	Hexokinase
Pea_pea_g485.t1	131	208	130	216	PF07679.14	I-set	Domain	2	79	90	35.1	9.2e-09	1	CL0011	Ig	I-set	Immunoglobulin I-set domain
Pea_pea_g485.t1	421	516	420	517	PF00791.18	ZU5	Family	2	97	98	96.6	7.8e-28	1	No_clan	NA	ZU5	ZU5 domain
Pea_pea_g485.t1	567	706	567	706	PF17217.1	UPA	Domain	1	140	140	172.4	4.8e-51	1	No_clan	NA	NA	NA
Pea_pea_g485.t1	739	811	738	814	PF00531.20	Death	Domain	2	79	86	44.5	1.2e-11	1	CL0041	Death	Death	Death domain
Pea_pea_g486.t1	15	156	15	157	PF01652.16	IF4E	Domain	1	141	159	178.1	9.6e-53	1	CL0625	NA	IF4E	Eukaryotic initiation factor 4E
Pea_pea_g487.t1	1	123	1	124	PF01387.15	Synuclein	Family	1	133	134	140.9	2.5e-41	1	No_clan	NA	Synuclein	Synuclein
Pea_pea_g487.t1	434	549	415	549	PF15235.4	GRIN_C	Family	8	133	133	149	7.5e-44	1	No_clan	NA	GRIN_C	G protein-regulated inducer of neurite outgrowth C-terminus
Pea_pea_g488.t1	28	109	26	110	PF00028.15	Cadherin	Domain	4	90	93	36	6.6e-09	1	CL0159	E-set	Cadherin	Cadherin domain
Pea_pea_g488.t1	124	224	124	225	PF00028.15	Cadherin	Domain	1	92	93	37.8	1.8e-09	1	CL0159	E-set	Cadherin	Cadherin domain
Pea_pea_g488.t1	239	332	239	334	PF00028.15	Cadherin	Domain	1	91	93	55.2	6.8e-15	1	CL0159	E-set	Cadherin	Cadherin domain
Pea_pea_g488.t1	475	567	475	567	PF00028.15	Cadherin	Domain	1	93	93	48.1	1.1e-12	1	CL0159	E-set	Cadherin	Cadherin domain
Pea_pea_g488.t1	580	673	580	674	PF00028.15	Cadherin	Domain	1	92	93	54.2	1.3e-14	1	CL0159	E-set	Cadherin	Cadherin domain
Pea_pea_g488.t1	973	1073	970	1076	PF00028.15	Cadherin	Domain	5	90	93	40.5	2.5e-10	1	CL0159	E-set	Cadherin	Cadherin domain
Pea_pea_g489.t1	300	341	298	341	PF13639.4	zf-RING_2	Domain	3	44	44	50.7	1.4e-13	1	CL0229	RING	zf-RING_2	Ring finger domain
Pea_pea_g490.t1	15	44	14	45	PF14555.4	UBA_4	Domain	2	30	43	31.3	1.2e-07	1	CL0214	UBA	UBA_4	UBA-like domain
Pea_pea_g490.t1	314	395	312	396	PF00789.18	UBX	Domain	4	80	81	22.9	6.6e-05	1	CL0072	Ubiquitin	UBX	UBX domain
Pea_pea_g491.t1	1	207	1	209	PF01086.15	Clathrin_lg_ch	Family	1	215	217	200.3	3.8e-59	1	No_clan	NA	Clathrin_lg_ch	Clathrin light chain
Pea_pea_g493.t1	119	178	89	179	PF09420.8	Nop16	Family	133	194	195	48.3	1.1e-12	1	No_clan	NA	Nop16	Ribosome biogenesis protein Nop16
Pea_pea_g494.t1	72	206	70	218	PF00025.19	Arf	Domain	24	159	175	113.9	5.1e-33	1	CL0023	P-loop_NTPase	Arf	ADP-ribosylation factor family
Pea_pea_g495.t1	18	308	17	308	PF15302.4	P33MONOX	Family	2	291	291	469.3	5.2e-141	1	No_clan	NA	P33MONOX	P33 mono-oxygenase
Pea_pea_g497.t1	21	53	17	54	PF00400.30	WD40	Repeat	5	36	38	17	0.0073	1	CL0186	Beta_propeller	WD40	WD domain, G-beta repeat
Pea_pea_g497.t1	66	100	61	100	PF00400.30	WD40	Repeat	6	38	38	25.8	1.2e-05	1	CL0186	Beta_propeller	WD40	WD domain, G-beta repeat
Pea_pea_g497.t1	105	215	101	217	PF08662.9	eIF2A	Family	51	162	194	28.4	1.2e-06	1	CL0186	Beta_propeller	eIF2A	Eukaryotic translation initiation factor eIF2A
Pea_pea_g497.t1	238	287	233	289	PF12894.5	ANAPC4_WD40	Repeat	38	89	92	23.8	3.7e-05	1	CL0186	Beta_propeller	Apc4_WD40	Anaphase-promoting complex subunit 4 WD40 domain
Pea_pea_g498.t1	36	296	36	296	PF00001.19	7tm_1	Family	1	268	268	223.1	3.5e-66	1	CL0192	GPCR_A	7tm_1	7 transmembrane receptor (rhodopsin family)
Pea_pea_g499.t1	24	57	24	67	PF07648.13	Kazal_2	Domain	1	35	42	31	2e-07	1	CL0005	Kazal	Kazal_2	Kazal-type serine protease inhibitor domain
Pea_pea_g499.t1	84	115	84	134	PF07648.13	Kazal_2	Domain	1	33	42	30	3.9e-07	1	CL0005	Kazal	Kazal_2	Kazal-type serine protease inhibitor domain
Pea_pea_g499.t1	154	193	154	194	PF07648.13	Kazal_2	Domain	1	41	42	39.5	4.2e-10	1	CL0005	Kazal	Kazal_2	Kazal-type serine protease inhibitor domain
Pea_pea_g499.t1	307	364	307	364	PF00050.19	Kazal_1	Domain	1	49	49	67.6	6.4e-19	1	CL0005	Kazal	Kazal_1	Kazal-type serine protease inhibitor domain
Pea_pea_g499.t1	373	429	373	429	PF00050.19	Kazal_1	Domain	1	49	49	66.5	1.3e-18	1	CL0005	Kazal	Kazal_1	Kazal-type serine protease inhibitor domain
Pea_pea_g499.t1	438	495	438	495	PF00050.19	Kazal_1	Domain	1	49	49	69.3	1.9e-19	1	CL0005	Kazal	Kazal_1	Kazal-type serine protease inhibitor domain
Pea_pea_g499.t1	504	561	504	561	PF00050.19	Kazal_1	Domain	1	49	49	69.8	1.3e-19	1	CL0005	Kazal	Kazal_1	Kazal-type serine protease inhibitor domain
Pea_pea_g499.t1	570	626	570	626	PF00050.19	Kazal_1	Domain	1	49	49	60	1.5e-16	1	CL0005	Kazal	Kazal_1	Kazal-type serine protease inhibitor domain
Pea_pea_g499.t1	635	692	635	692	PF00050.19	Kazal_1	Domain	1	49	49	60.4	1.1e-16	1	CL0005	Kazal	Kazal_1	Kazal-type serine protease inhibitor domain
Pea_pea_g499.t1	705	745	700	747	PF00050.19	Kazal_1	Domain	5	43	49	45.8	4e-12	1	CL0005	Kazal	Kazal_1	Kazal-type serine protease inhibitor domain
Pea_pea_g499.t1	748	805	748	805	PF00050.19	Kazal_1	Domain	1	49	49	59.8	1.8e-16	1	CL0005	Kazal	Kazal_1	Kazal-type serine protease inhibitor domain
Pea_pea_g499.t1	813	870	813	870	PF00050.19	Kazal_1	Domain	1	49	49	67.6	6.1e-19	1	CL0005	Kazal	Kazal_1	Kazal-type serine protease inhibitor domain
Pea_pea_g499.t1	881	917	881	922	PF00050.19	Kazal_1	Domain	1	37	49	39.5	3.9e-10	1	CL0005	Kazal	Kazal_1	Kazal-type serine protease inhibitor domain
Pea_pea_g499.t1	931	983	931	983	PF00050.19	Kazal_1	Domain	1	49	49	55.5	3.8e-15	1	CL0005	Kazal	Kazal_1	Kazal-type serine protease inhibitor domain
Pea_pea_g499.t1	994	1033	988	1040	PF00050.19	Kazal_1	Domain	7	41	49	27.4	2.3e-06	1	CL0005	Kazal	Kazal_1	Kazal-type serine protease inhibitor domain
Pea_pea_g499.t1	1046	1080	1046	1082	PF00050.19	Kazal_1	Domain	1	33	49	39.3	4.2e-10	1	CL0005	Kazal	Kazal_1	Kazal-type serine protease inhibitor domain
Pea_pea_g502.t1	57	307	34	310	PF13705.4	TRC8_N	Domain	112	365	497	210.4	4.5e-62	1	No_clan	NA	TRC8_N	TRC8 N-terminal domain
Pea_pea_g504.t1	28	176	21	176	PF00339.27	Arrestin_N	Domain	8	146	146	104.8	3.7e-30	1	CL0135	Arrestin_N-like	Arrestin_N	Arrestin (or S-antigen), N-terminal domain
Pea_pea_g504.t1	199	325	198	325	PF02752.20	Arrestin_C	Domain	2	137	137	68.3	7.7e-19	1	CL0135	Arrestin_N-like	Arrestin_C	Arrestin (or S-antigen), C-terminal domain
Pea_pea_g507.t1	322	518	321	518	PF07714.15	Pkinase_Tyr	Domain	2	190	260	221.9	7.9e-66	1	CL0016	PKinase	Pkinase_Tyr	Protein tyrosine kinase
Pea_pea_g508.t1	21	130	21	131	PF01030.22	Recep_L_domain	Domain	1	111	112	100	7.5e-29	1	CL0022	NA	Recep_L_domain	Receptor L domain
Pea_pea_g510.t1	7	125	2	127	PF00038.19	Filament	Family	186	303	312	45.5	6.5e-12	1	No_clan	NA	Filament	Intermediate filament protein
Pea_pea_g511.t1	18	56	13	56	PF13855.4	LRR_8	Repeat	22	61	61	32.6	4.5e-08	1	CL0022	LRR	LRR_8	Leucine rich repeat
Pea_pea_g513.t1	122	178	115	179	PF12347.6	HJURP_C	Domain	3	62	63	74.4	4.6e-21	1	No_clan	NA	HJURP_C	Holliday junction regulator protein family C-terminal repeat
Pea_pea_g515.t1	40	69	39	94	PF00090.17	TSP_1	Family	3	32	49	29.4	6.1e-07	1	No_clan	NA	TSP_1	Thrombospondin type 1 domain
Pea_pea_g515.t1	100	141	98	146	PF00090.17	TSP_1	Family	3	45	49	25.6	9.9e-06	1	No_clan	NA	TSP_1	Thrombospondin type 1 domain
Pea_pea_g515.t1	151	201	149	201	PF00090.17	TSP_1	Family	3	49	49	24	3e-05	1	No_clan	NA	TSP_1	Thrombospondin type 1 domain
Pea_pea_g516.t1	116	215	76	215	PF01562.17	Pep_M12B_propep	Family	35	139	140	72.2	4.4e-20	1	No_clan	NA	Pep_M12B_propep	Reprolysin family propeptide
Pea_pea_g516.t1	571	621	571	621	PF00090.17	TSP_1	Family	1	49	49	41.2	1.3e-10	1	No_clan	NA	TSP_1	Thrombospondin type 1 domain
Pea_pea_g517.t1	36	75	24	78	PF00046.27	Homeobox	Domain	14	52	57	29.1	5.8e-07	1	CL0123	HTH	Homeobox	Homeobox domain
Pea_pea_g517.t1	85	250	85	251	PF03798.14	TRAM_LAG1_CLN8	Domain	1	114	198	63.5	2e-17	1	No_clan	NA	TRAM_LAG1_CLN8	TLC domain
Pea_pea_g518.t1	19	67	15	67	PF13637.4	Ank_4	Domain	6	55	55	34.3	2.2e-08	1	CL0465	Ank	Ank_4	Ankyrin repeats (many copies)
Pea_pea_g519.t1	46	239	34	240	PF00171.20	Aldedh	Family	27	216	462	242.9	4.4e-72	1	CL0099	ALDH-like	Aldedh	Aldehyde dehydrogenase family
Pea_pea_g520.t1	60	416	59	416	PF04109.14	APG9	Family	2	371	371	398.4	2.9e-119	1	No_clan	NA	APG9	Autophagy protein Apg9
Pea_pea_g521.t1	91	157	78	160	PF02898.13	NO_synthase	Domain	194	260	363	98	5.3e-28	1	No_clan	NA	NO_synthase	Nitric oxide synthase, oxygenase domain
Pea_pea_g521.t1	156	229	149	233	PF00667.18	FAD_binding_1	Domain	137	212	222	79.1	3.1e-22	1	CL0076	FAD_Lum_binding	FAD_binding_1	FAD binding domain
Pea_pea_g522.t1	40	124	39	125	PF02727.14	Cu_amine_oxidN2	Domain	2	86	87	70.8	7.8e-20	1	CL0047	CuAO_N2_N3	Cu_amine_oxidN2	Copper amine oxidase, N2 domain
Pea_pea_g522.t1	141	240	141	241	PF02728.14	Cu_amine_oxidN3	Domain	1	100	101	50.9	1.5e-13	1	CL0047	CuAO_N2_N3	Cu_amine_oxidN3	Copper amine oxidase, N3 domain
Pea_pea_g522.t1	293	703	292	705	PF01179.18	Cu_amine_oxid	Domain	2	404	406	398	4.1e-119	1	No_clan	NA	Cu_amine_oxid	Copper amine oxidase, enzyme domain
Pea_pea_g523.t1	6	45	5	46	PF01352.25	KRAB	Family	2	41	42	65.2	2.7e-18	1	No_clan	NA	KRAB	KRAB box
Pea_pea_g523.t1	248	270	248	270	PF00096.24	zf-C2H2	Domain	1	23	23	29.4	6e-07	1	CL0361	C2H2-zf	zf-C2H2	Zinc finger, C2H2 type
Pea_pea_g523.t1	304	326	304	326	PF00096.24	zf-C2H2	Domain	1	23	23	24.6	2e-05	1	CL0361	C2H2-zf	zf-C2H2	Zinc finger, C2H2 type
Pea_pea_g523.t1	362	382	360	382	PF00096.24	zf-C2H2	Domain	3	23	23	24.8	1.7e-05	1	CL0361	C2H2-zf	zf-C2H2	Zinc finger, C2H2 type
Pea_pea_g523.t1	388	410	388	410	PF00096.24	zf-C2H2	Domain	1	23	23	25.3	1.3e-05	1	CL0361	C2H2-zf	zf-C2H2	Zinc finger, C2H2 type
Pea_pea_g523.t1	416	438	416	438	PF00096.24	zf-C2H2	Domain	1	23	23	25.7	9.5e-06	1	CL0361	C2H2-zf	zf-C2H2	Zinc finger, C2H2 type
Pea_pea_g523.t1	472	494	472	494	PF00096.24	zf-C2H2	Domain	1	23	23	25.1	1.4e-05	1	CL0361	C2H2-zf	zf-C2H2	Zinc finger, C2H2 type
Pea_pea_g523.t1	499	518	499	522	PF13912.4	zf-C2H2_6	Domain	1	20	27	12.9	0.074	1	CL0361	C2H2-zf	zf-C2H2_6	C2H2-type zinc finger
Pea_pea_g524.t1	2	199	1	211	PF04548.14	AIG1	Domain	2	200	212	244.8	5e-73	1	CL0023	P-loop_NTPase	AIG1	AIG1 family
Pea_pea_g526.t1	12	172	12	174	PF00071.20	Ras	Domain	1	160	162	133.3	5.3e-39	1	CL0023	P-loop_NTPase	Ras	Ras family
Pea_pea_g527.t1	93	245	89	245	PF04707.12	PRELI	Family	5	157	157	171	1.5e-50	1	No_clan	NA	PRELI	PRELI-like family
Pea_pea_g527.t1	346	369	316	372	PF03765.13	CRAL_TRIO_N	Domain	28	51	54	24.5	2e-05	1	No_clan	NA	CRAL_TRIO_N	CRAL/TRIO, N-terminal domain
Pea_pea_g527.t1	395	562	393	562	PF00650.18	CRAL_TRIO	Domain	3	159	159	139.1	9.3e-41	1	CL0512	CRAL_TRIO	CRAL_TRIO	CRAL/TRIO domain
Pea_pea_g529.t1	182	524	182	525	PF15024.4	Glyco_transf_18	Family	1	342	558	492.9	1.1e-147	1	No_clan	NA	Glyco_transf_18	Glycosyltransferase family 18
Pea_pea_g529.t1	523	743	522	743	PF15024.4	Glyco_transf_18	Family	390	558	558	236.6	4.8e-70	1	No_clan	NA	Glyco_transf_18	Glycosyltransferase family 18
Pea_pea_g531.t1	17	86	16	86	PF00076.20	RRM_1	Domain	2	70	70	78.4	2.3e-22	1	CL0221	RRM	RRM_1	RNA recognition motif. (a.k.a. RRM, RBD, or RNP domain)
Pea_pea_g532.t1	27	140	15	145	PF10294.7	Methyltransf_16	Family	47	161	174	45.9	4.6e-12	1	CL0063	NADP_Rossmann	Methyltransf_16	Putative methyltransferase
Pea_pea_g533.t1	629	915	628	915	PF00777.16	Glyco_transf_29	Family	2	271	271	258.6	5.5e-77	1	No_clan	NA	Glyco_transf_29	Glycosyltransferase family 29 (sialyltransferase)
Pea_pea_g534.t1	121	403	120	403	PF00777.16	Glyco_transf_29	Family	2	271	271	229	5.8e-68	1	No_clan	NA	Glyco_transf_29	Glycosyltransferase family 29 (sialyltransferase)
Pea_pea_g536.t1	23	131	23	132	PF00042.20	Globin	Domain	1	109	110	89.8	1.4e-25	1	CL0090	Globin	Globin	Globin
Pea_pea_g537.t1	102	274	102	281	PF12595.6	Rhomboid_SP	Family	1	176	216	261.6	3.9e-78	1	No_clan	NA	Rhomboid_SP	Rhomboid serine protease
Pea_pea_g537.t1	679	817	676	820	PF01694.20	Rhomboid	Family	4	147	150	98.3	3.6e-28	1	CL0207	Rhomboid-like	Rhomboid	Rhomboid family
Pea_pea_g538.t1	45	171	43	171	PF00583.23	Acetyltransf_1	Family	3	117	117	45.1	9.3e-12	1	CL0257	Acetyltrans	Acetyltransf_1	Acetyltransferase (GNAT) family
Pea_pea_g539.t1	946	1097	945	1103	PF00179.24	UQ_con	Domain	2	133	140	75.9	2.1e-21	1	CL0208	UBC	UQ_con	Ubiquitin-conjugating enzyme
Pea_pea_g540.t1	69	205	69	208	PF00781.22	DAGK_cat	Family	1	123	126	89.6	1.1e-25	1	CL0240	PFK	DAGK_cat	Diacylglycerol kinase catalytic domain
Pea_pea_g541.t1	42	153	36	153	PF13793.4	Pribosyltran_N	Domain	5	116	116	130.2	3.1e-38	1	No_clan	NA	Pribosyltran_N	N-terminal domain of ribose phosphate pyrophosphokinase
Pea_pea_g541.t1	192	360	185	360	PF14572.4	Pribosyl_synth	Domain	16	185	185	303.6	5.3e-91	1	CL0533	PRTase-like	Pribosyl_synth	Phosphoribosyl synthetase-associated domain
Pea_pea_g542.t1	400	581	398	585	PF16043.3	DUF4795	Family	3	185	203	194.5	1.4e-57	1	No_clan	NA	NA	NA
Pea_pea_g544.t1	23	124	21	127	PF00651.29	BTB	Domain	3	107	111	78.5	3.9e-22	1	CL0033	POZ	BTB	BTB/POZ domain
Pea_pea_g544.t1	133	232	133	235	PF07707.13	BACK	Domain	1	100	103	99.8	7.4e-29	1	CL0033	POZ	BACK	BTB And C-terminal Kelch
Pea_pea_g544.t1	378	423	375	423	PF01344.23	Kelch_1	Repeat	5	46	46	30.3	2.1e-07	1	CL0186	Beta_propeller	Kelch_1	Kelch motif
Pea_pea_g544.t1	425	478	425	479	PF01344.23	Kelch_1	Repeat	1	45	46	41.9	4.9e-11	1	CL0186	Beta_propeller	Kelch_1	Kelch motif
Pea_pea_g545.t1	4	342	2	343	PF00344.18	SecY	Family	48	306	307	211.3	1.7e-62	1	No_clan	NA	SecY	SecY translocase
Pea_pea_g546.t1	47	296	47	297	PF06068.11	TIP49	Family	157	397	398	353.4	1.4e-105	1	CL0023	P-loop_NTPase	TIP49	TIP49 C-terminus
Pea_pea_g547.t1	13	165	11	334	PF00009.25	GTP_EFTU	Domain	4	158	194	86.5	1.4e-24	1	CL0023	P-loop_NTPase	GTP_EFTU	Elongation factor Tu GTP binding domain
Pea_pea_g547.t1	251	303	251	315	PF03144.23	GTP_EFTU_D2	Domain	1	58	74	30.6	3.1e-07	1	CL0575	P-loop_NTPase	GTP_EFTU_D2	Elongation factor Tu domain 2
Pea_pea_g549.t1	3	66	3	66	PF00226.29	DnaJ	Domain	1	63	63	90	7.1e-26	1	CL0392	Chaperone-J	DnaJ	DnaJ domain
Pea_pea_g550.t1	281	314	281	315	PF00320.25	GATA	Domain	1	35	36	52.5	2.5e-14	1	CL0167	Zn_Beta_Ribbon	GATA	GATA zinc finger
Pea_pea_g550.t1	335	368	335	369	PF00320.25	GATA	Domain	1	35	36	53.4	1.3e-14	1	CL0167	Zn_Beta_Ribbon	GATA	GATA zinc finger
Pea_pea_g551.t1	24	445	22	446	PF04597.12	Ribophorin_I	Family	3	437	438	494.3	3.4e-148	1	No_clan	NA	Ribophorin_I	Ribophorin I
Pea_pea_g552.t1	128	292	128	293	PF00071.20	Ras	Domain	1	161	162	194.7	6.6e-58	1	CL0023	P-loop_NTPase	Ras	Ras family
Pea_pea_g553.t1	55	125	54	125	PF00538.17	Linker_histone	Domain	3	74	74	66.4	2e-18	1	CL0123	NA	Linker_histone	linker histone H1 and H5 family
Pea_pea_g554.t1	5	89	2	91	PF00125.22	Histone	Domain	45	130	132	62.1	6.3e-17	1	CL0012	Histone	Histone	Core histone H2A/H2B/H3/H4
Pea_pea_g554.t1	92	126	92	126	PF16211.3	Histone_H2A_C	Family	1	35	35	74.5	3.5e-21	1	No_clan	NA	NA	NA
Pea_pea_g555.t1	59	95	58	95	PF00473.15	CRF	Family	2	38	38	49.7	2.6e-13	1	No_clan	NA	CRF	Corticotropin-releasing factor family
Pea_pea_g555.t1	95	551	67	552	PF01602.18	Adaptin_N	Family	56	523	524	402.1	3.1e-120	1	CL0020	TPR	Adaptin_N	Adaptin N terminal region
Pea_pea_g555.t1	625	772	624	772	PF08752.8	COP-gamma_platf	Domain	2	150	150	199.4	2.9e-59	1	CL0159	E-set	COP-gamma_platf	Coatomer gamma subunit appendage platform subdomain
Pea_pea_g555.t1	774	877	774	881	PF16381.3	Coatomer_g_Cpla	Domain	1	106	115	123.1	5.4e-36	1	No_clan	NA	NA	NA
Pea_pea_g555.t1	919	1166	917	1166	PF02586.12	SRAP	Family	4	215	215	211.9	7.2e-63	1	No_clan	NA	DUF159	Uncharacterised ACR, COG2135
Pea_pea_g556.t1	63	123	55	127	PF01391.16	Collagen	Repeat	1	59	60	28.3	9.8e-07	1	No_clan	NA	Collagen	Collagen triple helix repeat (20 copies)
Pea_pea_g556.t1	133	181	131	183	PF01391.16	Collagen	Repeat	1	49	60	29.9	3.1e-07	1	No_clan	NA	Collagen	Collagen triple helix repeat (20 copies)
Pea_pea_g556.t1	183	240	181	240	PF01391.16	Collagen	Repeat	1	58	60	33.6	2.2e-08	1	No_clan	NA	Collagen	Collagen triple helix repeat (20 copies)
Pea_pea_g556.t1	225	282	221	284	PF01391.16	Collagen	Repeat	1	58	60	37.5	1.3e-09	1	No_clan	NA	Collagen	Collagen triple helix repeat (20 copies)
Pea_pea_g556.t1	325	382	319	386	PF01391.16	Collagen	Repeat	1	58	60	37.2	1.6e-09	1	No_clan	NA	Collagen	Collagen triple helix repeat (20 copies)
Pea_pea_g556.t1	382	439	376	441	PF01391.16	Collagen	Repeat	1	58	60	38.1	8.5e-10	1	No_clan	NA	Collagen	Collagen triple helix repeat (20 copies)
Pea_pea_g556.t1	433	490	433	492	PF01391.16	Collagen	Repeat	1	58	60	36.3	3.2e-09	1	No_clan	NA	Collagen	Collagen triple helix repeat (20 copies)
Pea_pea_g556.t1	594	645	593	645	PF00014.21	Kunitz_BPTI	Domain	2	53	53	65.2	4.1e-18	1	No_clan	Protease_inhib	Kunitz_BPTI	Kunitz/Bovine pancreatic trypsin inhibitor domain
Pea_pea_g557.t1	34	202	34	205	PF00092.26	VWA	Domain	1	171	175	152.1	1.6e-44	1	CL0128	vWA-like	VWA	von Willebrand factor type A domain
Pea_pea_g557.t1	230	309	228	313	PF00041.19	fn3	Domain	3	80	85	49.7	3.1e-13	1	CL0159	E-set	fn3	Fibronectin type III domain
Pea_pea_g557.t1	326	398	324	401	PF00041.19	fn3	Domain	3	79	85	40.2	3e-10	1	CL0159	E-set	fn3	Fibronectin type III domain
Pea_pea_g557.t1	421	488	416	492	PF00041.19	fn3	Domain	10	80	85	43.1	3.7e-11	1	CL0159	E-set	fn3	Fibronectin type III domain
Pea_pea_g557.t1	507	579	506	584	PF00041.19	fn3	Domain	2	79	85	27.8	2.2e-06	1	CL0159	E-set	fn3	Fibronectin type III domain
Pea_pea_g557.t1	599	674	597	675	PF00041.19	fn3	Domain	3	84	85	32.6	6.7e-08	1	CL0159	E-set	fn3	Fibronectin type III domain
Pea_pea_g557.t1	737	809	737	815	PF00041.19	fn3	Domain	1	78	85	41.2	1.4e-10	1	CL0159	E-set	fn3	Fibronectin type III domain
Pea_pea_g557.t1	830	903	827	906	PF00041.19	fn3	Domain	4	82	85	31.1	2e-07	1	CL0159	E-set	fn3	Fibronectin type III domain
Pea_pea_g557.t1	920	1081	920	1092	PF00092.26	VWA	Domain	1	164	175	82.6	3.6e-23	1	CL0128	vWA-like	VWA	von Willebrand factor type A domain
Pea_pea_g557.t1	1106	1161	1101	1164	PF01391.16	Collagen	Repeat	4	59	60	33.2	3e-08	1	No_clan	NA	Collagen	Collagen triple helix repeat (20 copies)
Pea_pea_g557.t1	1358	1414	1356	1415	PF01391.16	Collagen	Repeat	3	59	60	35.6	5.2e-09	1	No_clan	NA	Collagen	Collagen triple helix repeat (20 copies)
Pea_pea_g557.t1	1401	1459	1401	1462	PF01391.16	Collagen	Repeat	1	59	60	35.9	4.1e-09	1	No_clan	NA	Collagen	Collagen triple helix repeat (20 copies)
Pea_pea_g558.t1	10	60	3	61	PF00028.15	Cadherin	Domain	41	92	93	33.8	3.2e-08	1	CL0159	E-set	Cadherin	Cadherin domain
Pea_pea_g558.t1	77	169	75	169	PF00028.15	Cadherin	Domain	3	93	93	69.5	2.4e-19	1	CL0159	E-set	Cadherin	Cadherin domain
Pea_pea_g558.t1	183	267	183	275	PF00028.15	Cadherin	Domain	1	86	93	77.7	6.1e-22	1	CL0159	E-set	Cadherin	Cadherin domain
Pea_pea_g558.t1	289	379	289	380	PF00028.15	Cadherin	Domain	1	92	93	71.2	6.7e-20	1	CL0159	E-set	Cadherin	Cadherin domain
Pea_pea_g558.t1	394	482	394	482	PF00028.15	Cadherin	Domain	1	93	93	61.3	8.3e-17	1	CL0159	E-set	Cadherin	Cadherin domain
Pea_pea_g558.t1	496	584	496	585	PF00028.15	Cadherin	Domain	1	92	93	71.4	5.8e-20	1	CL0159	E-set	Cadherin	Cadherin domain
Pea_pea_g558.t1	599	691	599	691	PF00028.15	Cadherin	Domain	1	93	93	73	1.9e-20	1	CL0159	E-set	Cadherin	Cadherin domain
Pea_pea_g558.t1	706	792	705	793	PF00028.15	Cadherin	Domain	2	92	93	60	2e-16	1	CL0159	E-set	Cadherin	Cadherin domain
Pea_pea_g558.t1	1066	1096	1066	1096	PF00008.25	EGF	Domain	1	32	32	29.1	8.1e-07	1	CL0001	EGF	EGF	EGF-like domain
Pea_pea_g558.t1	1111	1132	1111	1132	PF12661.5	hEGF	Domain	1	21	22	16.9	0.007	1	CL0001	EGF	hEGF	Human growth factor-like EGF
Pea_pea_g558.t1	1169	1327	1169	1328	PF02210.22	Laminin_G_2	Domain	1	125	126	94.3	7.2e-27	1	CL0004	Concanavalin	Laminin_G_2	Laminin G domain
Pea_pea_g558.t1	1352	1381	1352	1382	PF00008.25	EGF	Domain	1	31	32	31.4	1.5e-07	1	CL0001	EGF	EGF	EGF-like domain
Pea_pea_g558.t1	1419	1547	1419	1548	PF02210.22	Laminin_G_2	Domain	1	125	126	55.3	8.6e-15	1	CL0004	Concanavalin	Laminin_G_2	Laminin G domain
Pea_pea_g558.t1	1700	1745	1700	1745	PF00053.22	Laminin_EGF	Domain	1	49	49	34.8	1.2e-08	1	CL0001	EGF	Laminin_EGF	Laminin EGF-like (Domains III and V)
Pea_pea_g558.t1	1827	2072	1827	2072	PF16489.3	GAIN	Domain	1	210	210	206.1	3.6e-61	1	No_clan	NA	NA	NA
Pea_pea_g558.t1	2100	2145	2100	2145	PF01825.19	GPS	Motif	1	42	42	23.8	4.7e-05	1	No_clan	NA	GPS	Latrophilin/CL-1-like GPS domain
Pea_pea_g558.t1	2160	2319	2158	2325	PF00002.22	7tm_2	Family	3	169	245	126.3	1e-36	1	CL0192	GPCR_A	7tm_2	7 transmembrane receptor (Secretin family)
Pea_pea_g558.t1	3028	3440	3028	3440	PF00916.18	Sulfate_transp	Family	1	381	381	366.3	1.4e-109	1	CL0062	APC	Sulfate_transp	Sulfate transporter family
Pea_pea_g558.t1	3491	3633	3491	3633	PF01740.19	STAS	Domain	1	117	117	74.9	3.4e-21	1	CL0502	STAS	STAS	STAS domain
Pea_pea_g558.t1	3680	3826	3680	3827	PF00675.18	Peptidase_M16	Family	1	148	149	158.9	7.8e-47	1	CL0094	Peptidase_ME	Peptidase_M16	Insulinase (Peptidase family M16)
Pea_pea_g558.t1	3833	4017	3832	4017	PF05193.19	Peptidase_M16_C	Domain	2	183	183	109.7	1.6e-31	1	CL0094	Peptidase_ME	Peptidase_M16_C	Peptidase M16 inactive domain
Pea_pea_g559.t1	3	50	3	50	PF00018.26	SH3_1	Domain	1	48	48	41.2	8.5e-11	1	CL0010	SH3	SH3_1	SH3 domain
Pea_pea_g559.t1	585	720	584	720	PF09431.8	DUF2013	Family	2	138	138	118.7	1.8e-34	1	No_clan	NA	DUF2013	Protein of unknown function (DUF2013)
Pea_pea_g560.t1	208	364	201	364	PF03770.14	IPK	Family	59	197	197	119.3	1.7e-34	1	No_clan	NA	IPK	Inositol polyphosphate kinase
Pea_pea_g561.t1	110	354	110	355	PF12697.5	Abhydrolase_6	Domain	1	211	212	69.9	4e-19	1	CL0028	AB_hydrolase	Abhydrolase_6	Alpha/beta hydrolase family
Pea_pea_g562.t1	22	242	21	328	PF03372.21	Exo_endo_phos	Domain	2	98	113	29.7	5.4e-07	1	CL0530	DNase_I-like	Exo_endo_phos	Endonuclease/Exonuclease/phosphatase family
Pea_pea_g563.t1	18	102	16	112	PF00307.29	CH	Domain	3	87	109	45.9	4.7e-12	1	CL0188	CH	CH	Calponin homology (CH) domain
Pea_pea_g563.t1	218	317	217	321	PF00307.29	CH	Domain	2	105	109	54.4	1.1e-14	1	CL0188	CH	CH	Calponin homology (CH) domain
Pea_pea_g563.t1	331	422	329	422	PF00630.17	Filamin	Domain	3	103	103	51.5	1.3e-13	1	CL0159	E-set	Filamin	Filamin/ABP280 repeat
Pea_pea_g563.t1	430	519	429	521	PF00630.17	Filamin	Domain	2	101	103	51.2	1.6e-13	1	CL0159	E-set	Filamin	Filamin/ABP280 repeat
Pea_pea_g563.t1	528	618	527	618	PF00630.17	Filamin	Domain	2	103	103	48.8	9e-13	1	CL0159	E-set	Filamin	Filamin/ABP280 repeat
Pea_pea_g563.t1	626	710	624	711	PF00630.17	Filamin	Domain	3	102	103	56.6	3.4e-15	1	CL0159	E-set	Filamin	Filamin/ABP280 repeat
Pea_pea_g563.t1	721	811	720	811	PF00630.17	Filamin	Domain	2	103	103	52.8	5e-14	1	CL0159	E-set	Filamin	Filamin/ABP280 repeat
Pea_pea_g563.t1	846	942	845	942	PF00630.17	Filamin	Domain	2	103	103	65.4	6.2e-18	1	CL0159	E-set	Filamin	Filamin/ABP280 repeat
Pea_pea_g563.t1	950	1041	948	1041	PF00630.17	Filamin	Domain	3	103	103	48.6	1e-12	1	CL0159	E-set	Filamin	Filamin/ABP280 repeat
Pea_pea_g563.t1	1049	1137	1047	1137	PF00630.17	Filamin	Domain	3	103	103	43.1	5.5e-11	1	CL0159	E-set	Filamin	Filamin/ABP280 repeat
Pea_pea_g563.t1	1144	1230	1143	1230	PF00630.17	Filamin	Domain	2	103	103	72.3	4.4e-20	1	CL0159	E-set	Filamin	Filamin/ABP280 repeat
Pea_pea_g563.t1	1237	1323	1236	1325	PF00630.17	Filamin	Domain	2	101	103	55.6	7.1e-15	1	CL0159	E-set	Filamin	Filamin/ABP280 repeat
Pea_pea_g563.t1	1332	1425	1331	1425	PF00630.17	Filamin	Domain	2	103	103	73.9	1.4e-20	1	CL0159	E-set	Filamin	Filamin/ABP280 repeat
Pea_pea_g563.t1	1432	1518	1431	1518	PF00630.17	Filamin	Domain	2	103	103	58.9	6.3e-16	1	CL0159	E-set	Filamin	Filamin/ABP280 repeat
Pea_pea_g563.t1	1525	1614	1524	1614	PF00630.17	Filamin	Domain	2	103	103	62.8	4.1e-17	1	CL0159	E-set	Filamin	Filamin/ABP280 repeat
Pea_pea_g563.t1	1621	1711	1620	1711	PF00630.17	Filamin	Domain	2	103	103	65.2	7.2e-18	1	CL0159	E-set	Filamin	Filamin/ABP280 repeat
Pea_pea_g563.t1	1734	1780	1712	1780	PF00630.17	Filamin	Domain	51	103	103	44.9	1.5e-11	1	CL0159	E-set	Filamin	Filamin/ABP280 repeat
Pea_pea_g563.t1	1876	1957	1874	1960	PF00630.17	Filamin	Domain	3	99	103	39.5	7e-10	1	CL0159	E-set	Filamin	Filamin/ABP280 repeat
Pea_pea_g563.t1	1965	2016	1956	2016	PF00630.17	Filamin	Domain	46	103	103	32.4	1.2e-07	1	CL0159	E-set	Filamin	Filamin/ABP280 repeat
Pea_pea_g563.t1	2027	2110	2024	2111	PF00630.17	Filamin	Domain	4	102	103	60.2	2.6e-16	1	CL0159	E-set	Filamin	Filamin/ABP280 repeat
Pea_pea_g563.t1	2132	2206	2119	2206	PF00630.17	Filamin	Domain	17	103	103	42.4	8.9e-11	1	CL0159	E-set	Filamin	Filamin/ABP280 repeat
Pea_pea_g563.t1	2217	2302	2215	2302	PF00630.17	Filamin	Domain	3	103	103	41.2	2.1e-10	1	CL0159	E-set	Filamin	Filamin/ABP280 repeat
Pea_pea_g563.t1	2344	2432	2343	2432	PF00630.17	Filamin	Domain	2	103	103	48.9	8.6e-13	1	CL0159	E-set	Filamin	Filamin/ABP280 repeat
Pea_pea_g566.t1	90	197	82	198	PF03133.13	TTL	Family	159	256	295	70.8	9e-20	1	CL0179	ATP-grasp	TTL	Tubulin-tyrosine ligase family
Pea_pea_g569.t1	81	187	81	188	PF00651.29	BTB	Domain	1	110	111	94	5.9e-27	1	CL0033	POZ	BTB	BTB/POZ domain
Pea_pea_g569.t1	635	655	635	657	PF12874.5	zf-met	Domain	1	21	25	21	0.00028	1	CL0361	C2H2-zf	zf-met	Zinc-finger of C2H2 type
Pea_pea_g569.t1	693	713	691	714	PF12874.5	zf-met	Domain	3	23	25	15.6	0.014	1	CL0361	C2H2-zf	zf-met	Zinc-finger of C2H2 type
Pea_pea_g570.t1	99	116	99	116	PF03002.13	Somatostatin	Family	1	18	18	45.7	4e-12	1	No_clan	NA	Somatostatin	Somatostatin/Cortistatin family
Pea_pea_g572.t1	22	94	18	100	PF00431.18	CUB	Domain	5	76	110	53.9	1.8e-14	1	CL0164	CUB	CUB	CUB domain
Pea_pea_g572.t1	214	323	214	323	PF00431.18	CUB	Domain	1	110	110	99.6	1.1e-28	1	CL0164	CUB	CUB	CUB domain
Pea_pea_g572.t1	330	391	330	391	PF00084.18	Sushi	Repeat	1	56	56	37.9	1.9e-09	1	No_clan	NA	Sushi	Sushi domain (SCR repeat)
Pea_pea_g572.t1	396	441	396	445	PF00084.18	Sushi	Repeat	1	44	56	21.7	0.00021	1	No_clan	NA	Sushi	Sushi domain (SCR repeat)
Pea_pea_g572.t1	454	717	454	717	PF00089.24	Trypsin	Domain	1	221	221	193.3	4.5e-57	1	CL0124	Peptidase_PA	Trypsin	Trypsin
Pea_pea_g573.t1	46	152	45	152	PF13695.4	zf-3CxxC	Domain	2	99	99	84.2	6.2e-24	1	CL0317	NA	zf-3CxxC	Zinc-binding domain
Pea_pea_g574.t1	43	146	40	146	PF07686.15	V-set	Domain	5	109	109	37.6	1.7e-09	1	CL0011	Ig	V-set	Immunoglobulin V-set domain
Pea_pea_g575.t1	29	117	28	120	PF03645.11	Tctex-1	Family	2	95	103	74.7	5.3e-21	1	No_clan	NA	Tctex-1	Tctex-1 family
Pea_pea_g575.t1	200	328	200	328	PF01467.24	CTP_transf_like	Domain	1	143	143	109.1	1.9e-31	1	CL0039	HUP	CTP_transf_2	Cytidylyltransferase
Pea_pea_g576.t1	121	384	118	386	PF03619.14	Solute_trans_a	Family	4	261	264	122.2	2.4e-35	1	No_clan	NA	Solute_trans_a	Organic solute transporter Ostalpha
Pea_pea_g578.t1	219	280	211	336	PF02225.20	PA	Family	1	61	93	34.8	1.2e-08	1	No_clan	NA	PA	PA domain
Pea_pea_g578.t1	385	579	385	594	PF04389.15	Peptidase_M28	Family	1	184	198	50.5	1.8e-13	1	CL0035	Peptidase_MH	Peptidase_M28	Peptidase family M28
Pea_pea_g578.t1	638	749	637	750	PF04253.13	TFR_dimer	Domain	2	118	119	37.8	1.6e-09	1	No_clan	NA	TFR_dimer	Transferrin receptor-like dimerisation domain
Pea_pea_g579.t1	188	446	187	446	PF07714.15	Pkinase_Tyr	Domain	2	260	260	295.5	2.7e-88	1	CL0016	PKinase	Pkinase_Tyr	Protein tyrosine kinase
Pea_pea_g579.t1	456	504	456	505	PF14604.4	SH3_9	Domain	1	48	49	35	8.8e-09	1	CL0010	SH3	SH3_9	Variant SH3 domain
Pea_pea_g579.t1	508	575	508	575	PF09027.8	GTPase_binding	Domain	1	68	68	144.6	5.8e-43	1	No_clan	NA	GTPase_binding	GTPase binding
Pea_pea_g579.t1	845	916	845	917	PF11555.6	Inhibitor_Mig-6	Family	1	59	60	104.8	1.7e-30	1	No_clan	NA	Inhibitor_Mig-6	EGFR receptor inhibitor Mig-6
Pea_pea_g579.t1	2053	2106	2053	2128	PF06119.12	NIDO	Family	1	56	87	49.1	8e-13	1	No_clan	NA	NIDO	Nidogen-like
Pea_pea_g579.t1	2168	2333	2166	2333	PF00094.23	VWD	Family	3	158	158	63.2	3e-17	1	No_clan	NA	VWD	von Willebrand factor type D domain
Pea_pea_g580.t1	144	227	144	228	PF06119.12	NIDO	Family	1	86	87	60.9	1.7e-16	1	No_clan	NA	NIDO	Nidogen-like
Pea_pea_g581.t1	69	227	68	239	PF00875.16	DNA_photolyase	Domain	2	160	164	100.1	1.2e-28	1	No_clan	HUP	DNA_photolyase	DNA photolyase
Pea_pea_g582.t1	75	195	75	200	PF02759.17	RUN	Family	1	126	136	41.1	1.4e-10	1	No_clan	NA	RUN	RUN domain
Pea_pea_g582.t1	680	879	680	880	PF13901.4	zf-RING_9	Domain	1	205	206	235.5	5.2e-70	1	CL0229	NA	DUF4206	Domain of unknown function (DUF4206)
Pea_pea_g583.t1	18	129	11	135	PF07078.9	FYTT	Family	9	120	308	137.6	5.4e-40	1	No_clan	NA	FYTT	Forty-two-three protein
Pea_pea_g583.t1	139	262	136	267	PF07078.9	FYTT	Family	156	279	308	186.2	8.3e-55	1	No_clan	NA	FYTT	Forty-two-three protein
Pea_pea_g583.t1	336	388	336	388	PF13855.4	LRR_8	Repeat	7	61	61	33.3	2.8e-08	1	CL0022	LRR	LRR_8	Leucine rich repeat
Pea_pea_g583.t1	400	456	399	456	PF13855.4	LRR_8	Repeat	3	61	61	32.4	5.2e-08	1	CL0022	LRR	LRR_8	Leucine rich repeat
Pea_pea_g583.t1	800	896	787	901	PF00307.29	CH	Domain	14	103	109	36.7	3.5e-09	1	CL0188	CH	CH	Calponin homology (CH) domain
Pea_pea_g584.t1	229	246	228	248	PF00612.25	IQ	Motif	2	19	21	22	7.9e-05	1	CL0220	NA	IQ	IQ calmodulin-binding motif
Pea_pea_g586.t1	113	239	111	243	PF15443.4	DUF4630	Family	3	137	156	94.4	6.8e-27	1	No_clan	NA	DUF4630	Domain of unknown function (DUF4630)
Pea_pea_g587.t1	44	118	27	118	PF05033.14	Pre-SET	Family	21	107	107	39.2	7.8e-10	1	No_clan	NA	Pre-SET	Pre-SET motif
Pea_pea_g587.t1	137	249	137	250	PF00856.26	SET	Family	1	168	169	72.3	5.4e-20	1	No_clan	NA	SET	SET domain
Pea_pea_g588.t1	85	205	71	210	PF03781.14	FGE-sulfatase	Domain	53	179	260	124.1	6.7e-36	1	CL0056	NA	FGE-sulfatase	Sulfatase-modifying factor enzyme 1
Pea_pea_g589.t1	16	240	15	240	PF08709.9	Ins145_P3_rec	Domain	2	213	213	315.6	9.9e-95	1	CL0066	Trefoil	Ins145_P3_rec	Inositol 1,4,5-trisphosphate/ryanodine receptor
Pea_pea_g589.t1	244	360	243	372	PF02815.17	MIR	Domain	2	122	186	136.5	8.2e-40	1	CL0066	Trefoil	MIR	MIR domain
Pea_pea_g589.t1	401	444	400	445	PF01365.19	RYDR_ITPR	Family	2	48	204	22.9	4.4e-05	1	No_clan	NA	RYDR_ITPR	RIH domain
Pea_pea_g589.t1	444	543	443	543	PF01365.19	RYDR_ITPR	Family	101	204	204	114.5	3.8e-33	1	No_clan	NA	RYDR_ITPR	RIH domain
Pea_pea_g589.t1	948	1085	935	1086	PF01365.19	RYDR_ITPR	Family	30	190	204	34.5	1.3e-08	1	No_clan	NA	RYDR_ITPR	RIH domain
Pea_pea_g589.t1	1651	1750	1647	1751	PF08454.9	RIH_assoc	Family	5	100	101	88.5	1.9e-25	1	No_clan	NA	RIH_assoc	RyR and IP3R Homology associated
Pea_pea_g590.t1	291	541	251	542	PF00520.29	Ion_trans	Family	30	244	245	71.5	5.6e-20	1	CL0030	Ion_channel	Ion_trans	Ion transport protein
Pea_pea_g590.t1	640	715	602	715	PF09007.9	EBP50_C	Domain	51	130	130	69.3	5.7e-19	1	No_clan	NA	EBP50_C-term	EBP50, C-terminal
Pea_pea_g591.t1	118	254	117	255	PF00730.23	HhH-GPD	Domain	2	107	108	73.8	1.3e-20	1	CL0198	HHH	HhH-GPD	HhH-GPD superfamily base excision DNA repair protein
Pea_pea_g591.t1	182	206	182	211	PF00633.21	HHH	Motif	1	25	30	34	1.5e-08	1	CL0198	HHH	HHH	Helix-hairpin-helix motif
Pea_pea_g592.t1	24	299	21	300	PF11864.6	DUF3384	Family	190	476	477	194.1	4.1e-57	1	No_clan	NA	DUF3384	Domain of unknown function (DUF3384)
Pea_pea_g592.t1	386	734	385	734	PF03542.14	Tuberin	Family	2	352	352	480.9	2.1e-144	1	No_clan	NA	Tuberin	Tuberin
Pea_pea_g592.t1	1342	1527	1342	1530	PF02145.13	Rap_GAP	Family	1	183	186	141	2.8e-41	1	No_clan	NA	Rap_GAP	Rap/ran-GAP
Pea_pea_g593.t1	174	254	174	254	PF01822.17	WSC	Family	1	82	82	24.2	2.6e-05	1	No_clan	NA	WSC	WSC domain
Pea_pea_g593.t1	1013	1101	1008	1101	PF00801.18	PKD	Domain	5	71	71	56.4	1.8e-15	1	CL0159	E-set	PKD	PKD domain
Pea_pea_g593.t1	1119	1186	1116	1187	PF00801.18	PKD	Domain	4	70	71	55.9	2.6e-15	1	CL0159	E-set	PKD	PKD domain
Pea_pea_g593.t1	1205	1270	1202	1270	PF00801.18	PKD	Domain	4	71	71	44.5	9e-12	1	CL0159	E-set	PKD	PKD domain
Pea_pea_g593.t1	1295	1353	1287	1355	PF00801.18	PKD	Domain	13	69	71	37.5	1.4e-09	1	CL0159	E-set	PKD	PKD domain
Pea_pea_g593.t1	1373	1438	1370	1439	PF00801.18	PKD	Domain	4	70	71	39.1	4.6e-10	1	CL0159	E-set	PKD	PKD domain
Pea_pea_g593.t1	1460	1518	1456	1521	PF00801.18	PKD	Domain	6	68	71	45.3	5.2e-12	1	CL0159	E-set	PKD	PKD domain
Pea_pea_g593.t1	1537	1604	1536	1605	PF00801.18	PKD	Domain	2	70	71	40.7	1.4e-10	1	CL0159	E-set	PKD	PKD domain
Pea_pea_g593.t1	1629	1694	1621	1695	PF00801.18	PKD	Domain	6	70	71	38.8	5.6e-10	1	CL0159	E-set	PKD	PKD domain
Pea_pea_g593.t1	1714	1778	1710	1779	PF00801.18	PKD	Domain	5	70	71	25.3	9.3e-06	1	CL0159	E-set	PKD	PKD domain
Pea_pea_g593.t1	1803	1862	1799	1863	PF00801.18	PKD	Domain	7	70	71	36.4	3.1e-09	1	CL0159	E-set	PKD	PKD domain
Pea_pea_g593.t1	1880	1945	1878	1947	PF00801.18	PKD	Domain	3	69	71	37.1	1.9e-09	1	CL0159	E-set	PKD	PKD domain
Pea_pea_g593.t1	1966	2035	1963	2036	PF00801.18	PKD	Domain	4	69	71	27.9	1.4e-06	1	CL0159	E-set	PKD	PKD domain
Pea_pea_g593.t1	2057	2117	2050	2119	PF00801.18	PKD	Domain	8	67	71	51.9	4.4e-14	1	CL0159	E-set	PKD	PKD domain
Pea_pea_g593.t1	2158	2290	2157	2292	PF02010.13	REJ	Family	2	131	451	112.8	1.6e-32	1	CL0159	E-set	REJ	REJ domain
Pea_pea_g593.t1	2291	2548	2289	2548	PF02010.13	REJ	Family	194	451	451	176.2	9e-52	1	CL0159	E-set	REJ	REJ domain
Pea_pea_g593.t1	3045	3149	3045	3156	PF01477.21	PLAT	Domain	1	109	117	77.3	1.2e-21	1	CL0321	PLAT	PLAT	PLAT/LH2 domain
Pea_pea_g593.t1	3646	4063	3645	4063	PF08016.10	PKD_channel	Family	2	426	426	310.5	1.4e-92	1	CL0030	Ion_channel	PKD_channel	Polycystin cation channel
Pea_pea_g594.t1	62	223	62	224	PF00071.20	Ras	Domain	1	161	162	197	1.3e-58	1	CL0023	P-loop_NTPase	Ras	Ras family
Pea_pea_g594.t1	309	333	309	345	PF13445.4	zf-RING_UBOX	Domain	1	24	38	24.7	1.6e-05	1	CL0229	RING	zf-RING_UBOX	RING-type zinc-finger
Pea_pea_g594.t1	549	584	548	584	PF00400.30	WD40	Repeat	2	38	38	23.3	7.3e-05	1	CL0186	Beta_propeller	WD40	WD domain, G-beta repeat
Pea_pea_g594.t1	640	664	630	664	PF00400.30	WD40	Repeat	10	38	38	12.1	0.26	1	CL0186	Beta_propeller	WD40	WD domain, G-beta repeat
Pea_pea_g594.t1	709	748	708	748	PF00400.30	WD40	Repeat	2	38	38	23.2	7.8e-05	1	CL0186	Beta_propeller	WD40	WD domain, G-beta repeat
Pea_pea_g594.t1	754	787	752	788	PF00400.30	WD40	Repeat	3	37	38	13.5	0.091	1	CL0186	Beta_propeller	WD40	WD domain, G-beta repeat
Pea_pea_g595.t1	72	104	72	104	PF00023.28	Ank	Repeat	1	32	32	22.2	0.00012	1	CL0465	Ank	Ank	Ankyrin repeat
Pea_pea_g595.t1	121	205	121	210	PF12796.5	Ank_2	Repeat	1	76	84	52.1	6.6e-14	1	CL0465	Ank	Ank_2	Ankyrin repeats (3 copies)
Pea_pea_g595.t1	206	285	204	286	PF12796.5	Ank_2	Repeat	11	83	84	52.9	3.8e-14	1	CL0465	Ank	Ank_2	Ankyrin repeats (3 copies)
Pea_pea_g595.t1	355	405	355	407	PF16600.3	Caskin1-CID	Family	1	48	56	83.2	1.3e-23	1	No_clan	NA	NA	NA
Pea_pea_g595.t1	415	473	415	473	PF16600.3	Caskin1-CID	Family	1	56	56	105.2	1.8e-30	1	No_clan	NA	NA	NA
Pea_pea_g595.t1	527	587	525	588	PF00536.28	SAM_1	Domain	3	63	64	56	3.7e-15	1	CL0003	SAM	SAM_1	SAM domain (Sterile alpha motif)
Pea_pea_g595.t1	601	657	595	658	PF00536.28	SAM_1	Domain	8	63	64	54.7	9.1e-15	1	CL0003	SAM	SAM_1	SAM domain (Sterile alpha motif)
Pea_pea_g595.t1	920	1003	920	1007	PF16907.3	Caskin-Pro-rich	Family	1	87	91	116.5	5.2e-34	1	No_clan	NA	NA	NA
Pea_pea_g595.t1	1447	1508	1447	1508	PF16632.3	Caskin-tail	Disordered	1	62	62	100.4	4.9e-29	1	No_clan	NA	NA	NA
Pea_pea_g596.t1	140	285	83	334	PF00728.20	Glyco_hydro_20	Domain	72	228	354	40.9	1.5e-10	1	CL0058	Glyco_hydro_tim	Glyco_hydro_20	Glycosyl hydrolase family 20, catalytic domain
Pea_pea_g597.t1	90	117	79	117	PF00400.30	WD40	Repeat	11	38	38	21.7	0.00024	1	CL0186	Beta_propeller	WD40	WD domain, G-beta repeat
Pea_pea_g597.t1	124	160	123	160	PF00400.30	WD40	Repeat	2	38	38	19	0.0017	1	CL0186	Beta_propeller	WD40	WD domain, G-beta repeat
Pea_pea_g597.t1	229	251	215	252	PF00400.30	WD40	Repeat	15	37	38	22.6	0.00012	1	CL0186	Beta_propeller	WD40	WD domain, G-beta repeat
Pea_pea_g597.t1	349	381	342	382	PF00400.30	WD40	Repeat	7	37	38	23.5	6.7e-05	1	CL0186	Beta_propeller	WD40	WD domain, G-beta repeat
Pea_pea_g597.t1	395	432	393	432	PF00400.30	WD40	Repeat	3	38	38	14.3	0.052	1	CL0186	Beta_propeller	WD40	WD domain, G-beta repeat
Pea_pea_g597.t1	446	475	441	475	PF00400.30	WD40	Repeat	10	38	38	14.3	0.052	1	CL0186	Beta_propeller	WD40	WD domain, G-beta repeat
Pea_pea_g598.t1	27	204	22	236	PF15724.3	TMEM119	Family	8	186	252	257.9	1.3e-76	1	No_clan	NA	NA	NA
Pea_pea_g600.t1	610	678	610	679	PF00076.20	RRM_1	Domain	1	68	70	48.3	6.1e-13	1	CL0221	RRM	RRM_1	RNA recognition motif. (a.k.a. RRM, RBD, or RNP domain)
Pea_pea_g600.t1	707	776	707	776	PF00076.20	RRM_1	Domain	1	70	70	63.9	7.9e-18	1	CL0221	RRM	RRM_1	RNA recognition motif. (a.k.a. RRM, RBD, or RNP domain)
Pea_pea_g600.t1	781	840	781	841	PF16605.3	LSM_int_assoc	Disordered	1	60	61	105.1	1.3e-30	1	No_clan	NA	NA	NA
Pea_pea_g600.t1	849	865	848	865	PF05391.9	Lsm_interact	Motif	2	18	19	25.2	7.2e-06	1	No_clan	NA	Lsm_interact	Lsm interaction motif
Pea_pea_g601.t1	263	359	262	359	PF02661.16	Fic	Family	2	97	97	92.9	1.6e-26	1	No_clan	NA	Fic	Fic/DOC family
Pea_pea_g602.t1	59	310	59	310	PF00001.19	7tm_1	Family	1	268	268	143.5	6.5e-42	1	CL0192	GPCR_A	7tm_1	7 transmembrane receptor (rhodopsin family)
Pea_pea_g603.t1	144	223	144	223	PF01822.17	WSC	Family	1	82	82	69.4	2e-19	1	No_clan	NA	WSC	WSC domain
Pea_pea_g603.t1	247	327	247	328	PF01822.17	WSC	Family	1	81	82	47.2	1.7e-12	1	No_clan	NA	WSC	WSC domain
Pea_pea_g604.t1	20	132	19	133	PF02318.14	FYVE_2	Family	2	117	118	122.4	9.6e-36	1	CL0390	zf-FYVE-PHD	FYVE_2	FYVE-type zinc finger
Pea_pea_g604.t1	264	321	262	334	PF00168.28	C2	Domain	3	56	103	51.3	1e-13	1	CL0154	C2	C2	C2 domain
Pea_pea_g604.t1	354	386	340	391	PF00168.28	C2	Domain	66	98	103	15.9	0.011	1	CL0154	C2	C2	C2 domain
Pea_pea_g604.t1	422	525	420	526	PF00168.28	C2	Domain	3	102	103	76.5	1.5e-21	1	CL0154	C2	C2	C2 domain
Pea_pea_g605.t1	359	487	359	489	PF02732.13	ERCC4	Domain	1	155	157	85	5.5e-24	1	CL0236	PDDEXK	ERCC4	ERCC4 domain
Pea_pea_g607.t1	3	111	3	116	PF04857.18	CAF1	Family	1	105	319	92.8	2e-26	1	CL0219	RNase_H	CAF1	CAF1 family ribonuclease
Pea_pea_g607.t1	301	328	266	331	PF04857.18	CAF1	Family	206	233	319	24.9	9.2e-06	1	CL0219	RNase_H	CAF1	CAF1 family ribonuclease
Pea_pea_g607.t1	655	699	640	700	PF08675.9	RNA_bind	Domain	34	78	79	44.8	8.7e-12	1	CL0221	RRM	RNA_bind	RNA binding domain
Pea_pea_g608.t1	45	110	44	111	PF00536.28	SAM_1	Domain	2	63	64	32.7	7.1e-08	1	CL0003	SAM	SAM_1	SAM domain (Sterile alpha motif)
Pea_pea_g608.t1	1393	1444	1391	1473	PF00085.18	Thioredoxin	Domain	3	53	104	26.9	3.2e-06	1	CL0172	Thioredoxin	Thioredoxin	Thioredoxin
Pea_pea_g610.t1	91	127	90	127	PF10601.7	zf-LITAF-like	Family	2	38	70	39	6.7e-10	1	No_clan	NA	zf-LITAF-like	LITAF-like zinc ribbon domain
Pea_pea_g611.t1	12	277	11	277	PF00443.27	UCH	Family	17	257	257	74.8	6.8e-21	1	CL0125	Peptidase_CA	UCH	Ubiquitin carboxyl-terminal hydrolase
Pea_pea_g612.t1	160	228	159	263	PF00069.23	Pkinase	Domain	2	70	264	54.1	1.3e-14	1	CL0016	PKinase	Pkinase	Protein kinase domain
Pea_pea_g613.t1	1	46	1	49	PF16780.3	AIMP2_LysRS_bd	Domain	1	43	47	51.8	4.4e-14	1	No_clan	NA	NA	NA
Pea_pea_g613.t1	238	300	227	302	PF00043.23	GST_C	Domain	24	91	93	29.6	5.6e-07	1	CL0497	GST_C	GST_C	Glutathione S-transferase, C-terminal domain
Pea_pea_g614.t1	35	80	32	90	PF13589.4	HATPase_c_3	Domain	4	51	137	35.9	5.2e-09	1	CL0025	His_Kinase_A	HATPase_c_3	Histidine kinase-, DNA gyrase B-, and HSP90-like ATPase
Pea_pea_g614.t1	215	277	212	279	PF01119.17	DNA_mis_repair	Family	53	116	119	48.6	5e-13	1	CL0329	S5	DNA_mis_repair	DNA mismatch repair protein, C-terminal domain
Pea_pea_g614.t1	593	737	590	737	PF08676.9	MutL_C	Domain	5	147	147	108.2	2.6e-31	1	No_clan	NA	MutL_C	MutL C terminal dimerisation domain
Pea_pea_g615.t1	121	141	121	143	PF02493.18	MORN	Repeat	1	21	23	29.4	4.1e-07	1	CL0251	MORN	MORN	MORN repeat
Pea_pea_g615.t1	144	165	144	166	PF02493.18	MORN	Repeat	1	22	23	14.5	0.022	1	CL0251	MORN	MORN	MORN repeat
Pea_pea_g615.t1	167	183	167	185	PF02493.18	MORN	Repeat	1	17	23	14.8	0.018	1	CL0251	MORN	MORN	MORN repeat
Pea_pea_g615.t1	191	208	191	212	PF02493.18	MORN	Repeat	1	18	23	16.9	0.0039	1	CL0251	MORN	MORN	MORN repeat
Pea_pea_g615.t1	216	238	216	238	PF02493.18	MORN	Repeat	1	23	23	10.9	0.3	1	CL0251	MORN	MORN	MORN repeat
Pea_pea_g615.t1	239	256	239	257	PF02493.18	MORN	Repeat	1	18	23	21.3	0.00016	1	CL0251	MORN	MORN	MORN repeat
Pea_pea_g615.t1	263	282	263	282	PF02493.18	MORN	Repeat	1	23	23	9	1.2	1	CL0251	MORN	MORN	MORN repeat
Pea_pea_g615.t1	283	292	283	293	PF02493.18	MORN	Repeat	1	10	23	5.1	22	1	CL0251	MORN	MORN	MORN repeat
Pea_pea_g616.t1	38	94	36	96	PF13499.4	EF-hand_7	Domain	3	62	71	32.7	7.2e-08	1	CL0220	EF_hand	EF-hand_7	EF-hand domain pair
Pea_pea_g616.t1	120	141	120	146	PF13202.4	EF-hand_5	Domain	1	22	25	14.3	0.019	1	CL0220	EF_hand	EF-hand_5	EF hand
Pea_pea_g616.t1	164	270	154	273	PF08217.9	DUF1712	Family	14	112	604	121.4	3.6e-35	1	No_clan	NA	DUF1712	Fungal domain of unknown function (DUF1712)
Pea_pea_g616.t1	270	508	269	514	PF08217.9	DUF1712	Family	138	464	604	117.6	5e-34	1	No_clan	NA	DUF1712	Fungal domain of unknown function (DUF1712)
Pea_pea_g617.t1	73	221	72	238	PF07714.15	Pkinase_Tyr	Domain	2	150	260	106.8	1e-30	1	CL0016	PKinase	Pkinase_Tyr	Protein tyrosine kinase
Pea_pea_g618.t1	92	164	89	164	PF08397.9	IMD	Family	147	219	219	52.6	3.4e-14	1	CL0145	Golgi-transport	IMD	IRSp53/MIM homology domain
Pea_pea_g618.t1	276	326	275	327	PF14604.4	SH3_9	Domain	2	48	49	38.4	7.6e-10	1	CL0010	SH3	SH3_9	Variant SH3 domain
Pea_pea_g618.t1	608	635	608	637	PF06462.10	Hyd_WA	Family	1	28	30	31.8	9.5e-08	1	No_clan	NA	Hyd_WA	Propeller
Pea_pea_g618.t1	701	738	700	739	PF06462.10	Hyd_WA	Family	2	29	30	29.5	4.8e-07	1	No_clan	NA	Hyd_WA	Propeller
Pea_pea_g618.t1	1309	1337	1308	1337	PF06462.10	Hyd_WA	Family	2	30	30	36	4.5e-09	1	No_clan	NA	Hyd_WA	Propeller
Pea_pea_g618.t1	1353	1382	1353	1382	PF06462.10	Hyd_WA	Family	1	30	30	28.2	1.2e-06	1	No_clan	NA	Hyd_WA	Propeller
Pea_pea_g618.t1	1400	1428	1399	1428	PF06462.10	Hyd_WA	Family	2	30	30	35.6	6.1e-09	1	No_clan	NA	Hyd_WA	Propeller
Pea_pea_g618.t1	1442	1480	1442	1480	PF06462.10	Hyd_WA	Family	1	30	30	34.7	1.1e-08	1	No_clan	NA	Hyd_WA	Propeller
Pea_pea_g619.t1	349	533	340	536	PF00354.15	Pentaxin	Domain	11	191	194	116.3	1.2e-33	1	CL0004	Concanavalin	Pentaxin	Pentaxin family
Pea_pea_g622.t1	324	348	324	348	PF00096.24	zf-C2H2	Domain	1	23	23	24.1	2.9e-05	1	CL0361	C2H2-zf	zf-C2H2	Zinc finger, C2H2 type
Pea_pea_g622.t1	384	406	384	406	PF00096.24	zf-C2H2	Domain	1	23	23	27	3.6e-06	1	CL0361	C2H2-zf	zf-C2H2	Zinc finger, C2H2 type
Pea_pea_g627.t1	45	85	45	85	PF00594.18	Gla	Domain	1	41	41	74	6.9e-21	1	No_clan	NA	Gla	Vitamin K-dependent carboxylation/gamma-carboxyglutamic (GLA) domain
Pea_pea_g627.t1	90	120	90	120	PF00008.25	EGF	Domain	1	32	32	34.3	2e-08	1	CL0001	EGF	EGF	EGF-like domain
Pea_pea_g627.t1	127	163	127	163	PF14670.4	FXa_inhibition	Domain	1	36	36	44.8	1e-11	1	CL0001	EGF	FXa_inhibition	Coagulation Factor Xa inhibitory site
Pea_pea_g627.t1	240	468	240	468	PF00089.24	Trypsin	Domain	1	221	221	209.9	3.7e-62	1	CL0124	Peptidase_PA	Trypsin	Trypsin
Pea_pea_g628.t1	40	87	40	87	PF00018.26	SH3_1	Domain	1	48	48	29.8	2.9e-07	1	CL0010	SH3	SH3_1	SH3 domain
Pea_pea_g629.t1	14	155	9	170	PF00025.19	Arf	Domain	7	148	175	88.2	3.7e-25	1	CL0023	P-loop_NTPase	Arf	ADP-ribosylation factor family
Pea_pea_g629.t1	180	450	179	454	PF00122.18	E1-E2_ATPase	Family	2	200	221	44.4	1e-11	1	No_clan	NA	E1-E2_ATPase	E1-E2 ATPase
Pea_pea_g629.t1	570	658	550	661	PF13246.4	Cation_ATPase	Family	12	88	91	37.3	1.9e-09	1	CL0137	HAD	Hydrolase_like2	Putative hydrolase of sodium-potassium ATPase alpha subunit
Pea_pea_g629.t1	825	914	804	940	PF16212.3	PhoLip_ATPase_C	Family	103	196	249	42.2	7.3e-11	1	No_clan	NA	NA	NA
Pea_pea_g629.t1	1016	1132	1002	1133	PF13716.4	CRAL_TRIO_2	Domain	17	138	139	35.9	6.4e-09	1	CL0512	CRAL_TRIO	CRAL_TRIO_2	Divergent CRAL/TRIO domain
Pea_pea_g629.t1	1586	1760	1586	1760	PF00621.18	RhoGEF	Domain	1	181	181	135.1	2.8e-39	1	No_clan	NA	RhoGEF	RhoGEF domain
Pea_pea_g630.t1	23	391	21	391	PF09815.7	XK-related	Family	3	309	309	256.4	3.1e-76	1	No_clan	NA	XK-related	XK-related protein
Pea_pea_g631.t1	63	225	62	225	PF01794.17	Ferric_reduct	Family	2	124	124	91.7	3.5e-26	1	CL0328	2heme_cytochrom	Ferric_reduct	Ferric reductase like transmembrane component
Pea_pea_g631.t1	303	396	300	397	PF08022.10	FAD_binding_8	Domain	4	108	109	78.2	4e-22	1	CL0076	FAD_Lum_binding	FAD_binding_8	FAD-binding domain
Pea_pea_g631.t1	403	552	403	553	PF08030.10	NAD_binding_6	Domain	1	155	156	106.8	1e-30	1	CL0091	NAD_Ferredoxin	NAD_binding_6	Ferric reductase NAD binding domain
Pea_pea_g632.t1	18	88	18	88	PF00076.20	RRM_1	Domain	1	70	70	89.3	9.4e-26	1	CL0221	RRM	RRM_1	RNA recognition motif. (a.k.a. RRM, RBD, or RNP domain)
Pea_pea_g632.t1	113	187	112	188	PF14327.4	CSTF2_hinge	Family	2	77	81	105.2	1.6e-30	1	No_clan	NA	CSTF2_hinge	Hinge domain of cleavage stimulation factor subunit 2
Pea_pea_g632.t1	366	406	366	406	PF14304.4	CSTF_C	Domain	1	41	41	68.1	3.1e-19	1	No_clan	NA	CSTF_C	Transcription termination and cleavage factor C-terminal
Pea_pea_g633.t1	119	319	117	323	PF02475.14	Met_10	Family	3	195	199	108.1	4.3e-31	1	CL0063	NADP_Rossmann	Met_10	Met-10+ like-protein
Pea_pea_g634.t1	9	120	8	122	PF02318.14	FYVE_2	Family	2	115	118	75.3	4e-21	1	CL0390	zf-FYVE-PHD	FYVE_2	FYVE-type zinc finger
Pea_pea_g634.t1	415	516	414	523	PF00168.28	C2	Domain	2	96	103	70	1.6e-19	1	CL0154	C2	C2	C2 domain
Pea_pea_g634.t1	567	675	567	676	PF00168.28	C2	Domain	1	102	103	72.5	2.5e-20	1	CL0154	C2	C2	C2 domain
Pea_pea_g635.t1	79	111	65	115	PF00084.18	Sushi	Repeat	19	51	56	20.7	0.00043	1	No_clan	NA	Sushi	Sushi domain (SCR repeat)
Pea_pea_g635.t1	120	174	120	174	PF00084.18	Sushi	Repeat	1	56	56	34.9	1.6e-08	1	No_clan	NA	Sushi	Sushi domain (SCR repeat)
Pea_pea_g635.t1	175	257	175	257	PF02494.14	HYR	Domain	1	81	81	91.9	2.2e-26	1	CL0159	E-set	HYR	HYR domain
Pea_pea_g635.t1	262	317	262	317	PF00084.18	Sushi	Repeat	1	56	56	42	9.5e-11	1	No_clan	NA	Sushi	Sushi domain (SCR repeat)
Pea_pea_g635.t1	333	451	332	451	PF13778.4	DUF4174	Family	2	116	116	110.9	4.4e-32	1	CL0172	Thioredoxin	DUF4174	Domain of unknown function (DUF4174)
Pea_pea_g636.t1	17	241	17	243	PF00335.18	Tetraspannin	Family	1	206	208	155.6	1.4e-45	1	CL0347	Tetraspannin	Tetraspannin	Tetraspanin family
Pea_pea_g637.t1	97	186	96	186	PF04089.12	BRICHOS	Domain	2	86	86	59.5	2.3e-16	1	No_clan	NA	BRICHOS	BRICHOS domain
Pea_pea_g638.t1	23	104	22	107	PF08266.10	Cadherin_2	Domain	2	80	83	59.7	1.6e-16	1	CL0159	E-set	Cadherin_2	Cadherin-like
Pea_pea_g638.t1	134	226	132	227	PF00028.15	Cadherin	Domain	3	92	93	43.4	3.2e-11	1	CL0159	E-set	Cadherin	Cadherin domain
Pea_pea_g638.t1	241	335	241	335	PF00028.15	Cadherin	Domain	1	93	93	69.9	1.7e-19	1	CL0159	E-set	Cadherin	Cadherin domain
Pea_pea_g638.t1	354	442	352	442	PF00028.15	Cadherin	Domain	3	93	93	57	1.9e-15	1	CL0159	E-set	Cadherin	Cadherin domain
Pea_pea_g638.t1	456	552	456	552	PF00028.15	Cadherin	Domain	1	93	93	55.9	4.1e-15	1	CL0159	E-set	Cadherin	Cadherin domain
Pea_pea_g638.t1	574	658	571	661	PF00028.15	Cadherin	Domain	4	90	93	50.2	2.5e-13	1	CL0159	E-set	Cadherin	Cadherin domain
Pea_pea_g640.t1	68	118	68	119	PF00010.24	HLH	Domain	1	54	55	63.8	9.5e-18	1	No_clan	NA	HLH	Helix-loop-helix DNA-binding domain
Pea_pea_g641.t1	574	892	574	892	PF00850.17	Hist_deacetyl	Domain	1	306	306	268	1.1e-79	1	CL0302	Arginase	Hist_deacetyl	Histone deacetylase domain
Pea_pea_g641.t1	896	1009	893	1009	PF00850.17	Hist_deacetyl	Domain	196	306	306	69.3	3.4e-19	1	CL0302	Arginase	Hist_deacetyl	Histone deacetylase domain
Pea_pea_g642.t1	260	309	260	311	PF00130.20	C1_1	Domain	1	51	53	29.9	3.5e-07	1	CL0006	C1	C1_1	Phorbol esters/diacylglycerol binding domain (C1 domain)
Pea_pea_g642.t1	336	480	336	484	PF00620.25	RhoGAP	Domain	1	146	152	150.7	2.4e-44	1	CL0409	GAP	RhoGAP	RhoGAP domain
Pea_pea_g643.t1	22	188	22	198	PF00858.22	ASC	Family	1	136	403	89.4	2.1e-25	1	No_clan	NA	ASC	Amiloride-sensitive sodium channel
Pea_pea_g643.t1	239	659	239	659	PF00858.22	ASC	Family	1	403	403	330	1.9e-98	1	No_clan	NA	ASC	Amiloride-sensitive sodium channel
Pea_pea_g644.t1	232	301	231	303	PF02201.16	SWIB	Domain	2	72	74	85.5	1.5e-24	1	No_clan	NA	SWIB	SWIB/MDM2 domain
Pea_pea_g645.t1	5	129	5	152	PF01210.21	NAD_Gly3P_dh_N	Family	1	113	157	128.9	1.5e-37	1	CL0063	NADP_Rossmann	NAD_Gly3P_dh_N	NAD-dependent glycerol-3-phosphate dehydrogenase N-terminus
Pea_pea_g645.t1	113	177	103	178	PF07479.12	NAD_Gly3P_dh_C	Domain	79	141	142	42.2	8.1e-11	1	CL0106	6PGD_C	NAD_Gly3P_dh_C	NAD-dependent glycerol-3-phosphate dehydrogenase C-terminus
Pea_pea_g645.t1	182	227	180	230	PF14880.4	COX14	Family	3	48	59	35.3	6.8e-09	1	No_clan	NA	COX14	Cytochrome oxidase c assembly
Pea_pea_g646.t1	30	74	24	75	PF00046.27	Homeobox	Domain	13	56	57	29.7	3.8e-07	1	CL0123	HTH	Homeobox	Homeobox domain
Pea_pea_g646.t1	80	256	80	256	PF03798.14	TRAM_LAG1_CLN8	Domain	1	198	198	125.5	2e-36	1	No_clan	NA	TRAM_LAG1_CLN8	TLC domain
Pea_pea_g647.t1	433	488	433	489	PF00412.20	LIM	Domain	1	57	58	45.9	4.4e-12	1	No_clan	NA	LIM	LIM domain
Pea_pea_g648.t1	122	168	120	169	PF05383.15	La	Domain	10	58	59	43.3	2.5e-11	1	CL0123	NA	La	La domain
Pea_pea_g649.t1	10	51	8	54	PF06464.9	DMAP_binding	Domain	3	44	111	63.6	2.4e-17	1	No_clan	NA	DMAP_binding	DMAP1-binding Domain
Pea_pea_g649.t1	52	84	50	84	PF06464.9	DMAP_binding	Domain	79	111	111	29.4	9.8e-07	1	No_clan	NA	DMAP_binding	DMAP1-binding Domain
Pea_pea_g649.t1	306	765	293	768	PF00501.26	AMP-binding	Family	12	420	423	83.3	1.2e-23	1	CL0378	ANL	AMP-binding	AMP-binding enzyme
Pea_pea_g649.t1	942	1391	930	1392	PF00501.26	AMP-binding	Family	21	422	423	219.3	6.2e-65	1	CL0378	ANL	AMP-binding	AMP-binding enzyme
Pea_pea_g650.t1	110	150	110	150	PF02173.15	pKID	Family	1	41	41	65.2	2.4e-18	1	No_clan	NA	pKID	pKID domain
Pea_pea_g650.t1	277	331	276	335	PF00170.19	bZIP_1	Family	2	56	64	74.5	4.6e-21	1	CL0018	bZIP	bZIP_1	bZIP transcription factor
Pea_pea_g651.t1	77	174	77	174	PF08241.10	Methyltransf_11	Domain	1	95	95	56.7	2.6e-15	1	CL0063	NADP_Rossmann	Methyltransf_11	Methyltransferase domain
Pea_pea_g651.t1	244	316	193	316	PF00089.24	Trypsin	Domain	155	221	221	78.7	4.9e-22	1	CL0124	Peptidase_PA	Trypsin	Trypsin
Pea_pea_g652.t1	220	459	205	460	PF00520.29	Ion_trans	Family	39	244	245	243.6	1.6e-72	1	CL0030	Ion_channel	Ion_trans	Ion transport protein
Pea_pea_g652.t1	536	747	532	749	PF11933.6	Na_trans_cytopl	Family	2	208	210	249.8	2.2e-74	1	No_clan	NA	DUF3451	Domain of unknown function (DUF3451)
Pea_pea_g652.t1	801	1028	799	1034	PF00520.29	Ion_trans	Family	3	238	245	188.9	8e-56	1	CL0030	Ion_channel	Ion_trans	Ion transport protein
Pea_pea_g652.t1	1038	1239	1038	1240	PF06512.11	Na_trans_assoc	Family	1	183	184	197.6	2e-58	1	No_clan	NA	Na_trans_assoc	Sodium ion transport-associated
Pea_pea_g652.t1	1244	1519	1244	1521	PF00520.29	Ion_trans	Family	1	242	245	227.2	1.6e-67	1	CL0030	Ion_channel	Ion_trans	Ion transport protein
Pea_pea_g654.t1	492	618	492	619	PF00004.27	AAA	Domain	1	131	132	79	3.7e-22	1	CL0023	P-loop_NTPase	AAA	ATPase family associated with various cellular activities (AAA)
Pea_pea_g655.t1	101	195	101	196	PF12796.5	Ank_2	Repeat	1	83	84	57.5	1.4e-15	1	CL0465	Ank	Ank_2	Ankyrin repeats (3 copies)
Pea_pea_g656.t1	168	195	168	195	PF08515.10	TGF_beta_GS	Family	1	28	28	58.3	3.4e-16	1	No_clan	NA	TGF_beta_GS	Transforming growth factor beta type I GS-motif
Pea_pea_g657.t1	89	117	89	117	PF08080.10	zf-RNPHF	Domain	1	36	36	49	3.7e-13	1	No_clan	NA	zf-RNPHF	RNPHF zinc finger
Pea_pea_g657.t1	120	182	118	185	PF00076.20	RRM_1	Domain	3	67	70	36.4	3e-09	1	CL0221	RRM	RRM_1	RNA recognition motif. (a.k.a. RRM, RBD, or RNP domain)
Pea_pea_g658.t1	27	259	27	264	PF01712.17	dNK	Domain	1	199	204	239.2	3.4e-71	1	CL0023	P-loop_NTPase	dNK	Deoxynucleoside kinase
Pea_pea_g659.t1	9	121	8	127	PF01124.16	MAPEG	Family	2	125	130	49.4	3.6e-13	1	No_clan	NA	MAPEG	MAPEG family
Pea_pea_g660.t1	121	173	121	175	PF00262.16	Calreticulin	Family	1	53	366	24.5	9.8e-06	1	No_clan	NA	Calreticulin	Calreticulin family
Pea_pea_g660.t1	172	391	171	398	PF00262.16	Calreticulin	Family	106	321	366	343.7	1e-102	1	No_clan	NA	Calreticulin	Calreticulin family
Pea_pea_g661.t1	14	71	14	71	PF09596.8	MamL-1	Domain	1	58	58	91.8	2.1e-26	1	No_clan	NA	MamL-1	MamL-1 domain
Pea_pea_g662.t1	52	109	49	133	PF01124.16	MAPEG	Family	9	76	130	37.7	1.5e-09	1	No_clan	NA	MAPEG	MAPEG family
Pea_pea_g663.t1	105	385	90	385	PF04666.11	Glyco_transf_54	Family	10	290	290	451.1	1e-135	1	No_clan	NA	Glyco_transf_54	N-Acetylglucosaminyltransferase-IV (GnT-IV) conserved region
Pea_pea_g664.t1	19	90	12	93	PF00564.22	PB1	Domain	11	81	84	37.1	2e-09	1	CL0072	Ubiquitin	PB1	PB1 domain
Pea_pea_g664.t1	114	156	113	156	PF00569.15	ZZ	Domain	2	45	45	48.2	6.3e-13	1	CL0006	C1	ZZ	Zinc finger, ZZ type
Pea_pea_g664.t1	356	416	356	417	PF16577.3	UBA_5	Domain	1	61	62	138.1	6.6e-41	1	CL0214	NA	NA	NA
Pea_pea_g665.t1	143	246	142	250	PF02893.18	GRAM	Domain	2	110	114	79	2.1e-22	1	CL0266	PH	GRAM	GRAM domain
Pea_pea_g665.t1	290	396	288	398	PF02893.18	GRAM	Domain	3	111	114	61.8	4.3e-17	1	CL0266	PH	GRAM	GRAM domain
Pea_pea_g665.t1	513	716	512	716	PF00566.16	RabGAP-TBC	Family	2	215	215	162.4	1.1e-47	1	No_clan	NA	RabGAP-TBC	Rab-GTPase-TBC domain
Pea_pea_g666.t1	92	170	76	171	PF02225.20	PA	Family	9	92	93	32.2	7.5e-08	1	No_clan	NA	PA	PA domain
Pea_pea_g666.t1	269	311	268	311	PF13639.4	zf-RING_2	Domain	2	44	44	45.9	4.5e-12	1	CL0229	RING	zf-RING_2	Ring finger domain
Pea_pea_g667.t1	243	324	241	324	PF13927.4	Ig_3	Domain	5	79	79	41.1	1.8e-10	1	CL0011	Ig	Ig_3	Immunoglobulin domain
Pea_pea_g667.t1	353	412	340	412	PF13927.4	Ig_3	Domain	12	79	79	34.6	2e-08	1	CL0011	Ig	Ig_3	Immunoglobulin domain
Pea_pea_g667.t1	591	687	590	687	PF13927.4	Ig_3	Domain	4	79	79	31.8	1.5e-07	1	CL0011	Ig	Ig_3	Immunoglobulin domain
Pea_pea_g667.t1	708	795	708	795	PF07679.14	I-set	Domain	1	90	90	53.3	1.9e-14	1	CL0011	Ig	I-set	Immunoglobulin I-set domain
Pea_pea_g667.t1	875	1198	875	1198	PF07714.15	Pkinase_Tyr	Domain	1	260	260	348.8	1.5e-104	1	CL0016	PKinase	Pkinase_Tyr	Protein tyrosine kinase
Pea_pea_g668.t1	1	29	1	29	PF00097.23	zf-C3HC4	Domain	14	41	41	20.9	0.00022	1	CL0229	RING	zf-C3HC4	Zinc finger, C3HC4 type (RING finger)
Pea_pea_g668.t1	224	272	224	272	PF13765.4	PRY	Family	1	49	49	58	4.6e-16	1	No_clan	NA	PRY	SPRY-associated domain
Pea_pea_g668.t1	276	380	276	390	PF00622.26	SPRY	Family	1	106	120	58.8	4.8e-16	1	No_clan	NA	SPRY	SPRY domain
Pea_pea_g669.t1	72	328	72	328	PF00001.19	7tm_1	Family	1	268	268	171.7	1.7e-50	1	CL0192	GPCR_A	7tm_1	7 transmembrane receptor (rhodopsin family)
Pea_pea_g670.t1	43	106	42	112	PF09011.8	HMG_box_2	Domain	2	66	73	44.8	1.2e-11	1	CL0114	HMG-box	HMG_box_2	HMG-box domain
Pea_pea_g671.t1	56	97	32	99	PF00047.23	ig	Domain	44	85	87	24.7	1.8e-05	1	CL0011	Ig	ig	Immunoglobulin domain
Pea_pea_g671.t1	205	282	201	282	PF13927.4	Ig_3	Domain	4	79	79	40.3	3.4e-10	1	CL0011	Ig	Ig_3	Immunoglobulin domain
Pea_pea_g671.t1	308	397	303	397	PF07679.14	I-set	Domain	7	90	90	26.7	3.8e-06	1	CL0011	Ig	I-set	Immunoglobulin I-set domain
Pea_pea_g671.t1	577	912	577	915	PF07714.15	Pkinase_Tyr	Domain	1	257	260	355.4	1.4e-106	1	CL0016	PKinase	Pkinase_Tyr	Protein tyrosine kinase
Pea_pea_g672.t1	195	550	194	552	PF07714.15	Pkinase_Tyr	Domain	2	258	260	361.9	1.4e-108	1	CL0016	PKinase	Pkinase_Tyr	Protein tyrosine kinase
Pea_pea_g673.t1	13	142	13	143	PF04731.10	Caudal_act	Family	1	135	136	145.5	1.1e-42	1	No_clan	NA	Caudal_act	Caudal like protein activation region
Pea_pea_g673.t1	151	206	150	206	PF00046.27	Homeobox	Domain	2	57	57	73.6	7.5e-21	1	CL0123	HTH	Homeobox	Homeobox domain
Pea_pea_g674.t1	36	559	36	560	PF00209.16	SNF	Family	1	522	523	755.3	3e-227	1	CL0062	NA	SNF	Sodium:neurotransmitter symporter family
Pea_pea_g675.t1	13	271	13	271	PF00069.23	Pkinase	Domain	1	264	264	250.7	1.3e-74	1	CL0016	PKinase	Pkinase	Protein kinase domain
Pea_pea_g675.t1	346	473	346	473	PF08332.8	CaMKII_AD	Domain	1	128	128	214.7	3.2e-64	1	CL0051	NTF2	CaMKII_AD	Calcium/calmodulin dependent protein kinase II Association
Pea_pea_g676.t1	50	361	50	363	PF00884.21	Sulfatase	Family	1	307	309	237.7	1.7e-70	1	CL0088	Alk_phosphatase	Sulfatase	Sulfatase
Pea_pea_g677.t1	291	420	285	451	PF03546.12	Treacle	Family	211	339	535	22.2	5e-05	1	No_clan	NA	Treacle	Treacher Collins syndrome protein Treacle
Pea_pea_g678.t1	29	135	29	144	PF00411.17	Ribosomal_S11	Family	1	98	110	125.9	7.6e-37	1	CL0267	S11_L18p	Ribosomal_S11	Ribosomal protein S11
Pea_pea_g678.t1	210	303	194	307	PF09307.8	MHC2-interact	Domain	13	105	109	101.1	2.8e-29	1	No_clan	NA	MHC2-interact	CLIP, MHC2 interacting
Pea_pea_g678.t1	309	376	309	377	PF08831.8	MHCassoc_trimer	Domain	1	68	69	106.1	6e-31	1	No_clan	NA	MHCassoc_trimer	Class II MHC-associated invariant chain trimerisation domain
Pea_pea_g678.t1	394	444	380	444	PF00086.16	Thyroglobulin_1	Domain	16	67	67	49.4	2.5e-13	1	No_clan	NA	Thyroglobulin_1	Thyroglobulin type-1 repeat
Pea_pea_g679.t1	4	442	1	442	PF12062.6	HSNSD	Family	55	492	492	831.4	2.2e-250	1	No_clan	NA	HSNSD	heparan sulfate-N-deacetylase
Pea_pea_g679.t1	532	785	531	796	PF00685.25	Sulfotransfer_1	Domain	2	261	267	159.6	9e-47	1	CL0023	P-loop_NTPase	Sulfotransfer_1	Sulfotransferase domain
Pea_pea_g682.t1	8	211	1	218	PF05556.9	Calsarcin	Family	27	218	242	127.4	5.6e-37	1	No_clan	NA	Calsarcin	Calcineurin-binding protein (Calsarcin)
Pea_pea_g683.t1	224	288	224	289	PF00076.20	RRM_1	Domain	1	69	70	42.4	4.2e-11	1	CL0221	RRM	RRM_1	RNA recognition motif. (a.k.a. RRM, RBD, or RNP domain)
Pea_pea_g684.t1	23	124	23	177	PF05502.11	Dynactin_p62	Family	1	104	476	75.7	2.9e-21	1	No_clan	NA	Dynactin_p62	Dynactin p62 family
Pea_pea_g684.t1	240	377	214	391	PF05502.11	Dynactin_p62	Family	265	401	476	72.1	3.6e-20	1	No_clan	NA	Dynactin_p62	Dynactin p62 family
Pea_pea_g685.t1	91	123	90	123	PF00255.17	GSHPx	Family	77	108	108	28.5	7.9e-07	1	CL0172	Thioredoxin	GSHPx	Glutathione peroxidase
Pea_pea_g688.t1	33	98	33	98	PF00191.18	Annexin	Family	1	66	66	75.9	1.7e-21	1	No_clan	NA	Annexin	Annexin
Pea_pea_g688.t1	106	170	105	170	PF00191.18	Annexin	Family	2	66	66	76.5	1.1e-21	1	No_clan	NA	Annexin	Annexin
Pea_pea_g688.t1	188	254	188	254	PF00191.18	Annexin	Family	1	66	66	78.8	2.2e-22	1	No_clan	NA	Annexin	Annexin
Pea_pea_g688.t1	264	329	264	329	PF00191.18	Annexin	Family	1	66	66	85.6	1.6e-24	1	No_clan	NA	Annexin	Annexin
Pea_pea_g688.t1	377	441	376	441	PF00191.18	Annexin	Family	2	66	66	88.9	1.5e-25	1	No_clan	NA	Annexin	Annexin
Pea_pea_g688.t1	448	513	448	513	PF00191.18	Annexin	Family	1	66	66	91.4	2.4e-26	1	No_clan	NA	Annexin	Annexin
Pea_pea_g688.t1	565	617	550	617	PF00191.18	Annexin	Family	14	66	66	59.4	2.4e-16	1	No_clan	NA	Annexin	Annexin
Pea_pea_g688.t1	627	692	627	692	PF00191.18	Annexin	Family	1	66	66	81.9	2.3e-23	1	No_clan	NA	Annexin	Annexin
Pea_pea_g689.t1	34	430	33	432	PF13520.4	AA_permease_2	Family	2	371	425	155	2.5e-45	1	CL0062	APC	AA_permease_2	Amino acid permease
Pea_pea_g691.t1	43	197	42	199	PF02221.13	E1_DerP2_DerF2	Domain	2	132	134	92.8	2.1e-26	1	CL0532	LIG	E1_DerP2_DerF2	ML domain
Pea_pea_g692.t1	46	455	45	457	PF01490.16	Aa_trans	Family	2	407	409	248.7	7.4e-74	1	CL0062	APC	Aa_trans	Transmembrane amino acid transporter protein
Pea_pea_g693.t1	156	229	156	249	PF00028.15	Cadherin	Domain	1	76	93	48	1.2e-12	1	CL0159	E-set	Cadherin	Cadherin domain
Pea_pea_g693.t1	466	553	466	556	PF00028.15	Cadherin	Domain	1	90	93	59.7	2.6e-16	1	CL0159	E-set	Cadherin	Cadherin domain
Pea_pea_g693.t1	574	661	572	662	PF00028.15	Cadherin	Domain	3	92	93	35.4	9.9e-09	1	CL0159	E-set	Cadherin	Cadherin domain
Pea_pea_g693.t1	723	813	722	813	PF00028.15	Cadherin	Domain	2	93	93	52.5	4.4e-14	1	CL0159	E-set	Cadherin	Cadherin domain
Pea_pea_g693.t1	829	917	827	918	PF00028.15	Cadherin	Domain	3	92	93	64.9	6.2e-18	1	CL0159	E-set	Cadherin	Cadherin domain
Pea_pea_g693.t1	933	1023	932	1023	PF00028.15	Cadherin	Domain	2	93	93	64.9	6.4e-18	1	CL0159	E-set	Cadherin	Cadherin domain
Pea_pea_g693.t1	1043	1130	1039	1130	PF00028.15	Cadherin	Domain	5	93	93	66	2.7e-18	1	CL0159	E-set	Cadherin	Cadherin domain
Pea_pea_g693.t1	1144	1236	1144	1236	PF00028.15	Cadherin	Domain	1	93	93	68.5	4.8e-19	1	CL0159	E-set	Cadherin	Cadherin domain
Pea_pea_g693.t1	1259	1337	1250	1338	PF00028.15	Cadherin	Domain	8	90	93	37.6	2.1e-09	1	CL0159	E-set	Cadherin	Cadherin domain
Pea_pea_g693.t1	1455	1547	1455	1547	PF00028.15	Cadherin	Domain	1	93	93	36.3	5.1e-09	1	CL0159	E-set	Cadherin	Cadherin domain
Pea_pea_g693.t1	1599	1682	1597	1683	PF00028.15	Cadherin	Domain	6	92	93	59.1	3.9e-16	1	CL0159	E-set	Cadherin	Cadherin domain
Pea_pea_g693.t1	1695	1782	1695	1782	PF00028.15	Cadherin	Domain	1	93	93	40.2	3.3e-10	1	CL0159	E-set	Cadherin	Cadherin domain
Pea_pea_g693.t1	1796	1889	1796	1889	PF00028.15	Cadherin	Domain	1	93	93	74.8	4.9e-21	1	CL0159	E-set	Cadherin	Cadherin domain
Pea_pea_g693.t1	1903	1978	1903	1991	PF00028.15	Cadherin	Domain	1	76	93	41	1.7e-10	1	CL0159	E-set	Cadherin	Cadherin domain
Pea_pea_g693.t1	2005	2092	2005	2095	PF00028.15	Cadherin	Domain	1	88	93	49.7	3.4e-13	1	CL0159	E-set	Cadherin	Cadherin domain
Pea_pea_g693.t1	2109	2201	2109	2202	PF00028.15	Cadherin	Domain	1	92	93	31.8	1.3e-07	1	CL0159	E-set	Cadherin	Cadherin domain
Pea_pea_g693.t1	2216	2308	2216	2308	PF00028.15	Cadherin	Domain	1	93	93	34.2	2.4e-08	1	CL0159	E-set	Cadherin	Cadherin domain
Pea_pea_g693.t1	2322	2415	2322	2416	PF00028.15	Cadherin	Domain	1	92	93	74.9	4.7e-21	1	CL0159	E-set	Cadherin	Cadherin domain
Pea_pea_g693.t1	2430	2520	2430	2521	PF00028.15	Cadherin	Domain	1	92	93	57.6	1.2e-15	1	CL0159	E-set	Cadherin	Cadherin domain
Pea_pea_g693.t1	2535	2622	2535	2623	PF00028.15	Cadherin	Domain	1	90	93	71.3	6.1e-20	1	CL0159	E-set	Cadherin	Cadherin domain
Pea_pea_g693.t1	2641	2727	2638	2728	PF00028.15	Cadherin	Domain	5	92	93	55.7	4.6e-15	1	CL0159	E-set	Cadherin	Cadherin domain
Pea_pea_g693.t1	2742	2833	2742	2833	PF00028.15	Cadherin	Domain	1	93	93	61.5	7e-17	1	CL0159	E-set	Cadherin	Cadherin domain
Pea_pea_g693.t1	2848	2937	2847	2938	PF00028.15	Cadherin	Domain	2	92	93	84	6.6e-24	1	CL0159	E-set	Cadherin	Cadherin domain
Pea_pea_g693.t1	2952	3043	2952	3043	PF00028.15	Cadherin	Domain	1	93	93	50.4	2e-13	1	CL0159	E-set	Cadherin	Cadherin domain
Pea_pea_g693.t1	3321	3441	3320	3441	PF02210.22	Laminin_G_2	Domain	2	126	126	64.8	1e-17	1	CL0004	Concanavalin	Laminin_G_2	Laminin G domain
Pea_pea_g693.t1	3471	3502	3471	3502	PF00008.25	EGF	Domain	1	32	32	23.4	4.9e-05	1	CL0001	EGF	EGF	EGF-like domain
Pea_pea_g693.t1	3510	3534	3510	3539	PF00008.25	EGF	Domain	1	26	32	27.3	3e-06	1	CL0001	EGF	EGF	EGF-like domain
Pea_pea_g693.t1	3548	3578	3548	3578	PF00008.25	EGF	Domain	1	32	32	26.3	6e-06	1	CL0001	EGF	EGF	EGF-like domain
Pea_pea_g695.t1	24	98	17	98	PF02136.18	NTF2	Domain	44	120	120	71.4	8.1e-20	1	CL0051	NTF2	NTF2	Nuclear transport factor 2 (NTF2) domain
Pea_pea_g695.t1	272	326	272	336	PF00076.20	RRM_1	Domain	1	57	70	51.3	6.8e-14	1	CL0221	RRM	RRM_1	RNA recognition motif. (a.k.a. RRM, RBD, or RNP domain)
Pea_pea_g696.t1	8	197	2	197	PF02931.21	Neur_chan_LBD	Family	20	216	216	168.6	1.1e-49	1	No_clan	NA	Neur_chan_LBD	Neurotransmitter-gated ion-channel ligand binding domain
Pea_pea_g696.t1	204	289	204	308	PF02932.14	Neur_chan_memb	Family	1	86	238	114.5	7.2e-33	1	No_clan	NA	Neur_chan_memb	Neurotransmitter-gated ion-channel transmembrane region
Pea_pea_g697.t1	32	117	32	118	PF00250.16	Forkhead	Domain	1	81	82	122.5	6.1e-36	1	CL0123	NA	Fork_head	Fork head domain
Pea_pea_g698.t1	21	95	21	95	PF04692.11	PDGF_N	Family	1	79	79	101.3	3.7e-29	1	No_clan	NA	PDGF_N	Platelet-derived growth factor, N terminal region
Pea_pea_g698.t1	96	179	96	179	PF00341.15	PDGF	Domain	1	82	82	74.8	4.5e-21	1	CL0079	Cystine-knot	PDGF	PDGF/VEGF domain
Pea_pea_g699.t1	25	61	25	62	PF02197.15	RIIa	Domain	1	37	38	50	1.5e-13	1	CL0068	RIIa	RIIa	Regulatory subunit of type II PKA R-subunit
Pea_pea_g699.t1	160	258	155	259	PF00027.27	cNMP_binding	Domain	6	86	88	56.1	2.5e-15	1	No_clan	NA	cNMP_binding	Cyclic nucleotide-binding domain
Pea_pea_g699.t1	319	404	318	405	PF00027.27	cNMP_binding	Domain	2	85	88	71.6	3.8e-20	1	No_clan	NA	cNMP_binding	Cyclic nucleotide-binding domain
Pea_pea_g701.t1	60	255	44	260	PF09387.8	MRP	Domain	17	186	198	117.9	4.9e-34	1	CL0609	NA	MRP	Mitochondrial RNA binding protein MRP
Pea_pea_g701.t1	591	714	585	718	PF04190.11	DUF410	Family	24	149	251	109.1	2.9e-31	1	No_clan	NA	DUF410	Protein of unknown function (DUF410)
Pea_pea_g701.t1	718	771	714	771	PF04190.11	DUF410	Family	200	251	251	48.5	8.9e-13	1	No_clan	NA	DUF410	Protein of unknown function (DUF410)
Pea_pea_g702.t1	8	122	7	123	PF01412.16	ArfGap	Domain	2	116	117	121.9	1.2e-35	1	No_clan	NA	ArfGap	Putative GTPase activating protein for Arf
Pea_pea_g702.t1	132	229	131	230	PF00169.27	PH	Domain	2	103	105	29.2	9.1e-07	1	CL0266	PH	PH	PH domain
Pea_pea_g702.t1	255	356	254	357	PF00169.27	PH	Domain	2	104	105	47.7	1.7e-12	1	CL0266	PH	PH	PH domain
Pea_pea_g703.t1	40	492	40	495	PF00067.20	p450	Domain	1	458	463	435.4	2.2e-130	1	No_clan	NA	p450	Cytochrome P450
Pea_pea_g703.t1	495	899	491	904	PF00067.20	p450	Domain	29	458	463	356.3	2.1e-106	1	No_clan	NA	p450	Cytochrome P450
Pea_pea_g704.t1	33	214	33	219	PF00067.20	p450	Domain	1	188	463	109.4	1.7e-31	1	No_clan	NA	p450	Cytochrome P450
Pea_pea_g704.t1	217	423	208	429	PF00067.20	p450	Domain	248	456	463	260.9	1.8e-77	1	No_clan	NA	p450	Cytochrome P450
Pea_pea_g707.t1	84	310	83	321	PF00001.19	7tm_1	Family	2	247	268	39.1	4.5e-10	1	CL0192	GPCR_A	7tm_1	7 transmembrane receptor (rhodopsin family)
Pea_pea_g708.t1	64	312	64	312	PF00001.19	7tm_1	Family	1	268	268	136.4	9.4e-40	1	CL0192	GPCR_A	7tm_1	7 transmembrane receptor (rhodopsin family)
Pea_pea_g709.t1	10	49	10	49	PF01428.14	zf-AN1	Family	1	40	40	46.8	2.1e-12	1	No_clan	NA	zf-AN1	AN1-like Zinc finger
Pea_pea_g709.t1	81	118	81	120	PF01428.14	zf-AN1	Family	1	38	40	45	8.1e-12	1	No_clan	NA	zf-AN1	AN1-like Zinc finger
Pea_pea_g710.t1	97	153	97	153	PF00046.27	Homeobox	Domain	1	57	57	79.2	1.3e-22	1	CL0123	HTH	Homeobox	Homeobox domain
Pea_pea_g712.t1	5	107	1	108	PF00307.29	CH	Domain	5	108	109	82.6	1.9e-23	1	CL0188	CH	CH	Calponin homology (CH) domain
Pea_pea_g712.t1	403	534	403	535	PF12130.6	DUF3585	Domain	1	135	136	133.7	4e-39	1	No_clan	NA	DUF3585	Protein of unknown function (DUF3585)
Pea_pea_g713.t1	379	459	379	459	PF12432.6	DUF3677	Family	1	82	82	112.4	8.1e-33	1	No_clan	NA	DUF3677	Protein of unknown function (DUF3677)
Pea_pea_g714.t1	78	128	78	128	PF00088.16	Trefoil	Domain	1	44	44	49.9	1.9e-13	1	No_clan	NA	Trefoil	Trefoil (P-type) domain
Pea_pea_g714.t1	147	251	145	251	PF16863.3	NtCtMGAM_N	Domain	3	116	116	107.6	3.7e-31	1	No_clan	NA	NA	NA
Pea_pea_g714.t1	255	318	252	318	PF13802.4	Gal_mutarotas_2	Domain	4	65	66	36	5.9e-09	1	CL0103	Gal_mutarotase	Gal_mutarotas_2	Galactose mutarotase-like
Pea_pea_g714.t1	338	819	338	819	PF01055.24	Glyco_hydro_31	Family	1	435	435	525.3	1.4e-157	1	CL0058	Glyco_hydro_tim	Glyco_hydro_31	Glycosyl hydrolases family 31
Pea_pea_g715.t1	59	150	59	150	PF03131.15	bZIP_Maf	Family	1	92	92	117.3	3e-34	1	CL0018	bZIP	bZIP_Maf	bZIP Maf transcription factor
Pea_pea_g716.t1	87	359	85	359	PF03619.14	Solute_trans_a	Family	3	264	264	314.7	4.7e-94	1	No_clan	NA	Solute_trans_a	Organic solute transporter Ostalpha
Pea_pea_g718.t1	98	157	97	157	PF13855.4	LRR_8	Repeat	2	61	61	46.6	1.9e-12	1	CL0022	LRR	LRR_8	Leucine rich repeat
Pea_pea_g720.t1	44	111	41	127	PF05557.11	MAD	Family	548	615	661	129.7	1.1e-37	1	No_clan	NA	MAD	Mitotic checkpoint protein
Pea_pea_g722.t1	36	99	14	109	PF05557.11	MAD	Family	417	478	661	54	8.6e-15	1	No_clan	NA	MAD	Mitotic checkpoint protein
Pea_pea_g722.t1	57	99	56	102	PF01166.16	TSC22	Family	9	51	57	27.2	3.3e-06	1	No_clan	NA	TSC22	TSC-22/dip/bun family
Pea_pea_g723.t1	41	93	35	97	PF05557.11	MAD	Family	303	355	661	33	1.9e-08	1	No_clan	NA	MAD	Mitotic checkpoint protein
Pea_pea_g723.t1	167	213	162	218	PF05557.11	MAD	Family	354	400	661	61.1	5.9e-17	1	No_clan	NA	MAD	Mitotic checkpoint protein
Pea_pea_g724.t1	7	138	1	142	PF05557.11	MAD	Family	126	257	661	114.2	5.2e-33	1	No_clan	NA	MAD	Mitotic checkpoint protein
Pea_pea_g725.t1	354	449	353	475	PF00004.27	AAA	Domain	2	99	132	53.9	2.2e-14	1	CL0023	P-loop_NTPase	AAA	ATPase family associated with various cellular activities (AAA)
Pea_pea_g726.t1	18	182	17	182	PF00849.20	PseudoU_synth_2	Family	2	161	161	82.6	2.9e-23	1	No_clan	NA	PseudoU_synth_2	RNA pseudouridylate synthase
Pea_pea_g726.t1	289	726	276	737	PF06060.10	Mesothelin	Family	172	592	632	201.1	2.5e-59	1	No_clan	NA	Mesothelin	Pre-pro-megakaryocyte potentiating factor precursor (Mesothelin)
Pea_pea_g727.t1	200	756	183	762	PF06060.10	Mesothelin	Family	32	597	632	438.5	3.3e-131	1	No_clan	NA	Mesothelin	Pre-pro-megakaryocyte potentiating factor precursor (Mesothelin)
Pea_pea_g728.t1	87	352	69	352	PF02906.12	Fe_hyd_lg_C	Domain	29	243	243	230.3	2.3e-68	1	No_clan	NA	Fe_hyd_lg_C	Iron only hydrogenase large subunit, C-terminal domain
Pea_pea_g728.t1	367	413	365	414	PF02256.15	Fe_hyd_SSU	Domain	6	55	56	35.9	5.3e-09	1	No_clan	NA	Fe_hyd_SSU	Iron hydrogenase small subunit
Pea_pea_g729.t1	36	149	20	173	PF00753.25	Lactamase_B	Domain	34	167	197	38.5	1.1e-09	1	CL0381	Metallo-HOrase	Lactamase_B	Metallo-beta-lactamase superfamily
Pea_pea_g729.t1	174	255	174	255	PF16123.3	HAGH_C	Family	1	81	81	89.5	1.4e-25	1	No_clan	NA	NA	NA
Pea_pea_g730.t1	68	118	60	127	PF00753.25	Lactamase_B	Domain	11	66	197	27.7	2.2e-06	1	CL0381	Metallo-HOrase	Lactamase_B	Metallo-beta-lactamase superfamily
Pea_pea_g730.t1	224	305	224	305	PF16123.3	HAGH_C	Family	1	81	81	93.5	7.7e-27	1	No_clan	NA	NA	NA
Pea_pea_g731.t1	16	217	16	217	PF01557.16	FAA_hydrolase	Family	1	218	218	214.8	1e-63	1	CL0377	FAH	FAA_hydrolase	Fumarylacetoacetate (FAA) hydrolase family
Pea_pea_g732.t1	76	184	75	191	PF00685.25	Sulfotransfer_1	Domain	2	130	267	63.3	2.2e-17	1	CL0023	P-loop_NTPase	Sulfotransfer_1	Sulfotransferase domain
Pea_pea_g734.t1	535	629	515	635	PF10296.7	MMM1	Family	103	201	331	29.3	3.9e-07	1	No_clan	NA	DUF2404	Putative integral membrane protein conserved region (DUF2404)
Pea_pea_g735.t1	1	375	1	375	PF00297.20	Ribosomal_L3	Family	1	369	369	598.7	3.4e-180	1	CL0575	NA	Ribosomal_L3	Ribosomal protein L3
Pea_pea_g736.t1	42	167	42	168	PF10249.7	NDUFB10	Family	1	125	126	171.9	6.9e-51	1	No_clan	NA	NDUFB10	NADH-ubiquinone oxidoreductase subunit 10
Pea_pea_g737.t1	95	159	95	159	PF00333.18	Ribosomal_S5	Domain	1	65	65	110.8	2.1e-32	1	CL0196	DSRM	Ribosomal_S5	Ribosomal protein S5, N-terminal domain
Pea_pea_g737.t1	178	249	178	249	PF03719.13	Ribosomal_S5_C	Domain	1	72	72	96.7	3.7e-28	1	CL0329	S5	Ribosomal_S5_C	Ribosomal protein S5, C-terminal domain
Pea_pea_g738.t1	83	121	82	121	PF00400.30	WD40	Repeat	2	38	38	22	0.0002	1	CL0186	Beta_propeller	WD40	WD domain, G-beta repeat
Pea_pea_g738.t1	127	165	125	165	PF00400.30	WD40	Repeat	3	38	38	15.7	0.019	1	CL0186	Beta_propeller	WD40	WD domain, G-beta repeat
Pea_pea_g738.t1	170	207	169	207	PF00400.30	WD40	Repeat	2	38	38	34.5	2.2e-08	1	CL0186	Beta_propeller	WD40	WD domain, G-beta repeat
Pea_pea_g739.t1	53	146	52	146	PF07679.14	I-set	Domain	2	90	90	57.7	8.6e-16	1	CL0011	Ig	I-set	Immunoglobulin I-set domain
Pea_pea_g739.t1	155	222	151	224	PF13927.4	Ig_3	Domain	7	76	79	35.8	8.6e-09	1	CL0011	Ig	Ig_3	Immunoglobulin domain
Pea_pea_g739.t1	250	336	246	336	PF07679.14	I-set	Domain	5	90	90	62.5	2.7e-17	1	CL0011	Ig	I-set	Immunoglobulin I-set domain
Pea_pea_g739.t1	339	421	339	421	PF13927.4	Ig_3	Domain	1	79	79	58.7	6e-16	1	CL0011	Ig	Ig_3	Immunoglobulin domain
Pea_pea_g739.t1	445	526	440	527	PF07679.14	I-set	Domain	9	88	90	42.7	4.1e-11	1	CL0011	Ig	I-set	Immunoglobulin I-set domain
Pea_pea_g739.t1	533	620	530	620	PF00041.19	fn3	Domain	4	85	85	49.7	3.1e-13	1	CL0159	E-set	fn3	Fibronectin type III domain
Pea_pea_g739.t1	644	717	632	718	PF00041.19	fn3	Domain	11	84	85	36.9	3.1e-09	1	CL0159	E-set	fn3	Fibronectin type III domain
Pea_pea_g741.t1	55	95	52	99	PF00646.31	F-box	Domain	5	44	48	28.3	1e-06	1	CL0271	F-box	F-box	F-box domain
Pea_pea_g742.t1	3	375	2	375	PF00022.17	Actin	Family	2	407	407	503.2	3.8e-151	1	CL0108	Actin_ATPase	Actin	Actin
Pea_pea_g743.t1	21	132	20	132	PF06268.11	Fascin	Domain	2	111	111	115.4	1.3e-33	1	CL0066	Trefoil	Fascin	Fascin domain
Pea_pea_g743.t1	140	253	140	253	PF06268.11	Fascin	Domain	1	111	111	75.6	2.9e-21	1	CL0066	Trefoil	Fascin	Fascin domain
Pea_pea_g743.t1	266	374	265	375	PF06268.11	Fascin	Domain	2	110	111	110	6.3e-32	1	CL0066	Trefoil	Fascin	Fascin domain
Pea_pea_g743.t1	389	490	388	490	PF06268.11	Fascin	Domain	2	111	111	74.9	4.9e-21	1	CL0066	Trefoil	Fascin	Fascin domain
Pea_pea_g745.t1	50	307	50	307	PF00001.19	7tm_1	Family	1	268	268	146.8	6.4e-43	1	CL0192	GPCR_A	7tm_1	7 transmembrane receptor (rhodopsin family)
Pea_pea_g746.t1	14	102	13	115	PF00168.28	C2	Domain	2	88	103	58.5	5.7e-16	1	CL0154	C2	C2	C2 domain
Pea_pea_g746.t1	235	264	235	264	PF00397.24	WW	Domain	1	31	31	28.2	1.2e-06	1	No_clan	NA	WW	WW domain
Pea_pea_g746.t1	281	310	281	310	PF00397.24	WW	Domain	1	31	31	34.2	1.6e-08	1	No_clan	NA	WW	WW domain
Pea_pea_g746.t1	424	728	424	729	PF00632.23	HECT	Domain	1	306	307	343	1.6e-102	1	CL0552	Hect	HECT	HECT-domain (ubiquitin-transferase)
Pea_pea_g747.t1	10	93	10	93	PF01749.18	IBB	Family	1	87	87	82.8	1.6e-23	1	CL0020	TPR	IBB	Importin beta binding domain
Pea_pea_g747.t1	108	144	103	144	PF00514.21	Arm	Repeat	6	41	41	39.4	3.6e-10	1	CL0020	TPR	Arm	Armadillo/beta-catenin-like repeat
Pea_pea_g747.t1	147	185	146	186	PF00514.21	Arm	Repeat	2	40	41	37.6	1.3e-09	1	CL0020	TPR	Arm	Armadillo/beta-catenin-like repeat
Pea_pea_g747.t1	191	229	188	229	PF00514.21	Arm	Repeat	4	41	41	36	4.1e-09	1	CL0020	TPR	Arm	Armadillo/beta-catenin-like repeat
Pea_pea_g747.t1	315	355	315	355	PF00514.21	Arm	Repeat	1	41	41	46.2	2.5e-12	1	CL0020	TPR	Arm	Armadillo/beta-catenin-like repeat
Pea_pea_g747.t1	359	396	357	397	PF00514.21	Arm	Repeat	3	40	41	36.5	2.9e-09	1	CL0020	TPR	Arm	Armadillo/beta-catenin-like repeat
Pea_pea_g747.t1	401	438	400	439	PF00514.21	Arm	Repeat	2	39	41	21.4	0.00017	1	CL0020	TPR	Arm	Armadillo/beta-catenin-like repeat
Pea_pea_g747.t1	449	491	449	496	PF16186.3	Arm_3	Family	1	43	53	68.2	2.9e-19	1	CL0020	NA	NA	NA
Pea_pea_g748.t1	144	178	140	178	PF00400.30	WD40	Repeat	5	38	38	21.2	0.00034	1	CL0186	Beta_propeller	WD40	WD domain, G-beta repeat
Pea_pea_g748.t1	533	558	521	559	PF00400.30	WD40	Repeat	12	37	38	15.6	0.02	1	CL0186	Beta_propeller	WD40	WD domain, G-beta repeat
Pea_pea_g749.t1	9	81	7	83	PF10206.7	WRW	Family	26	98	102	48.3	9e-13	1	No_clan	NA	WRW	Mitochondrial F1F0-ATP synthase, subunit f
Pea_pea_g749.t1	133	300	114	305	PF17177.2	PPR_long	Domain	6	176	212	51.7	6.3e-14	1	CL0020	NA	NA	NA
Pea_pea_g749.t1	494	544	489	550	PF13812.4	PPR_3	Repeat	6	56	63	18	0.002	1	CL0020	TPR	PPR_3	Pentatricopeptide repeat domain
Pea_pea_g749.t1	557	604	556	607	PF13812.4	PPR_3	Repeat	2	49	63	25.4	9.7e-06	1	CL0020	TPR	PPR_3	Pentatricopeptide repeat domain
Pea_pea_g750.t1	1	22	1	22	PF08466.8	IRK_N	Family	24	45	45	36.5	3.5e-09	1	No_clan	NA	IRK_N	Inward rectifier potassium channel N-terminal
Pea_pea_g750.t1	23	344	23	351	PF01007.18	IRK	Family	1	322	330	523.2	1.9e-157	1	CL0030	Ion_channel	IRK	Inward rectifier potassium channel
Pea_pea_g751.t1	65	324	63	324	PF00069.23	Pkinase	Domain	3	264	264	191.6	1.5e-56	1	CL0016	PKinase	Pkinase	Protein kinase domain
Pea_pea_g753.t1	28	190	28	190	PF14972.4	Mito_morph_reg	Family	1	161	161	258.7	1.4e-77	1	No_clan	NA	Mito_morph_reg	Mitochondrial morphogenesis regulator
Pea_pea_g754.t1	53	245	52	252	PF00106.23	adh_short	Domain	2	188	195	176.8	3e-52	1	CL0063	NADP_Rossmann	adh_short	short chain dehydrogenase
Pea_pea_g756.t1	124	355	54	355	PF00443.27	UCH	Family	124	257	257	105.2	3.7e-30	1	CL0125	Peptidase_CA	UCH	Ubiquitin carboxyl-terminal hydrolase
Pea_pea_g757.t1	51	85	49	87	PF09305.8	TACI-CRD2	Domain	3	37	39	70.2	9.8e-20	1	CL0607	NA	TACI-CRD2	TACI, cysteine-rich domain
Pea_pea_g758.t1	129	228	127	230	PF00169.27	PH	Domain	3	100	105	36.4	5.3e-09	1	CL0266	PH	PH	PH domain
Pea_pea_g758.t1	571	655	559	657	PF00169.27	PH	Domain	16	103	105	50.1	2.9e-13	1	CL0266	PH	PH	PH domain
Pea_pea_g760.t1	245	347	244	348	PF01399.25	PCI	Domain	2	104	105	66.6	2.1e-18	1	CL0123	HTH	PCI	PCI domain
Pea_pea_g760.t1	387	546	386	547	PF11704.6	Folliculin	Family	2	177	178	175.9	6.4e-52	1	No_clan	NA	Folliculin	Vesicle coat protein involved in Golgi to plasma membrane transport
Pea_pea_g760.t1	627	848	626	848	PF16692.3	Folliculin_C	Domain	2	228	228	303.1	1.1e-90	1	No_clan	NA	NA	NA
Pea_pea_g761.t1	1	184	1	186	PF06941.10	NT5C	Family	8	178	180	81.9	4.4e-23	1	CL0137	HAD	NT5C	5' nucleotidase, deoxy (Pyrimidine), cytosolic type C protein (NT5C)
Pea_pea_g762.t1	38	113	38	113	PF07544.11	Med9	Family	1	80	80	53.3	2e-14	1	No_clan	HTH	Med9	RNA polymerase II transcription mediator complex subunit 9
Pea_pea_g763.t1	26	192	26	196	PF00071.20	Ras	Domain	1	157	162	128	2.2e-37	1	CL0023	P-loop_NTPase	Ras	Ras family
Pea_pea_g764.t1	97	199	96	200	PF04191.11	PEMT	Family	2	105	106	109.6	8.1e-32	1	CL0115	Steroid_dh	PEMT	Phospholipid methyltransferase
Pea_pea_g767.t1	344	394	344	394	PF00010.24	HLH	Domain	1	55	55	62.1	3.2e-17	1	No_clan	NA	HLH	Helix-loop-helix DNA-binding domain
Pea_pea_g768.t1	8	148	7	148	PF00790.17	VHS	Domain	2	141	141	157.3	1.9e-46	1	CL0009	ENTH_VHS	VHS	VHS domain
Pea_pea_g768.t1	232	307	232	308	PF03127.12	GAT	Domain	1	76	77	94.6	3e-27	1	No_clan	NA	GAT	GAT domain
Pea_pea_g769.t1	91	203	85	208	PF14580.4	LRR_9	Repeat	47	161	175	57.7	9.4e-16	1	CL0022	LRR	LRR_9	Leucine-rich repeat
Pea_pea_g770.t1	39	158	39	158	PF07542.9	ATP12	Family	1	127	127	131.5	1.6e-38	1	No_clan	NA	ATP12	ATP12 chaperone protein
Pea_pea_g771.t1	47	214	46	214	PF09783.7	Vac_ImportDeg	Family	2	162	162	213.5	1.4e-63	1	No_clan	NA	Vac_ImportDeg	Vacuolar import and degradation protein
Pea_pea_g772.t1	64	166	64	180	PF01926.21	MMR_HSR1	Family	1	100	114	69.8	1.7e-19	1	CL0023	P-loop_NTPase	MMR_HSR1	50S ribosome-binding GTPase
Pea_pea_g772.t1	185	289	184	289	PF16897.3	MMR_HSR1_Xtn	Family	2	106	106	156.3	1.9e-46	1	No_clan	NA	NA	NA
Pea_pea_g772.t1	291	363	290	363	PF02824.19	TGS	Family	2	60	60	82.8	1.2e-23	1	CL0072	Ubiquitin	TGS	TGS domain
Pea_pea_g773.t1	1144	1835	1143	1835	PF00063.19	Myosin_head	Domain	2	677	677	751.7	6e-226	1	CL0023	P-loop_NTPase	Myosin_head	Myosin head (motor domain)
Pea_pea_g773.t1	2058	2159	2055	2160	PF00784.15	MyTH4	Family	4	105	106	89.2	2e-25	1	No_clan	NA	MyTH4	MyTH4 domain
Pea_pea_g773.t1	2717	2797	2717	2797	PF07653.15	SH3_2	Domain	1	55	55	42.5	3.5e-11	1	CL0010	SH3	SH3_2	Variant SH3 domain
Pea_pea_g773.t1	2954	3061	2952	3062	PF00784.15	MyTH4	Family	3	105	106	90.7	6.9e-26	1	No_clan	NA	MyTH4	MyTH4 domain
Pea_pea_g773.t1	3162	3278	3159	3278	PF00373.16	FERM_M	Domain	4	118	118	38	1.6e-09	1	CL0632	NA	FERM_M	FERM central domain
Pea_pea_g774.t1	114	255	70	277	PF13532.4	2OG-FeII_Oxy_2	Domain	46	184	199	34.9	1.6e-08	1	CL0029	Cupin	2OG-FeII_Oxy_2	2OG-Fe(II) oxygenase superfamily
Pea_pea_g775.t1	275	376	274	376	PF08366.11	LLGL	Family	2	104	104	100.4	5.9e-29	1	No_clan	NA	LLGL	LLGL2
Pea_pea_g776.t1	106	187	104	187	PF00626.20	Gelsolin	Domain	3	76	76	56.5	1.8e-15	1	CL0092	ADF	Gelsolin	Gelsolin repeat
Pea_pea_g776.t1	225	299	224	299	PF00626.20	Gelsolin	Domain	2	76	76	47.3	1.3e-12	1	CL0092	ADF	Gelsolin	Gelsolin repeat
Pea_pea_g776.t1	354	413	352	428	PF00626.20	Gelsolin	Domain	3	61	76	34.7	1.1e-08	1	CL0092	ADF	Gelsolin	Gelsolin repeat
Pea_pea_g776.t1	773	827	769	844	PF00626.20	Gelsolin	Domain	5	59	76	36.4	3.3e-09	1	CL0092	ADF	Gelsolin	Gelsolin repeat
Pea_pea_g777.t1	34	91	33	91	PF13855.4	LRR_8	Repeat	2	61	61	28.8	6.9e-07	1	CL0022	LRR	LRR_8	Leucine rich repeat
Pea_pea_g777.t1	131	186	127	186	PF13855.4	LRR_8	Repeat	5	61	61	38	9.6e-10	1	CL0022	LRR	LRR_8	Leucine rich repeat
Pea_pea_g777.t1	199	258	198	258	PF13855.4	LRR_8	Repeat	2	61	61	30.2	2.6e-07	1	CL0022	LRR	LRR_8	Leucine rich repeat
Pea_pea_g777.t1	268	304	264	304	PF13855.4	LRR_8	Repeat	24	61	61	28.3	9.9e-07	1	CL0022	LRR	LRR_8	Leucine rich repeat
Pea_pea_g778.t1	382	496	360	497	PF03281.12	Mab-21	Family	175	291	297	54.2	1.2e-14	1	No_clan	NTP_transf	Mab-21	Mab-21 protein
Pea_pea_g779.t1	82	432	69	453	PF01131.18	Topoisom_bac	Family	35	391	412	324.8	7.3e-97	1	No_clan	NA	Topoisom_bac	DNA topoisomerase
Pea_pea_g779.t1	502	538	501	539	PF01396.17	zf-C4_Topoisom	Family	2	37	39	47.4	1.1e-12	1	CL0167	Zn_Beta_Ribbon	zf-C4_Topoisom	Topoisomerase DNA binding C4 zinc finger
Pea_pea_g779.t1	668	707	667	708	PF06839.10	zf-GRF	Domain	2	44	45	61.3	6.4e-17	1	CL0167	Zn_Beta_Ribbon	zf-GRF	GRF zinc finger
Pea_pea_g779.t1	759	802	758	802	PF06839.10	zf-GRF	Domain	2	45	45	72.2	2.5e-20	1	CL0167	Zn_Beta_Ribbon	zf-GRF	GRF zinc finger
Pea_pea_g780.t1	92	211	85	256	PF11704.6	Folliculin	Family	23	122	178	33.9	2.4e-08	1	No_clan	NA	Folliculin	Vesicle coat protein involved in Golgi to plasma membrane transport
Pea_pea_g781.t1	63	461	62	461	PF00464.17	SHMT	Domain	2	399	399	680.2	6.3e-205	1	CL0061	PLP_aminotran	SHMT	Serine hydroxymethyltransferase
Pea_pea_g782.t1	54	312	54	312	PF00001.19	7tm_1	Family	1	268	268	142.4	1.4e-41	1	CL0192	GPCR_A	7tm_1	7 transmembrane receptor (rhodopsin family)
Pea_pea_g782.t1	350	449	343	449	PF13793.4	Pribosyltran_N	Domain	17	116	116	117.4	2.7e-34	1	No_clan	NA	Pribosyltran_N	N-terminal domain of ribose phosphate pyrophosphokinase
Pea_pea_g782.t1	490	674	490	674	PF14572.4	Pribosyl_synth	Domain	1	185	185	337.6	1.9e-101	1	CL0533	PRTase-like	Pribosyl_synth	Phosphoribosyl synthetase-associated domain
Pea_pea_g783.t1	282	302	280	302	PF12874.5	zf-met	Domain	3	23	25	17.3	0.004	1	CL0361	C2H2-zf	zf-met	Zinc-finger of C2H2 type
Pea_pea_g783.t1	351	430	338	430	PF16638.3	Tristanin_u2	Disordered	47	130	130	63.4	3.2e-17	1	No_clan	NA	NA	NA
Pea_pea_g783.t1	477	496	476	496	PF12874.5	zf-met	Domain	2	21	25	17	0.0052	1	CL0361	C2H2-zf	zf-met	Zinc-finger of C2H2 type
Pea_pea_g783.t1	588	611	587	614	PF13912.4	zf-C2H2_6	Domain	2	24	27	16.7	0.0046	1	CL0361	C2H2-zf	zf-C2H2_6	C2H2-type zinc finger
Pea_pea_g784.t1	356	416	356	422	PF14465.4	NFRKB_winged	Domain	1	63	103	53.4	2.2e-14	1	No_clan	NA	NFRKB_winged	NFRKB Winged Helix-like
Pea_pea_g785.t1	81	183	80	185	PF01390.18	SEA	Family	2	104	106	48.2	9.9e-13	1	No_clan	NA	SEA	SEA domain
Pea_pea_g785.t1	217	323	207	323	PF00431.18	CUB	Domain	8	110	110	55.4	5.9e-15	1	CL0164	CUB	CUB	CUB domain
Pea_pea_g785.t1	332	436	332	436	PF00431.18	CUB	Domain	1	110	110	70.2	1.5e-19	1	CL0164	CUB	CUB	CUB domain
Pea_pea_g785.t1	446	478	443	478	PF00057.16	Ldl_recept_a	Repeat	5	37	37	38.4	9.5e-10	1	No_clan	NA	Ldl_recept_a	Low-density lipoprotein receptor domain class A
Pea_pea_g785.t1	479	514	479	514	PF00057.16	Ldl_recept_a	Repeat	2	37	37	34.3	1.8e-08	1	No_clan	NA	Ldl_recept_a	Low-density lipoprotein receptor domain class A
Pea_pea_g785.t1	516	550	515	550	PF00057.16	Ldl_recept_a	Repeat	3	37	37	41.1	1.4e-10	1	No_clan	NA	Ldl_recept_a	Low-density lipoprotein receptor domain class A
Pea_pea_g785.t1	559	595	558	595	PF00057.16	Ldl_recept_a	Repeat	2	37	37	32	9.5e-08	1	No_clan	NA	Ldl_recept_a	Low-density lipoprotein receptor domain class A
Pea_pea_g785.t1	608	842	608	842	PF00089.24	Trypsin	Domain	1	221	221	226.1	4.2e-67	1	CL0124	Peptidase_PA	Trypsin	Trypsin
Pea_pea_g787.t1	5	111	5	112	PF00651.29	BTB	Domain	1	110	111	101	3.8e-29	1	CL0033	POZ	BTB	BTB/POZ domain
Pea_pea_g787.t1	383	402	382	407	PF13912.4	zf-C2H2_6	Domain	2	21	27	18.2	0.0016	1	CL0361	C2H2-zf	zf-C2H2_6	C2H2-type zinc finger
Pea_pea_g787.t1	411	434	410	436	PF13912.4	zf-C2H2_6	Domain	2	25	27	16.1	0.0072	1	CL0361	C2H2-zf	zf-C2H2_6	C2H2-type zinc finger
Pea_pea_g787.t1	471	492	471	495	PF12874.5	zf-met	Domain	1	22	25	14.9	0.024	1	CL0361	C2H2-zf	zf-met	Zinc-finger of C2H2 type
Pea_pea_g788.t1	43	132	26	140	PF01562.17	Pep_M12B_propep	Family	35	125	140	47.6	1.7e-12	1	No_clan	NA	Pep_M12B_propep	Reprolysin family propeptide
Pea_pea_g788.t1	181	390	181	390	PF01421.17	Reprolysin	Domain	1	199	199	67.2	1.7e-18	1	CL0126	Peptidase_MA	Reprolysin	Reprolysin (M12B) family zinc metalloprotease
Pea_pea_g788.t1	545	663	544	663	PF05986.12	ADAM_spacer1	Family	2	114	114	109.5	8.2e-32	1	No_clan	NA	ADAM_spacer1	ADAM-TS Spacer 1
Pea_pea_g788.t1	693	741	688	741	PF00090.17	TSP_1	Family	4	49	49	19.9	0.00058	1	No_clan	NA	TSP_1	Thrombospondin type 1 domain
Pea_pea_g788.t1	747	770	745	786	PF00090.17	TSP_1	Family	4	27	49	26.9	3.8e-06	1	No_clan	NA	TSP_1	Thrombospondin type 1 domain
Pea_pea_g789.t1	12	104	3	113	PF01562.17	Pep_M12B_propep	Family	35	129	140	73.6	1.7e-20	1	No_clan	NA	Pep_M12B_propep	Reprolysin family propeptide
Pea_pea_g789.t1	314	406	290	415	PF01562.17	Pep_M12B_propep	Family	35	129	140	74.2	1e-20	1	No_clan	NA	Pep_M12B_propep	Reprolysin family propeptide
Pea_pea_g789.t1	466	675	466	675	PF01421.17	Reprolysin	Domain	1	199	199	66.4	2.9e-18	1	CL0126	Peptidase_MA	Reprolysin	Reprolysin (M12B) family zinc metalloprotease
Pea_pea_g789.t1	769	818	768	818	PF00090.17	TSP_1	Family	2	49	49	30.2	3.6e-07	1	No_clan	NA	TSP_1	Thrombospondin type 1 domain
Pea_pea_g789.t1	931	1049	931	1049	PF05986.12	ADAM_spacer1	Family	1	114	114	115.2	1.4e-33	1	No_clan	NA	ADAM_spacer1	ADAM-TS Spacer 1
Pea_pea_g789.t1	1098	1140	1095	1145	PF00090.17	TSP_1	Family	5	44	49	23.8	3.6e-05	1	No_clan	NA	TSP_1	Thrombospondin type 1 domain
Pea_pea_g789.t1	1150	1200	1147	1200	PF00090.17	TSP_1	Family	4	49	49	17.1	0.0042	1	No_clan	NA	TSP_1	Thrombospondin type 1 domain
Pea_pea_g790.t1	73	233	72	235	PF02194.13	PXA	Family	2	160	162	122.1	1.9e-35	1	No_clan	NA	PXA	PXA domain
Pea_pea_g790.t1	467	585	460	587	PF00787.22	PX	Domain	8	111	113	66.5	1.8e-18	1	No_clan	NA	PX	PX domain
Pea_pea_g790.t1	786	899	780	900	PF08628.10	Nexin_C	Family	10	106	107	62.8	3.7e-17	1	No_clan	NA	Nexin_C	Sorting nexin C terminal
Pea_pea_g792.t1	9	300	3	300	PF01433.18	Peptidase_M1	Family	82	389	389	224.5	2.4e-66	1	CL0126	Peptidase_MA	Peptidase_M1	Peptidase family M1
Pea_pea_g792.t1	384	561	384	561	PF09127.9	Leuk-A4-hydro_C	Domain	1	143	143	113.9	5.2e-33	1	CL0020	TPR	Leuk-A4-hydro_C	Leukotriene A4 hydrolase, C-terminal
Pea_pea_g793.t1	60	107	59	108	PF13418.4	Kelch_4	Repeat	2	48	49	33.4	2.9e-08	1	CL0186	Beta_propeller	Kelch_4	Galactose oxidase, central domain
Pea_pea_g793.t1	109	156	109	159	PF07646.13	Kelch_2	Repeat	1	44	49	25.9	6e-06	1	CL0186	Beta_propeller	Kelch_2	Kelch motif
Pea_pea_g793.t1	230	284	229	284	PF13415.4	Kelch_3	Domain	2	49	49	23.7	3.8e-05	1	CL0186	Beta_propeller	Kelch_3	Galactose oxidase, central domain
Pea_pea_g793.t1	288	336	285	336	PF13415.4	Kelch_3	Domain	4	49	49	36.9	2.7e-09	1	CL0186	Beta_propeller	Kelch_3	Galactose oxidase, central domain
Pea_pea_g793.t1	376	499	373	520	PF00651.29	BTB	Domain	4	96	111	28	1.8e-06	1	CL0033	POZ	BTB	BTB/POZ domain
Pea_pea_g793.t1	611	683	602	692	PF00651.29	BTB	Domain	9	82	111	67.3	1.2e-18	1	CL0033	POZ	BTB	BTB/POZ domain
Pea_pea_g794.t1	44	118	44	120	PF03810.17	IBN_N	Domain	1	72	74	33	3.7e-08	1	CL0020	TPR	IBN_N	Importin-beta N-terminal domain
Pea_pea_g794.t1	235	491	212	497	PF08506.8	Cse1	Domain	111	357	370	23.9	1.4e-05	1	CL0020	TPR	Cse1	Cse1
Pea_pea_g795.t1	77	159	76	160	PF01388.19	ARID	Domain	2	88	89	63.5	2e-17	1	CL0123	NA	ARID	ARID/BRIGHT DNA binding domain
Pea_pea_g795.t1	286	331	285	333	PF00628.27	PHD	Domain	2	50	52	44.3	1.1e-11	1	CL0390	zf-FYVE-PHD	PHD	PHD-finger
Pea_pea_g795.t1	460	576	460	576	PF02373.20	JmjC	Domain	1	114	114	149.4	4.7e-44	1	CL0029	Cupin	JmjC	JmjC domain, hydroxylase
Pea_pea_g795.t1	666	718	666	718	PF02928.14	zf-C5HC2	Domain	1	53	53	49.2	4.4e-13	1	No_clan	NA	zf-C5HC2	C5HC2 zinc finger
Pea_pea_g795.t1	731	837	731	839	PF08429.9	PLU-1	Family	1	108	334	74.8	6.3e-21	1	No_clan	NA	PLU-1	PLU-1-like protein
Pea_pea_g795.t1	836	944	835	944	PF08429.9	PLU-1	Family	226	334	334	77.5	9.2e-22	1	No_clan	NA	PLU-1	PLU-1-like protein
Pea_pea_g795.t1	1036	1080	1035	1081	PF00628.27	PHD	Domain	2	51	52	31.2	1.3e-07	1	CL0390	zf-FYVE-PHD	PHD	PHD-finger
Pea_pea_g795.t1	1355	1400	1350	1402	PF00628.27	PHD	Domain	4	50	52	31.2	1.3e-07	1	CL0390	zf-FYVE-PHD	PHD	PHD-finger
Pea_pea_g796.t1	49	259	49	260	PF00091.23	Tubulin	Domain	1	196	197	228.4	8.1e-68	1	CL0566	Tubulin-like	Tubulin	Tubulin/FtsZ family, GTPase domain
Pea_pea_g796.t1	309	428	309	429	PF03953.15	Tubulin_C	Domain	1	124	125	135.4	1.1e-39	1	CL0442	Tubulin-like	Tubulin_C	Tubulin C-terminal domain
Pea_pea_g798.t1	20	126	20	127	PF00651.29	BTB	Domain	1	110	111	108	2.5e-31	1	CL0033	POZ	BTB	BTB/POZ domain
Pea_pea_g798.t1	132	233	132	234	PF07707.13	BACK	Domain	1	102	103	116.7	4e-34	1	CL0033	POZ	BACK	BTB And C-terminal Kelch
Pea_pea_g798.t1	278	311	276	312	PF01344.23	Kelch_1	Repeat	12	44	46	30.8	1.4e-07	1	CL0186	Beta_propeller	Kelch_1	Kelch motif
Pea_pea_g798.t1	316	363	315	363	PF01344.23	Kelch_1	Repeat	2	46	46	42.4	3.4e-11	1	CL0186	Beta_propeller	Kelch_1	Kelch motif
Pea_pea_g798.t1	365	410	365	410	PF01344.23	Kelch_1	Repeat	1	46	46	41.9	4.9e-11	1	CL0186	Beta_propeller	Kelch_1	Kelch motif
Pea_pea_g798.t1	413	456	412	457	PF01344.23	Kelch_1	Repeat	2	45	46	53.6	1.1e-14	1	CL0186	Beta_propeller	Kelch_1	Kelch motif
Pea_pea_g798.t1	460	503	459	504	PF01344.23	Kelch_1	Repeat	2	45	46	53.7	1e-14	1	CL0186	Beta_propeller	Kelch_1	Kelch motif
Pea_pea_g798.t1	506	550	506	551	PF01344.23	Kelch_1	Repeat	1	45	46	50.3	1.1e-13	1	CL0186	Beta_propeller	Kelch_1	Kelch motif
Pea_pea_g799.t1	79	156	49	156	PF00271.29	Helicase_C	Family	42	111	111	23.6	4.6e-05	1	CL0023	P-loop_NTPase	Helicase_C	Helicase conserved C-terminal domain
Pea_pea_g799.t1	322	412	303	413	PF13234.4	rRNA_proc-arch	Domain	182	269	270	36.7	3.8e-09	1	No_clan	NA	rRNA_proc-arch	rRNA-processing arch domain
Pea_pea_g799.t1	440	607	438	607	PF08148.10	DSHCT	Domain	3	164	164	141.1	2.2e-41	1	No_clan	NA	DSHCT	DSHCT (NUC185) domain
Pea_pea_g800.t1	40	186	38	189	PF00270.27	DEAD	Domain	3	172	176	60.6	1.4e-16	1	CL0023	P-loop_NTPase	DEAD	DEAD/DEAH box helicase
Pea_pea_g801.t1	73	125	70	128	PF00076.20	RRM_1	Domain	10	67	70	40.1	2.1e-10	1	CL0221	RRM	RRM_1	RNA recognition motif. (a.k.a. RRM, RBD, or RNP domain)
Pea_pea_g802.t1	85	138	83	139	PF13855.4	LRR_8	Repeat	3	56	61	53.8	1.1e-14	1	CL0022	LRR	LRR_8	Leucine rich repeat
Pea_pea_g802.t1	193	253	193	253	PF13855.4	LRR_8	Repeat	1	61	61	52.9	2.1e-14	1	CL0022	LRR	LRR_8	Leucine rich repeat
Pea_pea_g802.t1	312	369	311	369	PF13855.4	LRR_8	Repeat	2	61	61	37.7	1.1e-09	1	CL0022	LRR	LRR_8	Leucine rich repeat
Pea_pea_g802.t1	381	393	379	395	PF13516.4	LRR_6	Repeat	3	15	24	9.1	1.3	1	CL0022	LRR	LRR_6	Leucine Rich repeat
Pea_pea_g802.t1	979	1085	979	1088	PF15663.3	zf-CCCH_3	Family	1	107	110	183.7	8.1e-55	1	CL0537	NA	NA	NA
Pea_pea_g803.t1	48	116	46	120	PF00041.19	fn3	Domain	5	75	85	36.8	3.3e-09	1	CL0159	E-set	fn3	Fibronectin type III domain
Pea_pea_g803.t1	135	214	135	217	PF00041.19	fn3	Domain	1	82	85	33.6	3.4e-08	1	CL0159	E-set	fn3	Fibronectin type III domain
Pea_pea_g803.t1	290	365	289	372	PF00041.19	fn3	Domain	2	79	85	45.5	6.6e-12	1	CL0159	E-set	fn3	Fibronectin type III domain
Pea_pea_g803.t1	471	544	469	549	PF00041.19	fn3	Domain	3	78	85	27.2	3.4e-06	1	CL0159	E-set	fn3	Fibronectin type III domain
Pea_pea_g803.t1	741	816	740	821	PF00041.19	fn3	Domain	2	79	85	28.6	1.2e-06	1	CL0159	E-set	fn3	Fibronectin type III domain
Pea_pea_g803.t1	832	906	831	910	PF00041.19	fn3	Domain	2	79	85	29.4	6.9e-07	1	CL0159	E-set	fn3	Fibronectin type III domain
Pea_pea_g803.t1	1012	1085	1011	1090	PF00041.19	fn3	Domain	2	77	85	26	8e-06	1	CL0159	E-set	fn3	Fibronectin type III domain
Pea_pea_g803.t1	1103	1177	1102	1183	PF00041.19	fn3	Domain	2	78	85	27.6	2.6e-06	1	CL0159	E-set	fn3	Fibronectin type III domain
Pea_pea_g803.t1	1194	1268	1193	1273	PF00041.19	fn3	Domain	2	78	85	25.9	8.6e-06	1	CL0159	E-set	fn3	Fibronectin type III domain
Pea_pea_g803.t1	1374	1445	1374	1450	PF00041.19	fn3	Domain	1	76	85	26.8	4.4e-06	1	CL0159	E-set	fn3	Fibronectin type III domain
Pea_pea_g803.t1	1711	1953	1711	1954	PF00102.25	Y_phosphatase	Domain	1	234	235	247.9	8.8e-74	1	CL0031	Phosphatase	Y_phosphatase	Protein-tyrosine phosphatase
Pea_pea_g803.t1	2023	2231	2018	2233	PF00102.25	Y_phosphatase	Domain	7	233	235	90	1.5e-25	1	CL0031	Phosphatase	Y_phosphatase	Protein-tyrosine phosphatase
Pea_pea_g804.t1	99	326	98	328	PF00102.25	Y_phosphatase	Domain	2	233	235	245.6	4.3e-73	1	CL0031	Phosphatase	Y_phosphatase	Protein-tyrosine phosphatase
Pea_pea_g805.t1	12	170	8	174	PF00025.19	Arf	Domain	5	164	175	149.9	4.2e-44	1	CL0023	P-loop_NTPase	Arf	ADP-ribosylation factor family
Pea_pea_g806.t1	140	408	140	409	PF00001.19	7tm_1	Family	1	267	268	82.2	3.2e-23	1	CL0192	GPCR_A	7tm_1	7 transmembrane receptor (rhodopsin family)
Pea_pea_g807.t1	13	369	13	369	PF00225.21	Kinesin	Domain	1	333	333	344	6.5e-103	1	CL0023	P-loop_NTPase	Kinesin	Kinesin motor domain
Pea_pea_g807.t1	1232	1267	1231	1267	PF00400.30	WD40	Repeat	2	38	38	20.5	0.00058	1	CL0186	Beta_propeller	WD40	WD domain, G-beta repeat
Pea_pea_g807.t1	1377	1414	1376	1415	PF00400.30	WD40	Repeat	2	35	38	15.6	0.02	1	CL0186	Beta_propeller	WD40	WD domain, G-beta repeat
Pea_pea_g807.t1	1472	1546	1465	1548	PF02198.14	SAM_PNT	Domain	9	82	84	59.7	1.8e-16	1	CL0003	SAM	SAM_PNT	Sterile alpha motif (SAM)/Pointed domain
Pea_pea_g807.t1	1685	1765	1685	1766	PF00178.20	Ets	Domain	1	80	81	102.8	9.4e-30	1	CL0123	HTH	Ets	Ets-domain
Pea_pea_g808.t1	54	382	53	384	PF00520.29	Ion_trans	Family	2	243	245	226.8	2.1e-67	1	CL0030	Ion_channel	Ion_trans	Ion transport protein
Pea_pea_g808.t1	460	698	459	700	PF00520.29	Ion_trans	Family	2	243	245	158.6	1.4e-46	1	CL0030	Ion_channel	Ion_trans	Ion transport protein
Pea_pea_g808.t1	827	1102	826	1104	PF00520.29	Ion_trans	Family	2	243	245	200.3	2.6e-59	1	CL0030	Ion_channel	Ion_trans	Ion transport protein
Pea_pea_g808.t1	1146	1400	1145	1401	PF00520.29	Ion_trans	Family	2	244	245	241	9.8e-72	1	CL0030	Ion_channel	Ion_trans	Ion transport protein
Pea_pea_g808.t1	1402	1472	1402	1472	PF16905.3	GPHH	Family	1	71	71	120.3	1.9e-35	1	No_clan	NA	NA	NA
Pea_pea_g808.t1	1473	1545	1473	1547	PF08763.9	Ca_chan_IQ	Domain	1	76	78	98.9	1.3e-28	1	No_clan	NA	Ca_chan_IQ	Voltage gated calcium channel IQ domain
Pea_pea_g808.t1	1758	1808	1744	1825	PF16885.3	CAC1F_C	Family	293	343	372	30.4	2.8e-07	1	No_clan	NA	NA	NA
Pea_pea_g809.t1	38	290	38	290	PF00069.23	Pkinase	Domain	1	264	264	213.1	4e-63	1	CL0016	PKinase	Pkinase	Protein kinase domain
Pea_pea_g810.t1	216	459	215	459	PF00566.16	RabGAP-TBC	Family	2	215	215	178.2	1.6e-52	1	No_clan	NA	RabGAP-TBC	Rab-GTPase-TBC domain
Pea_pea_g811.t1	48	194	48	194	PF10513.7	EPL1	Family	1	157	157	120.2	9.1e-35	1	No_clan	NA	EPL1	Enhancer of polycomb-like
Pea_pea_g811.t1	227	259	226	260	PF13831.4	PHD_2	Family	2	35	36	45.4	3.9e-12	1	CL0390	zf-FYVE-PHD	PHD_2	PHD-finger
Pea_pea_g811.t1	268	386	267	386	PF13832.4	zf-HC5HC2H_2	Domain	2	110	110	125	1.3e-36	1	CL0390	zf-FYVE-PHD	zf-HC5HC2H_2	PHD-zinc-finger like domain
Pea_pea_g811.t1	555	615	531	617	PF00439.23	Bromodomain	Domain	22	82	84	67.8	6.1e-19	1	No_clan	NA	Bromodomain	Bromodomain
Pea_pea_g811.t1	997	1109	996	1113	PF00855.15	PWWP	Domain	2	92	96	52.6	4.4e-14	1	CL0049	Tudor	PWWP	PWWP domain
Pea_pea_g812.t1	25	333	25	333	PF00069.23	Pkinase	Domain	1	264	264	225	9.2e-67	1	CL0016	PKinase	Pkinase	Protein kinase domain
Pea_pea_g813.t1	24	274	24	274	PF00069.23	Pkinase	Domain	1	264	264	127.4	5.6e-37	1	CL0016	PKinase	Pkinase	Protein kinase domain
Pea_pea_g814.t1	81	181	77	190	PF00916.18	Sulfate_transp	Family	55	138	381	41	9e-11	1	CL0062	APC	Sulfate_transp	Sulfate transporter family
Pea_pea_g814.t1	191	275	184	281	PF00916.18	Sulfate_transp	Family	197	283	381	27.6	1e-06	1	CL0062	APC	Sulfate_transp	Sulfate transporter family
Pea_pea_g814.t1	270	302	261	307	PF00069.23	Pkinase	Domain	105	135	264	31.7	8.5e-08	1	CL0016	PKinase	Pkinase	Protein kinase domain
Pea_pea_g815.t1	25	202	25	202	PF10242.7	L_HMGIC_fpl	Family	1	181	181	229.1	3.9e-68	1	CL0375	Transporter	L_HGMIC_fpl	Lipoma HMGIC fusion partner-like protein
Pea_pea_g816.t1	25	62	23	62	PF01114.16	Colipase	Domain	3	40	40	70.3	7e-20	1	CL0621	NA	Colipase	Colipase, N-terminal domain
Pea_pea_g816.t1	65	108	65	108	PF02740.12	Colipase_C	Domain	1	44	44	94.2	3.4e-27	1	CL0621	NA	Colipase_C	Colipase, C-terminal domain
Pea_pea_g817.t1	45	134	43	135	PF00254.26	FKBP_C	Domain	3	93	94	99.8	7.4e-29	1	CL0487	NA	FKBP_C	FKBP-type peptidyl-prolyl cis-trans isomerase
Pea_pea_g817.t1	175	263	174	264	PF00254.26	FKBP_C	Domain	2	93	94	56	3.3e-15	1	CL0487	NA	FKBP_C	FKBP-type peptidyl-prolyl cis-trans isomerase
Pea_pea_g818.t1	180	417	180	417	PF01167.16	Tub	Domain	1	218	218	282.1	2.7e-84	1	CL0395	Tubby_C	Tub	Tub family
Pea_pea_g819.t1	56	125	41	130	PF01285.16	TEA	Family	64	131	509	93.2	1.7e-26	1	No_clan	NA	TEA	TEA/ATTS domain family
Pea_pea_g820.t1	26	267	13	267	PF03372.21	Exo_endo_phos	Domain	14	113	113	32	1.1e-07	1	CL0530	DNase_I-like	Exo_endo_phos	Endonuclease/Exonuclease/phosphatase family
Pea_pea_g821.t1	15	168	7	175	PF05781.10	MRVI1	Family	180	334	533	150.9	4.5e-44	1	No_clan	NA	MRVI1	MRVI1 protein
Pea_pea_g821.t1	334	371	333	389	PF01494.17	FAD_binding_3	Family	2	39	356	25.5	6.6e-06	1	CL0063	NADP_Rossmann	FAD_binding_3	FAD binding domain
Pea_pea_g821.t1	761	863	758	864	PF00307.29	CH	Domain	5	108	109	74.2	7.9e-21	1	CL0188	CH	CH	Calponin homology (CH) domain
Pea_pea_g821.t1	959	1013	959	1016	PF00412.20	LIM	Domain	1	54	58	29.6	5.5e-07	1	No_clan	NA	LIM	LIM domain
Pea_pea_g821.t1	1288	1416	1288	1417	PF12130.6	DUF3585	Domain	1	130	136	114.4	3.8e-33	1	No_clan	NA	DUF3585	Protein of unknown function (DUF3585)
Pea_pea_g823.t1	16	96	8	98	PF12796.5	Ank_2	Repeat	11	82	84	52.4	5.6e-14	1	CL0465	Ank	Ank_2	Ankyrin repeats (3 copies)
Pea_pea_g823.t1	256	302	207	309	PF00632.23	HECT	Domain	35	76	307	26.5	3.7e-06	1	CL0552	Hect	HECT	HECT-domain (ubiquitin-transferase)
Pea_pea_g824.t1	54	490	54	490	PF01403.17	Sema	Family	1	428	428	247.7	1.7e-73	1	No_clan	NA	Sema	Sema domain
Pea_pea_g824.t1	503	549	502	550	PF01437.23	PSI	Family	4	50	51	36	6.8e-09	1	CL0630	NA	PSI	Plexin repeat
Pea_pea_g824.t1	975	1058	975	1058	PF01833.22	TIG	Domain	1	85	85	43.9	1.6e-11	1	CL0159	E-set	TIG	IPT/TIG domain
Pea_pea_g824.t1	1062	1129	1062	1160	PF01833.22	TIG	Domain	1	62	85	32.9	4.4e-08	1	CL0159	E-set	TIG	IPT/TIG domain
Pea_pea_g824.t1	1180	1244	1164	1250	PF01833.22	TIG	Domain	16	80	85	31.5	1.2e-07	1	CL0159	E-set	TIG	IPT/TIG domain
Pea_pea_g824.t1	1332	1582	1332	1591	PF08337.10	Plexin_cytopl	Domain	1	250	555	345.1	6.6e-103	1	No_clan	NA	Plexin_cytopl	Plexin cytoplasmic RasGAP domain
Pea_pea_g824.t1	1600	1964	1588	1965	PF08337.10	Plexin_cytopl	Domain	188	554	555	546.9	4.8e-164	1	No_clan	NA	Plexin_cytopl	Plexin cytoplasmic RasGAP domain
Pea_pea_g825.t1	56	199	56	209	PF06365.10	CD34_antigen	Family	1	159	209	131.5	2.9e-38	1	No_clan	NA	CD34_antigen	CD34/Podocalyxin family
Pea_pea_g827.t1	51	107	51	107	PF00084.18	Sushi	Repeat	1	56	56	43.3	3.9e-11	1	No_clan	NA	Sushi	Sushi domain (SCR repeat)
Pea_pea_g827.t1	112	166	112	166	PF00084.18	Sushi	Repeat	1	56	56	40.5	2.9e-10	1	No_clan	NA	Sushi	Sushi domain (SCR repeat)
Pea_pea_g827.t1	172	229	172	229	PF00084.18	Sushi	Repeat	1	56	56	47.5	1.8e-12	1	No_clan	NA	Sushi	Sushi domain (SCR repeat)
Pea_pea_g827.t1	234	290	234	290	PF00084.18	Sushi	Repeat	1	56	56	43.3	3.9e-11	1	No_clan	NA	Sushi	Sushi domain (SCR repeat)
Pea_pea_g827.t1	295	349	295	349	PF00084.18	Sushi	Repeat	1	56	56	40.8	2.3e-10	1	No_clan	NA	Sushi	Sushi domain (SCR repeat)
Pea_pea_g827.t1	355	411	355	411	PF00084.18	Sushi	Repeat	1	56	56	49.9	3.3e-13	1	No_clan	NA	Sushi	Sushi domain (SCR repeat)
Pea_pea_g827.t1	416	471	416	471	PF00084.18	Sushi	Repeat	1	56	56	39.4	6.4e-10	1	No_clan	NA	Sushi	Sushi domain (SCR repeat)
Pea_pea_g827.t1	489	540	489	541	PF00084.18	Sushi	Repeat	1	47	56	25.7	1.2e-05	1	No_clan	NA	Sushi	Sushi domain (SCR repeat)
Pea_pea_g827.t1	587	640	585	640	PF00084.18	Sushi	Repeat	8	56	56	36.2	6.2e-09	1	No_clan	NA	Sushi	Sushi domain (SCR repeat)
Pea_pea_g827.t1	645	700	645	700	PF00084.18	Sushi	Repeat	1	56	56	42.4	7.5e-11	1	No_clan	NA	Sushi	Sushi domain (SCR repeat)
Pea_pea_g827.t1	713	773	713	773	PF00084.18	Sushi	Repeat	1	56	56	30.3	4.2e-07	1	No_clan	NA	Sushi	Sushi domain (SCR repeat)
Pea_pea_g827.t1	778	835	778	835	PF00084.18	Sushi	Repeat	1	56	56	35.3	1.2e-08	1	No_clan	NA	Sushi	Sushi domain (SCR repeat)
Pea_pea_g827.t1	840	896	840	896	PF00084.18	Sushi	Repeat	1	56	56	51.8	8.4e-14	1	No_clan	NA	Sushi	Sushi domain (SCR repeat)
Pea_pea_g827.t1	901	955	901	955	PF00084.18	Sushi	Repeat	1	56	56	36.7	4.5e-09	1	No_clan	NA	Sushi	Sushi domain (SCR repeat)
Pea_pea_g827.t1	961	1015	961	1015	PF00084.18	Sushi	Repeat	1	56	56	36.7	4.5e-09	1	No_clan	NA	Sushi	Sushi domain (SCR repeat)
Pea_pea_g827.t1	1021	1076	1021	1076	PF00084.18	Sushi	Repeat	1	56	56	35.3	1.2e-08	1	No_clan	NA	Sushi	Sushi domain (SCR repeat)
Pea_pea_g827.t1	1081	1141	1081	1141	PF00084.18	Sushi	Repeat	1	56	56	38.4	1.3e-09	1	No_clan	NA	Sushi	Sushi domain (SCR repeat)
Pea_pea_g827.t1	1146	1206	1146	1206	PF00084.18	Sushi	Repeat	1	56	56	38.8	9.9e-10	1	No_clan	NA	Sushi	Sushi domain (SCR repeat)
Pea_pea_g827.t1	1211	1266	1211	1266	PF00084.18	Sushi	Repeat	1	56	56	43.3	3.9e-11	1	No_clan	NA	Sushi	Sushi domain (SCR repeat)
Pea_pea_g827.t1	1271	1327	1271	1327	PF00084.18	Sushi	Repeat	1	56	56	44.8	1.3e-11	1	No_clan	NA	Sushi	Sushi domain (SCR repeat)
Pea_pea_g827.t1	1331	1385	1331	1391	PF00084.18	Sushi	Repeat	1	50	56	30.6	3.4e-07	1	No_clan	NA	Sushi	Sushi domain (SCR repeat)
Pea_pea_g827.t1	1396	1453	1396	1453	PF00084.18	Sushi	Repeat	1	56	56	34.5	2.2e-08	1	No_clan	NA	Sushi	Sushi domain (SCR repeat)
Pea_pea_g827.t1	1458	1512	1458	1512	PF00084.18	Sushi	Repeat	1	56	56	51.9	8e-14	1	No_clan	NA	Sushi	Sushi domain (SCR repeat)
Pea_pea_g827.t1	1515	1549	1513	1549	PF00084.18	Sushi	Repeat	22	56	56	31.7	1.6e-07	1	No_clan	NA	Sushi	Sushi domain (SCR repeat)
Pea_pea_g827.t1	1613	1669	1613	1669	PF00084.18	Sushi	Repeat	1	56	56	54.3	1.4e-14	1	No_clan	NA	Sushi	Sushi domain (SCR repeat)
Pea_pea_g827.t1	1685	1728	1674	1728	PF00084.18	Sushi	Repeat	13	56	56	38	1.7e-09	1	No_clan	NA	Sushi	Sushi domain (SCR repeat)
Pea_pea_g827.t1	1743	1803	1743	1803	PF00084.18	Sushi	Repeat	1	56	56	29.2	9.6e-07	1	No_clan	NA	Sushi	Sushi domain (SCR repeat)
Pea_pea_g827.t1	1808	1864	1808	1864	PF00084.18	Sushi	Repeat	1	56	56	29.9	5.8e-07	1	No_clan	NA	Sushi	Sushi domain (SCR repeat)
Pea_pea_g827.t1	1869	1933	1869	1933	PF00084.18	Sushi	Repeat	1	56	56	25.3	1.6e-05	1	No_clan	NA	Sushi	Sushi domain (SCR repeat)
Pea_pea_g827.t1	1938	1993	1938	1993	PF00084.18	Sushi	Repeat	1	56	56	51.1	1.4e-13	1	No_clan	NA	Sushi	Sushi domain (SCR repeat)
Pea_pea_g827.t1	2007	2057	1998	2057	PF00084.18	Sushi	Repeat	7	56	56	23.1	7.5e-05	1	No_clan	NA	Sushi	Sushi domain (SCR repeat)
Pea_pea_g828.t1	24	82	24	82	PF00084.18	Sushi	Repeat	1	56	56	34.2	2.7e-08	1	No_clan	NA	Sushi	Sushi domain (SCR repeat)
Pea_pea_g828.t1	87	137	87	142	PF00084.18	Sushi	Repeat	1	50	56	35.3	1.2e-08	1	No_clan	NA	Sushi	Sushi domain (SCR repeat)
Pea_pea_g828.t1	147	206	147	206	PF00084.18	Sushi	Repeat	1	56	56	49	6.3e-13	1	No_clan	NA	Sushi	Sushi domain (SCR repeat)
Pea_pea_g828.t1	211	266	211	266	PF00084.18	Sushi	Repeat	1	56	56	45.1	1e-11	1	No_clan	NA	Sushi	Sushi domain (SCR repeat)
Pea_pea_g828.t1	272	327	272	327	PF00084.18	Sushi	Repeat	1	56	56	25.2	1.7e-05	1	No_clan	NA	Sushi	Sushi domain (SCR repeat)
Pea_pea_g828.t1	336	396	336	396	PF00084.18	Sushi	Repeat	1	56	56	40.6	2.7e-10	1	No_clan	NA	Sushi	Sushi domain (SCR repeat)
Pea_pea_g829.t1	3	44	2	44	PF00084.18	Sushi	Repeat	17	56	56	29.4	8.4e-07	1	No_clan	NA	Sushi	Sushi domain (SCR repeat)
Pea_pea_g829.t1	49	92	49	96	PF00084.18	Sushi	Repeat	1	43	56	29.8	6.3e-07	1	No_clan	NA	Sushi	Sushi domain (SCR repeat)
Pea_pea_g829.t1	94	154	94	154	PF00084.18	Sushi	Repeat	1	56	56	26.5	6.8e-06	1	No_clan	NA	Sushi	Sushi domain (SCR repeat)
Pea_pea_g829.t1	158	218	158	218	PF00084.18	Sushi	Repeat	1	56	56	36	7.1e-09	1	No_clan	NA	Sushi	Sushi domain (SCR repeat)
Pea_pea_g830.t1	26	78	26	82	PF00084.18	Sushi	Repeat	1	52	56	32.2	1.1e-07	1	No_clan	NA	Sushi	Sushi domain (SCR repeat)
Pea_pea_g830.t1	87	142	87	142	PF00084.18	Sushi	Repeat	1	56	56	42.6	6.1e-11	1	No_clan	NA	Sushi	Sushi domain (SCR repeat)
Pea_pea_g830.t1	146	206	146	206	PF00084.18	Sushi	Repeat	1	56	56	37.3	2.8e-09	1	No_clan	NA	Sushi	Sushi domain (SCR repeat)
Pea_pea_g830.t1	211	265	211	265	PF00084.18	Sushi	Repeat	1	56	56	41.5	1.4e-10	1	No_clan	NA	Sushi	Sushi domain (SCR repeat)
Pea_pea_g830.t1	270	333	270	333	PF00084.18	Sushi	Repeat	1	56	56	36.3	5.7e-09	1	No_clan	NA	Sushi	Sushi domain (SCR repeat)
Pea_pea_g831.t1	25	243	24	243	PF01591.16	6PF2K	Domain	2	223	223	320.8	3.1e-96	1	CL0023	P-loop_NTPase	6PF2K	6-phosphofructo-2-kinase
Pea_pea_g831.t1	246	429	246	432	PF00300.20	His_Phos_1	Domain	1	191	194	140.8	3.8e-41	1	CL0071	His_phosphatase	His_Phos_1	Histidine phosphatase superfamily (branch 1)
Pea_pea_g831.t1	477	536	477	536	PF00084.18	Sushi	Repeat	1	56	56	26.2	8.2e-06	1	No_clan	NA	Sushi	Sushi domain (SCR repeat)
Pea_pea_g831.t1	541	598	541	598	PF00084.18	Sushi	Repeat	1	56	56	31	2.7e-07	1	No_clan	NA	Sushi	Sushi domain (SCR repeat)
Pea_pea_g831.t1	603	669	603	669	PF00084.18	Sushi	Repeat	1	56	56	32	1.3e-07	1	No_clan	NA	Sushi	Sushi domain (SCR repeat)
Pea_pea_g831.t1	674	729	674	729	PF00084.18	Sushi	Repeat	1	56	56	43.5	3.4e-11	1	No_clan	NA	Sushi	Sushi domain (SCR repeat)
Pea_pea_g831.t1	734	793	734	793	PF00084.18	Sushi	Repeat	1	56	56	31.9	1.4e-07	1	No_clan	NA	Sushi	Sushi domain (SCR repeat)
Pea_pea_g831.t1	798	858	798	858	PF00084.18	Sushi	Repeat	1	56	56	39.1	8e-10	1	No_clan	NA	Sushi	Sushi domain (SCR repeat)
Pea_pea_g831.t1	864	923	864	923	PF00084.18	Sushi	Repeat	1	56	56	35.9	7.6e-09	1	No_clan	NA	Sushi	Sushi domain (SCR repeat)
Pea_pea_g831.t1	927	987	927	987	PF00084.18	Sushi	Repeat	1	56	56	34.6	2.1e-08	1	No_clan	NA	Sushi	Sushi domain (SCR repeat)
Pea_pea_g831.t1	992	1046	992	1046	PF00084.18	Sushi	Repeat	1	56	56	48.8	7.1e-13	1	No_clan	NA	Sushi	Sushi domain (SCR repeat)
Pea_pea_g831.t1	1051	1102	1051	1105	PF00084.18	Sushi	Repeat	1	52	56	27.9	2.5e-06	1	No_clan	NA	Sushi	Sushi domain (SCR repeat)
Pea_pea_g833.t1	29	360	29	363	PF15385.4	SARG	Family	1	337	560	188.9	2.1e-55	1	No_clan	NA	SARG	Specifically androgen-regulated gene protein
Pea_pea_g833.t1	374	503	360	503	PF15385.4	SARG	Family	424	560	560	167.6	6.1e-49	1	No_clan	NA	SARG	Specifically androgen-regulated gene protein
Pea_pea_g834.t1	37	128	35	139	PF07686.15	V-set	Domain	3	96	109	43.8	2.2e-11	1	CL0011	Ig	V-set	Immunoglobulin V-set domain
Pea_pea_g834.t1	155	250	150	250	PF07686.15	V-set	Domain	9	109	109	35.5	8.3e-09	1	CL0011	Ig	V-set	Immunoglobulin V-set domain
Pea_pea_g835.t1	42	127	33	135	PF07686.15	V-set	Domain	11	99	109	47.4	1.6e-12	1	CL0011	Ig	V-set	Immunoglobulin V-set domain
Pea_pea_g835.t1	150	245	143	246	PF07686.15	V-set	Domain	8	108	109	32.7	6e-08	1	CL0011	Ig	V-set	Immunoglobulin V-set domain
Pea_pea_g835.t1	258	352	253	354	PF07686.15	V-set	Domain	6	107	109	40.8	1.8e-10	1	CL0011	Ig	V-set	Immunoglobulin V-set domain
Pea_pea_g835.t1	363	458	361	459	PF07686.15	V-set	Domain	3	108	109	36.9	2.9e-09	1	CL0011	Ig	V-set	Immunoglobulin V-set domain
Pea_pea_g836.t1	36	173	6	175	PF00726.15	IL10	Domain	34	165	170	35.5	6.1e-09	1	CL0053	4H_Cytokine	IL10	Interleukin 10
Pea_pea_g837.t1	24	117	18	118	PF00726.15	IL10	Domain	51	144	170	90.8	6e-26	1	CL0053	4H_Cytokine	IL10	Interleukin 10
Pea_pea_g837.t1	118	163	116	165	PF00726.15	IL10	Domain	123	168	170	65.7	3.2e-18	1	CL0053	4H_Cytokine	IL10	Interleukin 10
Pea_pea_g838.t1	41	299	38	299	PF00069.23	Pkinase	Domain	4	264	264	228.4	8.7e-68	1	CL0016	PKinase	Pkinase	Protein kinase domain
Pea_pea_g839.t1	197	510	197	510	PF00069.23	Pkinase	Domain	1	264	264	195.3	1.1e-57	1	CL0016	PKinase	Pkinase	Protein kinase domain
Pea_pea_g840.t1	490	568	488	568	PF01253.20	SUI1	Domain	3	76	76	73.4	1.4e-20	1	No_clan	NA	SUI1	Translation initiation factor SUI1
Pea_pea_g841.t1	11	297	9	302	PF00069.23	Pkinase	Domain	3	257	264	160.8	3.6e-47	1	CL0016	PKinase	Pkinase	Protein kinase domain
Pea_pea_g841.t1	769	852	763	853	PF00788.21	RA	Domain	7	92	93	55.8	4.9e-15	1	CL0072	Ubiquitin	RA	Ras association (RalGDS/AF-6) domain
Pea_pea_g841.t1	860	899	860	899	PF16517.3	Nore1-SARAH	Domain	1	40	40	63.9	8.5e-18	1	No_clan	NA	NA	NA
Pea_pea_g842.t1	12	63	12	65	PF07653.15	SH3_2	Domain	1	51	55	23.5	3.1e-05	1	CL0010	SH3	SH3_2	Variant SH3 domain
Pea_pea_g842.t1	72	415	71	415	PF16172.3	DOCK_N	Family	2	377	377	372.1	2.6e-111	1	No_clan	NA	NA	NA
Pea_pea_g842.t1	437	632	436	633	PF14429.4	DOCK-C2	Family	2	190	191	194.7	1.2e-57	1	CL0154	C2	DOCK-C2	C2 domain in Dock180 and Zizimin proteins
Pea_pea_g842.t1	959	1042	959	1043	PF00611.21	FCH	Family	1	76	77	63.2	1.8e-17	1	CL0145	NA	FCH	Fes/CIP4, and EFC/F-BAR homology domain
Pea_pea_g842.t1	1414	1563	1414	1566	PF00620.25	RhoGAP	Domain	1	149	152	158	1.3e-46	1	CL0409	GAP	RhoGAP	RhoGAP domain
Pea_pea_g842.t1	1643	1688	1643	1688	PF00018.26	SH3_1	Domain	1	48	48	35	7.2e-09	1	CL0010	SH3	SH3_1	SH3 domain
Pea_pea_g843.t1	458	547	458	547	PF04408.21	HA2	Domain	1	102	102	71.7	4.7e-20	1	No_clan	NA	HA2	Helicase associated domain (HA2)
Pea_pea_g843.t1	594	692	549	692	PF07717.14	OB_NTP_bind	Domain	22	114	114	38.9	7e-10	1	CL0021	OB	OB_NTP_bind	Oligonucleotide/oligosaccharide-binding (OB)-fold
Pea_pea_g844.t1	147	216	144	220	PF10420.7	IL12p40_C	Domain	5	75	79	33.3	4.5e-08	1	CL0159	NA	IL12p40_C	Cytokine interleukin-12p40 C-terminus
Pea_pea_g845.t1	38	94	38	94	PF00046.27	Homeobox	Domain	1	57	57	72.8	1.3e-20	1	CL0123	HTH	Homeobox	Homeobox domain
Pea_pea_g846.t1	122	174	122	178	PF16207.3	RAWUL	Domain	1	62	72	45.5	7.9e-12	1	CL0072	NA	NA	NA
Pea_pea_g848.t1	240	258	240	260	PF13181.4	TPR_8	Repeat	14	32	34	13	0.083	1	CL0020	TPR	TPR_8	Tetratricopeptide repeat
Pea_pea_g848.t1	265	293	261	294	PF07719.15	TPR_2	Repeat	5	33	34	22.9	5.2e-05	1	CL0020	TPR	TPR_2	Tetratricopeptide repeat
Pea_pea_g848.t1	297	327	295	328	PF13181.4	TPR_8	Repeat	3	33	34	18.1	0.0019	1	CL0020	TPR	TPR_8	Tetratricopeptide repeat
Pea_pea_g848.t1	432	475	431	476	PF00076.20	RRM_1	Domain	21	69	70	23.5	3.3e-05	1	CL0221	RRM	RRM_1	RNA recognition motif. (a.k.a. RRM, RBD, or RNP domain)
Pea_pea_g849.t1	103	203	99	211	PF14923.4	CCDC142	Coiled-coil	221	321	456	131.9	2.5e-38	1	No_clan	NA	CCDC142	Coiled-coil protein 142
Pea_pea_g849.t1	264	374	263	374	PF02847.15	MA3	Family	2	113	113	60.9	9.4e-17	1	CL0020	TPR	MA3	MA3 domain
Pea_pea_g849.t1	428	536	426	539	PF02847.15	MA3	Family	3	110	113	68.9	3.2e-19	1	CL0020	TPR	MA3	MA3 domain
Pea_pea_g850.t1	91	252	90	273	PF16923.3	Glyco_hydro_63N	Domain	3	173	228	158.2	3e-46	1	No_clan	NA	NA	NA
Pea_pea_g850.t1	341	818	338	818	PF03200.14	Glyco_hydro_63	Domain	4	491	491	622.3	5.4e-187	1	CL0059	6_Hairpin	Glyco_hydro_63	Mannosyl oligosaccharide glucosidase
Pea_pea_g851.t1	36	137	36	137	PF11669.6	WBP-1	Family	1	104	104	110.1	6.5e-32	1	No_clan	NA	WBP-1	WW domain-binding protein 1
Pea_pea_g852.t1	103	172	103	175	PF04795.10	PAPA-1	Family	1	83	86	32	1.4e-07	1	No_clan	NA	PAPA-1	PAPA-1-like conserved region
Pea_pea_g852.t1	189	220	189	220	PF04438.14	zf-HIT	Domain	1	30	30	30.9	1.7e-07	1	CL0175	TRASH	zf-HIT	HIT zinc finger
Pea_pea_g853.t1	4	47	1	47	PF09279.9	EF-hand_like	Domain	43	86	86	26.2	7.7e-06	1	CL0220	EF_hand	EF-hand_like	Phosphoinositide-specific phospholipase C, efhand-like
Pea_pea_g853.t1	56	200	56	200	PF00388.17	PI-PLC-X	Family	1	145	145	209.6	1.3e-62	1	CL0384	PLC	PI-PLC-X	Phosphatidylinositol-specific phospholipase C, X domain
Pea_pea_g853.t1	332	444	332	444	PF00387.17	PI-PLC-Y	Family	1	114	114	133.3	4.3e-39	1	CL0384	PLC	PI-PLC-Y	Phosphatidylinositol-specific phospholipase C, Y domain
Pea_pea_g853.t1	464	566	463	571	PF00168.28	C2	Domain	2	94	103	56.4	2.7e-15	1	CL0154	C2	C2	C2 domain
Pea_pea_g854.t1	142	546	142	546	PF05649.11	Peptidase_M13_N	Family	1	374	374	400	1.4e-119	1	No_clan	NA	Peptidase_M13_N	Peptidase family M13
Pea_pea_g854.t1	606	783	606	799	PF01431.19	Peptidase_M13	Family	1	176	205	204.6	1.1e-60	1	CL0126	Peptidase_MA	Peptidase_M13	Peptidase family M13
Pea_pea_g856.t1	127	246	122	254	PF13401.4	AAA_22	Domain	4	129	137	27.9	2.2e-06	1	CL0023	P-loop_NTPase	AAA_22	AAA domain
Pea_pea_g856.t1	430	518	430	519	PF04408.21	HA2	Domain	1	101	102	70.5	1.1e-19	1	No_clan	NA	HA2	Helicase associated domain (HA2)
Pea_pea_g856.t1	560	677	559	677	PF07717.14	OB_NTP_bind	Domain	2	114	114	71.3	5.9e-20	1	CL0021	OB	OB_NTP_bind	Oligonucleotide/oligosaccharide-binding (OB)-fold
Pea_pea_g857.t1	269	440	268	446	PF00621.18	RhoGEF	Domain	2	175	181	126	1.7e-36	1	No_clan	NA	RhoGEF	RhoGEF domain
Pea_pea_g857.t1	677	721	674	723	PF14604.4	SH3_9	Domain	5	47	49	44.8	7.4e-12	1	CL0010	SH3	SH3_9	Variant SH3 domain
Pea_pea_g858.t1	57	313	57	313	PF00001.19	7tm_1	Family	1	268	268	141.2	3.2e-41	1	CL0192	GPCR_A	7tm_1	7 transmembrane receptor (rhodopsin family)
Pea_pea_g859.t1	182	204	179	205	PF00642.22	zf-CCCH	Family	4	26	27	21.3	0.00017	1	CL0537	CCCH_zf	zf-CCCH	Zinc finger C-x8-C-x5-C-x3-H type (and similar)
Pea_pea_g860.t1	63	318	63	318	PF00001.19	7tm_1	Family	1	268	268	114.2	5.5e-33	1	CL0192	GPCR_A	7tm_1	7 transmembrane receptor (rhodopsin family)
Pea_pea_g861.t1	107	263	107	279	PF07859.11	Abhydrolase_3	Domain	1	153	211	140.3	7e-41	1	CL0028	AB_hydrolase	Abhydrolase_3	alpha/beta hydrolase fold
Pea_pea_g861.t1	314	376	292	377	PF07859.11	Abhydrolase_3	Domain	150	210	211	50.5	2e-13	1	CL0028	AB_hydrolase	Abhydrolase_3	alpha/beta hydrolase fold
Pea_pea_g862.t1	81	140	81	140	PF13855.4	LRR_8	Repeat	2	61	61	53.6	1.2e-14	1	CL0022	LRR	LRR_8	Leucine rich repeat
Pea_pea_g862.t1	158	219	157	219	PF13855.4	LRR_8	Repeat	7	60	61	27.5	1.8e-06	1	CL0022	LRR	LRR_8	Leucine rich repeat
Pea_pea_g862.t1	479	553	472	553	PF13927.4	Ig_3	Domain	7	79	79	35	1.5e-08	1	CL0011	Ig	Ig_3	Immunoglobulin domain
Pea_pea_g862.t1	580	651	575	660	PF07679.14	I-set	Domain	9	81	90	27.4	2.4e-06	1	CL0011	Ig	I-set	Immunoglobulin I-set domain
Pea_pea_g862.t1	824	908	820	908	PF07679.14	I-set	Domain	6	90	90	44.8	8.6e-12	1	CL0011	Ig	I-set	Immunoglobulin I-set domain
Pea_pea_g862.t1	919	1004	913	1004	PF07679.14	I-set	Domain	7	90	90	54.8	6.9e-15	1	CL0011	Ig	I-set	Immunoglobulin I-set domain
Pea_pea_g862.t1	1014	1101	1009	1101	PF07679.14	I-set	Domain	5	90	90	52.8	2.8e-14	1	CL0011	Ig	I-set	Immunoglobulin I-set domain
Pea_pea_g862.t1	1108	1187	1108	1187	PF13927.4	Ig_3	Domain	2	79	79	44.5	1.6e-11	1	CL0011	Ig	Ig_3	Immunoglobulin domain
Pea_pea_g862.t1	1217	1303	1206	1303	PF07679.14	I-set	Domain	12	90	90	40.4	2.1e-10	1	CL0011	Ig	I-set	Immunoglobulin I-set domain
Pea_pea_g862.t1	1317	1397	1308	1397	PF07679.14	I-set	Domain	9	90	90	46.8	2.1e-12	1	CL0011	Ig	I-set	Immunoglobulin I-set domain
Pea_pea_g862.t1	1418	1484	1401	1484	PF13927.4	Ig_3	Domain	13	79	79	33.6	4e-08	1	CL0011	Ig	Ig_3	Immunoglobulin domain
Pea_pea_g862.t1	1504	1582	1503	1582	PF13927.4	Ig_3	Domain	2	79	79	49.3	5.3e-13	1	CL0011	Ig	Ig_3	Immunoglobulin domain
Pea_pea_g862.t1	1598	1677	1598	1677	PF13927.4	Ig_3	Domain	1	79	79	47.5	1.9e-12	1	CL0011	Ig	Ig_3	Immunoglobulin domain
Pea_pea_g862.t1	1694	1776	1694	1776	PF13927.4	Ig_3	Domain	1	79	79	58.9	5.2e-16	1	CL0011	Ig	Ig_3	Immunoglobulin domain
Pea_pea_g863.t1	990	1047	990	1060	PF12144.6	Med12-PQL	Domain	1	58	209	38.5	1e-09	1	No_clan	NA	Med12-PQL	Eukaryotic Mediator 12 catenin-binding domain
Pea_pea_g863.t1	1058	1159	1041	1159	PF12144.6	Med12-PQL	Domain	105	209	209	93.5	1.5e-26	1	No_clan	NA	Med12-PQL	Eukaryotic Mediator 12 catenin-binding domain
Pea_pea_g864.t1	44	299	43	299	PF00001.19	7tm_1	Family	2	268	268	107.3	6.9e-31	1	CL0192	GPCR_A	7tm_1	7 transmembrane receptor (rhodopsin family)
Pea_pea_g865.t1	89	344	88	344	PF00001.19	7tm_1	Family	2	268	268	91.6	4.2e-26	1	CL0192	GPCR_A	7tm_1	7 transmembrane receptor (rhodopsin family)
Pea_pea_g866.t1	58	312	57	312	PF00001.19	7tm_1	Family	2	268	268	125.8	1.6e-36	1	CL0192	GPCR_A	7tm_1	7 transmembrane receptor (rhodopsin family)
Pea_pea_g867.t1	39	294	38	294	PF00001.19	7tm_1	Family	2	268	268	90.1	1.2e-25	1	CL0192	GPCR_A	7tm_1	7 transmembrane receptor (rhodopsin family)
Pea_pea_g868.t1	34	285	31	285	PF00001.19	7tm_1	Family	4	268	268	103.5	9.9e-30	1	CL0192	GPCR_A	7tm_1	7 transmembrane receptor (rhodopsin family)
Pea_pea_g869.t1	160	213	156	213	PF09497.8	Med12	Domain	9	63	63	55.3	5.3e-15	1	No_clan	NA	Med12	Transcription mediator complex subunit Med12
Pea_pea_g869.t1	335	422	335	424	PF12145.6	Med12-LCEWAV	Domain	1	88	474	64.3	8.3e-18	1	No_clan	NA	Med12-LCEWAV	Eukaryotic Mediator 12 subunit domain
Pea_pea_g869.t1	421	688	421	698	PF12145.6	Med12-LCEWAV	Domain	138	410	474	363.8	1.3e-108	1	No_clan	NA	Med12-LCEWAV	Eukaryotic Mediator 12 subunit domain
Pea_pea_g871.t1	65	133	65	148	PF13898.4	DUF4205	Domain	1	68	351	72.2	3.3e-20	1	No_clan	NA	DUF4205	Domain of unknown function (DUF4205)
Pea_pea_g871.t1	153	225	144	231	PF13898.4	DUF4205	Domain	244	315	351	95.4	2.9e-27	1	No_clan	NA	DUF4205	Domain of unknown function (DUF4205)
Pea_pea_g872.t1	117	313	117	313	PF03145.14	Sina	Family	1	200	200	285.7	2e-85	1	CL0389	TRAF	Sina	Seven in absentia protein family
Pea_pea_g873.t1	145	272	131	272	PF14977.4	FAM194	Family	78	201	201	121.8	2e-35	1	No_clan	NA	FAM194	FAM194 protein
Pea_pea_g874.t1	21	273	20	273	PF00001.19	7tm_1	Family	2	268	268	124.3	4.7e-36	1	CL0192	GPCR_A	7tm_1	7 transmembrane receptor (rhodopsin family)
Pea_pea_g875.t1	106	145	32	146	PF10262.7	Rdx	Family	34	73	74	36.3	4.4e-09	1	CL0172	NA	Rdx	Rdx family
Pea_pea_g876.t1	155	350	155	350	PF08662.9	eIF2A	Family	1	194	194	251.9	3.8e-75	1	CL0186	Beta_propeller	eIF2A	Eukaryotic translation initiation factor eIF2A
Pea_pea_g880.t1	3	138	2	140	PF00235.17	Profilin	Domain	2	125	127	97.7	5.4e-28	1	CL0431	PF	Profilin	Profilin
Pea_pea_g881.t1	91	158	64	158	PF02225.20	PA	Family	27	93	93	36.1	4.7e-09	1	No_clan	NA	PA	PA domain
Pea_pea_g881.t1	223	266	222	266	PF13639.4	zf-RING_2	Domain	2	44	44	51.1	1.1e-13	1	CL0229	RING	zf-RING_2	Ring finger domain
Pea_pea_g883.t1	149	290	135	290	PF05805.10	L6_membrane	Family	53	192	192	148.5	1.4e-43	1	No_clan	NA	L6_membrane	L6 membrane protein
Pea_pea_g883.t1	298	427	294	428	PF05805.10	L6_membrane	Family	63	191	192	108.1	3.6e-31	1	No_clan	NA	L6_membrane	L6 membrane protein
Pea_pea_g883.t1	585	633	557	635	PF07731.12	Cu-oxidase_2	Domain	85	133	137	20.8	0.00023	1	CL0026	CU_oxidase	Cu-oxidase_2	Multicopper oxidase
Pea_pea_g883.t1	725	833	723	836	PF07732.13	Cu-oxidase_3	Domain	24	115	119	28.7	9.4e-07	1	CL0026	CU_oxidase	Cu-oxidase_3	Multicopper oxidase
Pea_pea_g884.t1	3	75	3	77	PF14761.4	HPS3_N	Domain	1	70	210	63.5	1.9e-17	1	No_clan	NA	HPS3_N	Hermansky-Pudlak syndrome 3
Pea_pea_g884.t1	98	178	98	210	PF14762.4	HPS3_Mid	Domain	1	81	389	71.4	5.2e-20	1	No_clan	NA	HPS3_Mid	Hermansky-Pudlak syndrome 3, middle region
Pea_pea_g884.t1	164	438	161	440	PF14763.4	HPS3_C	Domain	7	282	352	422.1	1.9e-126	1	No_clan	NA	HPS3_C	Hermansky-Pudlak syndrome 3, C-terminal
Pea_pea_g885.t1	7	222	6	224	PF01501.18	Glyco_transf_8	Family	2	254	256	63.6	1.9e-17	1	CL0110	GT-A	Glyco_transf_8	Glycosyl transferase family 8
Pea_pea_g888.t1	78	178	78	189	PF05649.11	Peptidase_M13_N	Family	1	99	374	104.1	1.2e-29	1	No_clan	NA	Peptidase_M13_N	Peptidase family M13
Pea_pea_g888.t1	192	431	180	431	PF05649.11	Peptidase_M13_N	Family	151	374	374	223.1	8.4e-66	1	No_clan	NA	Peptidase_M13_N	Peptidase family M13
Pea_pea_g888.t1	492	698	492	698	PF01431.19	Peptidase_M13	Family	1	205	205	243.2	1.6e-72	1	CL0126	Peptidase_MA	Peptidase_M13	Peptidase family M13
Pea_pea_g889.t1	24	74	20	76	PF00010.24	HLH	Domain	5	53	55	53	2.2e-14	1	No_clan	NA	HLH	Helix-loop-helix DNA-binding domain
Pea_pea_g889.t1	93	130	93	131	PF07527.11	Hairy_orange	Domain	1	39	40	30.1	3.7e-07	1	No_clan	NA	Hairy_orange	Hairy Orange
Pea_pea_g890.t1	24	74	20	76	PF00010.24	HLH	Domain	5	53	55	53	2.2e-14	1	No_clan	NA	HLH	Helix-loop-helix DNA-binding domain
Pea_pea_g890.t1	93	130	93	131	PF07527.11	Hairy_orange	Domain	1	39	40	30.1	3.7e-07	1	No_clan	NA	Hairy_orange	Hairy Orange
Pea_pea_g891.t1	25	75	21	77	PF00010.24	HLH	Domain	5	53	55	49.3	3.1e-13	1	No_clan	NA	HLH	Helix-loop-helix DNA-binding domain
Pea_pea_g892.t1	18	71	17	73	PF00010.24	HLH	Domain	2	53	55	53.8	1.2e-14	1	No_clan	NA	HLH	Helix-loop-helix DNA-binding domain
Pea_pea_g892.t1	85	122	85	123	PF07527.11	Hairy_orange	Domain	1	39	40	36.1	4.8e-09	1	No_clan	NA	Hairy_orange	Hairy Orange
Pea_pea_g893.t1	36	364	35	364	PF03630.12	Fumble	Family	2	332	332	441.2	2.1e-132	1	CL0108	Actin_ATPase	Fumble	Fumble
Pea_pea_g893.t1	486	663	475	667	PF01937.17	DUF89	Family	153	352	357	113.4	1e-32	1	No_clan	NA	DUF89	Protein of unknown function DUF89
Pea_pea_g894.t1	63	148	63	148	PF09279.9	EF-hand_like	Domain	1	86	86	64.8	6.8e-18	1	CL0220	EF_hand	EF-hand_like	Phosphoinositide-specific phospholipase C, efhand-like
Pea_pea_g894.t1	157	299	157	301	PF00388.17	PI-PLC-X	Family	1	143	145	213	1.1e-63	1	CL0384	PLC	PI-PLC-X	Phosphatidylinositol-specific phospholipase C, X domain
Pea_pea_g894.t1	350	443	330	443	PF00387.17	PI-PLC-Y	Family	24	114	114	123.9	3.5e-36	1	CL0384	PLC	PI-PLC-Y	Phosphatidylinositol-specific phospholipase C, Y domain
Pea_pea_g894.t1	463	565	462	570	PF00168.28	C2	Domain	2	94	103	55.3	6e-15	1	CL0154	C2	C2	C2 domain
Pea_pea_g894.t1	1555	1658	1553	1659	PF10613.7	Lig_chan-Glu_bd	Domain	3	114	115	123.4	4.6e-36	1	CL0177	PBP	Lig_chan-Glu_bd	Ligated ion channel L-glutamate- and glycine-binding site
Pea_pea_g894.t1	1674	1785	1674	1860	PF00060.24	Lig_chan	Family	1	116	149	121.1	3.1e-35	1	CL0030	Ion_channel	Lig_chan	Ligand-gated ion channel
Pea_pea_g895.t1	6	117	4	118	PF16457.3	PH_12	Domain	3	133	134	40.5	3.4e-10	1	CL0266	NA	NA	NA
Pea_pea_g896.t1	20	240	18	243	PF04757.12	Pex2_Pex12	Family	3	222	225	127.2	6.5e-37	1	No_clan	NA	Pex2_Pex12	Pex2 / Pex12 amino terminal region
Pea_pea_g897.t1	79	119	77	126	PF03248.11	Rer1	Family	3	43	171	33.4	3.1e-08	1	No_clan	NA	Rer1	Rer1 family
Pea_pea_g899.t1	69	173	67	174	PF02437.15	Ski_Sno	Family	3	107	108	156.5	1.5e-46	1	No_clan	NA	Ski_Sno	SKI/SNO/DAC family
Pea_pea_g899.t1	198	292	198	292	PF08782.8	c-SKI_SMAD_bind	Domain	1	94	94	136.2	3e-40	1	No_clan	NA	c-SKI_SMAD_bind	c-SKI Smad4 binding domain
Pea_pea_g900.t1	30	52	20	52	PF15750.3	UBZ_FAAP20	Family	13	35	35	45.7	4.1e-12	1	No_clan	NA	NA	NA
Pea_pea_g901.t1	16	64	15	65	PF00564.22	PB1	Domain	2	50	84	28.9	7e-07	1	CL0072	Ubiquitin	PB1	PB1 domain
Pea_pea_g901.t1	101	151	101	153	PF00130.20	C1_1	Domain	1	51	53	52.4	3.1e-14	1	CL0006	C1	C1_1	Phorbol esters/diacylglycerol binding domain (C1 domain)
Pea_pea_g901.t1	310	421	299	422	PF00069.23	Pkinase	Domain	152	263	264	71.6	5.7e-20	1	CL0016	PKinase	Pkinase	Protein kinase domain
Pea_pea_g901.t1	450	484	443	484	PF00433.22	Pkinase_C	Family	8	46	46	25.6	1.3e-05	1	No_clan	NA	Pkinase_C	Protein kinase C terminal domain
Pea_pea_g902.t1	20	221	19	222	PF02931.21	Neur_chan_LBD	Family	5	215	216	163.7	3.6e-48	1	No_clan	NA	Neur_chan_LBD	Neurotransmitter-gated ion-channel ligand binding domain
Pea_pea_g902.t1	230	339	229	393	PF02932.14	Neur_chan_memb	Family	2	110	238	108.3	5.5e-31	1	No_clan	NA	Neur_chan_memb	Neurotransmitter-gated ion-channel transmembrane region
Pea_pea_g904.t1	402	477	400	482	PF14874.4	PapD-like	Domain	3	79	102	19.5	0.00076	1	CL0556	NA	PapD-like	Flagellar-associated PapD-like
Pea_pea_g904.t1	721	862	718	864	PF14979.4	TMEM52	Family	4	147	149	208.2	4.5e-62	1	No_clan	NA	TMEM52	Transmembrane 52
Pea_pea_g905.t1	48	83	45	83	PF00400.30	WD40	Repeat	4	38	38	25.3	1.7e-05	1	CL0186	Beta_propeller	WD40	WD domain, G-beta repeat
Pea_pea_g905.t1	99	125	86	125	PF00400.30	WD40	Repeat	12	38	38	14	0.065	1	CL0186	Beta_propeller	WD40	WD domain, G-beta repeat
Pea_pea_g905.t1	161	198	158	198	PF00400.30	WD40	Repeat	4	38	38	24.7	2.6e-05	1	CL0186	Beta_propeller	WD40	WD domain, G-beta repeat
Pea_pea_g905.t1	207	240	204	240	PF00400.30	WD40	Repeat	6	38	38	21	0.00041	1	CL0186	Beta_propeller	WD40	WD domain, G-beta repeat
Pea_pea_g906.t1	82	378	76	380	PF01513.19	NAD_kinase	Family	7	290	292	221.3	1.4e-65	1	CL0240	PFK	NAD_kinase	ATP-NAD kinase
Pea_pea_g908.t1	76	236	74	263	PF03151.14	TPT	Family	3	157	290	154.1	4.3e-45	1	CL0184	DMT	TPT	Triose-phosphate Transporter family
Pea_pea_g910.t1	97	264	97	264	PF00413.22	Peptidase_M10	Domain	1	158	158	134	3.7e-39	1	CL0126	Peptidase_MA	Peptidase_M10	Matrixin
Pea_pea_g910.t1	264	299	264	299	PF01549.22	ShK	Domain	1	38	38	34.9	1.5e-08	1	CL0213	ShK-like	ShK	ShK domain-like
Pea_pea_g911.t1	12	77	12	78	PF06701.11	MIB_HERC2	Domain	1	64	65	85.5	2e-24	1	No_clan	NA	MIB_HERC2	Mib_herc2
Pea_pea_g911.t1	86	124	85	128	PF00569.15	ZZ	Domain	2	41	45	34	1.7e-08	1	CL0006	C1	ZZ	Zinc finger, ZZ type
Pea_pea_g911.t1	160	224	160	225	PF06701.11	MIB_HERC2	Domain	1	64	65	82	2.4e-23	1	No_clan	NA	MIB_HERC2	Mib_herc2
Pea_pea_g911.t1	418	481	391	486	PF12796.5	Ank_2	Repeat	21	79	84	46.9	2.9e-12	1	CL0465	Ank	Ank_2	Ankyrin repeats (3 copies)
Pea_pea_g911.t1	493	568	493	573	PF12796.5	Ank_2	Repeat	1	66	84	33.2	5.2e-08	1	CL0465	Ank	Ank_2	Ankyrin repeats (3 copies)
Pea_pea_g911.t1	607	688	560	688	PF12796.5	Ank_2	Repeat	14	84	84	51.6	9.8e-14	1	CL0465	Ank	Ank_2	Ankyrin repeats (3 copies)
Pea_pea_g911.t1	914	953	911	954	PF13920.4	zf-C3HC4_3	Domain	4	49	50	29.3	5.2e-07	1	CL0229	RING	zf-C3HC4_3	Zinc finger, C3HC4 type (RING finger)
Pea_pea_g913.t1	259	381	251	381	PF04722.11	Ssu72	Family	67	191	191	177	2.6e-52	1	No_clan	NA	Ssu72	Ssu72-like protein
Pea_pea_g914.t1	1	55	1	55	PF01391.16	Collagen	Repeat	4	58	60	35.9	4.3e-09	1	No_clan	NA	Collagen	Collagen triple helix repeat (20 copies)
Pea_pea_g914.t1	208	266	208	272	PF01391.16	Collagen	Repeat	1	59	60	32.5	4.9e-08	1	No_clan	NA	Collagen	Collagen triple helix repeat (20 copies)
Pea_pea_g916.t1	32	123	31	135	PF12308.6	Noelin-1	Family	2	89	100	86.2	1.1e-24	1	No_clan	NA	Noelin-1	Neurogenesis glycoprotein
Pea_pea_g916.t1	170	388	163	389	PF02191.14	OLF	Family	26	246	247	248.7	5.8e-74	1	No_clan	NA	OLF	Olfactomedin-like domain
Pea_pea_g917.t1	36	260	25	261	PF02191.14	OLF	Family	22	246	247	249.7	2.8e-74	1	No_clan	NA	OLF	Olfactomedin-like domain
Pea_pea_g918.t1	135	204	134	204	PF13927.4	Ig_3	Domain	2	79	79	52.7	4.5e-14	1	CL0011	Ig	Ig_3	Immunoglobulin domain
Pea_pea_g918.t1	228	308	225	309	PF00047.23	ig	Domain	4	86	87	54	1.3e-14	1	CL0011	Ig	ig	Immunoglobulin domain
Pea_pea_g919.t1	47	124	42	124	PF07679.14	I-set	Domain	20	90	90	26.1	6e-06	1	CL0011	Ig	I-set	Immunoglobulin I-set domain
Pea_pea_g919.t1	127	197	127	197	PF13927.4	Ig_3	Domain	1	79	79	55.3	6.7e-15	1	CL0011	Ig	Ig_3	Immunoglobulin domain
Pea_pea_g919.t1	220	302	214	303	PF07679.14	I-set	Domain	7	88	90	54.4	8.9e-15	1	CL0011	Ig	I-set	Immunoglobulin I-set domain
Pea_pea_g921.t1	31	113	25	114	PF13927.4	Ig_3	Domain	11	77	79	31.8	1.5e-07	1	CL0011	Ig	Ig_3	Immunoglobulin domain
Pea_pea_g921.t1	136	208	136	210	PF13927.4	Ig_3	Domain	1	77	79	57.4	1.5e-15	1	CL0011	Ig	Ig_3	Immunoglobulin domain
Pea_pea_g921.t1	226	305	226	305	PF13927.4	Ig_3	Domain	1	79	79	46.8	3.2e-12	1	CL0011	Ig	Ig_3	Immunoglobulin domain
Pea_pea_g922.t1	30	125	26	126	PF07686.15	V-set	Domain	5	108	109	34.4	1.8e-08	1	CL0011	Ig	V-set	Immunoglobulin V-set domain
Pea_pea_g922.t1	132	213	114	213	PF13927.4	Ig_3	Domain	2	79	79	50.1	2.9e-13	1	CL0011	Ig	Ig_3	Immunoglobulin domain
Pea_pea_g923.t1	881	1053	881	1074	PF12717.5	Cnd1	Family	1	150	162	94.6	5.8e-27	1	CL0020	TPR	Cnd1	non-SMC mitotic condensation complex subunit 1
Pea_pea_g924.t1	6	281	6	281	PF03643.13	Vps26	Family	1	275	275	433.5	2.1e-130	1	CL0135	Arrestin_N-like	Vps26	Vacuolar protein sorting-associated protein 26
Pea_pea_g925.t1	73	179	72	199	PF01878.16	EVE	Domain	2	96	145	119.7	9.1e-35	1	CL0178	PUA	EVE	EVE domain
Pea_pea_g926.t1	33	144	33	144	PF02771.14	Acyl-CoA_dh_N	Domain	1	113	113	103.4	9.8e-30	1	CL0544	AcylCoA_ox_dh_N	Acyl-CoA_dh_N	Acyl-CoA dehydrogenase, N-terminal domain
Pea_pea_g926.t1	148	242	148	242	PF02770.17	Acyl-CoA_dh_M	Domain	1	97	97	87	6.5e-25	1	No_clan	NA	Acyl-CoA_dh_M	Acyl-CoA dehydrogenase, middle domain
Pea_pea_g926.t1	254	399	254	399	PF00441.22	Acyl-CoA_dh_1	Domain	1	150	150	143.1	6.7e-42	1	CL0087	Acyl-CoA_dh	Acyl-CoA_dh_1	Acyl-CoA dehydrogenase, C-terminal domain
Pea_pea_g927.t1	52	359	52	360	PF01301.17	Glyco_hydro_35	Domain	1	315	316	357.5	7.1e-107	1	CL0058	Glyco_hydro_tim	Glyco_hydro_35	Glycosyl hydrolases family 35
Pea_pea_g928.t1	1	108	1	108	PF03360.14	Glyco_transf_43	Family	97	206	206	120.1	9.6e-35	1	CL0110	GT-A	Glyco_transf_43	Glycosyltransferase family 43
Pea_pea_g932.t1	537	561	537	561	PF00096.24	zf-C2H2	Domain	1	23	23	25	1.5e-05	1	CL0361	C2H2-zf	zf-C2H2	Zinc finger, C2H2 type
Pea_pea_g933.t1	94	183	31	190	PF03577.13	Peptidase_C69	Family	97	175	402	30.8	1.5e-07	1	CL0052	NTN	Peptidase_C69	Peptidase family C69
Pea_pea_g934.t1	36	74	33	75	PF12799.5	LRR_4	Repeat	4	42	43	27.6	2.4e-06	1	CL0022	LRR	LRR_4	Leucine Rich repeats (2 copies)
Pea_pea_g935.t1	64	148	61	151	PF00466.18	Ribosomal_L10	Family	11	95	100	31.6	1.2e-07	1	No_clan	NA	Ribosomal_L10	Ribosomal protein L10
Pea_pea_g936.t1	400	747	400	747	PF01237.16	Oxysterol_BP	Family	1	371	371	427.3	3.9e-128	1	No_clan	NA	Oxysterol_BP	Oxysterol-binding protein
Pea_pea_g937.t1	22	215	22	216	PF16176.3	T-box_assoc	Family	1	224	225	85.8	4.1e-24	1	No_clan	NA	NA	NA
Pea_pea_g938.t1	2	63	1	65	PF03810.17	IBN_N	Domain	12	68	74	29.4	5e-07	1	CL0020	TPR	IBN_N	Importin-beta N-terminal domain
Pea_pea_g938.t1	143	198	143	198	PF13513.4	HEAT_EZ	Repeat	1	55	55	43.6	2.7e-11	1	CL0020	TPR	HEAT_EZ	HEAT-like repeat
Pea_pea_g938.t1	805	853	801	861	PF12845.5	TBD	Family	5	54	56	43.8	1.6e-11	1	No_clan	NA	TBD	TBD domain
Pea_pea_g939.t1	21	251	17	252	PF01433.18	Peptidase_M1	Family	34	264	389	249.6	5.6e-74	1	CL0126	Peptidase_MA	Peptidase_M1	Peptidase family M1
Pea_pea_g939.t1	253	349	252	349	PF01433.18	Peptidase_M1	Family	293	389	389	145.6	2.2e-42	1	CL0126	Peptidase_MA	Peptidase_M1	Peptidase family M1
Pea_pea_g939.t1	486	799	486	801	PF11838.6	ERAP1_C	Domain	1	312	314	293.9	1.6e-87	1	No_clan	NA	ERAP1_C	ERAP1-like C-terminal domain
Pea_pea_g940.t1	118	256	117	258	PF04280.13	Tim44	Domain	2	145	147	81.7	5e-23	1	CL0051	NTF2	Tim44	Tim44-like domain
Pea_pea_g942.t1	174	226	174	240	PF00017.22	SH2	Domain	1	49	77	34.8	1.2e-08	1	CL0541	SH2-like	SH2	SH2 domain
Pea_pea_g943.t1	93	151	43	151	PF00595.22	PDZ	Domain	24	82	82	36.1	5.8e-09	1	CL0466	PDZ-like	PDZ	PDZ domain (Also known as DHR or GLGF)
Pea_pea_g943.t1	609	685	609	694	PF00620.25	RhoGAP	Domain	1	75	152	71.5	5.7e-20	1	CL0409	GAP	RhoGAP	RhoGAP domain
Pea_pea_g943.t1	825	931	824	934	PF15410.4	PH_9	Domain	2	114	119	65.2	6.1e-18	1	CL0266	PH	PH_9	Pleckstrin homology domain
Pea_pea_g945.t1	108	182	108	222	PF03915.11	AIP3	Family	1	70	408	36.8	2.1e-09	1	No_clan	NA	AIP3	Actin interacting protein 3
Pea_pea_g946.t1	52	138	45	140	PF02437.15	Ski_Sno	Family	20	106	108	54.2	9.4e-15	1	No_clan	NA	Ski_Sno	SKI/SNO/DAC family
Pea_pea_g946.t1	610	723	567	724	PF15223.4	DUF4584	Family	306	411	412	91.8	5.4e-26	1	No_clan	NA	DUF4584	Domain of unknown function (DUF4584)
Pea_pea_g947.t1	17	52	16	52	PF13831.4	PHD_2	Family	2	36	36	49.1	2.7e-13	1	CL0390	zf-FYVE-PHD	PHD_2	PHD-finger
Pea_pea_g947.t1	61	177	60	177	PF13832.4	zf-HC5HC2H_2	Domain	2	110	110	102.7	1.1e-29	1	CL0390	zf-FYVE-PHD	zf-HC5HC2H_2	PHD-zinc-finger like domain
Pea_pea_g948.t1	56	227	56	285	PF00858.22	ASC	Family	1	138	403	84.8	5.5e-24	1	No_clan	NA	ASC	Amiloride-sensitive sodium channel
Pea_pea_g948.t1	356	420	356	420	PF16207.3	RAWUL	Domain	1	72	72	75.9	2.6e-21	1	CL0072	NA	NA	NA
Pea_pea_g949.t1	180	225	178	227	PF00130.20	C1_1	Domain	5	51	53	27.2	2.4e-06	1	CL0006	C1	C1_1	Phorbol esters/diacylglycerol binding domain (C1 domain)
Pea_pea_g949.t1	251	393	251	398	PF00620.25	RhoGAP	Domain	1	146	152	121	3.3e-35	1	CL0409	GAP	RhoGAP	RhoGAP domain
Pea_pea_g950.t1	4	199	4	220	PF00483.21	NTP_transferase	Family	1	192	248	106.2	1.9e-30	1	CL0110	GT-A	NTP_transferase	Nucleotidyl transferase
Pea_pea_g950.t1	285	323	283	324	PF00132.22	Hexapep	Repeat	3	35	36	28.2	9.2e-07	1	CL0536	HEXAPEP	Hexapep	Bacterial transferase hexapeptide (six repeats)
Pea_pea_g951.t1	668	757	668	757	PF07679.14	I-set	Domain	1	90	90	69.1	2.3e-19	1	CL0011	Ig	I-set	Immunoglobulin I-set domain
Pea_pea_g951.t1	777	820	770	825	PF16650.3	SPEG_u2	Disordered	11	55	57	41.7	8.8e-11	1	No_clan	NA	NA	NA
Pea_pea_g951.t1	856	899	849	904	PF16650.3	SPEG_u2	Disordered	11	55	57	41.7	8.8e-11	1	No_clan	NA	NA	NA
Pea_pea_g951.t1	906	998	906	998	PF07679.14	I-set	Domain	1	90	90	66.5	1.5e-18	1	CL0011	Ig	I-set	Immunoglobulin I-set domain
Pea_pea_g951.t1	1010	1097	1007	1097	PF07679.14	I-set	Domain	4	90	90	52.6	3.3e-14	1	CL0011	Ig	I-set	Immunoglobulin I-set domain
Pea_pea_g951.t1	1103	1192	1103	1192	PF07679.14	I-set	Domain	1	90	90	75.2	2.9e-21	1	CL0011	Ig	I-set	Immunoglobulin I-set domain
Pea_pea_g951.t1	1229	1318	1229	1318	PF07679.14	I-set	Domain	1	90	90	55.7	3.5e-15	1	CL0011	Ig	I-set	Immunoglobulin I-set domain
Pea_pea_g951.t1	1326	1412	1324	1412	PF00041.19	fn3	Domain	3	85	85	28.4	1.4e-06	1	CL0159	E-set	fn3	Fibronectin type III domain
Pea_pea_g951.t1	1431	1520	1431	1521	PF07679.14	I-set	Domain	1	89	90	27.6	2.1e-06	1	CL0011	Ig	I-set	Immunoglobulin I-set domain
Pea_pea_g951.t1	1525	1614	1525	1614	PF07679.14	I-set	Domain	1	90	90	74.9	3.5e-21	1	CL0011	Ig	I-set	Immunoglobulin I-set domain
Pea_pea_g951.t1	1640	1876	1640	1876	PF00069.23	Pkinase	Domain	1	264	264	158.8	1.5e-46	1	CL0016	PKinase	Pkinase	Protein kinase domain
Pea_pea_g951.t1	2676	2766	2676	2766	PF07679.14	I-set	Domain	1	90	90	57.9	7.1e-16	1	CL0011	Ig	I-set	Immunoglobulin I-set domain
Pea_pea_g951.t1	3068	3312	3060	3312	PF00069.23	Pkinase	Domain	9	264	264	180.4	3.8e-53	1	CL0016	PKinase	Pkinase	Protein kinase domain
Pea_pea_g952.t1	54	136	54	136	PF07679.14	I-set	Domain	1	90	90	52.5	3.6e-14	1	CL0011	Ig	I-set	Immunoglobulin I-set domain
Pea_pea_g953.t1	9	98	9	98	PF04732.12	Filament_head	Family	1	87	87	92.9	1.5e-26	1	No_clan	NA	Filament_head	Intermediate filament head (DNA binding) region
Pea_pea_g953.t1	99	407	99	407	PF00038.19	Filament	Family	1	312	312	386.4	1.1e-115	1	No_clan	NA	Filament	Intermediate filament protein
Pea_pea_g954.t1	2	82	1	88	PF02127.13	Peptidase_M18	Family	41	121	432	119	2e-34	1	CL0035	Peptidase_MH	Peptidase_M18	Aminopeptidase I zinc metalloprotease (M18)
Pea_pea_g954.t1	115	444	109	444	PF02127.13	Peptidase_M18	Family	112	432	432	422.9	1.2e-126	1	CL0035	Peptidase_MH	Peptidase_M18	Aminopeptidase I zinc metalloprotease (M18)
Pea_pea_g955.t1	51	85	51	90	PF14948.4	RESP18	Family	1	35	103	31.3	1.9e-07	1	No_clan	NA	RESP18	RESP18 domain
Pea_pea_g955.t1	309	397	309	397	PF11548.6	Receptor_IA-2	Family	1	89	89	113.7	2.7e-33	1	No_clan	NA	Receptor_IA-2	Protein-tyrosine phosphatase receptor IA-2
Pea_pea_g955.t1	638	767	637	769	PF00102.25	Y_phosphatase	Domain	103	233	235	117.8	4.8e-34	1	CL0031	Phosphatase	Y_phosphatase	Protein-tyrosine phosphatase
Pea_pea_g956.t1	3	66	3	66	PF00226.29	DnaJ	Domain	1	63	63	95	1.9e-27	1	CL0392	Chaperone-J	DnaJ	DnaJ domain
Pea_pea_g957.t1	23	224	20	241	PF00069.23	Pkinase	Domain	4	185	264	105.4	2.8e-30	1	CL0016	PKinase	Pkinase	Protein kinase domain
Pea_pea_g958.t1	72	182	70	183	PF01301.17	Glyco_hydro_35	Domain	3	113	316	161.3	3.8e-47	1	CL0058	Glyco_hydro_tim	Glyco_hydro_35	Glycosyl hydrolases family 35
Pea_pea_g958.t1	207	414	197	415	PF01301.17	Glyco_hydro_35	Domain	112	315	316	196.3	8.7e-58	1	CL0058	Glyco_hydro_tim	Glyco_hydro_35	Glycosyl hydrolases family 35
Pea_pea_g958.t1	580	664	574	667	PF13364.4	BetaGal_dom4_5	Domain	18	107	114	32.7	8.1e-08	1	CL0202	GBD	BetaGal_dom4_5	Beta-galactosidase jelly roll domain
Pea_pea_g959.t1	253	358	245	360	PF12796.5	Ank_2	Repeat	11	81	84	28	2.3e-06	1	CL0465	Ank	Ank_2	Ankyrin repeats (3 copies)
Pea_pea_g960.t1	114	476	112	476	PF04109.14	APG9	Family	3	371	371	423.5	6.9e-127	1	No_clan	NA	APG9	Autophagy protein Apg9
Pea_pea_g960.t1	793	1006	792	1012	PF16185.3	MTABC_N	Family	2	217	241	271	8e-81	1	No_clan	NA	NA	NA
Pea_pea_g961.t1	143	364	109	364	PF00664.21	ABC_membrane	Family	54	274	274	126.3	1.6e-36	1	CL0241	ABC_membrane	ABC_membrane	ABC transporter transmembrane region
Pea_pea_g961.t1	426	575	426	575	PF00005.25	ABC_tran	Domain	1	137	137	117.9	4.1e-34	1	CL0023	P-loop_NTPase	ABC_tran	ABC transporter
Pea_pea_g962.t1	544	577	543	577	PF01428.14	zf-AN1	Family	7	40	40	33.8	2.5e-08	1	No_clan	NA	zf-AN1	AN1-like Zinc finger
Pea_pea_g962.t1	628	665	628	667	PF01428.14	zf-AN1	Family	1	38	40	42.5	4.9e-11	1	No_clan	NA	zf-AN1	AN1-like Zinc finger
Pea_pea_g963.t1	78	171	71	172	PF08613.9	Cyclin	Family	68	160	161	28.6	1.4e-06	1	CL0065	Cyclin	Cyclin	Cyclin
Pea_pea_g964.t1	8	435	6	437	PF00860.18	Xan_ur_permease	Family	3	387	389	213	4.8e-63	1	CL0062	APC	Xan_ur_permease	Permease family
Pea_pea_g964.t1	439	581	433	595	PF09302.9	XLF	Family	12	176	179	73.2	2.7e-20	1	No_clan	NA	XLF	XLF (XRCC4-like factor)
Pea_pea_g965.t1	24	101	24	103	PF01085.16	HH_signal	Domain	1	77	161	98.1	3.7e-28	1	CL0170	Peptidase_MD	HH_signal	Hedgehog amino-terminal signalling domain
Pea_pea_g965.t1	126	211	120	211	PF01085.16	HH_signal	Domain	76	161	161	168.3	9.5e-50	1	CL0170	Peptidase_MD	HH_signal	Hedgehog amino-terminal signalling domain
Pea_pea_g965.t1	214	419	214	420	PF01079.18	Hint	Family	1	213	214	240.8	9.8e-72	1	CL0363	H-int	Hint	Hint module
Pea_pea_g966.t1	5	61	5	61	PF00046.27	Homeobox	Domain	1	57	57	78.3	2.5e-22	1	CL0123	HTH	Homeobox	Homeobox domain
Pea_pea_g967.t1	184	266	179	275	PF15780.3	ASH	Domain	11	89	98	29.9	4.5e-07	1	CL0556	NA	NA	NA
Pea_pea_g968.t1	13	97	13	97	PF00030.17	Crystall	Domain	1	82	82	97.7	3.1e-28	1	CL0333	gCrystallin	Crystall	Beta/Gamma crystallin
Pea_pea_g968.t1	106	194	106	194	PF00030.17	Crystall	Domain	1	82	82	95.6	1.4e-27	1	CL0333	gCrystallin	Crystall	Beta/Gamma crystallin
Pea_pea_g969.t1	48	126	48	127	PF00178.20	Ets	Domain	1	80	81	123	4.5e-36	1	CL0123	HTH	Ets	Ets-domain
Pea_pea_g970.t1	145	250	92	253	PF03261.13	CDK5_activator	Family	207	311	363	193.8	5.7e-57	1	CL0065	Cyclin	CDK5_activator	Cyclin-dependent kinase 5 activator protein
Pea_pea_g971.t1	46	388	45	388	PF00110.17	wnt	Family	2	306	306	401.5	2.5e-120	1	No_clan	NA	wnt	wnt family
Pea_pea_g972.t1	43	352	42	353	PF00110.17	wnt	Family	2	305	306	392.2	1.7e-117	1	No_clan	NA	wnt	wnt family
Pea_pea_g973.t1	26	456	17	457	PF00067.20	p450	Domain	30	462	463	329.8	2.3e-98	1	No_clan	NA	p450	Cytochrome P450
Pea_pea_g974.t1	4	254	4	254	PF00069.23	Pkinase	Domain	1	264	264	258.9	4.5e-77	1	CL0016	PKinase	Pkinase	Protein kinase domain
Pea_pea_g974.t1	1731	2017	1727	2023	PF03133.13	TTL	Family	5	288	295	332.8	1.4e-99	1	CL0179	ATP-grasp	TTL	Tubulin-tyrosine ligase family
Pea_pea_g974.t1	2350	2400	2346	2401	PF00571.26	CBS	Domain	7	56	57	30.9	2.5e-07	1	No_clan	NA	CBS	CBS domain
Pea_pea_g974.t1	2425	2471	2421	2474	PF00571.26	CBS	Domain	7	53	57	30.1	4.6e-07	1	No_clan	NA	CBS	CBS domain
Pea_pea_g974.t1	2495	2546	2486	2547	PF00571.26	CBS	Domain	5	56	57	38.3	1.2e-09	1	No_clan	NA	CBS	CBS domain
Pea_pea_g975.t1	17	122	14	124	PF05773.20	RWD	Domain	5	114	116	66.8	1.8e-18	1	CL0208	UBC	RWD	RWD domain
Pea_pea_g976.t1	2	163	1	163	PF08740.9	BCS1_N	Domain	6	187	187	149.4	9.9e-44	1	No_clan	NA	BCS1_N	BCS1 N terminal
Pea_pea_g976.t1	187	300	185	301	PF00004.27	AAA	Domain	16	131	132	39.8	4.9e-10	1	CL0023	P-loop_NTPase	AAA	ATPase family associated with various cellular activities (AAA)
Pea_pea_g977.t1	474	499	474	500	PF13912.4	zf-C2H2_6	Domain	1	26	27	17.7	0.0022	1	CL0361	C2H2-zf	zf-C2H2_6	C2H2-type zinc finger
Pea_pea_g977.t1	619	643	619	643	PF13909.4	zf-H2C2_5	Domain	1	26	26	27.3	2e-06	1	CL0361	C2H2-zf	zf-H2C2_5	C2H2-type zinc-finger domain
Pea_pea_g977.t1	1589	1614	1589	1615	PF13912.4	zf-C2H2_6	Domain	2	26	27	13.5	0.049	1	CL0361	C2H2-zf	zf-C2H2_6	C2H2-type zinc finger
Pea_pea_g977.t1	1645	1666	1645	1668	PF13912.4	zf-C2H2_6	Domain	3	24	27	24.2	2.1e-05	1	CL0361	C2H2-zf	zf-C2H2_6	C2H2-type zinc finger
Pea_pea_g978.t1	25	68	25	69	PF04078.11	Rcd1	Family	1	44	259	49	4.4e-13	1	No_clan	NA	Rcd1	Cell differentiation family, Rcd1-like
Pea_pea_g978.t1	67	158	64	163	PF00388.17	PI-PLC-X	Family	43	134	145	105.6	1.5e-30	1	CL0384	PLC	PI-PLC-X	Phosphatidylinositol-specific phospholipase C, X domain
Pea_pea_g978.t1	167	282	167	282	PF00387.17	PI-PLC-Y	Family	1	114	114	146.6	3.2e-43	1	CL0384	PLC	PI-PLC-Y	Phosphatidylinositol-specific phospholipase C, Y domain
Pea_pea_g978.t1	304	406	303	412	PF00168.28	C2	Domain	2	96	103	59.3	3.3e-16	1	CL0154	C2	C2	C2 domain
Pea_pea_g979.t1	1	91	1	95	PF16674.3	UCH_N	Domain	1	91	105	121.4	1.3e-35	1	No_clan	NA	NA	NA
Pea_pea_g979.t1	173	436	172	458	PF00443.27	UCH	Family	3	195	257	134.3	4.8e-39	1	CL0125	Peptidase_CA	UCH	Ubiquitin carboxyl-terminal hydrolase
Pea_pea_g979.t1	520	535	520	536	PF02809.18	UIM	Motif	1	16	17	7.5	3.9	1	No_clan	NA	UIM	Ubiquitin interaction motif
Pea_pea_g979.t1	622	637	621	637	PF02809.18	UIM	Motif	2	17	17	13.5	0.047	1	No_clan	NA	UIM	Ubiquitin interaction motif
Pea_pea_g979.t1	644	658	643	659	PF02809.18	UIM	Motif	2	16	17	21.1	0.00017	1	No_clan	NA	UIM	Ubiquitin interaction motif
Pea_pea_g980.t1	27	108	26	108	PF00626.20	Gelsolin	Domain	2	76	76	69.7	1.3e-19	1	CL0092	ADF	Gelsolin	Gelsolin repeat
Pea_pea_g980.t1	147	218	146	220	PF00626.20	Gelsolin	Domain	2	73	76	52.1	4e-14	1	CL0092	ADF	Gelsolin	Gelsolin repeat
Pea_pea_g980.t1	268	342	266	343	PF00626.20	Gelsolin	Domain	3	75	76	56.2	2.2e-15	1	CL0092	ADF	Gelsolin	Gelsolin repeat
Pea_pea_g980.t1	409	489	407	489	PF00626.20	Gelsolin	Domain	3	76	76	62.1	3.1e-17	1	CL0092	ADF	Gelsolin	Gelsolin repeat
Pea_pea_g980.t1	532	595	527	595	PF00626.20	Gelsolin	Domain	7	76	76	22.3	8.2e-05	1	CL0092	ADF	Gelsolin	Gelsolin repeat
Pea_pea_g980.t1	634	707	630	708	PF00626.20	Gelsolin	Domain	5	75	76	64.3	6.6e-18	1	CL0092	ADF	Gelsolin	Gelsolin repeat
Pea_pea_g980.t1	791	826	791	826	PF02209.17	VHP	Domain	1	36	36	65.7	2.4e-18	1	No_clan	NA	VHP	Villin headpiece domain
Pea_pea_g981.t1	178	562	178	563	PF01566.16	Nramp	Family	1	357	358	391	4.3e-117	1	CL0062	APC	Nramp	Natural resistance-associated macrophage protein
Pea_pea_g981.t1	698	829	698	837	PF03031.16	NIF	Family	1	127	156	139.1	8.9e-41	1	CL0137	HAD	NIF	NLI interacting factor-like phosphatase
[truncated: 30,050 more rows]

## Sheet: S9C_Chicken
Protein_ID	Alignment_Start	Alignment_End	Envelope_Start	Envelope_End	Hmm_Acc	Hmm_Name	Type	Hmm_Start	Hmm_End	Hmm_Length	Bit_Score	E-Value	Significance	Clan	Clan_name	Pfam-A_ID	Pfam-A_description
Gga_ENSGALT00000012498	36	75	36	75	PF02736.17	Myosin_N	Domain	1	40	40	52.3	3.3e-14	1	No_clan	NA	Myosin_N	Myosin N-terminal SH3-like domain
Gga_ENSGALT00000012498	90	768	89	768	PF00063.19	Myosin_head	Domain	2	674	677	957.2	3.9e-288	1	CL0023	P-loop_NTPase	Myosin_head	Myosin head (motor domain)
Gga_GALT00000021713	84	155	84	156	PF00076.20	RRM_1	Domain	1	69	70	24.9	1.2e-05	1	CL0221	RRM	RRM_1	RNA recognition motif. (a.k.a. RRM, RBD, or RNP domain)
Gga_ENSGALT00000001782	5	56	1	56	PF03727.14	Hexokinase_2	Domain	185	239	239	31.2	1.3e-07	1	CL0108	Actin_ATPase	Hexokinase_2	Hexokinase
Gga_ENSGALT00000001782	67	143	66	147	PF00349.19	Hexokinase_1	Domain	2	75	197	75.6	4.7e-21	1	CL0108	Actin_ATPase	Hexokinase_1	Hexokinase
Gga_GALT00000022960	151	223	149	223	PF00157.15	Pou	Domain	3	72	72	105.9	7.2e-31	1	CL0123	HTH	Pou	Pou domain - N-terminal to homeobox domain
Gga_GALT00000022960	242	298	242	298	PF00046.27	Homeobox	Domain	1	57	57	61.4	4.9e-17	1	CL0123	HTH	Homeobox	Homeobox domain
Gga_ENSGALT00000021838	10	32	10	32	PF00096.24	zf-C2H2	Domain	1	23	23	26.6	4.9e-06	1	CL0361	C2H2-zf	zf-C2H2	Zinc finger, C2H2 type
Gga_ENSGALT00000021838	38	60	38	60	PF00096.24	zf-C2H2	Domain	1	23	23	30.5	2.9e-07	1	CL0361	C2H2-zf	zf-C2H2	Zinc finger, C2H2 type
Gga_ENSGALT00000021838	66	88	66	88	PF00096.24	zf-C2H2	Domain	1	23	23	31.4	1.5e-07	1	CL0361	C2H2-zf	zf-C2H2	Zinc finger, C2H2 type
Gga_ENSGALT00000021838	94	116	94	116	PF00096.24	zf-C2H2	Domain	1	23	23	25.3	1.3e-05	1	CL0361	C2H2-zf	zf-C2H2	Zinc finger, C2H2 type
Gga_ENSGALT00000021838	122	144	122	144	PF00096.24	zf-C2H2	Domain	1	23	23	32.4	6.8e-08	1	CL0361	C2H2-zf	zf-C2H2	Zinc finger, C2H2 type
Gga_ENSGALT00000021838	150	172	150	172	PF00096.24	zf-C2H2	Domain	1	23	23	26.5	5.2e-06	1	CL0361	C2H2-zf	zf-C2H2	Zinc finger, C2H2 type
Gga_ENSGALT00000021838	178	200	178	200	PF00096.24	zf-C2H2	Domain	1	23	23	30.2	3.5e-07	1	CL0361	C2H2-zf	zf-C2H2	Zinc finger, C2H2 type
Gga_ENSGALT00000021976	49	145	48	145	PF00530.16	SRCR	Domain	2	100	100	111.3	2.4e-32	1	CL0550	SRCR	SRCR	Scavenger receptor cysteine-rich domain
Gga_ENSGALT00000021976	184	264	184	266	PF00530.16	SRCR	Domain	1	83	100	88.7	2.6e-25	1	CL0550	SRCR	SRCR	Scavenger receptor cysteine-rich domain
Gga_ENSGALT00000040526	32	208	32	208	PF04675.12	DNA_ligase_A_N	Family	1	173	173	132.3	2e-38	1	No_clan	NA	DNA_ligase_A_N	DNA ligase N terminus
Gga_ENSGALT00000040526	286	490	286	490	PF01068.19	DNA_ligase_A_M	Domain	1	204	204	217	1.9e-64	1	CL0078	DNA_ligase	DNA_ligase_A_M	ATP dependent DNA ligase domain
Gga_ENSGALT00000040526	515	626	515	626	PF04679.13	DNA_ligase_A_C	Family	1	99	99	75.2	4.3e-21	1	CL0021	NA	DNA_ligase_A_C	ATP dependent DNA ligase C terminal region
Gga_ENSGALT00000011444	140	168	140	168	PF16622.3	zf-C2H2_11	Domain	1	29	29	62.1	2.6e-17	1	CL0361	NA	NA	NA
Gga_ENSGALT00000011444	205	227	204	228	PF13912.4	zf-C2H2_6	Domain	2	24	27	29.4	5e-07	1	CL0361	C2H2-zf	zf-C2H2_6	C2H2-type zinc finger
Gga_GALT00000004894	1	144	1	144	PF07894.10	DUF1669	Family	139	274	274	177.9	2.7e-52	1	CL0479	PLD	DUF1669	Protein of unknown function (DUF1669)
Gga_ENSGALT00000022711	14	56	14	56	PF01023.17	S_100	Domain	1	43	43	72.3	1.7e-20	1	CL0220	EF_hand	S_100	S-100/ICaBP type calcium binding domain
Gga_GALT00000022712	175	236	170	236	PF13865.4	FoP_duplication	Family	17	81	81	79.5	1.9e-22	1	No_clan	NA	FoP_duplication	C-terminal duplication domain of Friend of PRMT1
Gga_ENSGALT00000021926	186	268	184	269	PF00595.22	PDZ	Domain	2	81	82	66.9	1.4e-18	1	CL0466	PDZ-like	PDZ	PDZ domain (Also known as DHR or GLGF)
Gga_ENSGALT00000003015	31	65	31	65	PF02037.25	SAP	Family	1	35	35	33.9	1.7e-08	1	CL0306	HeH	SAP	SAP domain
Gga_ENSGALT00000003015	407	476	407	477	PF00076.20	RRM_1	Domain	1	69	70	52.2	3.7e-14	1	CL0221	RRM	RRM_1	RNA recognition motif. (a.k.a. RRM, RBD, or RNP domain)
Gga_ENSGALT00000021815	61	304	61	304	PF00001.19	7tm_1	Family	1	268	268	110.6	6.7e-32	1	CL0192	GPCR_A	7tm_1	7 transmembrane receptor (rhodopsin family)
Gga_ENSGALT00000029502	37	223	35	228	PF00106.23	adh_short	Domain	3	189	195	107.8	4.2e-31	1	CL0063	NADP_Rossmann	adh_short	short chain dehydrogenase
Gga_GALT00000021807	28	62	28	62	PF02037.25	SAP	Family	1	35	35	39.5	2.9e-10	1	CL0306	HeH	SAP	SAP domain
Gga_GALT00000021807	407	475	407	476	PF00076.20	RRM_1	Domain	2	69	70	48.7	4.4e-13	1	CL0221	RRM	RRM_1	RNA recognition motif. (a.k.a. RRM, RBD, or RNP domain)
Gga_GALT00000021812	230	392	218	434	PF04389.15	Peptidase_M28	Family	14	163	198	47	2.1e-12	1	CL0035	Peptidase_MH	Peptidase_M28	Peptidase family M28
Gga_GALT00000021823	3	231	3	231	PF00089.24	Trypsin	Domain	1	221	221	207.1	2.6e-61	1	CL0124	Peptidase_PA	Trypsin	Trypsin
Gga_GALT00000028399	50	112	50	118	PF00076.20	RRM_1	Domain	1	63	70	56.7	1.4e-15	1	CL0221	RRM	RRM_1	RNA recognition motif. (a.k.a. RRM, RBD, or RNP domain)
Gga_GALT00000028399	298	368	298	368	PF00076.20	RRM_1	Domain	1	70	70	62.2	2.7e-17	1	CL0221	RRM	RRM_1	RNA recognition motif. (a.k.a. RRM, RBD, or RNP domain)
Gga_ENSGALT00000022007	142	409	141	409	PF07565.11	Band_3_cyto	Domain	2	268	268	341.6	3.8e-102	1	CL0340	PTase-anion_tr	Band_3_cyto	Band 3 cytoplasmic domain
Gga_ENSGALT00000022007	488	866	487	871	PF00955.19	HCO3_cotransp	Family	2	367	508	461.8	2.9e-138	1	CL0062	APC	HCO3_cotransp	HCO3- transporter family
Gga_ENSGALT00000022007	962	1005	932	1005	PF00955.19	HCO3_cotransp	Family	465	508	508	47.9	8.4e-13	1	CL0062	APC	HCO3_cotransp	HCO3- transporter family
Gga_ENSGALT00000022073	35	150	34	150	PF00763.21	THF_DHG_CYH	Domain	2	116	116	135.9	6.3e-40	1	CL0603	NA	THF_DHG_CYH	Tetrahydrofolate dehydrogenase/cyclohydrolase, catalytic domain
Gga_ENSGALT00000022073	153	325	153	327	PF02882.17	THF_DHG_CYH_C	Domain	1	158	160	211.2	4.4e-63	1	CL0063	NADP_Rossmann	THF_DHG_CYH_C	Tetrahydrofolate dehydrogenase/cyclohydrolase, NAD(P)-binding domain
Gga_ENSGALT00000022611	53	309	53	309	PF00001.19	7tm_1	Family	1	268	268	185.9	7.7e-55	1	CL0192	GPCR_A	7tm_1	7 transmembrane receptor (rhodopsin family)
Gga_ENSGALT00000029344	17	254	17	256	PF00335.18	Tetraspannin	Family	1	206	208	146.7	7.1e-43	1	CL0347	Tetraspannin	Tetraspannin	Tetraspanin family
Gga_ENSGALT00000021633	77	215	66	215	PF13365.4	Trypsin_2	Domain	33	150	150	62.2	8.9e-17	1	CL0124	Peptidase_PA	Trypsin_2	Trypsin-like peptidase domain
Gga_ENSGALT00000021647	51	144	49	144	PF00530.16	SRCR	Domain	5	100	100	101.8	2.2e-29	1	CL0550	SRCR	SRCR	Scavenger receptor cysteine-rich domain
Gga_ENSGALT00000021647	183	279	177	280	PF00530.16	SRCR	Domain	7	99	100	67.9	8e-19	1	CL0550	SRCR	SRCR	Scavenger receptor cysteine-rich domain
Gga_ENSGALT00000021647	309	405	308	405	PF00530.16	SRCR	Domain	2	100	100	100.4	5.8e-29	1	CL0550	SRCR	SRCR	Scavenger receptor cysteine-rich domain
Gga_ENSGALT00000021647	419	525	418	525	PF00530.16	SRCR	Domain	2	100	100	68.3	6.1e-19	1	CL0550	SRCR	SRCR	Scavenger receptor cysteine-rich domain
Gga_ENSGALT00000021647	530	645	529	646	PF01186.15	Lysyl_oxidase	Family	2	120	204	179.5	5.5e-53	1	No_clan	NA	Lysyl_oxidase	Lysyl oxidase
Gga_ENSGALT00000041324	310	348	308	348	PF02845.14	CUE	Family	3	42	42	44.4	8.6e-12	1	CL0214	UBA	CUE	CUE domain
Gga_ENSGALT00000021794	1	41	1	41	PF01352.25	KRAB	Family	2	42	42	76.8	6.4e-22	1	No_clan	NA	KRAB	KRAB box
Gga_ENSGALT00000021794	159	181	159	181	PF00096.24	zf-C2H2	Domain	1	23	23	28	1.7e-06	1	CL0361	C2H2-zf	zf-C2H2	Zinc finger, C2H2 type
Gga_ENSGALT00000021794	187	209	187	209	PF00096.24	zf-C2H2	Domain	1	23	23	29.4	6.4e-07	1	CL0361	C2H2-zf	zf-C2H2	Zinc finger, C2H2 type
Gga_ENSGALT00000021794	215	237	215	237	PF00096.24	zf-C2H2	Domain	1	23	23	24.3	2.6e-05	1	CL0361	C2H2-zf	zf-C2H2	Zinc finger, C2H2 type
Gga_ENSGALT00000021794	243	265	243	265	PF00096.24	zf-C2H2	Domain	1	23	23	26.6	4.9e-06	1	CL0361	C2H2-zf	zf-C2H2	Zinc finger, C2H2 type
Gga_ENSGALT00000021794	271	293	271	293	PF00096.24	zf-C2H2	Domain	1	23	23	27.3	2.9e-06	1	CL0361	C2H2-zf	zf-C2H2	Zinc finger, C2H2 type
Gga_ENSGALT00000021794	327	349	327	349	PF00096.24	zf-C2H2	Domain	1	23	23	26.7	4.4e-06	1	CL0361	C2H2-zf	zf-C2H2	Zinc finger, C2H2 type
Gga_ENSGALT00000021794	355	377	355	377	PF00096.24	zf-C2H2	Domain	1	23	23	25	1.6e-05	1	CL0361	C2H2-zf	zf-C2H2	Zinc finger, C2H2 type
Gga_ENSGALT00000021794	411	433	411	433	PF00096.24	zf-C2H2	Domain	1	23	23	28.7	1e-06	1	CL0361	C2H2-zf	zf-C2H2	Zinc finger, C2H2 type
Gga_ENSGALT00000021794	495	517	495	518	PF13894.4	zf-C2H2_4	Domain	1	23	24	20.3	0.00061	1	CL0361	C2H2-zf	zf-C2H2_4	C2H2-type zinc finger
Gga_ENSGALT00000021794	551	575	550	576	PF13912.4	zf-C2H2_6	Domain	2	26	27	19.4	0.00067	1	CL0361	C2H2-zf	zf-C2H2_6	C2H2-type zinc finger
Gga_ENSGALT00000021794	635	657	635	657	PF00096.24	zf-C2H2	Domain	1	23	23	29.4	6e-07	1	CL0361	C2H2-zf	zf-C2H2	Zinc finger, C2H2 type
Gga_ENSGALT00000021794	691	713	691	713	PF00096.24	zf-C2H2	Domain	1	23	23	25.2	1.3e-05	1	CL0361	C2H2-zf	zf-C2H2	Zinc finger, C2H2 type
Gga_ENSGALT00000029220	49	319	46	323	PF13853.4	7tm_4	Family	4	275	280	163.1	1e-47	1	CL0192	GPCR_A	7tm_4	Olfactory receptor
Gga_ENSGALT00000029897	39	311	36	315	PF13853.4	7tm_4	Family	4	278	280	173.6	6.4e-51	1	CL0192	GPCR_A	7tm_4	Olfactory receptor
Gga_ENSGALT00000029908	34	296	31	315	PF13853.4	7tm_4	Family	4	268	280	152.2	2.1e-44	1	CL0192	GPCR_A	7tm_4	Olfactory receptor
Gga_ENSGALT00000040377	34	306	31	308	PF13853.4	7tm_4	Family	4	278	280	149.9	1.1e-43	1	CL0192	GPCR_A	7tm_4	Olfactory receptor
Gga_ENSGALT00000040379	32	305	29	306	PF13853.4	7tm_4	Family	4	279	280	179.6	9.3e-53	1	CL0192	GPCR_A	7tm_4	Olfactory receptor
Gga_GALT00000040384	36	307	33	308	PF13853.4	7tm_4	Family	4	277	280	169.5	1.2e-49	1	CL0192	GPCR_A	7tm_4	Olfactory receptor
Gga_ENSGALT00000040641	38	122	38	123	PF00030.17	Crystall	Domain	1	81	82	78.3	3.4e-22	1	CL0333	gCrystallin	Crystall	Beta/Gamma crystallin
Gga_ENSGALT00000040641	132	213	131	213	PF00030.17	Crystall	Domain	2	82	82	83.8	6.4e-24	1	CL0333	gCrystallin	Crystall	Beta/Gamma crystallin
Gga_ENSGALT00000000236	23	198	23	198	PF00129.16	MHC_I	Domain	1	179	179	191.4	8.7e-57	1	CL0343	MHC	MHC_I	Class I Histocompatibility antigen, domains alpha 1 and 2
Gga_ENSGALT00000000236	217	284	204	284	PF07654.13	C1-set	Domain	19	89	89	46.8	2.9e-12	1	CL0011	Ig	C1-set	Immunoglobulin C1-set domain
Gga_ENSGALT00000000460	1	148	1	149	PF00129.16	MHC_I	Domain	28	178	179	149	9.2e-44	1	CL0343	MHC	MHC_I	Class I Histocompatibility antigen, domains alpha 1 and 2
Gga_ENSGALT00000000460	168	235	155	235	PF07654.13	C1-set	Domain	19	89	89	51.1	1.3e-13	1	CL0011	Ig	C1-set	Immunoglobulin C1-set domain
Gga_ENSGALT00000001629	2	78	1	79	PF07686.15	V-set	Domain	31	108	109	36.8	3.2e-09	1	CL0011	Ig	V-set	Immunoglobulin V-set domain
Gga_ENSGALT00000004107	94	188	93	188	PF00059.19	Lectin_C	Domain	2	108	108	54.7	1.3e-14	1	CL0056	C_Lectin	Lectin_C	Lectin C-type domain
Gga_ENSGALT00000007350	23	198	23	198	PF00129.16	MHC_I	Domain	1	179	179	196.3	2.8e-58	1	CL0343	MHC	MHC_I	Class I Histocompatibility antigen, domains alpha 1 and 2
Gga_ENSGALT00000007350	215	259	204	260	PF07654.13	C1-set	Domain	17	61	89	24.6	2.3e-05	1	CL0011	Ig	C1-set	Immunoglobulin C1-set domain
Gga_ENSGALT00000009357	1	149	1	149	PF00129.16	MHC_I	Domain	28	179	179	143.8	3.7e-42	1	CL0343	MHC	MHC_I	Class I Histocompatibility antigen, domains alpha 1 and 2
Gga_ENSGALT00000009357	164	235	155	235	PF07654.13	C1-set	Domain	15	89	89	52.7	3.9e-14	1	CL0011	Ig	C1-set	Immunoglobulin C1-set domain
Gga_ENSGALT00000015880	34	128	33	128	PF00059.19	Lectin_C	Domain	2	108	108	54.7	1.3e-14	1	CL0056	C_Lectin	Lectin_C	Lectin C-type domain
Gga_ENSGALT00000016075	31	133	27	133	PF07686.15	V-set	Domain	5	108	109	58.7	4.8e-16	1	CL0011	Ig	V-set	Immunoglobulin V-set domain
Gga_ENSGALT00000017943	23	198	23	198	PF00129.16	MHC_I	Domain	1	179	179	190.5	1.7e-56	1	CL0343	MHC	MHC_I	Class I Histocompatibility antigen, domains alpha 1 and 2
Gga_ENSGALT00000017943	217	284	204	284	PF07654.13	C1-set	Domain	19	89	89	50.3	2.2e-13	1	CL0011	Ig	C1-set	Immunoglobulin C1-set domain
Gga_ENSGALT00000021829	31	133	27	133	PF07686.15	V-set	Domain	5	108	109	60.2	1.7e-16	1	CL0011	Ig	V-set	Immunoglobulin V-set domain
Gga_ENSGALT00000023131	166	260	165	260	PF00059.19	Lectin_C	Domain	2	108	108	54.2	1.9e-14	1	CL0056	C_Lectin	Lectin_C	Lectin C-type domain
Gga_ENSGALT00000023541	92	186	91	186	PF00059.19	Lectin_C	Domain	2	108	108	46.3	5.4e-12	1	CL0056	C_Lectin	Lectin_C	Lectin C-type domain
Gga_ENSGALT00000028433	2	78	1	79	PF07686.15	V-set	Domain	31	108	109	39	6.6e-10	1	CL0011	Ig	V-set	Immunoglobulin V-set domain
Gga_ENSGALT00000031521	44	146	40	147	PF07686.15	V-set	Domain	5	108	109	55.7	4.3e-15	1	CL0011	Ig	V-set	Immunoglobulin V-set domain
Gga_ENSGALT00000041332	32	134	28	135	PF07686.15	V-set	Domain	5	108	109	60.3	1.6e-16	1	CL0011	Ig	V-set	Immunoglobulin V-set domain
Gga_ENSGALT00000041335	32	134	28	135	PF07686.15	V-set	Domain	5	108	109	54.7	8.5e-15	1	CL0011	Ig	V-set	Immunoglobulin V-set domain
Gga_ENSGALT00000041083	201	309	182	331	PF07842.10	GCFC	Family	75	192	277	40.6	2e-10	1	No_clan	NA	GCFC	GC-rich sequence DNA-binding factor-like protein
Gga_ENSGALT00000041085	187	402	186	405	PF07842.10	GCFC	Family	2	273	277	73.7	1.7e-20	1	No_clan	NA	GCFC	GC-rich sequence DNA-binding factor-like protein
Gga_ENSGALT00000041088	60	267	59	270	PF07842.10	GCFC	Family	2	273	277	65.3	5.8e-18	1	No_clan	NA	GCFC	GC-rich sequence DNA-binding factor-like protein
Gga_ENSGALT00000008187	166	488	149	502	PF02005.14	TRM	Family	14	314	376	166.3	1e-48	1	CL0063	NADP_Rossmann	TRM	N2,N2-dimethylguanosine tRNA methyltransferase
Gga_ENSGALT00000008187	547	609	521	610	PF02005.14	TRM	Family	313	375	376	34.6	1e-08	1	CL0063	NADP_Rossmann	TRM	N2,N2-dimethylguanosine tRNA methyltransferase
Gga_ENSGALT00000008219	74	208	74	210	PF13638.4	PIN_4	Domain	1	127	131	106.3	1.2e-30	1	CL0280	PIN	PIN_4	PIN domain
Gga_GALT00000008230	22	127	22	129	PF00651.29	BTB	Domain	1	109	111	91.5	3.3e-26	1	CL0033	POZ	BTB	BTB/POZ domain
Gga_GALT00000008230	134	221	134	228	PF07707.13	BACK	Domain	1	89	103	39	5.9e-10	1	CL0033	POZ	BACK	BTB And C-terminal Kelch
Gga_GALT00000008230	356	401	356	401	PF01344.23	Kelch_1	Repeat	1	46	46	43.9	1.2e-11	1	CL0186	Beta_propeller	Kelch_1	Kelch motif
Gga_GALT00000008230	403	449	403	449	PF01344.23	Kelch_1	Repeat	1	46	46	33.6	1.9e-08	1	CL0186	Beta_propeller	Kelch_1	Kelch motif
Gga_GALT00000008230	452	498	451	498	PF01344.23	Kelch_1	Repeat	2	46	46	48.3	4.8e-13	1	CL0186	Beta_propeller	Kelch_1	Kelch motif
Gga_GALT00000008230	500	545	500	545	PF01344.23	Kelch_1	Repeat	1	46	46	52.3	2.8e-14	1	CL0186	Beta_propeller	Kelch_1	Kelch motif
Gga_GALT00000008230	547	591	547	592	PF01344.23	Kelch_1	Repeat	1	45	46	44.5	7.3e-12	1	CL0186	Beta_propeller	Kelch_1	Kelch motif
Gga_GALT00000008230	594	634	594	637	PF01344.23	Kelch_1	Repeat	1	41	46	54.2	6.9e-15	1	CL0186	Beta_propeller	Kelch_1	Kelch motif
Gga_ENSGALT00000014816	7	104	7	104	PF00530.16	SRCR	Domain	1	100	100	103.8	5.3e-30	1	CL0550	SRCR	SRCR	Scavenger receptor cysteine-rich domain
Gga_ENSGALT00000014816	118	214	117	214	PF00530.16	SRCR	Domain	2	100	100	107	5.1e-31	1	CL0550	SRCR	SRCR	Scavenger receptor cysteine-rich domain
Gga_ENSGALT00000014816	224	321	224	321	PF00530.16	SRCR	Domain	1	100	100	108	2.5e-31	1	CL0550	SRCR	SRCR	Scavenger receptor cysteine-rich domain
Gga_ENSGALT00000014816	329	426	329	426	PF00530.16	SRCR	Domain	1	100	100	100.1	7.5e-29	1	CL0550	SRCR	SRCR	Scavenger receptor cysteine-rich domain
Gga_ENSGALT00000014816	434	530	434	531	PF00530.16	SRCR	Domain	1	99	100	109.5	8.4e-32	1	CL0550	SRCR	SRCR	Scavenger receptor cysteine-rich domain
Gga_ENSGALT00000014816	539	636	539	636	PF00530.16	SRCR	Domain	1	100	100	102.5	1.3e-29	1	CL0550	SRCR	SRCR	Scavenger receptor cysteine-rich domain
Gga_ENSGALT00000014816	648	745	648	745	PF00530.16	SRCR	Domain	1	100	100	103.2	8.1e-30	1	CL0550	SRCR	SRCR	Scavenger receptor cysteine-rich domain
Gga_ENSGALT00000014816	756	852	756	853	PF00530.16	SRCR	Domain	1	99	100	106.9	5.4e-31	1	CL0550	SRCR	SRCR	Scavenger receptor cysteine-rich domain
Gga_ENSGALT00000014816	867	964	867	964	PF00530.16	SRCR	Domain	1	100	100	109.9	6.6e-32	1	CL0550	SRCR	SRCR	Scavenger receptor cysteine-rich domain
Gga_ENSGALT00000014816	973	1068	972	1069	PF00530.16	SRCR	Domain	2	99	100	102.3	1.5e-29	1	CL0550	SRCR	SRCR	Scavenger receptor cysteine-rich domain
Gga_ENSGALT00000014816	1078	1174	1077	1174	PF00530.16	SRCR	Domain	2	100	100	104.1	4.2e-30	1	CL0550	SRCR	SRCR	Scavenger receptor cysteine-rich domain
Gga_ENSGALT00000014816	1184	1279	1182	1279	PF00530.16	SRCR	Domain	3	100	100	99	1.6e-28	1	CL0550	SRCR	SRCR	Scavenger receptor cysteine-rich domain
Gga_ENSGALT00000014816	1293	1389	1292	1389	PF00530.16	SRCR	Domain	2	100	100	99.1	1.5e-28	1	CL0550	SRCR	SRCR	Scavenger receptor cysteine-rich domain
Gga_ENSGALT00000014816	1403	1499	1402	1499	PF00530.16	SRCR	Domain	2	100	100	106.1	9.8e-31	1	CL0550	SRCR	SRCR	Scavenger receptor cysteine-rich domain
Gga_ENSGALT00000014816	1505	1601	1505	1602	PF00530.16	SRCR	Domain	1	99	100	113.8	4e-33	1	CL0550	SRCR	SRCR	Scavenger receptor cysteine-rich domain
Gga_ENSGALT00000014816	1616	1712	1615	1712	PF00530.16	SRCR	Domain	2	100	100	109.6	7.8e-32	1	CL0550	SRCR	SRCR	Scavenger receptor cysteine-rich domain
Gga_ENSGALT00000014816	1721	1818	1721	1818	PF00530.16	SRCR	Domain	1	100	100	97.1	6.2e-28	1	CL0550	SRCR	SRCR	Scavenger receptor cysteine-rich domain
Gga_ENSGALT00000014816	1827	1924	1827	1924	PF00530.16	SRCR	Domain	1	100	100	107.2	4.5e-31	1	CL0550	SRCR	SRCR	Scavenger receptor cysteine-rich domain
Gga_ENSGALT00000014816	1933	2030	1933	2030	PF00530.16	SRCR	Domain	1	100	100	109.5	8.5e-32	1	CL0550	SRCR	SRCR	Scavenger receptor cysteine-rich domain
Gga_ENSGALT00000014816	2038	2135	2038	2135	PF00530.16	SRCR	Domain	1	100	100	115.2	1.4e-33	1	CL0550	SRCR	SRCR	Scavenger receptor cysteine-rich domain
Gga_ENSGALT00000014841	34	285	34	286	PF00685.25	Sulfotransfer_1	Domain	1	266	267	175.6	1.2e-51	1	CL0023	P-loop_NTPase	Sulfotransfer_1	Sulfotransferase domain
Gga_ENSGALT00000014871	37	284	37	285	PF00685.25	Sulfotransfer_1	Domain	1	266	267	216	5.8e-64	1	CL0023	P-loop_NTPase	Sulfotransfer_1	Sulfotransferase domain
Gga_ENSGALT00000015005	39	131	36	146	PF07686.15	V-set	Domain	5	92	109	39.8	3.8e-10	1	CL0011	Ig	V-set	Immunoglobulin V-set domain
Gga_ENSGALT00000015005	165	230	149	234	PF08205.10	C2-set_2	Domain	18	85	90	25.5	9.4e-06	1	CL0011	Ig	C2-set_2	CD80-like C2-set immunoglobulin domain
Gga_ENSGALT00000041301	9	57	9	57	PF13765.4	PRY	Family	1	49	49	51.5	5.1e-14	1	No_clan	NA	PRY	SPRY-associated domain
Gga_ENSGALT00000041301	62	166	61	168	PF00622.26	SPRY	Family	2	107	120	62	5.2e-17	1	No_clan	NA	SPRY	SPRY domain
Gga_ENSGALT00000041304	37	134	35	144	PF07686.15	V-set	Domain	3	97	109	51.2	1e-13	1	CL0011	Ig	V-set	Immunoglobulin V-set domain
Gga_ENSGALT00000041304	161	231	151	233	PF08205.10	C2-set_2	Domain	16	88	90	23.5	3.9e-05	1	CL0011	Ig	C2-set_2	CD80-like C2-set immunoglobulin domain
Gga_ENSGALT00000041304	379	460	379	467	PF00622.26	SPRY	Family	1	86	120	39.5	4.7e-10	1	No_clan	NA	SPRY	SPRY domain
Gga_ENSGALT00000041307	35	134	32	143	PF07686.15	V-set	Domain	5	100	109	43.8	2.1e-11	1	CL0011	Ig	V-set	Immunoglobulin V-set domain
Gga_ENSGALT00000041316	26	74	26	74	PF13765.4	PRY	Family	1	49	49	51.6	4.8e-14	1	No_clan	NA	PRY	SPRY-associated domain
Gga_ENSGALT00000041316	78	191	78	197	PF00622.26	SPRY	Family	1	111	120	61.2	8.9e-17	1	No_clan	NA	SPRY	SPRY domain
Gga_GALT00000014844	4	101	4	101	PF00530.16	SRCR	Domain	1	100	100	116.1	7.8e-34	1	CL0550	SRCR	SRCR	Scavenger receptor cysteine-rich domain
Gga_GALT00000014844	190	285	189	286	PF00530.16	SRCR	Domain	2	99	100	113.9	3.7e-33	1	CL0550	SRCR	SRCR	Scavenger receptor cysteine-rich domain
Gga_GALT00000014844	292	389	292	389	PF00530.16	SRCR	Domain	1	100	100	112.4	1.1e-32	1	CL0550	SRCR	SRCR	Scavenger receptor cysteine-rich domain
Gga_GALT00000014844	444	541	444	541	PF00530.16	SRCR	Domain	1	100	100	107.7	3.2e-31	1	CL0550	SRCR	SRCR	Scavenger receptor cysteine-rich domain
Gga_ENSGALT00000022069	355	519	355	520	PF04988.10	AKAP95	Family	1	163	164	247.2	7.7e-74	1	No_clan	NA	AKAP95	A-kinase anchoring protein 95 (AKAP95)
Gga_ENSGALT00000022940	31	93	11	93	PF03165.14	MH1	Domain	41	103	103	103.6	5e-30	1	CL0263	His-Me_finger	MH1	MH1 domain
Gga_ENSGALT00000022940	195	365	194	365	PF03166.12	MH2	Family	2	186	186	267.2	8.7e-80	1	CL0357	SMAD-FHA	MH2	MH2 domain
Gga_ENSGALT00000023322	6	47	5	48	PF00569.15	ZZ	Domain	4	44	45	38.4	7e-10	1	CL0006	C1	ZZ	Zinc finger, ZZ type
Gga_ENSGALT00000023322	76	137	76	137	PF05605.10	zf-Di19	Domain	1	54	54	80	1e-22	1	CL0361	C2H2-zf	zf-Di19	Drought induced 19 protein (Di19), zinc-binding
Gga_ENSGALT00000023599	64	118	64	118	PF00385.22	Chromo	Domain	1	55	55	67	8.7e-19	1	CL0049	Tudor	Chromo	Chromo (CHRromatin Organisation MOdifier) domain
Gga_ENSGALT00000023599	170	439	159	440	PF00176.21	SNF2_N	Family	51	349	350	227.5	1.7e-67	1	CL0023	P-loop_NTPase	SNF2_N	SNF2 family N-terminal domain
Gga_ENSGALT00000023599	467	549	463	573	PF00271.29	Helicase_C	Family	5	83	111	26.2	7.3e-06	1	CL0023	P-loop_NTPase	Helicase_C	Helicase conserved C-terminal domain
Gga_ENSGALT00000023599	1149	1232	1143	1232	PF13907.4	DUF4208	Domain	10	96	96	93.4	8.1e-27	1	No_clan	NA	DUF4208	Domain of unknown function (DUF4208)
Gga_ENSGALT00000036313	71	137	69	137	PF02874.21	ATP-synt_ab_N	Domain	3	69	69	62.8	2.8e-17	1	CL0275	HAS-barrel	ATP-synt_ab_N	ATP synthase alpha/beta family, beta-barrel domain
Gga_ENSGALT00000036313	194	397	194	397	PF00006.23	ATP-synt_ab	Domain	1	193	213	222	6.2e-66	1	CL0023	P-loop_NTPase	ATP-synt_ab	ATP synthase alpha/beta family, nucleotide-binding domain
Gga_ENSGALT00000036314	41	166	39	166	PF00692.17	dUTPase	Domain	3	129	129	82.1	2.5e-23	1	CL0153	dUTPase	dUTPase	dUTPase
Gga_ENSGALT00000036314	193	232	175	237	PF00077.18	RVP	Domain	15	54	101	35.1	1.1e-08	1	CL0129	Peptidase_AA	RVP	Retroviral aspartyl protease
Gga_ENSGALT00000000636	1	301	1	301	PF07139.9	DUF1387	Family	10	309	309	397.3	5.4e-119	1	No_clan	NA	DUF1387	Protein of unknown function (DUF1387)
Gga_ENSGALT00000000664	112	354	109	355	PF10225.7	NEMP	Family	4	248	249	290.1	1.5e-86	1	No_clan	NA	DUF2215	Uncharacterized conserved protein (DUF2215)
Gga_ENSGALT00000000670	50	105	50	106	PF01849.16	NAC	Family	1	56	57	86.6	7.2e-25	1	No_clan	NA	NAC	NAC domain
Gga_ENSGALT00000000678	130	327	130	327	PF13325.4	MCRS_N	Family	1	199	199	308.7	1.8e-92	1	No_clan	NA	MCRS_N	N-terminal region of micro-spherule protein
Gga_ENSGALT00000000678	359	431	359	432	PF00498.24	FHA	Family	1	68	69	24.6	2.2e-05	1	CL0357	SMAD-FHA	FHA	FHA domain
Gga_ENSGALT00000000679	8	65	1	65	PF04969.14	CS	Domain	23	76	76	33.3	7e-08	1	CL0190	HSP20	CS	CS domain
Gga_ENSGALT00000004288	41	247	38	247	PF00230.18	MIP	Family	4	227	227	204.1	2.2e-60	1	No_clan	NA	MIP	Major intrinsic protein
Gga_ENSGALT00000009619	2	197	1	268	PF00557.22	Peptidase_M24	Domain	15	188	209	74.6	7.9e-21	1	No_clan	NA	Peptidase_M24	Metallopeptidase family M24
Gga_ENSGALT00000009635	492	618	492	619	PF00004.27	AAA	Domain	1	131	132	79.3	3.1e-22	1	CL0023	P-loop_NTPase	AAA	ATPase family associated with various cellular activities (AAA)
Gga_ENSGALT00000009960	399	454	399	455	PF00412.20	LIM	Domain	1	57	58	46	4.2e-12	1	No_clan	NA	LIM	LIM domain
Gga_ENSGALT00000009980	91	135	85	136	PF00046.27	Homeobox	Domain	13	56	57	29.2	5.3e-07	1	CL0123	HTH	Homeobox	Homeobox domain
Gga_ENSGALT00000009980	141	334	141	334	PF03798.14	TRAM_LAG1_CLN8	Domain	1	198	198	138.2	2.6e-40	1	No_clan	NA	TRAM_LAG1_CLN8	TLC domain
Gga_ENSGALT00000010024	295	364	294	366	PF02201.16	SWIB	Domain	2	72	74	85.2	1.9e-24	1	No_clan	NA	SWIB	SWIB/MDM2 domain
Gga_ENSGALT00000010204	540	852	540	858	PF00850.17	Hist_deacetyl	Domain	1	300	306	266.2	3.9e-79	1	CL0302	Arginase	Hist_deacetyl	Histone deacetylase domain
Gga_ENSGALT00000010260	41	109	39	109	PF00610.19	DEP	Domain	4	72	72	65.4	3.2e-18	1	CL0123	NA	DEP	Domain found in Dishevelled, Egl-10, and Pleckstrin (DEP)
Gga_ENSGALT00000010260	195	274	191	275	PF00027.27	cNMP_binding	Domain	5	86	88	60.7	9.5e-17	1	No_clan	NA	cNMP_binding	Cyclic nucleotide-binding domain
Gga_ENSGALT00000010260	546	723	546	724	PF00617.17	RasGEF	Family	1	171	172	155.5	1.3e-45	1	No_clan	NA	RasGEF	RasGEF domain
Gga_ENSGALT00000010269	6	44	6	45	PF01033.15	Somatomedin_B	Family	1	40	41	36.6	3.9e-09	1	No_clan	NA	Somatomedin_B	Somatomedin B domain
Gga_ENSGALT00000010269	56	323	56	323	PF09412.8	XendoU	Family	1	264	265	320.4	6.8e-96	1	No_clan	NA	XendoU	Endoribonuclease XendoU
Gga_ENSGALT00000016651	2	58	1	58	PF00038.19	Filament	Family	256	312	312	81.5	7.5e-23	1	No_clan	NA	Filament	Intermediate filament protein
Gga_ENSGALT00000016654	17	183	17	183	PF16208.3	Keratin_2_head	Family	1	161	161	67.2	1.7e-18	1	No_clan	NA	NA	NA
Gga_ENSGALT00000016654	186	495	186	495	PF00038.19	Filament	Family	1	312	312	344.7	5.6e-103	1	No_clan	NA	Filament	Intermediate filament protein
Gga_ENSGALT00000016666	1	154	1	154	PF00038.19	Filament	Family	159	312	312	148.5	2.9e-43	1	No_clan	NA	Filament	Intermediate filament protein
Gga_ENSGALT00000016670	72	120	66	120	PF16208.3	Keratin_2_head	Family	116	161	161	65	8.2e-18	1	No_clan	NA	NA	NA
Gga_ENSGALT00000016670	123	434	123	434	PF00038.19	Filament	Family	1	312	312	391.5	3.1e-117	1	No_clan	NA	Filament	Intermediate filament protein
Gga_ENSGALT00000023582	44	116	44	117	PF01064.21	Activin_recp	Domain	1	85	86	33.1	8.2e-08	1	CL0117	uPAR_Ly6_toxin	Activin_recp	Activin types I and II receptor domain
Gga_ENSGALT00000023582	190	217	190	217	PF08515.10	TGF_beta_GS	Family	1	28	28	51	6.3e-14	1	No_clan	NA	TGF_beta_GS	Transforming growth factor beta type I GS-motif
Gga_ENSGALT00000023582	222	503	219	506	PF00069.23	Pkinase	Domain	4	259	264	116.5	1.2e-33	1	CL0016	PKinase	Pkinase	Protein kinase domain
Gga_ENSGALT00000023586	230	307	230	307	PF00801.18	PKD	Domain	1	71	71	72.5	1.7e-20	1	CL0159	E-set	PKD	PKD domain
Gga_ENSGALT00000029499	2	138	2	138	PF16208.3	Keratin_2_head	Family	1	161	161	113.4	1.1e-32	1	No_clan	NA	NA	NA
Gga_ENSGALT00000029499	141	454	141	454	PF00038.19	Filament	Family	1	312	312	375.8	1.9e-112	1	No_clan	NA	Filament	Intermediate filament protein
Gga_ENSGALT00000029664	29	80	29	80	PF16954.3	HRG	Family	1	52	52	72.7	2.1e-20	1	No_clan	NA	NA	NA
Gga_ENSGALT00000041257	162	267	162	268	PF06859.10	Bin3	Family	1	106	107	70.3	1.6e-19	1	CL0063	NADP_Rossmann	Bin3	Bicoid-interacting protein 3 (Bin3)
Gga_ENSGALT00000041259	27	341	27	342	PF00038.19	Filament	Family	1	311	312	247.8	1.7e-73	1	No_clan	NA	Filament	Intermediate filament protein
Gga_ENSGALT00000041276	88	137	88	140	PF00010.24	HLH	Domain	1	52	55	55.7	3.1e-15	1	No_clan	NA	HLH	Helix-loop-helix DNA-binding domain
Gga_ENSGALT00000041276	146	263	146	263	PF12533.6	Neuro_bHLH	Family	1	127	127	140.1	7.7e-41	1	No_clan	NA	Neuro_bHLH	Neuronal helix-loop-helix transcription factor
Gga_GALT00000003702	15	73	15	76	PF16208.3	Keratin_2_head	Family	1	62	161	41.7	1.2e-10	1	No_clan	NA	NA	NA
Gga_GALT00000003702	73	133	71	133	PF16208.3	Keratin_2_head	Family	106	161	161	69.8	2.7e-19	1	No_clan	NA	NA	NA
Gga_GALT00000003702	136	449	136	449	PF00038.19	Filament	Family	1	312	312	378.6	2.6e-113	1	No_clan	NA	Filament	Intermediate filament protein
Gga_GALT00000009776	138	427	137	428	PF00520.29	Ion_trans	Family	2	244	245	270.2	1.2e-80	1	CL0030	Ion_channel	Ion_trans	Ion transport protein
Gga_GALT00000009776	504	704	500	706	PF11933.6	Na_trans_cytopl	Family	2	208	210	239.2	3.6e-71	1	No_clan	NA	DUF3451	Domain of unknown function (DUF3451)
Gga_GALT00000009776	758	985	756	991	PF00520.29	Ion_trans	Family	3	238	245	188.5	1e-55	1	CL0030	Ion_channel	Ion_trans	Ion transport protein
Gga_GALT00000009776	995	1196	995	1197	PF06512.11	Na_trans_assoc	Family	1	183	184	195.9	6.8e-58	1	No_clan	NA	Na_trans_assoc	Sodium ion transport-associated
Gga_GALT00000009776	1201	1476	1201	1478	PF00520.29	Ion_trans	Family	1	242	245	226.4	2.7e-67	1	CL0030	Ion_channel	Ion_trans	Ion transport protein
Gga_GALT00000009776	1525	1779	1524	1780	PF00520.29	Ion_trans	Family	2	244	245	186.6	4e-55	1	CL0030	Ion_channel	Ion_trans	Ion transport protein
Gga_GALT00000009805	73	170	73	170	PF08241.10	Methyltransf_11	Domain	1	95	95	58	1e-15	1	CL0063	NADP_Rossmann	Methyltransf_11	Methyltransferase domain
Gga_GALT00000009813	1	238	1	238	PF00089.24	Trypsin	Domain	1	221	221	227.2	1.9e-67	1	CL0124	Peptidase_PA	Trypsin	Trypsin
Gga_GALT00000009909	18	78	4	78	PF06464.9	DMAP_binding	Domain	51	111	111	47.6	2.2e-12	1	No_clan	NA	DMAP_binding	DMAP1-binding Domain
Gga_GALT00000009909	300	760	287	763	PF00501.26	AMP-binding	Family	12	420	423	76.7	1.2e-21	1	CL0378	ANL	AMP-binding	AMP-binding enzyme
Gga_GALT00000009909	939	1386	939	1392	PF00501.26	AMP-binding	Family	1	405	423	220.2	3.4e-65	1	CL0378	ANL	AMP-binding	AMP-binding enzyme
Gga_GALT00000009951	123	178	123	179	PF05383.15	La	Domain	1	58	59	64.1	8.2e-18	1	CL0123	NA	La	La domain
Gga_GALT00000010093	16	436	16	436	PF00858.22	ASC	Family	1	403	403	331	9.1e-99	1	No_clan	NA	ASC	Amiloride-sensitive sodium channel
Gga_GALT00000010135	286	335	286	337	PF00130.20	C1_1	Domain	1	51	53	29.9	3.5e-07	1	CL0006	C1	C1_1	Phorbol esters/diacylglycerol binding domain (C1 domain)
Gga_GALT00000010135	362	506	362	510	PF00620.25	RhoGAP	Domain	1	146	152	151	1.9e-44	1	CL0409	GAP	RhoGAP	RhoGAP domain
Gga_GALT00000010219	68	118	68	119	PF00010.24	HLH	Domain	1	54	55	63.8	9.5e-18	1	No_clan	NA	HLH	Helix-loop-helix DNA-binding domain
Gga_GALT00000013720	52	297	52	298	PF07565.11	Band_3_cyto	Domain	1	267	268	327.4	8e-98	1	CL0340	PTase-anion_tr	Band_3_cyto	Band 3 cytoplasmic domain
Gga_GALT00000013720	336	841	336	841	PF00955.19	HCO3_cotransp	Family	1	508	508	719.3	2.7e-216	1	CL0062	APC	HCO3_cotransp	HCO3- transporter family
Gga_GALT00000016650	16	170	16	170	PF16208.3	Keratin_2_head	Family	1	161	161	142.1	1.5e-41	1	No_clan	NA	NA	NA
Gga_GALT00000016650	173	486	173	486	PF00038.19	Filament	Family	1	312	312	384.2	5.2e-115	1	No_clan	NA	Filament	Intermediate filament protein
Gga_GALT00000016676	92	227	91	227	PF01027.18	Bax1-I	Family	2	135	207	51.3	1.2e-13	1	CL0453	Apoptosis-Inhib	Bax1-I	Inhibitor of apoptosis-promoting Bax1
Gga_GALT00000016693	2	100	1	100	PF00230.18	MIP	Family	128	227	227	131.2	4.1e-38	1	No_clan	NA	MIP	Major intrinsic protein
Gga_GALT00000029631	91	131	91	131	PF02173.15	pKID	Family	1	41	41	65.3	2.2e-18	1	No_clan	NA	pKID	pKID domain
Gga_GALT00000029631	258	312	257	316	PF00170.19	bZIP_1	Family	2	56	64	74.7	4.2e-21	1	CL0018	bZIP	bZIP_1	bZIP transcription factor
Gga_GALT00000041231	38	149	38	151	PF00006.23	ATP-synt_ab	Domain	1	104	213	97.8	6.2e-28	1	CL0023	P-loop_NTPase	ATP-synt_ab	ATP synthase alpha/beta family, nucleotide-binding domain
Gga_ENSGALT00000000005	41	114	36	114	PF00777.16	Glyco_transf_29	Family	7	82	271	56	3.5e-15	1	No_clan	NA	Glyco_transf_29	Glycosyltransferase family 29 (sialyltransferase)
Gga_ENSGALT00000000035	34	305	31	307	PF13853.4	7tm_4	Family	4	278	280	159.7	1.1e-46	1	CL0192	GPCR_A	7tm_4	Olfactory receptor
Gga_ENSGALT00000000047	13	140	13	140	PF04934.12	Med6	Family	1	134	134	150	2.8e-44	1	No_clan	NA	Med6	MED6 mediator sub complex component
Gga_ENSGALT00000000060	2	176	1	176	PF13705.4	TRC8_N	Domain	323	497	497	253.1	5.2e-75	1	No_clan	NA	TRC8_N	TRC8 N-terminal domain
Gga_ENSGALT00000000063	24	85	23	85	PF02874.21	ATP-synt_ab_N	Domain	2	69	69	53.3	2.8e-14	1	CL0275	HAS-barrel	ATP-synt_ab_N	ATP synthase alpha/beta family, beta-barrel domain
Gga_ENSGALT00000000063	101	141	101	160	PF16886.3	ATP-synt_ab_Xtn	Family	1	40	120	41	1.3e-10	1	No_clan	NA	NA	NA
Gga_ENSGALT00000000063	222	300	219	300	PF00006.23	ATP-synt_ab	Domain	140	213	213	104.4	5.9e-30	1	CL0023	P-loop_NTPase	ATP-synt_ab	ATP synthase alpha/beta family, nucleotide-binding domain
Gga_ENSGALT00000000076	64	158	49	158	PF00387.17	PI-PLC-Y	Family	23	114	114	115.2	1.8e-33	1	CL0384	PLC	PI-PLC-Y	Phosphatidylinositol-specific phospholipase C, Y domain
Gga_ENSGALT00000000076	185	280	182	284	PF00168.28	C2	Domain	4	99	103	35.8	6.9e-09	1	CL0154	C2	C2	C2 domain
Gga_ENSGALT00000000076	450	552	449	552	PF00788.21	RA	Domain	2	93	93	68.4	5.7e-19	1	CL0072	Ubiquitin	RA	Ras association (RalGDS/AF-6) domain
Gga_ENSGALT00000000078	26	114	25	114	PF13895.4	Ig_2	Domain	2	79	79	28.2	1.6e-06	1	CL0011	Ig	Ig_2	Immunoglobulin domain
Gga_ENSGALT00000000078	121	191	121	193	PF13927.4	Ig_3	Domain	1	76	79	32.9	6.7e-08	1	CL0011	Ig	Ig_3	Immunoglobulin domain
Gga_ENSGALT00000000104	103	317	74	318	PF00069.23	Pkinase	Domain	41	263	264	76.7	1.6e-21	1	CL0016	PKinase	Pkinase	Protein kinase domain
Gga_ENSGALT00000000108	107	196	105	205	PF00168.28	C2	Domain	3	91	103	48.1	1e-12	1	CL0154	C2	C2	C2 domain
Gga_ENSGALT00000000108	432	467	417	473	PF00168.28	C2	Domain	62	97	103	19.6	0.00076	1	CL0154	C2	C2	C2 domain
Gga_ENSGALT00000000108	515	607	508	609	PF16165.3	Ferlin_C	Family	63	152	154	56.7	2.3e-15	1	No_clan	NA	NA	NA
Gga_ENSGALT00000000112	2	252	1	257	PF13853.4	7tm_4	Family	23	274	280	149.1	1.9e-43	1	CL0192	GPCR_A	7tm_4	Olfactory receptor
Gga_ENSGALT00000000113	67	192	67	259	PF00225.21	Kinesin	Domain	1	120	333	87.3	8.2e-25	1	CL0023	P-loop_NTPase	Kinesin	Kinesin motor domain
Gga_ENSGALT00000000113	371	433	345	466	PF00225.21	Kinesin	Domain	231	294	333	52.7	2.7e-14	1	CL0023	P-loop_NTPase	Kinesin	Kinesin motor domain
Gga_ENSGALT00000000126	130	191	123	202	PF00047.23	ig	Domain	8	75	87	23.5	4.2e-05	1	CL0011	Ig	ig	Immunoglobulin domain
Gga_ENSGALT00000000129	67	417	67	418	PF13868.4	TPH	Family	1	351	352	283.5	1.3e-84	1	No_clan	NA	Trichoplein	Tumour suppressor, Mitostatin
Gga_ENSGALT00000000134	40	314	38	315	PF13853.4	7tm_4	Family	3	279	280	163.2	9.5e-48	1	CL0192	GPCR_A	7tm_4	Olfactory receptor
Gga_ENSGALT00000000186	26	114	25	114	PF13895.4	Ig_2	Domain	2	79	79	35	1.2e-08	1	CL0011	Ig	Ig_2	Immunoglobulin domain
Gga_ENSGALT00000000208	26	112	25	114	PF13895.4	Ig_2	Domain	2	77	79	31.3	1.8e-07	1	CL0011	Ig	Ig_2	Immunoglobulin domain
Gga_ENSGALT00000000208	132	192	127	196	PF00047.23	ig	Domain	8	74	87	23.7	3.6e-05	1	CL0011	Ig	ig	Immunoglobulin domain
Gga_ENSGALT00000000257	17	61	14	62	PF00088.16	Trefoil	Domain	6	43	44	39.5	3.4e-10	1	No_clan	NA	Trefoil	Trefoil (P-type) domain
Gga_ENSGALT00000000257	84	193	79	193	PF16863.3	NtCtMGAM_N	Domain	6	116	116	94.8	3.4e-27	1	No_clan	NA	NA	NA
Gga_ENSGALT00000000257	281	760	281	760	PF01055.24	Glyco_hydro_31	Family	1	435	435	500.7	4e-150	1	CL0058	Glyco_hydro_tim	Glyco_hydro_31	Glycosyl hydrolases family 31
Gga_ENSGALT00000000280	5	76	1	80	PF01248.24	Ribosomal_L7Ae	Domain	16	79	95	39.1	4.3e-10	1	CL0101	PELOTA	Ribosomal_L7Ae	Ribosomal protein L7Ae/L30e/S12e/Gadd45 family
Gga_ENSGALT00000000309	21	69	21	70	PF00385.22	Chromo	Domain	1	54	55	65	3.9e-18	1	CL0049	Tudor	Chromo	Chromo (CHRromatin Organisation MOdifier) domain
Gga_ENSGALT00000000309	118	170	118	170	PF01393.17	Chromo_shadow	Domain	1	53	53	105.4	1e-30	1	CL0049	Tudor	Chromo_shadow	Chromo shadow domain
Gga_ENSGALT00000000312	558	582	558	582	PF00096.24	zf-C2H2	Domain	1	23	23	24.9	1.7e-05	1	CL0361	C2H2-zf	zf-C2H2	Zinc finger, C2H2 type
Gga_ENSGALT00000000325	27	95	24	98	PF13927.4	Ig_3	Domain	3	76	79	31.8	1.4e-07	1	CL0011	Ig	Ig_3	Immunoglobulin domain
Gga_ENSGALT00000000352	23	134	13	135	PF00104.28	Hormone_recep	Domain	13	143	208	56.2	3.1e-15	1	No_clan	NA	Hormone_recep	Ligand-binding domain of nuclear hormone receptor
Gga_ENSGALT00000000430	11	512	8	512	PF04188.11	Mannosyl_trans2	Family	4	443	443	447.2	7.4e-134	1	CL0111	GT-C	Mannosyl_trans2	Mannosyltransferase (PIG-V))
Gga_ENSGALT00000000470	26	111	25	114	PF13895.4	Ig_2	Domain	2	76	79	30.5	3.2e-07	1	CL0011	Ig	Ig_2	Immunoglobulin domain
Gga_ENSGALT00000000470	131	193	127	196	PF00047.23	ig	Domain	7	75	87	27.8	1.9e-06	1	CL0011	Ig	ig	Immunoglobulin domain
Gga_ENSGALT00000000502	27	201	24	201	PF00753.25	Lactamase_B	Domain	4	197	197	62.1	6.3e-17	1	CL0381	Metallo-HOrase	Lactamase_B	Metallo-beta-lactamase superfamily
Gga_ENSGALT00000000505	264	286	264	286	PF00096.24	zf-C2H2	Domain	1	23	23	27	3.5e-06	1	CL0361	C2H2-zf	zf-C2H2	Zinc finger, C2H2 type
Gga_ENSGALT00000000527	2	102	1	103	PF00004.27	AAA	Domain	30	131	132	106.9	9e-31	1	CL0023	P-loop_NTPase	AAA	ATPase family associated with various cellular activities (AAA)
Gga_ENSGALT00000000527	246	379	246	379	PF00004.27	AAA	Domain	1	132	132	158.8	8.4e-47	1	CL0023	P-loop_NTPase	AAA	ATPase family associated with various cellular activities (AAA)
Gga_ENSGALT00000000527	452	492	443	494	PF09336.8	Vps4_C	Domain	17	58	61	24.4	1.9e-05	1	No_clan	NA	Vps4_C	Vps4 C terminal oligomerisation domain
Gga_ENSGALT00000000530	51	159	50	160	PF00202.19	Aminotran_3	Domain	2	113	406	105	3.1e-30	1	CL0061	PLP_aminotran	Aminotran_3	Aminotransferase class-III
Gga_ENSGALT00000000535	200	230	200	239	PF00010.24	HLH	Domain	1	31	55	40.1	2.3e-10	1	No_clan	NA	HLH	Helix-loop-helix DNA-binding domain
Gga_ENSGALT00000000540	36	92	36	92	PF01849.16	NAC	Family	1	57	57	92	1.5e-26	1	No_clan	NA	NAC	NAC domain
Gga_ENSGALT00000000611	121	191	121	193	PF13927.4	Ig_3	Domain	1	76	79	30.6	3.4e-07	1	CL0011	Ig	Ig_3	Immunoglobulin domain
Gga_ENSGALT00000000625	24	111	23	112	PF13895.4	Ig_2	Domain	2	78	79	32.2	9.1e-08	1	CL0011	Ig	Ig_2	Immunoglobulin domain
Gga_ENSGALT00000000740	5	78	1	78	PF00587.23	tRNA-synt_2b	Domain	110	179	179	53.9	1.9e-14	1	CL0040	tRNA_synt_II	tRNA-synt_2b	tRNA synthetase class II core domain (G, H, P, S and T)
Gga_ENSGALT00000000808	2	87	1	89	PF13895.4	Ig_2	Domain	3	77	79	30.6	2.8e-07	1	CL0011	Ig	Ig_2	Immunoglobulin domain
Gga_ENSGALT00000000808	96	165	96	167	PF13927.4	Ig_3	Domain	1	76	79	30.5	3.9e-07	1	CL0011	Ig	Ig_3	Immunoglobulin domain
[truncated: 27,339 more rows]
[truncated: 1 more columns]

## Sheet: S9D_Turkey
Protein_ID	Alignment_Start	Alignment_End	Envelope_Start	Envelope_End	Hmm_Acc	Hmm_Name	Type	Hmm_Start	Hmm_End	Hmm_Length	Bit_Score	E-Value	Significance	Clan	Clan_name	Pfam-A_ID	Pfam-A_description
[truncated: 24,350 more rows]

[truncated: 4 more sheets: S9E_Family_Stats_Peacock, S9F_Family_stats_Gallus, S9G_Family_Stats_Turkey, S9H_comparison between species]
